# Supplementary material for: CTCF-anchored chromatin loop dynamics during human meiosis
Source: BMC Biol. 2025 Mar 20;23:83. doi: 10.1186/s12915-025-02181-3 (PMC11927364; doi:10.1186/s12915-025-02181-3)
Supplement: Supplementary file 3 — Additional file 3: Genomic coordinates (hg19) of predicted chromatin loops in the eight germline cell types. [file 12915_2025_2181_MOESM3_ESM.gz]

Archive with 9 entries (8 files):
- Predicted_Loops
- Predicted_Loops/Diff_Spermatogonia_Lollipop_loops_with_features.txt
- Predicted_Loops/Early_primary_Spermatocytes_Lollipop_loops_with_features.txt
- Predicted_Loops/SSCs_Lollipop_loops_with_features.txt
- Predicted_Loops/Elongated_Spermatides_Lollipop_loops_with_features.txt
- Predicted_Loops/Late_primary_Spermatocytes_Lollipop_loops_with_features.txt
- Predicted_Loops/Round_Spermatides_Lollipop_loops_with_features.txt
- Predicted_Loops/Sperm_I_Lollipop_loops_with_features.txt
- Predicted_Loops/Sperm_II_Lollipop_loops_with_features.txt
