# Supplementary material for: CTCF-anchored chromatin loop dynamics during human meiosis
Source: BMC Biol. 2025 Mar 20;23:83. doi: 10.1186/s12915-025-02181-3 (PMC11927364; doi:10.1186/s12915-025-02181-3)
Supplement: Supplementary file 3 — Additional file 3: Genomic coordinates (hg19) of predicted chromatin loops in the eight germline cell types. [file 12915_2025_2181_MOESM3_ESM.gz › Predicted_Loops/Diff_Spermatogonia_Lollipop_loops_with_features.txt]

chrom	anchor1	anchor2	probability	length	motif_pattern	avg_motif_strength	std_motif_strength	avg_conservation	std_conservation	avg_CTCF	std_CTCF	CTCF_in-between	CTCF_upstream	CTCF_downstream	avg_ATAC	std_ATAC	ATAC_in-between	ATAC_upstream	ATAC_downstream	expression
chrX	1257804	1365724	0.85	107920	2	20.19675	3.5737499999999986	1.257	0.3999999999999997	3.5967979865604445	2.1580787919362665	0.08887566065135766	-0.0916463571706496	0.41714701419973554	1.4113401747577858	0.8468041048546715	0.7288611231143495	-0.10604751001062726	1.2963730044311068	0.0
chrX	1257804	1710619	0.92	452815	2	14.836100000000002	1.7869000000000002	3.4255000000000004	1.7685000000000006	18.58345626389563	17.144737069271454	0.33890966677321266	-0.0916463571706496	1.417104905244191	7.29192423624856	6.727388166345445	1.1611171444624562	-0.10604751001062726	0.5560548832852394	2.1116762369409483
chrX	1257804	1780333	0.83	522529	3	16.71315	0.09014999999999951	1.2479999999999998	0.4089999999999997	31.651822281731913	30.213103087107736	0.48275872176301377	-0.0916463571706496	14.427492203794277	12.419793537868514	11.8552574679654	1.0803918440949962	-0.10604751001062726	5.661174034322547	2.2471279299009366
chrX	1257804	1792233	0.79	534429	2	17.3033	0.680299999999999	1.1424999999999998	0.5144999999999998	2.6376518568109923	1.1989326621868146	0.7878785600332492	-0.0916463571706496	0.09567648483491162	1.0349827948223762	0.47044672491926187	1.1802783321484172	-0.10604751001062726	0.36624598730192587	2.2471279299009366
chrX	1257804	2243353	0.78	985549	3	14.71315	1.9098500000000005	8.2205	6.5635	9.231781498838474	7.793062304214297	0.4710336338413764	-0.0916463571706496	1.2623157429693828	3.6224397818783167	3.057903711975202	0.8076674610429224	-0.10604751001062726	3.3021165453991013	2.2471279299009366
chrX	1257804	2382402	0.76	1124598	1	8.3115	8.3115	0.9769999999999999	0.6799999999999997	37.406699060228625	35.96797986560444	0.5688703594910219	-0.0916463571706496	30.995908855625764	14.677937817480972	14.113401747577859	1.116089360006501	-0.10604751001062726	20.82948349907877	2.2471279299009366
chrX	1257804	2392954	0.72	1135150	1	8.3115	8.3115	6.423	4.766	38.60563172241544	37.16691252779126	0.8491757568587404	-0.0916463571706496	1.157743703504445	15.148384542400233	14.58384847249712	1.2983442715298101	-0.10604751001062726	1.3850917333657344	2.2471279299009366
chrX	1257804	2511424	0.79	1253620	3	16.3607	0.26229999999999976	0.8429999999999997	0.8139999999999997	6.114556577152755	4.675837382528578	0.8783361440886159	-0.0916463571706496	3.9763057869579934	2.3992782970882365	1.834742227185122	1.306542108038243	-0.10604751001062726	1.5602544611136948	2.5784021825126007
chrX	1257804	2527103	0.75	1269299	3	17.3033	0.680299999999999	0.8569999999999998	0.7999999999999998	7.433382505558252	5.994663310934074	0.9166037753012373	-0.0916463571706496	0.03387177307823759	2.9167696944994237	2.35223362459631	1.3096760867019543	-0.10604751001062726	0.14551804682922798	2.5784021825126007
chrX	8751203	9281306	0.54	530103	4	17.4426	1.2622999999999998	8.665999999999997	8.626999999999997	4.07637105143517	0.23978653243736292	0.23702590439438784	0.05215585262367873	0.32639909130910766	1.5995188647254905	0.09408934498385246	0.09300610781591248	0.04206761844483763	0.2812628967869235	2.9659730369354724
chrX	9963985	10087643	0.62	123658	4	21.40165	0.647549999999999	0.35300000000000004	0.182	8.632315167745066	1.1989326621868148	0.2714754770514711	0.04013569557937666	0.506571982424485	3.387216419418686	0.4704467249192621	0.316527580207367	0.10892894516753435	0.19877273977404009	2.30258509299405
chrX	12965070	14547239	0.52	1582169	4	19.786900000000003	0.16389999999999993	2.2720000000000002	1.599	3.2371181879044	0.8392528635307706	0.058197340774561616	0.10388180031260452	0.028678964879335026	1.2702061572820074	0.3293127074434833	0.10014509003324387	0.0922507657684213	0.0589457530486354	2.9293812490147975
chrX	16454803	16713286	0.66	258483	4	16.368850000000002	2.76225	14.378500000000003	0.5204999999999975	3.1172249216857186	0.23978653243736314	0.044528087173986	0.01932003382450993	0.06791033225017866	1.2231614847900811	0.09408934498385235	0.03785661679228672	0.1719678293236437	0.9459754507510092	0.0
chrX	16454803	16911018	0.66	456215	4	20.1967	1.0655999999999999	6.950000000000002	6.908000000000002	4.316157583872533	0.9591461297494515	0.05466238368638854	0.01932003382450993	0.07156281078923644	1.693608209709343	0.3763573799354095	0.4314520778716596	0.1719678293236437	0.07782277947928955	4.560666331604598
chrX	22003487	22210836	0.77	207349	4	17.0328	2.2950999999999997	0.5925	0.36650000000000005	3.7166912527791256	0.5994663310934072	0.07401211520668645	0.04087587391236724	0.020187515480743063	1.458384847249712	0.23522336245963094	0.0290414618781212	0.11321788385391802	0.007921337737892612	0.0
chrX	22828490	23336298	0.54	507808	4	16.22955	0.3606499999999997	7.493499999999997	1.372499999999997	2.517758590592311	0.5994663310934075	0.18321329042806894	0.020187515480743063	0.04539750619497847	0.9879381223304501	0.23522336245963105	0.08300780324998006	0.007921337737892612	0.09554478352956762	4.30406509320417
chrX	24389744	25038985	0.52	649241	4	18.286900000000003	2.8115000000000006	0.28049999999999997	0.27049999999999996	6.354343109590118	0.5994663310934074	0.18023480930722663	0.38482069688092224	1.8402650225430772	2.493367642072088	0.23522336245963094	0.15361738658353913	0.18832459911656985	0.7220978126159047	2.188500733373565
chrX	26671828	27416901	0.57	745073	4	19.6066	0.2458999999999989	4.190500000000001	3.926500000000001	9.231781498838474	4.436050850091215	0.030895639909091922	0.008711734507418148	0.2107884785481977	3.6224397818783167	1.740652882201269	0.027276922551900437	0.017091898054998455	0.1139571823746799	0.0
chrX	47053029	47382962	0.58	329933	4	17.7869	2.8033	16.9355	8.810500000000005	10.910287225900015	5.1554104474033045	0.20058946195958627	1.0638135643286792	0.2889894832491855	4.281065196765283	2.022920917152826	0.8863305101636186	0.6416017116404583	0.954090396927168	3.751273406209403
chrX	52950265	53019378	0.53	69113	4	18.2295	0.2950999999999997	3.1750000000000003	3.063	19.4227091274264	17.024843803052768	2.3176161310919574	0.24636147737136677	6.331594594724786	7.621236943692043	6.6803434938535196	0.9094046337044174	0.15097785509055417	2.484441399045518	0.0
chrX	52964150	53019378	0.52	55228	3	18.7623	0.8278999999999996	3.12	3.1180000000000003	12.22911315430551	9.83124782993188	0.9725534740705675	7.667642808944123	6.331594594724786	4.798556594176472	3.857663144337948	0.38161826023725165	3.0086906138156615	2.484441399045518	0.0
chrX	53313965	53342300	0.57	28335	3	19.3279	1.2787000000000006	15.093499999999999	0.8095000000000008	3.2371181879044	0.3596797986560445	0.40620270185260005	0.48243501006464057	0.05398684727687609	1.2702061572820074	0.14113401747577858	0.15938904391123748	0.45353528161931556	0.297089711488267	0.0
chrX	68047820	68505846	0.56	458026	4	20.32785	3.83605	30.2245	1.7655000000000047	4.795730648747259	0.0	0.04816399283935277	0.06699147887263444	0.18889736315524364	4.422199214241062	2.5404123145640143	0.09531654550725834	0.05485909316066352	0.07412104836661954	1.9459101490553101
chrX	71238541	71346530	0.61	107989	4	19.18855	0.10655000000000037	5.1525	3.5284999999999997	4.675837382528578	1.5586124608428593	0.16875585907119786	0.027643812434742298	0.36156672500214937	1.8347422271851217	0.6115807423950406	0.06621776494617769	0.35117482318877147	0.1418744246293128	0.0
chrX	71238541	71388974	0.52	150433	1	9.541	9.541	4.943499999999999	3.7374999999999994	5.754876778496711	0.4795730648747263	0.22315658493303206	0.027643812434742298	0.39865331521840974	2.2581442796124573	0.18817868996770493	0.087563954037607	0.35117482318877147	0.5987368921048323	0.693147180559945
chrX	73756196	73770219	0.55	14023	1	11.91805	11.91805	0.23700000000000002	0.141	5.994663310934074	0.4795730648747263	1.094369113313216	0.017404304548942963	0.012709862870040606	2.35223362459631	0.18817868996770493	0.4294172487318372	0.06662672503988222	0.049096183679490646	0.0
chrX	100670640	101054499	0.52	383859	4	20.63935	1.93445	13.759500000000001	4.876500000000002	3.2371181879043998	0.5994663310934074	0.15491901986006842	2.1712419462353183	0.03466910955545249	1.2702061572820071	0.23522336245963094	0.07549521635555381	2.5559075038058374	0.05936177757481247	1.5972137147297982
chrX	102189711	102413008	0.58	223297	4	15.8443	2.729499999999999	0.6809999999999996	0.5449999999999997	2.3978653243736296	0.0	0.1417476378174893	0.17595782971004437	0.028085971205534802	0.940893449838524	0.0	0.12640923745126767	0.06904373141357724	0.041076768987823344	2.5999177727624168
chrX	102189711	103381142	0.55	1191431	4	20.40985	1.8360500000000002	2.7165000000000004	2.5805000000000002	2.757545123029674	0.3596797986560445	0.10304474586268934	0.17595782971004437	2.296897536817686	1.0820274673143024	0.14113401747577858	0.11024450899586961	0.06904373141357724	1.9152091774801325	2.80061346526527
chrX	102318614	102413008	0.58	94394	4	15.0902	1.9753999999999996	1.6669999999999994	0.44100000000000017	3.476904720341763	1.0790393959681333	0.18289965819321286	0.1116125454507791	0.028085971205534802	1.3642955022658596	0.42340205242733564	0.239225404115988	0.04379541747694889	0.041076768987823344	2.30258509299405
chrX	102788662	103381142	0.65	592480	4	19.63935	2.6065499999999986	2.7760000000000002	2.5210000000000004	2.8774383892483555	0.23978653243736314	0.1359848010041756	0.028085971205534802	2.296897536817686	1.1290721398062287	0.09408934498385246	0.14800713867970297	0.041076768987823344	1.9152091774801325	2.615738591823909
chrX	102966390	103381142	0.72	414752	4	18.4836	3.7622999999999998	2.8260000000000005	2.4710000000000005	4.436050850091215	1.3188259284054962	0.06475216908654968	0.4791756996603735	2.296897536817686	1.7406528822012692	0.5174913974111881	0.03629710091190973	0.816293971200747	1.9152091774801325	1.2798281923057526
chrX	103268025	103381142	0.67	113117	4	19.1967	3.049199999999999	6.5205	1.2235	3.1172249216857186	0.0	0.09327163403594481	0.054057003350873344	2.296897536817686	1.2231614847900811	0.0	0.036598664915879174	0.03618401053633324	1.9152091774801325	0.693147180559945
chrX	106898471	106961461	0.69	62990	4	18.786900000000003	3.4426000000000005	8.768999999999998	8.619999999999997	3.9564777852164887	1.3188259284054962	0.2588582982336987	0.03761131212042616	0.30849586892894526	1.5524741922335643	0.5174913974111881	0.10157287599463347	0.08067829948709904	0.12105006041292607	0.0
chrX	106898471	107020534	0.78	122063	4	20.82785	1.40165	1.3445	1.1955	6.114556577152755	0.8392528635307706	0.28288064909907396	0.03761131212042616	0.5663403054675674	2.3992782970882356	0.3293127074434834	0.11099895691302641	0.08067829948709904	0.22222510929932152	3.09104245335832
chrX	106898471	107137444	0.62	238973	4	21.983600000000003	0.24590000000000067	10.033500000000002	9.884500000000003	4.07637105143517	1.1989326621868146	0.3210893715187747	0.03761131212042616	0.01593791713034476	1.5995188647254905	0.47044672491926187	0.14646523387158	0.08067829948709904	0.06298516901741763	1.627600640862125
chrX	106961461	107020534	0.52	59073	3	17.38525	2.0409500000000005	9.964499999999997	7.424499999999997	4.795730648747259	2.158078791936267	0.30849586892894526	0.2588582982336987	0.5663403054675674	1.8817868996770477	0.8468041048546715	0.12105006041292607	0.10157287599463347	0.22222510929932152	0.0
chrX	107020534	107069648	0.53	49114	1	9.7131	9.7131	19.768499999999996	17.228499999999997	6.114556577152755	0.8392528635307706	0.5663403054675674	0.30849586892894526	0.21221299112398634	2.3992782970882356	0.3293127074434834	0.22222510929932152	0.12105006041292607	0.15543699684629575	0.0
chrX	109411312	109656352	0.6	245040	4	24.05735	0.6311499999999999	0.3450000000000001	0.18000000000000005	3.5967979865604445	1.438719194624178	0.43839522744016735	0.009381411494140708	0.04915626561841782	1.4113401747577856	0.5645360699031142	0.17202100290877353	0.04469971243083058	0.025816682636475376	2.071567363195765
chrX	117957965	117973456	0.51	15491	3	18.31965	4.434450000000001	7.1789999999999985	0.48299999999999965	6.234449843371436	0.719359597312089	1.114494244108846	0.10436998689394775	0.5507485229221551	2.4463229695801623	0.28226803495155717	0.43731410747126537	0.26147250449085	0.21610708176909849	0.0
chrX	119159660	119347614	0.51	187954	4	15.9754	1.8443000000000005	11.290999999999999	6.610999999999999	11.030180492118697	8.392528635307704	0.11226797436866436	0.542613639215362	2.313239319276755	4.32810986925721	3.2931270744348327	0.10412432699831499	0.592340591879543	1.2203350476239931	4.55737963614274
chrX	128741059	128977621	0.51	236562	4	16.69675	1.1721500000000002	2.2439999999999998	1.9889999999999999	10.310820894806607	6.7140229082461635	0.11758117433372267	0.02493326151988913	0.6066865327988521	4.045841834305652	2.6345016595478663	0.12091189994627677	0.04139177848921001	0.8927118096667859	0.0
chrX	128771641	128977621	0.52	205980	4	19.08195	3.5573499999999996	6.2364999999999995	2.0034999999999994	9.831247829931883	7.19359597312089	0.07450402017667361	0.40772021734166747	0.6066865327988521	3.8576631443379474	2.8226803495155712	0.11511076286984562	0.1599844986972835	0.8927118096667859	0.0
chrX	128771641	129091450	0.56	319809	4	17.77865	4.86065	24.1145	15.8745	3.7166912527791256	1.0790393959681335	0.26392271455134714	0.40772021734166747	1.604817841187036	1.458384847249712	0.42340205242733586	0.3918808023491877	0.1599844986972835	0.8546080255086584	1.534971138056565
chrX	128771641	129194338	0.55	422697	4	22.9672	0.3279000000000014	9.8205	1.5805000000000007	12.229113154305512	9.591461297494519	0.36305765302311654	0.40772021734166747	0.8050740091580988	4.798556594176471	3.763573799354095	0.39087310719414803	0.1599844986972835	0.6929448681999996	1.7360917785403858
chrX	130975501	131623455	0.53	647954	4	17.491799999999998	2.819699999999999	8.855500000000003	8.848500000000003	6.234449843371437	1.678505727061541	0.03848699039358619	0.4500451054556627	0.05722711194884087	2.4463229695801623	0.6586254148869669	0.03194618120491196	0.1765922746164791	0.030972729549257033	2.24446729727912
chrX	132109505	133683688	0.57	1574183	4	19.01635	1.3770500000000006	9.991999999999999	9.968	4.915623914965941	1.3188259284054964	0.017060336462142365	0.05722711194884087	0.10274730902511536	1.9288315721689742	0.5174913974111882	0.1391451915834489	0.030972729549257033	0.06135166064013104	4.624075655520232
chrX	132926647	133683688	0.6	757041	4	19.6803	2.0410000000000004	21.000999999999998	1.0410000000000021	5.155410447403304	1.0790393959681333	0.02280540992560526	0.011737814599536578	0.10274730902511536	2.0229209171528266	0.42340205242733586	0.16057708065895676	0.11928962334976183	0.06135166064013104	4.414818409845635
chrX	134099563	134730455	0.56	630892	4	16.07375	1.1065499999999995	6.9285	5.7805	4.07637105143517	1.4387191946241777	0.1109820182720814	0.09058893704448767	0.251343077697321	1.5995188647254905	0.5645360699031143	0.2702362577283283	0.30120563786648574	0.0986239940433017	1.8663548407127635
chrX	150320324	150560351	0.56	240027	4	17.204900000000002	3.2049000000000003	4.941999999999999	4.714999999999999	5.634983512278029	1.798398993280222	0.0719278678460762	0.3451208745626203	0.034695568094044386	2.2110996071205307	0.7056700873788928	0.02822362833696781	0.1354212711522221	0.09277772510649762	0.0
chrX	152666310	154444710	0.59	1778400	1	6.56555	6.56555	2.9715000000000003	2.9205	24.578119574829703	0.8392528635307706	0.9707956778840606	0.17107660337817027	0.0	9.64415786084487	0.3293127074434823	0.7188967721775676	0.09705310415189075	0.0	3.3623237223221083
chrX	152735975	152773081	0.52	37106	4	21.05735	2.0737500000000004	0.1265	0.011500000000000003	20.261961990957168	14.746871744897822	3.4120435812787053	0.8123106532005693	0.5886969153015809	7.9505496511355265	5.786494716506922	1.338844773122246	0.3997767331546732	0.4289954936717481	1.38629436111989
chrX	152875725	152933350	0.55	57625	4	17.72135	0.6065500000000004	0.05900000000000001	0.05600000000000001	11.150073758337378	4.436050850091213	0.79894167857655	0.5886969153015809	1.7099691595981465	4.3751545417491355	1.740652882201269	0.31349508437136064	0.4289954936717481	0.6709712865596645	4.1896547420264305
chrX	152989761	154444710	0.59	1454949	1	6.56555	6.56555	2.9530000000000003	2.9390000000000005	33.33032800879345	7.9129555704329775	0.9394028484111602	0.9909881435188332	0.0	13.07841895275548	3.1049483844671286	0.7638641237247934	0.3888518023204971	0.0	3.512917266471861
chrX	153193631	154444710	0.55	1251079	4	13.778649999999999	0.6475499999999998	2.9585000000000004	2.9335	25.537265704579156	0.11989326621868202	0.9621521845027868	0.19406014133467378	0.0	10.020515240780279	0.047044672491926676	0.7653019310176911	0.24976170176107398	0.0	3.640429067189892
chrX	153237298	154444710	0.62	1207412	1	6.56555	6.56555	22.909000000000002	17.017	51.07453140915831	25.657158970797838	0.8325121366836056	4.546757250512664	0.0	20.04103048156056	10.067559913272207	0.7200405061824763	2.0168004878944243	0.0	3.5446877500133818
chrX	153402331	154444710	0.66	1042379	4	15.9672	2.8361	10.2795	4.387499999999999	16.305484205740683	9.111888232619792	0.7508432555486562	0.21815774981304142	0.0	6.398075458901962	3.57539510938639	0.6726476634886811	0.7429071624342387	0.0	3.4528490603729582
chrX	153523796	154444710	0.76	920914	1	6.56555	6.56555	3.3155	2.5765000000000002	32.970648210137405	7.553275771776931	0.7623892860534195	0.6633044490096238	0.0	14.395669782529414	4.422199214241061	0.7270383324665426	0.26027267043654057	0.0	3.4368721363917887
chrX	153607260	154444710	0.72	837450	1	6.56555	6.56555	3.0345	2.8575	51.91378427268908	26.496411834328605	0.5841119185291306	2.551165062834016	0.0	20.37034318900404	10.396872620715689	0.6489462733616711	1.510588065254028	0.0	3.4318966062229137
chrX	153626606	154444710	0.65	818104	1	6.56555	6.56555	10.2165	4.3245	29.853423288451687	4.436050850091213	0.2884107007402056	13.088730396663667	0.0	11.714123450489621	1.7406528822012692	0.5428426072037091	5.135860038403191	0.0	3.2709219814714485
chrX	153672403	154444710	0.69	772307	3	14.2295	1.0983999999999998	7.328000000000001	1.4360000000000004	15.945804407084637	9.471568031275837	0.13785349660457455	4.475653603186073	0.0	6.256941441426184	3.7165291268621687	0.46197534941256296	1.7561925251510908	0.0	3.315387030355352
chrX	153763102	154444710	0.64	681608	3	16.25405	3.1229499999999994	2.9475000000000002	2.9445	14.387191946241778	11.030180492118696	0.1294606928571108	0.2009258808282295	0.0	5.6453606990311425	4.32810986925721	0.3395790375997301	1.3817904003185413	0.0	3.0581642368967383
chrX	154285446	154444710	0.89	159264	3	16.6557	3.5245999999999995	3.0125	2.8795	16.185590939522	9.231781498838474	0.4637221970483461	0.027543519110474663	0.0	6.3510307864100355	3.6224397818783163	0.39463835172552114	0.32279131417430557	0.0	2.459336937507895
chr13	19202949	19692406	0.77	489457	4	15.71315	2.63115	6.5295	6.392499999999999	7.912955570432978	0.0	0.04507109099315648	-0.19986410123276388	0.08443530808905342	3.104948384467129	0.0	0.037677490804779716	-0.21046319293174462	0.21917693483243644	0.4620981203732966
chr13	19202949	20135428	0.71	932479	4	16.44265	1.901650000000001	10.373	2.5489999999999995	11.26996702455606	3.357011454123081	0.06377308233693844	-0.19986410123276388	14.798254573277257	4.422199214241062	1.3172508297739334	0.12390811550734197	-0.21046319293174462	5.8066567190034615	2.116165932740828
chr13	19202949	20138928	0.74	935979	3	16.72135	1.6229500000000003	26.4425	13.520500000000002	7.313489239339571	0.5994663310934074	0.11887120442973231	-0.19986410123276388	0.09082393160829996	2.869725022007498	0.23522336245963116	0.14515818640875794	-0.21046319293174462	0.6251537054464255	2.116165932740828
chr13	19202949	20392380	0.72	1189431	4	19.508200000000002	1.1639	17.269499999999997	4.347499999999999	7.793062304214296	0.11989326621868202	0.11289470189100777	-0.19986410123276388	1.1425492261964467	3.057903711975203	0.047044672491926454	0.24743887716857074	-0.21046319293174462	1.8174512722908582	2.696992588230159
chr13	19202949	20532573	0.75	1329624	1	9.17215	9.17215	7.524999999999999	5.397	45.79922769553633	37.88627212510335	0.2214594966946157	-0.19986410123276388	7.651308157545485	17.971064891915805	14.866116507448677	0.4129779677004646	-0.21046319293174462	3.0022810935018422	2.969635502543093
chr13	19202949	20558898	0.79	1355949	3	19.3525	1.0082000000000004	6.544499999999999	6.3774999999999995	5.754876778496712	2.158078791936267	0.3657058997650108	-0.19986410123276388	0.5329531698655808	2.2581442796124573	0.8468041048546716	0.46324785601243007	-0.21046319293174462	0.20912439973174576	3.188212847961063
chr13	19202949	20598491	0.84	1395542	1	9.17215	9.17215	7.030999999999999	5.891	7.073702706902208	0.8392528635307706	0.3704508814030352	-0.19986410123276388	0.29584442920192067	2.7756356770236454	0.3293127074434834	0.4560381052456877	-0.21046319293174462	1.2769436675849108	3.188212847961063
chr13	19202949	20702237	0.65	1499288	4	17.0902	1.2541000000000002	6.494	6.427999999999999	9.471568031275837	1.5586124608428586	0.3652883502615488	-0.19986410123276388	4.57546966709856	3.716529126862169	0.6115807423950403	0.5128421805604004	-0.21046319293174462	1.795359145465122	2.960483358820987
chr13	19202949	20711251	0.8	1508302	1	9.17215	9.17215	6.597499999999999	6.3245	5.994663310934074	1.9182922594989038	0.3904494747511861	-0.19986410123276388	0.10587536755446969	2.35223362459631	0.7527147598708193	0.5205068312216414	-0.21046319293174462	0.7561047680616891	2.960483358820987
chr13	19202949	20756547	0.78	1553598	3	16.90985	1.43445	6.7295	6.1925	6.114556577152756	1.7983989932802227	0.3821525609037284	-0.19986410123276388	1.4001204203097302	2.399278297088236	0.705670087378893	0.5273758180168786	-0.21046319293174462	0.874030143835136	2.916623474432525
chr13	19202949	20771618	0.7	1568669	3	16.93445	1.4098500000000005	7.291499999999999	5.6305	5.63498351227803	2.277972058154948	0.39193269527822544	-0.19986410123276388	0.038674467440150476	2.211099607120531	0.8938487773465978	0.5307063022327374	-0.21046319293174462	0.2706278747947879	2.8209779048504853
chr13	19202949	21069224	0.72	1866275	3	16.15575	2.18855	6.7585	6.1635	5.754876778496712	2.158078791936267	0.3356002854490319	-0.19986410123276388	0.8266202397062277	2.2581442796124573	0.8468041048546716	0.4892328320977903	-0.21046319293174462	0.6539431817059521	2.719662280369169
chr13	19202949	21141164	0.69	1938215	1	9.17215	9.17215	6.4795	6.442499999999999	18.703349530114313	10.790393959681333	0.35382528912987365	-0.19986410123276388	0.735751080308388	7.338968908740486	4.234020524273357	0.49534632443523025	-0.21046319293174462	0.3876826628304348	2.6070781081575456
chr13	20558898	20702237	0.54	143339	4	18.0984	2.2623000000000006	0.11649999999999999	0.05049999999999999	7.31348923933957	3.7166912527791256	0.36133844247881175	7.651308157545485	4.57546966709856	2.869725022007498	1.4583848472497118	0.9819913638008022	3.0022810935018422	1.795359145465122	0.0
chr13	20558898	20711251	0.52	152353	1	10.18035	10.18035	0.22	0.05300000000000002	3.8365845189978076	0.23978653243736314	0.6106684777175168	7.651308157545485	0.10587536755446969	1.505429519741638	0.09408934498385235	1.0301144541496774	3.0022810935018422	0.7561047680616891	0.0
chr13	21286757	21499107	0.59	212350	4	17.713099999999997	1.1884999999999994	6.2485	6.1655	7.673169037995614	2.1580787919362665	0.15357178437241048	8.587396478473053	0.603502252406375	3.010859039483276	0.8468041048546715	0.7337506724429459	3.369590867190306	0.4972947196025672	4.79274186009898
chr13	23594484	23702023	0.55	107539	1	10.7131	10.7131	1.0145000000000004	0.8415000000000004	6.833916174464845	0.8392528635307701	0.3032478301963136	0.03138929529475958	1.9758555168909946	2.681546332039793	0.3293127074434834	0.26597942025768445	0.12145714708292424	0.7753018882141239	0.0
chr13	23702023	23716586	0.51	14563	1	7.38525	7.38525	1.0915000000000004	0.7645000000000003	6.833916174464845	0.8392528635307701	1.9758555168909946	0.3032478301963136	2.639746438223931	2.681546332039793	0.3293127074434834	0.7753018882141239	0.26597942025768445	1.0358046833210983	0.0
chr13	25154650	25302248	0.79	147598	4	17.7131	2.5492	7.210000000000002	0.25000000000000266	3.2371181879044	0.3596797986560445	0.20144941003423494	0.82238786532207	1.2561615096894205	1.2702061572820074	0.14113401747577858	0.19124109740752393	0.3226950854341031	0.4929026348528505	0.693147180559945
chr13	25258162	25302248	0.75	44086	4	19.6803	4.5164	11.993500000000001	4.5334999999999965	4.316157583872533	0.719359597312089	0.43512504184977174	0.10192641845625598	1.2561615096894205	1.693608209709343	0.28226803495155706	0.17073782150134262	0.19997348999582198	0.4929026348528505	0.0
chr13	25258162	25611271	0.58	353109	4	21.08195	3.114750000000001	8.761	7.765999999999998	4.316157583872533	0.719359597312089	0.5785695794687568	0.10192641845625598	0.2978560518863781	1.693608209709343	0.28226803495155706	0.5052077349752744	0.19997348999582198	0.3554951702200313	4.335192614692347
chr13	25569464	25611271	0.81	41807	4	17.877049999999997	0.09014999999999951	3.6294999999999997	2.6344999999999987	4.555944116309896	0.9591461297494517	0.5047292284662362	0.5141340691782355	0.2978560518863781	2.728591004531719	1.3172508297739334	0.6661670561202743	0.5417695469158271	0.3554951702200313	2.484906649788
chr13	25569464	25688555	0.76	119091	4	17.7541	0.03279999999999994	3.2144999999999992	3.049499999999999	4.675837382528577	0.8392528635307703	0.3704790619650081	0.5141340691782355	0.17766489240305666	2.7756356770236454	1.2702061572820071	0.46455680824331985	0.5417695469158271	0.10021324571666881	2.94305201572508
chr13	25569464	25861311	0.51	291847	4	20.213099999999997	2.4261999999999997	3.133999999999999	3.1299999999999994	17.504416867927496	11.989326621868148	0.2563445850752526	0.5141340691782355	0.6074757670216383	7.809415633659748	3.7635737993540954	0.24888717145468015	0.5417695469158271	0.7254622521803415	1.47152600786254
chr13	26084122	26586510	0.52	502388	1	12.0328	12.0328	8.8695	1.4705	4.196264317653852	1.7983989932802222	0.028637610663952515	1.023411734824936	0.8412556255028482	1.6465635372174168	0.7056700873788927	0.06517490874459707	0.401574428720761	0.33009856710038715	0.0
chr13	26611593	26625681	0.52	14088	1	9.81965	9.81965	6.1935	6.1395	13.068366017836281	7.553275771776933	2.9956295931981742	0.8412556255028482	1.040752366673599	5.127869301619954	2.96381436699135	1.1754489435802116	0.33009856710038715	0.7880604868027098	0.0
chr13	27056693	27272751	0.62	216058	4	20.64755	4.87705	1.8644999999999998	1.8094999999999997	7.553275771776933	3.4769047203417625	1.0565532351515312	0.3571237864013113	0.9565807540907539	2.9638143669913504	1.3642955022658596	0.4703204351727803	0.43195040880356617	0.3753507574495222	3.0376730155443403
chr13	27231334	27272751	0.62	41417	4	21.0656	4.459	3.5965	0.07749999999999968	9.111888232619792	1.9182922594989034	0.41684888658015146	0.415147903078397	0.9565807540907539	3.575395109386391	0.752714759870819	0.16356647847109573	0.23866602516387977	0.3753507574495222	0.0
chr13	27231334	27446992	0.58	215658	4	18.0492	1.4426000000000005	1.768	1.7510000000000001	8.87210170018243	1.6785057270615402	0.37359279460513384	0.415147903078397	0.7351955422012069	3.4813057644025385	0.6586254148869666	0.14659330938140205	0.23866602516387977	0.2884818688423605	1.38629436111989
chr13	27231334	27504395	0.68	273061	4	17.89345	1.2868499999999994	1.885	1.634	7.673169037995615	0.4795730648747263	0.44960907858657895	0.415147903078397	0.43522376338572094	3.010859039483276	0.1881786899677047	0.17642118292884162	0.23866602516387977	0.3620463043212035	1.38629436111989
chr13	27316869	27446992	0.61	130123	4	17.672150000000002	1.819650000000001	0.023500000000000007	0.006500000000000004	7.433382505558251	3.117224921685718	0.16216360562304852	0.9565807540907539	0.7351955422012069	2.9167696944994237	1.223161484790081	0.0636310441549842	0.3753507574495222	0.2884818688423605	1.38629436111989
chr13	27316869	27504395	0.65	187526	4	17.516399999999997	1.6639	0.14050000000000004	0.11050000000000003	6.234449843371437	1.9182922594989043	0.3375726276007797	0.9565807540907539	0.43522376338572094	2.4463229695801623	0.752714759870819	0.13245943002963337	0.3753507574495222	0.3620463043212035	1.38629436111989
chr13	27504395	27699954	0.58	195559	1	9.59015	9.59015	0.4255000000000002	0.17450000000000013	7.793062304214296	0.35967979865604516	0.25504118320799096	0.7351955422012069	1.493145395812381	3.0579037119752024	0.1411340174757787	0.16935783796356108	0.2884818688423605	0.7921923450666399	0.0
chr13	28404185	28558479	0.61	154294	4	20.991799999999998	2.0738000000000003	0.14500000000000002	0.09400000000000003	8.152742102870342	3.3570114541230813	1.3240834098320948	0.28096554514813676	0.7945141151021521	3.199037729450981	1.3172508297739334	0.5561427056481353	0.349117061822179	0.5894170184656595	1.184851159482906
chr13	29329110	29370524	0.67	41414	4	17.35245	1.6803500000000007	0.014	0.007000000000000001	5.515090246059348	0.47957306487472584	0.3937191337649269	0.0840662530051069	1.8107145147963	2.164054934628605	0.1881786899677047	0.15449064226836243	0.22846263982263362	0.7105025495726777	0.0
chr13	30082354	30498303	0.7	415949	4	23.0246	0.33610000000000007	14.208000000000002	14.191000000000003	4.436050850091215	0.8392528635307701	0.13835534593175391	0.19157758620152834	0.11176964518882124	1.7406528822012692	0.3293127074434833	0.22529922563563556	0.0751727355830458	0.06977259787352925	2.4872134640695234
chr13	30707226	30909237	0.51	202011	4	18.11475	4.95085	0.484	0.381	10.910287225900014	3.4769047203417633	1.2344772994285333	4.881960937037321	0.5360987992437702	4.281065196765283	1.3642955022658598	0.5309703594437517	1.9156226253973818	0.2103587067828856	1.5403018304237688
chr13	32230187	32316460	0.65	86273	4	20.13935	4.434449999999999	1.4395	1.3595	6.4742363758087995	0.9591461297494517	0.3224095344167248	0.11363343192921076	0.057059878743889465	2.5404123145640143	0.3763573799354094	0.12650961503746105	0.09991101973283024	0.3239030048384794	0.0
chr13	32316460	32568602	0.51	252142	1	12.2869	12.2869	4.33	1.531	4.555944116309896	0.9591461297494517	0.057059878743889465	0.3224095344167248	0.04946935639227811	1.7876975546931955	0.3763573799354095	0.3239030048384794	0.12650961503746105	0.09854906339435368	0.0
chr13	36204903	36295142	0.79	90239	4	18.2213	3.270500000000001	0.2675	0.1805	5.155410447403304	1.798398993280222	0.1806922085322386	0.054350531653847116	0.6701457675105341	2.022920917152826	0.7056700873788929	0.3002884712302828	0.06233898096856906	0.26295712135225124	2.19722457733622
chr13	36295142	36335217	0.52	40075	1	10.7459	10.7459	10.184500000000002	10.097500000000002	7.433382505558252	0.4795730648747263	0.6701457675105341	0.1806922085322386	0.3793975258403431	2.916769694499424	0.18817868996770493	0.26295712135225124	0.3002884712302828	0.14887101594889166	0.0
chr13	40229829	40516777	0.56	286948	4	16.836100000000002	1.7540999999999993	1.8984999999999999	1.8714999999999997	13.428045816492325	5.754876778496711	0.16712891007246117	0.989195696805751	0.09814190369197633	5.269003319095734	2.258144279612458	0.06557936977002968	0.3881484678361201	0.08794782843212613	0.0
chr13	41885831	41927453	0.53	41622	1	9.86065	9.86065	0.2555	0.08050000000000002	21.341001386925303	16.065697673303315	1.3135199989361097	1.3544073378434245	0.10386485118579555	8.373951703562863	6.30398611391811	0.5154094146441388	0.9869843537962527	0.07874755902686241	0.0
chr13	44479709	44544953	0.51	65244	1	8.2541	8.2541	4.4350000000000005	2.68	2.5177585905923108	0.3596797986560445	0.22051364027714085	1.3964044645982594	0.03477025329657885	0.9879381223304501	0.14113401747577858	0.08652689441222401	0.5479322798952363	0.44000056200023413	0.0
chr13	46961326	47125826	0.54	164500	1	8.14755	8.14755	2.7610000000000006	2.7520000000000007	9.7113545637132	1.7983989932802218	0.1690895912628213	0.04601308913889315	0.12040604194965895	4.8926459391603245	0.3763573799354094	0.21048558634685519	0.1289641538888636	0.2691916390563748	0.0
chr13	49031840	49306195	0.71	274355	4	16.3361	3.5164	0.585	0.524	5.63498351227803	0.11989326621868157	0.06642407269865533	0.3612227804466593	0.5668864641347539	2.211099607120531	0.04704467249192623	0.3031655372263145	0.2614848749599939	0.22243941537702522	1.41660667202811
chr13	49306195	49343418	0.54	37223	1	9.92625	9.92625	0.08850000000000001	0.0275	6.234449843371437	0.4795730648747263	0.5668864641347539	0.06642407269865533	0.23308017998594904	2.4463229695801623	0.1881786899677047	0.22243941537702522	0.3031655372263145	0.09145785311910716	0.0
chr13	51699934	51796598	0.52	96664	4	14.68035	0.18855000000000022	0.091	0.013000000000000005	6.953809440683526	3.836584518997807	0.33736415223331706	0.568827228124001	3.9478097681169277	2.7285910045317197	1.5054295197416385	0.13237762680836634	0.22320094777277902	1.5490729668064458	0.0
chr13	51699934	51860581	0.59	160647	4	20.20495	5.33605	0.3195	0.2155	4.076371051435171	0.9591461297494519	0.7284034425132939	0.568827228124001	0.35201623215920147	1.5995188647254905	0.3763573799354094	0.34204297291931873	0.22320094777277902	0.37815076560221766	1.6094379124341003
chr13	53400662	53726028	0.52	325366	4	16.31145	2.6229500000000003	0.6209999999999997	0.5789999999999996	4.91562391496594	2.038185525717585	0.3655394850381786	2.4412179886549152	0.46668100218924796	1.928831572168974	0.7997594323627453	0.18854537022759524	0.9579045127371315	0.18311999996857295	1.497866136776995
chr13	53824597	54026381	0.52	201784	4	16.434450000000002	3.598350000000001	21.72	7.263999999999998	5.994663310934074	2.1580787919362674	0.14735325904052357	0.9154573868006466	0.055196635778421994	4.32810986925721	2.8226803495155712	0.0876620388978524	0.3592144438187001	0.06953516670975671	0.0
chr13	54356542	55015168	0.57	658626	4	15.05735	2.1393500000000003	30.575499999999998	9.336500000000001	4.436050850091215	0.8392528635307701	0.032038235439366104	0.055196635778421994	0.05882790025617362	1.7406528822012692	0.3293127074434833	0.03885710833706511	0.06953516670975671	0.03357579485002009	0.0
chr13	62953861	63086704	0.53	132843	3	16.5492	3.7131	0.7265000000000004	0.7265000000000004	5.035517181184622	0.9591461297494517	0.18772384975863046	0.2632658390624428	0.14230406351556685	1.9758762446609	0.3763573799354094	0.24647961920749029	0.1033023418881129	0.1379536921792882	0.0
chr13	62953861	63201286	0.53	247425	3	16.39345	3.5573500000000005	7.348000000000002	7.348000000000002	5.515090246059348	0.47957306487472584	0.16669004174689878	0.2632658390624428	0.004942907624381537	2.164054934628605	0.1881786899677047	0.19622148938736114	0.1033023418881129	0.04013350405878463	0.0
chr13	76270160	76593679	0.58	323519	4	16.83605	4.049150000000001	8.2855	7.724500000000001	3.3570114541230813	0.47957306487472584	0.047435662437109505	0.059546722732805646	0.02534780433320947	1.3172508297739334	0.1881786899677047	0.018613182159213378	0.666976427062109	0.041442387009953195	0.0
chr13	76270160	77047752	0.55	777592	4	22.31145	1.4262499999999996	8.041500000000001	7.968500000000001	4.555944116309896	0.7193595973120888	0.03453751020198851	0.059546722732805646	0.13490165703667073	1.7876975546931952	0.28226803495155717	0.0319442420649094	0.666976427062109	0.05293378414040942	0.0
chr13	80115728	80174312	0.51	58584	1	8.7623	8.7623	1.4395000000000002	0.7824999999999998	4.91562391496594	2.038185525717585	0.5239088514267114	0.0047290597729359365	0.12121756815072819	1.928831572168974	0.7997594323627453	0.20557551819495262	0.1721093162903207	0.04756431260715941	0.0
chr13	80253438	80852483	0.54	599045	4	17.7541	4.9016	4.583	1.882	5.75487677849671	3.117224921685718	0.05443826158549251	0.12121756815072819	0.3267706520245906	2.2581442796124573	1.2231614847900811	0.021360917656943843	0.04756431260715941	0.2506135089000791	0.0
chr13	80917058	80929986	0.55	12928	4	21.9508	4.6884999999999994	1.072	0.9150000000000001	11.629646823212104	4.436050850091215	2.8192723492016682	0.3267706520245906	0.7265125406349581	4.5633332317168405	1.740652882201269	1.1062484868150961	0.2506135089000791	0.2850747636911338	0.0
chr13	85468721	85937460	0.52	468739	4	20.7049	0.19669999999999987	6.024999999999999	5.0779999999999985	15.106551543553866	1.1989326621868157	0.15346698211842602	0.4599412396298581	0.06554352517471511	5.927628733982701	0.47044672491926187	0.12284593159544578	0.22258632466888562	0.05118728438675314	0.693147180559945
chr13	96130809	96204892	0.52	74083	3	17.18855	2.66395	0.7424999999999999	0.7394999999999999	11.869433355649466	2.0381855257175854	0.6991332830267456	0.6181060929592086	0.9025696686400008	4.657422576700693	0.7997594323627453	0.2743314730304134	0.24253738033536945	0.6568561410875857	0.0
chr13	97670384	97680912	0.53	10528	4	18.63935	1.3114500000000007	0.015	0.008	3.3570114541230813	0.47957306487472584	1.2754602789221434	0.33821047927380915	0.25969447478878505	1.3172508297739334	0.1881786899677047	0.5004752392758106	0.31702876441754874	0.10190098159572464	0.0
chr13	97670384	98011805	0.64	341421	4	17.68855	0.3606499999999997	0.6719999999999996	0.6649999999999997	5.395196979840667	2.5177585905923117	0.20226793706878177	0.33821047927380915	0.06731872161287628	2.117010262136679	0.9879381223304502	0.1278698617616008	0.31702876441754874	0.41831841507513323	2.30258509299405
chr13	97762166	98011805	0.69	249639	4	20.40165	2.352450000000001	0.6859999999999996	0.6509999999999997	8.632315167745066	0.7193595973120881	0.13831677210283758	0.25969447478878505	0.06731872161287628	3.387216419418686	0.28226803495155695	0.12060852028261916	0.10190098159572464	0.41831841507513323	2.30258509299405
chr13	99305746	99325525	0.63	19779	3	20.61475	0.8442500000000006	0.36200000000000004	0.31500000000000006	2.757545123029674	0.3596797986560445	0.6789041820361154	0.039470260674371434	0.23683205258140985	1.0820274673143024	0.14113401747577858	0.26639381763970543	0.2101895970715677	0.14249273214177172	0.0
chr13	99828894	100089199	0.56	260305	4	17.7541	0.9836000000000009	0.6834999999999997	0.6144999999999997	12.22911315430551	2.3978653243736296	1.1201491459781157	1.5181099293818512	0.2189281526898386	4.798556594176472	0.940893449838524	0.5913454155455428	1.0277716135825867	1.6081372605945692	3.141478143903016
chr13	100308254	101167245	0.66	858991	4	19.5	0.450800000000001	3.6655	3.6495	4.555944116309897	2.158078791936267	0.043547253766603636	0.2189281526898386	0.5725857093681009	2.211099607120531	1.2702061572820071	0.30143956967600566	1.6081372605945692	0.36254492877571504	1.2219046054331584
chr13	100802991	101167245	0.8	364254	4	17.491799999999998	1.5573999999999995	23.586000000000002	16.271000000000004	2.757545123029674	0.3596797986560445	0.021065435212779034	0.06009966916206592	0.5725857093681009	1.0820274673143024	0.14113401747577858	0.23970886289516385	0.34688928713750283	0.36254492877571504	1.38629436111989
chr13	100802991	101780274	0.52	977283	4	17.2459	1.3115000000000006	25.720000000000002	14.137000000000004	2.757545123029674	0.3596797986560445	0.15016055518377597	0.06009966916206592	0.5621863488362064	1.0820274673143024	0.14113401747577858	0.2352996615520123	0.34688928713750283	0.22059514678823608	2.4966812877765476
chr13	101347339	101374322	0.54	26983	3	17.66395	0.30324999999999847	4.7555000000000005	3.9285000000000005	3.3570114541230813	0.9591461297494517	0.3554631174255835	0.41471131384329946	0.0830324982862762	1.3172508297739336	0.3763573799354095	0.1394794425880775	0.8950024638229386	0.03258095146844557	0.0
chr13	101347339	101780274	0.53	432935	4	18.2623	0.2951000000000015	10.133500000000002	1.4494999999999996	2.3978653243736296	0.0	0.12184978607924943	0.41471131384329946	0.5621863488362064	0.940893449838524	0.0	0.047812387301667744	0.8950024638229386	0.22059514678823608	0.0
chr13	101374322	101780274	0.65	405952	4	17.95905	0.5983499999999999	6.205	5.378	3.3570114541230813	0.9591461297494517	0.10632187016870302	0.3554631174255835	0.5621863488362064	1.3172508297739336	0.3763573799354095	0.04171942026912894	0.1394794425880775	0.22059514678823608	0.0
chr13	101797335	102106041	0.63	308706	4	17.319699999999997	1.7294999999999998	1.2685	0.24250000000000005	4.07637105143517	1.4387191946241777	0.14602848049025363	0.5621863488362064	0.031185304164813177	1.5995188647254905	0.5645360699031143	0.13532509628199793	0.22059514678823608	0.02753265926726258	1.6094379124341003
chr13	102077914	102106041	0.54	28127	1	7.7951	7.7951	0.5529999999999999	0.4729999999999999	5.994663310934074	0.4795730648747263	0.886614262931907	0.07178751340883847	0.031185304164813177	2.35223362459631	0.18817868996770493	0.3478967496825345	0.11401557954982308	0.02753265926726258	0.0
chr13	103568741	104252491	0.63	683750	4	17.12295	2.8278500000000006	4.652499999999999	1.0095	5.754876778496712	0.719359597312089	0.01963882386324289	0.5055898773113737	0.01059819437982884	2.2581442796124573	0.2822680349515574	0.028071994700849562	0.19838737356577704	0.018297856393867926	0.0
chr13	110384879	110437231	0.53	52352	1	9.40165	9.40165	10.968	5.1160000000000005	18.58345626389563	8.272635369089024	1.1359080845901974	0.1269231934894527	0.2937695033924978	10.49096196569954	0.04704467249192579	0.8195435000121617	0.0908174745693927	0.5763580604271842	0.0
chr13	110522120	110768528	0.52	246408	1	10.2951	10.2951	4.103000000000001	3.9940000000000007	9.831247829931883	0.23978653243736314	0.11677536399988456	0.2937695033924978	1.775635134317403	3.857663144337948	0.09408934498385202	0.0458212452439137	0.5763580604271842	0.6967378235134235	0.0
chr13	113221569	115000418	0.54	1778849	1	6.4918	6.4918	0.4105	0.026499999999999944	14.986658277335184	6.5941296420274815	0.8325167703009944	0.06516276902868469	0.0	5.880584061490775	2.5874569870559414	0.6476266057334201	0.13762184042525377	0.0	2.799681661756934
chr13	113260422	115000418	0.52	1739996	2	15.55735	2.5737500000000004	0.24699999999999997	0.18999999999999997	21.46089465314399	0.11989326621868024	0.834018063438606	0.7652827329223743	0.0	8.42099637605479	0.047044672491926676	0.634185272822823	1.249584382458699	0.0	2.71306562709824
chr13	113548666	113683885	0.58	135219	4	17.94265	2.0737500000000004	0.1815	0.0785	6.833916174464845	0.11989326621868113	0.7589808820002466	1.4513459039888812	0.6305834759133354	2.681546332039793	0.04704467249192623	0.41471427543744604	0.7972868938407748	0.24743335500639543	1.03972077083992
chr13	113597941	113683885	0.54	85944	4	17.0656	2.9508	0.2005	0.09750000000000002	14.746871744897822	7.793062304214297	0.47988554848769466	1.2457707215416522	0.6305834759133354	5.786494716506922	3.057903711975203	0.18830130477081133	0.8096170933161524	0.24743335500639543	1.03972077083992
chr13	113597941	115000418	0.53	1402477	3	13.549199999999999	0.5656000000000008	0.3675	0.06949999999999995	22.06036098423739	0.4795730648747263	0.786478529923749	1.2457707215416522	0.0	8.65621973851442	0.18817868996770404	0.6091588328745353	0.8096170933161524	0.0	2.6692426125024324
chr13	113683885	115000418	0.54	1316533	2	16.5	3.516400000000001	0.26999999999999996	0.16699999999999998	14.267298680023096	7.313489239339571	0.8064930887662088	0.47988554848769466	0.0	5.598316026539218	2.8697250220074983	0.6366326443136306	0.18830130477081133	0.0	2.7996043598354334
chr13	113750811	115000418	0.63	1249607	1	6.4918	6.4918	6.031999999999999	5.594999999999999	15.34633807599123	6.234449843371437	0.8159143922238491	0.6305834759133354	0.0	6.021718078966553	2.4463229695801627	0.6574772391631921	0.24743335500639543	0.0	2.7996043598354334
chr13	113863418	115000418	0.59	1137000	3	14.07375	1.0901500000000004	0.22099999999999997	0.21599999999999997	48.07719975369127	26.4964118343286	0.7161961865939178	1.8227754204124318	0.0	18.864913669262407	10.396872620715689	0.5223324059261883	2.022043166596417	0.0	2.912375302906408
chr13	113951362	115000418	0.68	1049056	1	6.4918	6.4918	0.34299999999999997	0.09399999999999999	31.531929015513228	9.951141096150563	0.6198916701969469	1.864982127116759	0.0	12.37274886537659	3.9047078168298732	0.49436871773384294	0.855902346801168	0.0	2.6856802198620584
chr13	114048246	115000418	0.67	952172	2	16.2705	3.286900000000001	0.295	0.142	18.583456263895627	2.997331655467038	0.5530211193276521	1.2770927164204542	0.0	7.29192423624856	1.1761168122981558	0.4695712196570226	0.7380775173168719	0.0	2.6854190219980554
chr13	114145163	115000418	0.75	855255	2	14.32785	1.3442500000000006	1.7014999999999993	1.2644999999999995	28.174917561390153	6.594129642027484	0.47438344456801557	1.2469681515980782	0.0	11.055498035602657	2.5874569870559396	0.4114493925666706	0.9824738397149997	0.0	2.617752632213806
chr13	114427733	115000418	0.77	572685	3	15.9836	3.0	0.2825	0.15449999999999997	18.343669731458267	3.2371181879044	0.556041305563823	0.3088873475853775	0.0	8.27986235857901	0.18817868996770581	0.4593691271376957	0.31433040189955286	0.0	2.443900987338852
chr13	114566480	115000418	0.82	433938	3	13.2213	0.23770000000000113	0.22399999999999998	0.21299999999999997	18.343669731458267	3.2371181879044	0.5459514816589343	0.5875977212386819	0.0	7.1978348912647085	1.2702061572820078	0.4379899360447387	0.5262335885278201	0.0	1.603659227703104
chr13	114784902	115000418	0.82	215516	1	6.4918	6.4918	0.23149999999999998	0.2055	21.820574451800027	0.23978653243736225	0.9212459810786046	0.17565009564044864	0.0	9.738247205828724	1.270206157282007	0.682806545939722	0.1964304937810142	0.0	3.09104245335832
chr13	114808780	115000418	0.9	191638	1	6.4918	6.4918	0.24	0.19699999999999995	19.4227091274264	2.1580787919362674	0.5105089034243944	4.217704314586332	0.0	7.621236943692044	0.8468041048546722	0.4791909783249665	2.316966867011693	0.0	3.09104245335832
chr12	298286	312968	0.75	14682	2	16.11475	0.9672499999999999	0.0215	0.0105	15.466231342209912	0.8392528635307714	4.376977979377011	-0.386593545530334	0.3570196144634931	13.925223057610154	7.527147598708191	1.71747339978698	-0.376169398324213	0.1603931198240143	1.09861228866811
chr12	298286	498339	0.88	200053	3	16.401600000000002	1.2540999999999993	3.1425	3.1315	34.169580872324225	19.542602393645083	0.6520465758870172	-0.386593545530334	2.9216088990468316	21.264191966350637	0.18817868996770493	0.2746681003062678	-0.376169398324213	2.3046268299833526	1.93166341621191
chr12	298286	562028	0.76	263742	2	17.131149999999998	1.983649999999999	0.06300000000000001	0.05200000000000001	14.74687174489782	0.11989326621868113	1.2001054925545385	-0.386593545530334	36.96922984044996	13.642955022658596	7.809415633659748	0.7648670126312059	-0.376169398324213	14.506280168816641	3.2637999953100603
chr12	298286	562962	0.75	264676	2	17.131149999999998	1.983649999999999	12.421999999999999	12.411	14.74687174489782	0.11989326621868113	1.326329109886425	-0.386593545530334	9.950881185074834	13.642955022658596	7.809415633659748	0.8133582996684787	-0.376169398324213	3.90460583085668	3.2637999953100603
chr12	298286	569420	0.88	271134	1	7.57375	7.57375	0.8734999999999997	0.8624999999999997	14.62697847867914	0.0	1.5317528387495212	-0.386593545530334	0.45477664557744824	13.595910350166669	7.856460306151674	0.8869871199433738	-0.376169398324213	0.3090212207030574	3.2637999953100603
chr12	298286	655891	0.72	357605	3	19.7459	4.5984	8.839999999999998	8.828999999999999	14.147405413804414	0.4795730648747254	1.2713336376763194	-0.386593545530334	4.338916428535417	13.407731660198966	8.044638996119378	0.7472315536811308	-0.376169398324213	1.7025385060239593	3.1844071675660817
chr12	298286	679323	0.77	381037	2	14.2213	0.9262000000000006	0.0245	0.013500000000000003	17.14473706927145	2.5177585905923108	1.459975685444411	-0.386593545530334	4.74276972020497	14.58384847249712	6.868522183821224	0.8059784798518101	-0.376169398324213	1.8610056696987451	3.1844071675660817
chr12	298286	685390	0.68	387104	2	20.31145	5.16395	0.006999999999999999	0.003999999999999999	14.74687174489782	0.11989326621868113	1.511426229507227	-0.386593545530334	1.220269432110033	13.642955022658596	7.809415633659748	0.8225137002597661	-0.376169398324213	1.2167636177582801	3.1844071675660817
chr12	298286	752201	0.74	453915	2	15.2213	0.07379999999999942	0.0245	0.013500000000000003	19.782388926082444	5.1554104474033045	1.4685713408366523	-0.386593545530334	0.779419157628927	15.618831267319496	5.833539388998847	0.8805426951993324	-0.376169398324213	0.5560630590409775	3.0103262052738278
chr12	298286	860493	0.79	562207	3	14.12295	1.0245500000000005	10.162999999999997	10.151999999999997	16.42537747195936	1.7983989932802222	1.3358272301729093	-0.386593545530334	0.4985166994539771	25.733435853083627	4.281065196765285	0.8180416079505778	-0.376169398324213	0.7349691481894691	2.726066347253857
chr12	298286	1058665	0.61	760379	3	17.88525	2.73775	0.0055	0.0055	42.80189604006928	28.174917561390142	1.1176051297550489	-0.386593545530334	1.3818418996437782	24.651408385769326	3.199037729450982	0.7963910422513957	-0.376169398324213	1.198235071414346	2.9677416850297873
chr12	298286	1227333	0.85	929047	1	7.57375	7.57375	10.984499999999997	10.973499999999998	9.351674765057155	5.275303713621985	1.1655771779975945	-0.386593545530334	0.043275514085095085	11.525944760521917	9.926425895796426	0.869345616897088	-0.376169398324213	0.13261188452469966	3.3170390125860125
chr12	298286	1692771	0.65	1394485	3	16.4426	1.2950999999999997	0.2465	0.2355	9.591461297494519	5.035517181184622	0.7909859548233718	-0.386593545530334	4.8077500238067765	11.62003410550577	9.832336550812574	0.6234456072677699	-0.376169398324213	1.8865031575709752	3.117033336293083
chr12	298286	1703544	0.73	1405258	1	7.57375	7.57375	1.5644999999999998	1.5534999999999999	23.618973445080254	8.991994966401112	0.8217793033153628	-0.386593545530334	10.07111971084137	17.124260787061132	4.32810986925721	0.6331284690550121	-0.376169398324213	3.951785979033487	3.117033336293083
chr12	298286	1714782	0.55	1416496	3	14.31145	0.8360500000000002	0.0105	0.0004999999999999987	11.509753556993422	3.117224921685718	0.8951604406428083	-0.386593545530334	0.6344000718944366	12.37274886537659	9.079621790941756	0.6594575748888006	-0.376169398324213	1.0284778362782723	3.0390760499951393
chr12	298286	1772234	0.62	1473948	1	7.57375	7.57375	0.18000000000000002	0.169	13.547939082711007	1.0790393959681328	0.8849964425198544	-0.386593545530334	1.2969761791552796	16.700858734633798	4.751511921684545	0.6738413605158023	-0.376169398324213	1.1021866581101838	3.0390760499951393
chr12	298286	1906088	0.68	1607802	1	7.57375	7.57375	0.026000000000000002	0.015000000000000001	31.292142483075867	16.66516400439673	0.9192949044371791	-0.386593545530334	0.5436211252234759	20.13511982654441	1.3172508297739345	0.7095023010197936	-0.376169398324213	0.7956815643454748	3.1913909092060937
chr12	298286	2017243	0.62	1718957	1	7.57375	7.57375	0.01	0.0009999999999999992	11.26996702455606	3.357011454123081	0.8950022555061707	-0.386593545530334	4.146068468553721	12.278659520392736	9.173711135925608	0.715075015180163	-0.376169398324213	1.6268672910824369	3.0234229666162995
chr12	298286	2031586	0.57	1733300	2	15.6639	0.5163999999999991	0.11600000000000003	0.10500000000000004	13.308152550273643	1.318825928405496	0.9219047205691956	-0.386593545530334	0.5433024412311385	13.07841895275548	8.373951703562863	0.7226200660157174	-0.376169398324213	0.21318532906729895	2.8958253426521985
chr12	298286	2049240	0.55	1750954	3	19.3934	4.245899999999999	5.379499999999999	5.3685	10.43071416102529	4.196264317653851	0.9180874617266253	-0.386593545530334	0.29326119436080994	11.949346812949253	9.50302384336909	0.7174836884489239	-0.376169398324213	0.6150408431383738	2.8958253426521985
chr12	298286	2144088	0.55	1845802	3	18.4508	3.3033	0.0115	0.0005000000000000004	17.624310134146178	2.997331655467037	0.8859802683184954	-0.386593545530334	3.582882327520521	14.772027162464823	6.6803434938535196	0.7122195815772144	-0.376169398324213	1.4058798378874193	2.860181099008401
chr12	298286	2166575	0.55	1868289	2	18.30325	3.1557499999999994	18.0405	18.0295	10.310820894806607	4.316157583872533	0.9184405764428144	-0.386593545530334	0.3721129532835734	11.902302140457326	9.550068515861017	0.7205685780031676	-0.376169398324213	0.146012637484568	2.860181099008401
chr12	1227333	1692771	0.52	465438	1	8.86885	8.86885	11.219999999999997	10.737999999999998	4.316157583872533	0.2397865324373627	0.043275514085095085	1.3818418996437782	4.8077500238067765	1.693608209709343	0.09408934498385235	0.13261188452469966	1.198235071414346	1.8865031575709752	1.716993602242575
chr12	2031586	2049240	0.53	17654	4	19.909799999999997	3.7295	5.4845	5.2635	9.111888232619792	2.8774383892483555	0.5433024412311385	4.146068468553721	0.29326119436080994	3.5753951093863905	1.1290721398062282	0.21318532906729895	1.6268672910824369	0.6150408431383738	0.0
chr12	2031586	2144088	0.58	112502	4	18.9672	2.786900000000001	0.11650000000000003	0.10450000000000002	16.305484205740683	4.316157583872533	0.33249808056948876	4.146068468553721	3.582882327520521	6.398075458901962	1.693608209709343	0.5519810109095178	1.6268672910824369	1.4058798378874193	2.6106713935018235
chr12	2166575	2400454	0.54	233879	4	19.049149999999997	2.4098500000000005	18.1145	17.9555	7.793062304214296	1.7983989932802222	0.6356605343411125	3.582882327520521	0.15121695428426674	3.057903711975203	0.7056700873788933	0.24942553153548838	1.4058798378874193	0.1547888090051758	1.09861228866811
chr12	2800605	2893046	0.53	92441	4	17.21315	2.6065500000000004	1.8324999999999996	0.7524999999999995	15.825911140865955	3.3570114541230813	1.1828372561032172	7.908154191102665	9.11870512868687	6.209896768934258	1.3172508297739336	0.4641310815832443	3.1030643810928935	3.5780699772334486	0.0
chr12	2861931	2893046	0.53	31115	1	9.90985	9.90985	12.468	9.883	17.384523601708814	1.7983989932802231	2.2502865971946004	0.6412450073333908	9.11870512868687	6.821477511329299	0.7056700873788935	0.8829853361814205	0.2516168114234059	3.5780699772334486	0.0
chr12	3244720	3312215	0.68	67495	4	22.172150000000002	0.385250000000001	0.026	0.021	7.7930623042142955	0.8392528635307701	0.554214372327263	0.42890142508280077	0.304869554784928	3.057903711975203	0.3293127074434834	0.7973791440960599	0.5169083728511119	0.21324837724366766	0.0
chr12	3244720	3384575	0.59	139855	4	23.63935	1.081949999999999	0.1175	0.0705	10.071034362369243	1.438719194624178	0.42520510560556296	0.42890142508280077	1.7542503592393648	3.9517524893218003	0.5645360699031143	0.4951539659512735	0.5169083728511119	0.6883466955411083	0.0
chr12	3312215	3384575	0.51	72360	3	23.2541	1.4672	0.0965	0.0915	9.231781498838474	2.277972058154948	0.304869554784928	0.554214372327263	1.7542503592393648	3.6224397818783167	0.8938487773465977	0.21324837724366766	0.7973791440960599	0.6883466955411083	0.0
chr12	5854622	5998912	0.77	144290	4	16.4754	0.7704999999999993	6.2385	6.1195	4.555944116309896	0.23978653243736314	0.14624169973309264	0.16202990166071427	0.22625224862057391	1.7876975546931955	0.09408934498385246	0.05738348020361086	0.06357858033180823	0.1923537528336977	0.0
chr12	5854622	6149227	0.72	294605	4	16.6721	0.9671999999999992	7.3405000000000005	5.0175	5.155410447403304	0.8392528635307706	0.20185353284725654	0.16202990166071427	1.6608095153292395	2.022920917152826	0.3293127074434832	0.1060323570022199	0.06357858033180823	0.6516816347102268	0.0
chr12	5854622	6165975	0.54	311353	3	17.2541	1.5492	6.1875	6.1705	4.795730648747259	0.47957306487472584	0.28033228460043785	0.16202990166071427	1.290595541659646	1.8817868996770477	0.1881786899677047	0.13538339618621265	0.06357858033180823	1.637114657121398	0.0
chr12	5998912	6149227	0.51	150315	3	17.4426	0.19669999999999987	1.221	1.102	5.395196979840667	0.5994663310934074	0.25523630502596595	0.14624169973309264	1.6608095153292395	2.1170102621366786	0.2352233624596307	0.1527312655161493	0.05738348020361086	0.6516816347102268	0.0
chr12	6075219	6149227	0.77	74008	4	18.991799999999998	1.352500000000001	9.2185	6.8955	5.275303713621986	0.719359597312089	0.28512072822516404	0.22625224862057391	1.6608095153292395	2.0699655896447524	0.28226803495155706	0.11187793696058547	0.1923537528336977	0.6516816347102268	0.0
chr12	6075219	6165975	0.52	90756	3	19.5738	0.7705000000000002	8.0655	8.0485	4.91562391496594	0.35967979865604427	0.5389886356518803	0.22625224862057391	1.290595541659646	1.9288315721689737	0.14113401747577858	0.2114926437558496	0.1923537528336977	1.637114657121398	0.0
chr12	6304915	6394238	0.56	89323	4	18.9836	3.6720999999999995	0.10250000000000001	0.0845	8.512421901526386	1.7983989932802218	1.2778163456241367	4.488483281278771	0.2213648281451581	3.3401717469267593	0.7056700873788928	0.808981079314383	3.3023001303524793	0.44787646546275983	6.415096959171599
chr12	7033604	7046802	0.53	13198	4	15.737749999999998	0.37704999999999966	7.252500000000001	7.205500000000001	32.25128861282532	24.33833304239234	4.287742207547936	3.1348913405946948	49.59772824463201	12.655016900328146	9.550068515861017	1.6824583585535053	3.7854665361881428	19.461550720925302	0.0
chr12	7984821	8147909	0.7	163088	4	20.9426	4.041	0.9304999999999999	0.8254999999999999	6.4742363758087995	2.1580787919362665	1.1233009834086218	0.7620435623481125	1.1747982204834055	2.5404123145640147	0.8468041048546715	1.1492321642783894	0.29901670832670685	2.4151168538830996	2.3937458713910256
chr12	8085961	8147909	0.74	61948	4	20.9426	4.041	3.2265	3.1214999999999997	4.07637105143517	0.23978653243736292	0.3096616935976793	1.5358733797427737	1.1747982204834055	1.5995188647254905	0.09408934498385246	0.4981808154371987	1.909306513106176	2.4151168538830996	1.6094379124341003
chr12	8198649	8332832	0.64	134183	4	18.0164	3.5902000000000003	1.4739999999999995	1.4659999999999995	7.073702706902208	4.196264317653852	0.40743856819208657	3.2010338068094573	0.11965395830207733	2.7756356770236454	1.6465635372174168	0.40669697421159445	1.2560470810951168	0.41560126877986103	2.0196720573074676
chr12	8198649	8549264	0.55	350615	4	23.5164	1.9098000000000006	4.0905	1.1505000000000007	5.275303713621985	2.397865324373629	0.2297912950072129	3.2010338068094573	0.19488898298271906	2.0699655896447524	0.9408934498385237	0.4121935282152711	1.2560470810951168	0.1070609228709892	1.6410680295599256
chr12	8261406	8549264	0.67	287858	4	21.04915	4.3770500000000006	2.6255	2.6155000000000004	6.594129642027481	1.0790393959681333	0.24323683021389012	0.1681184159096829	0.19488898298271906	2.5874569870559405	0.42340205242733564	0.37262071327387714	0.5937087593990399	0.1070609228709892	1.2929843680586242
chr12	8261406	8715004	0.54	453598	4	15.647549999999999	1.0245500000000005	1.5339999999999994	1.5239999999999996	5.874770044715392	0.3596797986560447	0.27911782928259743	0.1681184159096829	0.20172801988568073	2.3051889521043836	0.1411340174757787	0.2953787875100988	0.5937087593990399	0.20184689069338319	1.3691393777577312
chr12	8696909	8715004	0.56	18095	4	18.623	4.000000000000001	1.9844999999999995	1.0734999999999995	6.234449843371437	0.0	1.5371781023892845	0.19488898298271906	0.20172801988568073	2.4463229695801623	0.0	0.603170158503834	0.1070609228709892	0.20184689069338319	0.0
chr12	8696909	9043274	0.72	346365	4	21.286900000000003	1.3361	0.45550000000000007	0.45550000000000007	6.4742363758088	0.23978653243736314	0.22984172410377637	0.19488898298271906	3.534541851673022	2.5404123145640147	0.09408934498385224	0.29012001917848035	0.1070609228709892	1.5917962886715395	0.9729030020420055
chr12	8810097	9043274	0.72	233177	4	18.4262	1.5246000000000013	0.239	0.239	4.675837382528578	2.0381855257175854	0.1398549960394094	0.20172801988568073	3.534541851673022	1.8347422271851215	0.7997594323627453	0.3018257806212516	0.20184689069338319	1.5917962886715395	1.297204002722674
chr12	8834765	9043274	0.64	208509	4	16.61475	3.33605	0.020500000000000004	0.020500000000000004	5.874770044715393	0.8392528635307706	0.09660047635708045	0.5054686106187317	3.534541851673022	2.305188952104383	0.3293127074434834	0.3140688608585781	0.19833978997731166	1.5917962886715395	0.9985774245179982
chr12	13408929	14134760	0.59	725831	4	19.40165	2.844249999999999	13.172999999999998	13.158999999999999	9.83124782993188	2.158078791936267	0.09117974150003537	0.4033232527071581	0.16563686192725596	3.8576631443379474	0.8468041048546713	0.08244456823934238	0.1582591827749382	0.08124238507842041	0.0
chr12	13431343	14134760	0.67	703417	4	17.3279	0.7705000000000002	14.623499999999998	11.708499999999999	9.351674765057155	1.6785057270615407	0.054542106872563605	1.2409760757889758	0.16563686192725596	3.669484454370243	0.6586254148869668	0.06955541221153773	0.48694405363285787	0.08124238507842041	0.0
chr12	14017209	14134760	0.69	117551	4	16.7787	0.22129999999999939	20.577999999999996	5.7540000000000004	5.0355171811846215	2.6376518568109923	0.1142316595902402	0.04256570508185446	0.16563686192725596	1.9758762446609	1.0349827948223762	0.13767103076301018	0.05588836364353048	0.08124238507842041	0.0
chr12	14017209	14320061	0.78	302852	4	16.56555	0.43445	27.409999999999997	12.585999999999999	3.5967979865604445	1.1989326621868148	0.14568410302218504	0.04256570508185446	0.11766381518004206	1.411340174757786	0.470446724919262	0.10314497686869821	0.05588836364353048	0.5197229147822361	2.77258872223978
chr12	26250264	26804643	0.55	554379	4	16.0492	1.4262000000000006	0.07700000000000001	0.07300000000000001	5.63498351227803	0.3596797986560447	0.01038076258028661	0.10413537590990908	0.11399237945115527	2.2110996071205307	0.14113401747577847	0.12016194020438634	0.20585903263901958	0.2702391320677749	0.7945134575869862
chr12	26250264	27037820	0.6	787556	4	19.5164	2.0410000000000004	0.038000000000000006	0.034	8.152742102870342	2.1580787919362665	0.06454746694421849	0.10413537590990908	5.81495872122245	3.199037729450981	0.8468041048546715	0.16486865197867365	0.20585903263901958	2.7731670318146278	1.253819256741253
chr12	27006582	27037820	0.59	31238	4	20.0738	1.483600000000001	0.044500000000000005	0.027500000000000004	7.673169037995615	2.6376518568109923	0.7062027333452011	0.11399237945115527	5.81495872122245	3.010859039483276	1.0349827948223762	0.27710544012146804	0.2702391320677749	2.7731670318146278	0.0
chr12	30960438	30997545	0.55	37107	3	18.86885	3.6393499999999994	3.7705	2.2335000000000003	4.795730648747259	1.4387191946241777	1.6801276964916154	0.5038904444728023	0.1392629488682816	1.881786899677048	0.5645360699031144	0.6592618561403946	0.322211244837102	0.09935473179071094	0.0
chr12	39300352	39497336	0.62	196984	4	19.549149999999997	2.0901499999999995	0.0275	0.0195	8.87210170018243	3.357011454123082	0.219112089503337	0.1544599891276564	0.8299904012061985	4.610377904208767	2.4463229695801623	0.0859769427826292	0.08867942176980556	0.3256782288754085	0.0
chr12	39300352	39666992	0.52	366640	4	19.918	2.4589999999999996	2.2805	2.2335	7.673169037995615	4.555944116309897	0.29561289728804296	0.1544599891276564	0.06523657156051613	4.139931179289505	2.916769694499424	0.1272864802312644	0.08867942176980556	0.15145509562046397	0.0
chr12	39538938	39666992	0.52	128054	3	17.7459	4.631099999999999	2.327	2.1870000000000003	7.193595973120889	4.076371051435171	0.23968541515284536	0.8299904012061985	0.06523657156051613	2.8226803495155717	1.5995188647254905	0.12637924107972115	0.3256782288754085	0.15145509562046397	0.0
chr12	45168695	45342630	0.6	173935	4	20.008200000000002	0.7950999999999997	5.8900000000000015	4.583000000000002	10.55060742724397	6.714022908246163	0.20403257999097202	0.009898519560846709	0.14988846710384598	4.139931179289505	2.634501659547867	0.08005992501572515	0.1055978747431435	0.19042376201761882	3.1780538303479506
chr12	49147412	49189496	0.75	42084	4	17.10655	1.7295499999999988	2.572	1.2409999999999997	5.275303713621985	3.3570114541230813	0.18232984122221307	0.16337861585352	2.7431752029273024	2.0699655896447524	1.3172508297739336	0.3219481436573221	1.6389298313067173	1.0763888838786144	2.2975599250672953
chr12	49147412	49208377	0.63	60965	4	19.12295	0.28685000000000116	2.3615	1.4514999999999998	10.310820894806607	8.392528635307702	0.9754295094638893	0.16337861585352	1.5577779369480658	4.045841834305652	3.2931270744348335	0.5556001672137597	1.6389298313067173	2.3673936763145123	2.2975599250672953
chr12	49147412	49284782	0.8	137370	4	20.295099999999998	1.4590000000000014	1.9614999999999998	1.8515	6.833916174464845	4.915623914965941	1.2986909815345276	0.16337861585352	0.35852776458894614	2.681546332039793	1.9288315721689742	1.2767164522814358	1.6389298313067173	1.2330361179967901	3.202130593819234
chr12	49147412	49330261	0.73	182849	4	21.14755	2.3114500000000007	10.901	7.088000000000001	3.836584518997807	1.9182922594989036	1.0648494896835023	0.16337861585352	0.4832344954750562	1.505429519741638	0.7527147598708192	1.2658520892117369	1.6389298313067173	1.378358036038298	3.397929819394527
chr12	49147412	49381867	0.62	234455	4	20.36065	1.5245500000000014	2.143	1.67	6.114556577152755	4.196264317653852	0.9368299405541552	0.16337861585352	0.4403880978227974	2.3992782970882356	1.6465635372174168	1.290615825928512	1.6389298313067173	2.223899236637479	3.382186496137224
chr12	49628652	49690388	0.59	61736	3	20.7295	0.9426000000000005	0.23850000000000005	0.22050000000000003	16.545270738178047	4.316157583872533	0.9632477006036351	1.4843895270607967	1.1203028926718914	6.492164803885814	1.6936082097093421	0.9449169672474483	0.9731727581454102	2.9087985576160533	3.0763663473520504
chr12	49628652	49730627	0.56	101975	3	19.6721	2.0	9.185	8.726	19.063029328770355	1.7983989932802231	1.0252211634487889	1.4843895270607967	16.230923401365658	7.480102926216264	0.7056700873788921	1.7198581912223667	0.9731727581454102	6.3688186980079875	2.9377886634256196
chr12	49690388	49730627	0.53	40239	3	18.7295	1.0573999999999995	8.964500000000001	8.9465	14.746871744897822	2.51775859059231	1.1203028926718914	3.5914397900994093	16.230923401365658	5.7864947165069225	0.98793812233045	2.9087985576160533	1.4092376830532305	6.3688186980079875	2.7992109794991897
chr12	49690388	49736300	0.6	45912	3	20.5738	0.786900000000001	0.051000000000000004	0.033	21.460894653143985	9.231781498838473	2.987408445595304	3.5914397900994093	20.13115650906068	8.420996376054788	3.6224397818783163	3.3363271831702317	1.4092376830532305	7.899223156745551	2.7458264295378796
chr12	49752586	49907924	0.63	155338	4	16.631149999999998	2.0901500000000004	5.602	0.3220000000000005	3.8365845189978076	0.23978653243736314	0.09879319983514162	3.0862764275098558	1.342750871614368	1.505429519741638	0.09408934498385235	0.910983628318338	1.2110176687231629	0.5268792567393038	6.90475076996184
chr12	49752586	49974375	0.51	221789	4	15.434449999999998	0.8934500000000005	2.6799999999999997	2.5999999999999996	5.874770044715393	2.2779720581549485	0.5103014275299285	3.0862764275098558	1.5564328908706797	2.3051889521043836	0.8938487773465976	1.0979048772401245	1.2110176687231629	0.6107255054101094	4.2774978988344845
chr12	50261054	50449826	0.61	188772	4	17.61475	0.3360500000000002	8.482499999999998	0.641499999999998	8.87210170018243	3.1172249216857186	1.4226734702702017	0.31310036399098806	1.0491207211176878	3.481305764402538	1.2231614847900807	1.0766055620808233	1.163526247796091	0.4116623250504506	2.362497083226176
chr12	50339383	50449826	0.57	110443	4	16.7131	0.5655999999999999	4.362500000000001	3.478500000000001	9.7113545637132	3.956477785216489	2.014812184582752	0.5877646111653883	1.0491207211176878	3.8106184718460216	1.5524741922335643	1.587991444001891	0.35555727910761414	0.4116623250504506	2.631394695599984
chr12	50361139	50449826	0.62	88687	4	20.0492	2.7705	3.9325000000000006	3.9085000000000005	17.98398993280222	12.22911315430551	1.3626846364002723	4.673170148622996	1.0491207211176878	7.056700873788929	4.798556594176472	1.3579708590811626	2.5256562543928016	0.4116623250504506	5.46806014113513
chr12	50433102	50449826	0.64	16724	4	21.09015	3.811449999999999	4.008500000000001	3.8325000000000005	5.994663310934074	0.23978653243736314	1.7205443609473543	3.03431233707514	1.0491207211176878	2.35223362459631	0.09408934498385246	0.6751208680974818	1.190627586002561	0.4116623250504506	0.0
chr12	50433102	50560773	0.56	127671	4	19.7459	5.1556999999999995	5.252000000000001	5.0760000000000005	17.384523601708814	11.150073758337378	3.613579343856368	3.03431233707514	0.3832893584435018	6.821477511329298	4.3751545417491355	2.034029592902324	1.190627586002561	0.600478436424734	4.2121545232181
chr12	51785284	51925820	0.51	140536	4	15.2787	2.2131000000000007	0.0325	0.004500000000000002	7.193595973120889	0.9591461297494521	0.962312889897768	0.3897977667257107	1.6108617375811447	2.8226803495155717	0.3763573799354094	0.39902409069829814	0.15295194510964064	0.7342375132334487	1.38629436111989
chr12	52214908	52317214	0.51	102306	4	18.008200000000002	4.2705	15.4295	15.057500000000001	15.34633807599123	9.351674765057156	0.48751391655398013	12.452682240104599	6.532862896726574	6.021718078966552	3.669484454370243	0.5812412373643258	4.886282408581706	2.5634166546984067	1.1552453009332433
chr12	52386939	52417490	0.64	30551	4	18.09015	2.36885	0.23600000000000004	0.09099999999999998	22.899613847768162	16.665164004396726	3.390651108406952	2.938468111565485	67.1548279581047	8.985532445957903	6.53920947637774	2.020313911472854	1.1530194672019616	26.350745018308736	2.07944154167984
chr12	52386939	52513784	0.51	126845	4	16.30325	0.5819500000000009	0.21000000000000002	0.117	8.512421901526386	2.277972058154948	5.232599801226857	2.938468111565485	15.874815815394026	3.34017174692676	0.893848777346598	2.5872808175621986	1.1530194672019616	6.229086373730751	1.5828504557484901
chr12	52400798	52417490	0.52	16692	1	10.2295	10.2295	13.439499999999997	13.294499999999998	27.935131028952785	11.629646823212102	2.2409956302557283	4.775314449290149	67.1548279581047	10.961408690618804	4.5633332317168405	1.9390567142610367	2.1181813720298686	26.350745018308736	0.0
chr12	52652269	52994994	0.55	342725	1	6.9508	6.9508	8.6985	0.2795000000000005	4.915623914965941	0.8392528635307701	0.06716611602301217	1.9028317515178212	0.11677956753219798	1.928831572168974	0.3293127074434834	0.13397213612114658	0.7466482428972787	0.11754568630000721	0.0
chr12	53259281	53278614	0.51	19333	2	17.58195	3.6967500000000006	7.2219999999999995	7.054	5.275303713621986	0.47957306487472584	5.2588573813397765	0.1272397725885106	4.890483771826395	2.0699655896447524	0.1881786899677047	2.511255470525414	0.04992735303795513	2.8984395629187585	0.0
chr12	53278614	53374719	0.63	96105	4	21.4754	0.19669999999999987	0.24050000000000007	0.07249999999999998	6.4742363758088	0.719359597312089	1.8263747124931031	12.531745454994788	0.7531120518674161	2.5404123145640147	0.28226803495155717	0.9672782149112549	4.917305861090569	2.131096812064425	3.37730204974398
chr12	53447949	53493066	0.62	45117	4	19.311500000000002	0.21309999999999896	0.251	0.236	27.33566469785938	16.305484205740683	3.8478943521211693	14.378975388876706	2.544939132372358	10.726185328159172	6.398075458901961	2.7694804649811817	5.642136620962022	1.3934001478541633	3.5553480614894104
chr12	53459711	53493066	0.62	33355	4	19.008200000000002	0.5163999999999991	15.758999999999999	15.272	8.752208433963748	2.2779720581549476	0.8051593953825409	12.476565027347911	2.544939132372358	3.4342610919106122	0.8938487773465975	2.01972630815285	4.895653726417077	1.3934001478541633	3.5553480614894104
chr12	53459711	53591451	0.53	131740	4	18.7131	0.22129999999999939	21.904	9.126999999999999	7.073702706902207	0.599466331093407	2.388036515544407	12.476565027347911	1.5771439016876896	2.7756356770236454	0.2352233624596307	1.5026869731746275	4.895653726417077	0.6188522564078326	3.5051206816954816
chr12	53509272	53553373	0.53	44101	3	16.06555	2.3442500000000006	10.937000000000005	10.898000000000003	6.234449843371436	3.117224921685718	0.6524655652362431	2.544939132372358	5.103295322182357	2.4463229695801623	1.223161484790081	0.5120392461877186	1.3934001478541633	2.002471570202654	0.0
chr12	53553373	53591451	0.64	38078	4	18.6721	0.26229999999999976	6.4079999999999995	6.369	8.512421901526384	0.8392528635307701	5.743088334021614	0.6524655652362431	1.5771439016876896	3.3401717469267593	0.3293127074434834	2.25351863609626	0.5120392461877186	0.6188522564078326	4.819761003350835
chr12	53607263	53815421	0.54	208158	4	18.098399999999998	0.7705000000000002	6.934	6.639	11.030180492118696	6.4742363758088	1.6219383241182517	1.5771439016876896	8.336313364265779	4.32810986925721	2.5404123145640147	3.07908712626948	0.6188522564078326	6.173220216552053	4.138392817125164
chr12	53746386	53815421	0.61	69035	4	19.811500000000002	0.9426000000000005	0.15300000000000002	0.14200000000000002	14.50708521246046	2.997331655467037	0.833617263489058	4.22203112525652	8.336313364265779	5.692405371523069	1.176116812298155	4.530353917959373	1.6566741219321497	6.173220216552053	5.15905529921453
chr12	53746386	53902535	0.63	156149	4	19.147550000000003	1.6065500000000004	5.115499999999998	5.104499999999999	9.231781498838474	2.277972058154948	3.0466828500709457	4.22203112525652	1.6807467226917965	3.6224397818783167	0.8938487773465977	4.487876588641186	1.6566741219321497	1.4513591027215451	4.123555549695916
chr12	54089788	54137445	0.58	47657	4	18.89345	1.40165	0.15500000000000003	0.034000000000000016	15.34633807599123	6.234449843371437	1.3484438947733446	2.4130081818413074	12.398640722647869	6.021718078966553	2.4463229695801627	2.203321841533862	0.9468353245795075	4.865077168538606	4.00733318523247
chr12	54399728	54595186	0.68	195458	4	17.7377	1.9015999999999993	7.0475	6.2565	10.550607427243971	3.117224921685719	0.8047762960784931	0.31075526640189594	4.872509587705036	4.139931179289505	1.2231614847900811	0.956981130615777	0.6691997876706696	1.911914029844291	2.205964789226371
chr12	54399728	54601682	0.67	201954	4	18.582	2.7459	6.6535	6.6505	10.790393959681333	2.8774383892483555	0.9356179504275332	0.31075526640189594	5.9505531062222525	4.234020524273357	1.1290721398062284	0.987697254650896	0.6691997876706696	2.3349253119640183	2.205964789226371
chr12	54426400	54595186	0.61	168786	4	17.713099999999997	1.9261999999999997	11.181	10.389999999999999	9.231781498838473	1.7983989932802222	0.5739442791741888	2.301490413316021	4.872509587705036	3.6224397818783167	0.705670087378893	0.6912349826406039	2.6527889707504873	1.911914029844291	2.6142982094061127
chr12	54426400	54601682	0.57	175282	4	18.5574	2.7705	10.786999999999999	10.783999999999999	9.471568031275837	1.5586124608428586	0.7332503131321331	2.301490413316021	5.9505531062222525	3.716529126862169	0.6115807423950403	0.7364736899273484	2.6527889707504873	2.3349253119640183	2.6142982094061127
chr12	55387127	56013501	0.52	626374	4	20.4426	3.0	0.5165000000000002	0.30450000000000016	6.114556577152756	0.11989326621868157	0.0612506987677938	0.0858693322564752	3.1241375248297385	2.3992782970882356	0.047044672491926454	0.03244594845333956	0.07974268185265097	1.2258739069404954	1.9459101490553101
chr12	56709695	56858250	0.52	148555	4	19.70495	0.852450000000001	9.515500000000001	9.232500000000002	21.700681185581345	15.706017874647271	0.8328891705945898	1.4437723980172381	0.1759804285542909	8.515085721038641	6.1628520964423315	1.6264779907679507	2.949805234021498	0.8562522267029482	3.88655530299719
chr12	56709695	56967256	0.54	257561	4	20.70495	0.14754999999999896	14.182500000000001	4.565500000000001	21.820574451800027	15.586124608428591	0.5548696166448659	1.4437723980172381	0.9261831206521436	8.562130393530566	6.115807423950406	1.300499952021131	2.949805234021498	1.143889078019956	3.476338454883585
chr12	56858250	56967256	0.54	109006	3	19.8525	1.0	4.949999999999999	4.667	6.114556577152756	0.11989326621868157	0.1759804285542909	0.8328891705945898	0.9261831206521436	2.3992782970882356	0.047044672491926454	0.8562522267029482	1.6264779907679507	1.143889078019956	2.7926437080275766
chr12	57607236	57632543	0.71	25307	4	21.2541	1.9754000000000005	9.405000000000003	9.400000000000002	18.223776465239585	11.030180492118696	4.661752635997257	1.2001169881619747	38.28124575185244	7.150790218772782	4.32810986925721	2.840489175629795	0.47091144015625824	15.021099397642587	3.877026319517875
chr12	57607236	57637078	0.58	29842	4	19.0164	0.26229999999999976	9.835000000000003	8.970000000000004	22.53993404911212	15.346338075991229	9.738666219224044	1.2001169881619747	3.530713254914189	8.844398428482124	6.021718078966552	4.678928622613664	0.47091144015625824	1.3854093226334945	3.61503169746469
chr12	57607236	57856435	0.55	249199	4	19.541	0.26229999999999976	9.497000000000003	9.308000000000003	14.62697847867914	7.433382505558251	2.263162871009425	1.2001169881619747	6.292032545713955	5.739450044014996	2.9167696944994237	1.3245054041282436	0.47091144015625824	2.4689177278876278	2.819349280062892
chr12	57618880	57632543	0.56	13663	4	19.59835	3.6311500000000008	10.477999999999998	10.472999999999999	22.53993404911212	6.714022908246162	3.7206136922140782	5.766079447136863	38.28124575185244	8.844398428482124	2.6345016595478667	3.333033958294998	2.262540071751861	15.021099397642587	4.14313472639153
chr12	57618880	57856435	0.61	237555	4	17.88525	1.91805	10.569999999999999	10.380999999999998	18.943136062551673	3.1172249216857173	2.091463851361647	5.766079447136863	6.292032545713955	7.433058253724338	1.2231614847900807	1.278526680591339	2.262540071751861	2.4689177278876278	2.720403200990226
chr12	57657724	57856435	0.64	198711	4	19.61475	0.18854999999999933	9.055499999999999	8.866499999999998	12.588792952961555	9.471568031275837	1.0088094827042058	3.530713254914189	6.292032545713955	4.93969061165225	3.716529126862169	0.8144172862711481	1.3854093226334945	2.4689177278876278	2.466364770167147
chr12	57657724	58015401	0.51	357677	4	20.180300000000003	0.7540999999999993	8.9675	8.954499999999998	5.994663310934073	2.877438389248355	1.6357751243361067	3.530713254914189	3.119456199383889	2.35223362459631	1.1290721398062287	1.5972805149393217	1.3854093226334945	1.2240370112634154	3.5530023541767957
chr12	57977084	58015401	0.6	38317	4	20.7705	0.16389999999999993	0.027500000000000007	0.014500000000000002	10.43071416102529	1.55861246084286	1.2515934568852622	1.3782485399345492	3.119456199383889	4.092886506797578	0.6115807423950401	1.2867086873069042	0.5408081139055101	1.2240370112634154	2.71685623446941
chr12	62832075	63187703	0.66	355628	4	19.491799999999998	2.2459000000000007	4.584	1.5679999999999996	5.035517181184622	2.158078791936267	0.5879566746301768	0.036596408823368225	5.168197280329636	1.9758762446609002	0.8468041048546715	0.3153702723653707	0.3147231074959467	2.0279383162628903	3.278389178079025
chr12	65950666	66501306	0.63	550640	4	18.885199999999998	1.2459000000000007	6.766	6.723	4.795730648747259	1.4387191946241777	0.1114800092691503	0.15862544944859314	0.18811858682477176	1.881786899677048	0.5645360699031144	0.1865929912871691	0.12351288622961994	1.074937722485847	0.4620981203732966
chr12	65950666	67254917	0.54	1304251	4	19.76225	2.1229500000000012	6.8085	6.6805	5.63498351227803	0.5994663310934074	0.0889833948371009	0.15862544944859314	0.09910160396844817	2.211099607120531	0.23522336245963116	0.19506796531981718	0.12351288622961994	0.03888627484396421	1.6130670811028702
chr12	65996649	66501306	0.7	504657	4	17.57375	2.5573499999999996	13.021999999999997	12.978999999999997	4.076371051435171	0.7193595973120888	0.05131593439352907	0.7717723245705961	0.18811858682477176	1.5995188647254905	0.2822680349515573	0.17600140623186966	0.30283415735402547	1.074937722485847	0.17328679513998624
chr12	66629065	67254917	0.52	625852	4	17.55735	4.327850000000001	2.5534999999999997	2.4254999999999995	4.915623914965941	0.11989326621868157	0.026053258926616328	0.4984627252330362	0.09910160396844817	1.928831572168974	0.04704467249192601	0.08358793422569862	0.252638071457909	0.03888627484396421	1.24588987276112
chr12	67463093	67835535	0.55	372442	4	15.47545	0.13114999999999988	7.2379999999999995	4.521	7.433382505558251	1.1989326621868144	0.059231668244283386	0.48349597540242284	0.4079500213530777	2.916769694499424	0.47044672491926187	0.43856252219665814	0.5087891624358812	0.20736946018674088	3.5033476134185197
chr12	69633556	70033228	0.54	399672	4	18.2213	2.2212999999999994	12.077000000000004	12.009000000000004	16.06569767330332	11.26996702455606	0.6047579632720377	1.2412752283888648	1.232773746176082	6.30398611391811	4.422199214241061	0.5913660066240247	0.4870614375071217	0.5366330413080577	3.0559520924802244
chr12	70273122	70294496	0.58	21374	3	19.66395	1.59835	3.098	0.31100000000000017	3.8365845189978076	0.7193595973120888	0.7179909271072906	0.2597737281670587	0.2462664175491243	1.505429519741638	0.28226803495155706	0.669111089994646	0.2467829297178125	0.1284766015219874	0.0
chr12	70983838	71113638	0.73	129800	4	17.65575	1.95085	18.668999999999997	2.967999999999999	4.915623914965941	0.11989326621868157	0.17734597160236398	0.18855100953412657	4.053872061493879	1.928831572168974	0.04704467249192601	0.11308118503452212	0.07398514338057867	1.5906905322713842	0.0
chr12	70983838	71118370	0.69	134532	4	17.2705	2.3361	7.8549999999999995	7.845999999999999	5.63498351227803	0.8392528635307706	0.3136980771041528	0.18855100953412657	0.03589457545879122	2.2110996071205316	0.3293127074434834	0.165054302442461	0.07398514338057867	0.09633865540313315	0.0
chr12	70983838	71786400	0.7	802562	4	18.40985	1.1967499999999998	7.874499999999999	7.826499999999999	5.515090246059348	0.719359597312089	0.08126716293939001	0.18855100953412657	0.16942349781260413	2.164054934628605	0.28226803495155717	0.10738838869172573	0.07398514338057867	0.42484707783357345	0.219722457733622
chr12	74415767	74759279	0.78	343512	4	20.21315	1.09835	6.225999999999998	6.189999999999999	3.7166912527791256	1.0790393959681335	0.03909047083214655	0.006297159534122952	0.8376822093881675	1.458384847249712	0.42340205242733586	0.07340629863199084	0.006289638717955103	0.5279063421086861	2.4910230293440665
chr12	77015482	77404627	0.57	389145	4	17.7377	2.7869	17.093500000000002	3.500499999999998	3.9564777852164887	0.1198932662186818	0.29823505813946904	0.19656503936253195	0.010506510367172902	1.5524741922335643	0.04704467249192623	0.3414001339274552	0.3098963253436991	0.08051250024231332	5.39587455584439
chr12	95773801	95928307	0.52	154506	4	15.44265	2.6065499999999995	1.4825	1.1284999999999998	7.673169037995615	5.515090246059349	0.24831297936635519	1.328604457210566	0.1290881043156661	3.010859039483276	2.164054934628605	0.4725598469151324	0.6279110640914105	0.43898933977796134	2.488360912133183
chr12	96017469	96336707	0.52	319238	4	16.07375	2.38525	0.029500000000000002	0.0205	7.31348923933957	3.7166912527791256	0.10215252699077604	0.1290881043156661	1.114951628252325	2.869725022007498	1.4583848472497118	0.3171305897249863	0.43898933977796134	0.4374935794959388	2.813250119818846
chr12	97092692	97379416	0.58	286724	4	15.5246	0.9836	7.0835	4.4665	7.073702706902207	1.558612460842859	0.08697492841019848	0.34358622010626694	0.2462491056933265	2.7756356770236454	0.6115807423950406	0.21789360175387473	0.16358049737363048	0.09662518083077432	5.37527840768417
chr12	100548666	100798728	0.53	250062	4	18.9754	3.9917999999999996	1.4729999999999999	0.7709999999999999	4.675837382528577	0.11989326621868157	0.5369886594721439	7.123138838952984	2.15055186042478	1.8347422271851217	0.04704467249192634	0.7404876827675596	2.7950338193459543	0.843850627657869	3.4358749808303326
chr12	101603600	101717639	0.79	114039	4	17.31965	1.3524500000000002	11.084499999999997	10.160499999999997	3.4769047203417633	0.5994663310934076	0.13457096323179993	0.0763481174379479	0.6524647865633803	1.3642955022658596	0.23522336245963094	0.765658346223792	0.04393851879400033	0.3054265542725779	5.07517381523383
chr12	101603600	102233712	0.52	630112	4	18.2541	2.2869	13.912999999999997	7.331999999999997	3.3570114541230813	0.7193595973120892	0.5525526336572721	0.0763481174379479	0.5114627684900825	1.3172508297739334	0.28226803495155717	0.526209390906848	0.04393851879400033	0.20069182527350798	4.5522139099021555
chr12	101717639	101801431	0.51	83792	1	9.33605	9.33605	7.128500000000001	6.2044999999999995	17.144737069271454	14.267298680023096	0.6524647865633803	0.13457096323179993	0.3406469757017566	6.727388166345445	5.598316026539217	0.3054265542725779	0.765658346223792	0.24786564591126334	0.0
chr12	103695970	104026402	0.66	330432	4	19.26225	4.114749999999999	10.071000000000002	10.034	6.953809440683526	4.07637105143517	0.04934595985177187	0.014076213205988477	0.1784870323959805	2.728591004531719	1.5995188647254905	0.08542394046325937	0.029457794079139375	0.6551769812155772	1.7917594692280534
chr12	104609689	104752318	0.52	142629	4	15.43445	0.3852499999999992	6.131999999999998	2.9219999999999984	8.392528635307704	5.515090246059348	1.0356134024736596	2.46155814127923	0.9798453630437511	3.2931270744348335	2.164054934628605	0.5831561671590315	1.1590628921403605	0.38447950957518534	5.66296048013595
chr12	104775811	105446959	0.56	671148	4	19.4098	0.9835999999999991	7.964500000000001	7.794500000000001	5.754876778496712	2.3978653243736296	0.2715314128216069	0.9798453630437511	0.5239888233736321	2.2581442796124573	0.9408934498385239	0.3061785618741822	0.38447950957518534	0.20560689822295655	3.77919052583062
chr12	107528487	108001377	0.59	472890	4	20.877049999999997	3.23775	3.2864999999999993	2.721499999999999	6.953809440683526	0.7193595973120885	0.1338654751918286	4.5424042574655275	0.362594500603201	2.728591004531719	0.28226803495155695	0.07879079831166982	1.7823846772897356	0.24077766542337473	0.0
chr12	107711951	108001377	0.63	289426	4	19.73775	4.37705	3.048999999999999	2.958999999999999	7.793062304214296	0.11989326621868202	0.09279087446526799	0.19866324145597594	0.362594500603201	3.057903711975203	0.047044672491926454	0.079321830713412	0.07795306129565234	0.24077766542337473	0.0
chr12	108070153	108587718	0.62	517565	4	19.7623	1.0574000000000012	0.12400000000000003	0.034	3.8365845189978076	0.23978653243736314	0.1408424175919128	0.362594500603201	0.22660726019124058	1.505429519741638	0.09408934498385235	0.33304354044500223	0.24077766542337473	0.08891795741509709	2.4227074491737586
chr12	108306364	108587718	0.65	281354	4	18.573749999999997	0.13114999999999988	0.09850000000000002	0.059500000000000004	8.752208433963748	4.675837382528578	0.08863495586871255	0.20302740552926235	0.22660726019124058	3.434261091910612	1.8347422271851215	0.11503918435296893	0.5927113696482059	0.08891795741509709	1.9459101490553101
chr12	108634277	108851096	0.52	216819	4	16.5	2.0081999999999995	16.7855	16.412499999999998	6.234449843371437	2.1580787919362665	0.10616923384937134	0.22660726019124058	2.5837370489356855	2.4463229695801623	0.8468041048546715	0.1162995145982245	0.08891795741509709	1.0138272740916905	0.0
chr12	109058757	109197370	0.53	138613	4	16.7295	3.450799999999999	20.4115	12.1985	6.4742363758087995	3.836584518997807	0.2560250972183685	0.6765812124691529	0.4145482161179404	2.5404123145640143	1.505429519741638	1.3901652696855973	0.2654823123822948	0.9480971290049833	5.29831736654804
chr12	109058757	109345002	0.59	286245	4	17.2295	3.950799999999999	4.1290000000000004	4.0840000000000005	4.675837382528578	2.0381855257175854	0.2948692882598884	0.6765812124691529	0.2524204326640697	1.8347422271851215	0.7997594323627453	0.9624398753261011	0.2654823123822948	0.5417250003904063	3.266042345626103
chr12	109278350	109345002	0.56	66652	4	21.327849999999998	0.14755000000000074	0.037000000000000005	0.007999999999999997	5.035517181184622	1.6785057270615409	0.23024572519941233	0.4145482161179404	0.2524204326640697	1.9758762446609	0.6586254148869667	0.0903456472268882	0.9480971290049833	0.5417250003904063	0.0
chr12	109702088	109831624	0.71	129536	4	20.844250000000002	2.1065500000000004	18.0065	17.732499999999998	5.0355171811846215	0.47957306487472584	1.07364893785257	0.18205953464589253	0.6209703026864377	1.9758762446609	0.18817868996770482	0.6420993466351093	0.3842869942592593	0.3023204543409797	3.191753317442
chr12	109784894	109831624	0.63	46730	4	17.10655	1.6311499999999999	0.3420000000000001	0.06800000000000009	3.476904720341763	1.0790393959681333	0.26682858306747004	1.7735785328343074	0.6209703026864377	1.3642955022658596	0.42340205242733564	0.4510167617458364	0.9077358754974368	0.3023204543409797	0.0
chr12	110243232	110283134	0.66	39902	4	18.0246	1.7622999999999998	0.7104999999999999	0.1405	13.66783234892969	3.8365845189978076	1.0336144448705937	0.3003873745884757	2.3540015170358397	5.363092664079586	1.5054295197416383	0.40557784916100975	0.6691297546876906	0.9236818205657721	1.79175946922805
chr12	110243232	110348839	0.56	105607	4	17.041	2.7459	0.432	0.419	6.714022908246163	3.117224921685718	1.9980886545861487	0.3003873745884757	0.9226440254909655	2.6345016595478667	1.2231614847900811	1.0334886909131853	0.6691297546876906	0.3620343942143061	3.1481040236076874
chr12	110243232	110365472	0.64	122240	4	17.491799999999998	2.2950999999999997	3.7134999999999994	2.8624999999999994	8.272635369089022	1.5586124608428586	1.8517546353147138	0.3003873745884757	0.39708632299829094	3.2460824019429073	0.6115807423950406	0.9421249857676319	0.6691297546876906	0.8818952789259263	3.1481040236076874
chr12	111137420	111264557	0.72	127137	4	16.327849999999998	1.5901499999999995	0.5994999999999995	0.5704999999999995	5.395196979840667	1.5586124608428593	0.06035354804656091	0.8624306882782483	0.5638995422563041	2.1170102621366786	0.6115807423950406	0.6512551309673038	0.3384074064929823	0.5408758256873915	6.32256523992728
chr12	111137420	111325790	0.59	188370	4	14.049199999999999	0.6885000000000003	5.8515	5.8225	8.632315167745068	4.79573064874726	0.2240400791472946	0.8624306882782483	7.842447528034703	3.387216419418686	1.8817868996770477	0.6153743856246013	0.3384074064929823	3.077281878521553	3.5961577861939538
chr12	111374984	111736726	0.72	361742	4	21.87705	0.8442499999999988	0.07450000000000001	0.0305	7.193595973120889	0.9591461297494521	0.13522469776034313	1.212630900132759	3.5567841647074854	2.8226803495155717	0.3763573799354094	0.18727249915236197	0.4758217483731063	1.3956392333822356	1.79175946922805
chr12	111374984	111751664	0.6	376680	4	23.4426	0.7213000000000012	0.15350000000000003	0.1095	12.10921988808683	3.9564777852164887	0.29027996918189847	1.212630900132759	0.7719439589325061	4.751511921684545	1.5524741922335643	0.2427918745999377	0.4758217483731063	0.8815790059509522	1.79175946922805
chr12	111706687	111736726	0.55	30039	4	17.42625	3.6065500000000013	0.07950000000000002	0.0255	5.035517181184622	1.198932662186815	0.7343906582854752	0.08096427114914442	3.5567841647074854	1.9758762446609002	0.4704467249192621	0.28816604209575614	0.17813558710611388	1.3956392333822356	0.0
chr12	112898637	113338313	0.56	439676	1	8.0328	8.0328	0.1335000000000001	0.1315000000000001	2.1580787919362665	0.7193595973120889	0.0741704537238361	0.9385887469503921	0.20775353435846686	0.8468041048546715	0.28226803495155717	0.13182215201660558	0.7006510008821888	0.2730919419036382	0.0
chr12	113338313	113573598	0.57	235285	4	15.5902	0.4753999999999996	9.3805	9.378499999999999	5.515090246059349	2.6376518568109932	0.49733654006601835	0.040306820112495284	2.5575747474624535	2.164054934628605	1.0349827948223762	0.342310301575441	0.11960782210387343	1.7889574607097318	0.7945134575869862
chr12	113430648	113573598	0.67	142950	4	16.92625	1.8114499999999998	9.47	9.289000000000001	7.793062304214296	0.35967979865604516	0.6843854860751597	0.20775353435846686	2.5575747474624535	3.0579037119752024	0.1411340174757787	0.38702018083599304	0.2730919419036382	1.7889574607097318	1.38629436111989
chr12	113430648	113612295	0.63	181647	4	18.1967	0.5410000000000004	0.11900000000000001	0.06200000000000001	6.953809440683526	0.4795730648747254	0.9610100668571474	0.20775353435846686	0.1147029573964903	2.728591004531719	0.18817868996770448	0.7376022023870794	0.2730919419036382	1.5392755792622586	1.38629436111989
chr12	113486647	113573598	0.64	86951	4	16.8607	1.7458999999999998	15.6025	3.1565000000000003	6.4742363758088	1.678505727061541	0.8824704762447373	0.37681413693973	2.5575747474624535	2.5404123145640147	0.6586254148869666	0.5410480902108796	0.14785732528400525	1.7889574607097318	1.38629436111989
chr12	113486647	113612295	0.54	125648	4	18.131149999999998	0.4754500000000004	6.2515	6.1945	5.63498351227803	0.8392528635307706	1.2213754358200075	0.37681413693973	0.1147029573964903	2.2110996071205316	0.3293127074434834	1.0004406349359065	0.14785732528400525	1.5392755792622586	1.38629436111989
chr12	113486647	113863155	0.54	376508	4	15.991800000000001	2.6148	6.2865	6.1595	5.754876778496712	0.9591461297494521	0.48402096277475076	0.37681413693973	0.053130331361538545	2.2581442796124573	0.3763573799354094	1.3594559390827208	0.14785732528400525	0.14516177412197823	2.9969305180993984
chr12	113486647	114350578	0.53	863931	4	17.672150000000002	0.93445	6.4079999999999995	6.037999999999999	5.155410447403304	0.35967979865604427	0.24091589508378683	0.37681413693973	0.899053400462536	2.0229209171528266	0.14113401747577847	0.6743608275892565	0.14785732528400525	0.3527777173103835	2.9951076613421677
chr12	113503148	113573598	0.52	70450	4	14.67215	0.44265000000000043	10.343	8.416	5.874770044715393	2.2779720581549485	0.6943428334595039	1.685669823812745	2.5575747474624535	2.3051889521043836	0.8938487773465976	0.5128503686841636	0.6614365200973806	1.7889574607097318	0.0
chr12	113531180	113573598	0.54	42418	4	14.37705	0.7377500000000001	9.5635	9.195500000000001	8.392528635307704	0.23978653243736225	0.4974589762480065	0.9922673288646584	2.5575747474624535	3.2931270744348335	0.09408934498385246	0.3549034654490165	0.751855496446309	1.7889574607097318	0.0
chr12	114418400	114946411	0.55	528011	4	20.7131	0.7131000000000007	0.03900000000000001	0.035	4.675837382528577	0.599466331093407	0.03451400911200635	12.320523489875557	0.013832697877306536	1.8347422271851215	0.23522336245963094	0.22381393058045873	4.834424908010095	0.10231372670641535	0.219722457733622
chr12	116333192	116354964	0.54	21772	4	17.37705	4.5081500000000005	3.1830000000000003	3.144	8.512421901526384	2.997331655467037	1.057298691621663	0.013832697877306536	6.579386200389414	3.3401717469267598	1.176116812298155	0.4148712621003964	0.10231372670641535	2.581671838272008	0.0
chr12	117099149	117125797	0.52	26648	1	9.7541	9.7541	0.666	0.612	17.14473706927145	13.068366017836281	3.203392582846788	0.7898540733594169	0.9972925705739037	6.727388166345446	5.127869301619956	1.2569726363798954	0.30992921762454806	0.39132558350445495	0.0
chr12	117141185	117424936	0.67	283751	4	18.53275	1.8442499999999988	11.3825	3.3754999999999997	3.4769047203417633	0.11989326621868135	0.41238912930503546	0.9972925705739037	0.37300541718497776	1.3642955022658596	0.04704467249192623	0.824998996725385	0.39132558350445495	0.2536955712405861	4.209497966202705
chr12	117197777	117301171	0.53	103394	3	18.7705	0.5082000000000004	0.19050000000000006	0.13350000000000006	4.196264317653852	0.11989326621868113	0.12987258270781987	0.4237110058618938	1.1868130878574235	1.6465635372174168	0.04704467249192623	0.4659239862248527	2.061612732894702	0.9866337924568223	0.0
chr12	117197777	117424936	0.61	227159	4	17.4754	0.7868999999999993	4.1655	3.8415	3.8365845189978076	0.4795730648747256	0.4095685162626039	0.4237110058618938	0.37300541718497776	1.505429519741638	0.18817868996770482	0.5169220789836536	2.061612732894702	0.2536955712405861	3.64309585735119
chr12	117301171	117424936	0.67	123765	4	17.983600000000003	1.2950999999999997	4.032	3.9749999999999996	3.7166912527791265	0.3596797986560445	0.6432281240189432	0.12987258270781987	0.37300541718497776	1.4583848472497118	0.14113401747577858	0.5595261819425149	0.4659239862248527	0.2536955712405861	3.64309585735119
chr12	117463507	117557623	0.59	94116	4	17.319650000000003	4.17215	2.2815000000000003	2.2565000000000004	5.155410447403304	0.8392528635307706	0.2853509672423887	0.37300541718497776	2.419303037399475	2.8226803495155712	0.4704467249192621	0.15195695139557103	0.2536955712405861	1.1286185828056619	4.74493212836325
chr12	117650717	118025480	0.62	374763	4	18.5	0.5655999999999999	0.2465	0.03749999999999998	5.515090246059348	1.9182922594989034	0.13308570682530424	1.5870775316774586	0.09606100995411526	2.164054934628605	0.752714759870819	0.13457008539088672	1.6847028833783335	0.1537881842063776	0.9729550745276551
chr12	117674486	117804929	0.52	130443	3	20.93445	3.311449999999999	9.025000000000004	8.948000000000004	4.555944116309896	0.23978653243736314	0.13970681803730048	0.7263507230211677	0.06523294814460953	1.7876975546931955	0.09408934498385246	0.05481927139649335	0.28501126841000346	0.16552482579419148	1.9459101490553101
chr12	117674486	118025480	0.76	350994	4	21.09015	3.1557499999999994	9.091000000000003	8.882000000000003	4.196264317653852	0.5994663310934074	0.09291033012382367	0.7263507230211677	0.09606100995411526	1.6465635372174168	0.23522336245963105	0.12438234292468676	0.28501126841000346	0.1537881842063776	0.9729550745276551
chr12	117674486	118275099	0.64	600613	4	23.9754	0.2705000000000002	8.996500000000003	8.976500000000003	5.63498351227803	0.8392528635307706	0.09421977488868483	0.7263507230211677	1.5763083991812872	2.2110996071205316	0.3293127074434834	0.13660361801346171	0.28501126841000346	0.6185244152953201	0.9729550745276551
chr12	117674486	118287877	0.55	613391	4	22.9426	1.3033000000000001	9.306000000000003	8.667000000000003	5.63498351227803	0.8392528635307706	0.12509425534439883	0.7263507230211677	6.285929437906012	2.2110996071205316	0.3293127074434834	0.14664286532499315	0.28501126841000346	2.466522941949577	0.9729550745276551
chr12	117674486	118292302	0.56	617816	4	20.4836	3.7622999999999998	9.089000000000002	8.884000000000004	5.0355171811846215	0.2397865324373627	0.16922016934279827	0.7263507230211677	2.7769668192470722	1.9758762446609002	0.09408934498385224	0.16325860421661104	0.28501126841000346	1.5004993077305238	0.9729550745276551
chr12	117804929	118025480	0.78	220551	4	17.7787	0.1556999999999995	0.14300000000000002	0.06600000000000002	3.9564777852164887	0.35967979865604427	0.06523294814460953	0.13970681803730048	0.09606100995411526	1.5524741922335643	0.14113401747577858	0.16552482579419148	0.05481927139649335	0.1537881842063776	0.0
chr12	117804929	118275099	0.59	470170	4	20.66395	3.0409499999999987	0.0485	0.028499999999999998	5.395196979840667	1.0790393959681337	0.08159994297802513	0.13970681803730048	1.5763083991812872	2.117010262136679	0.42340205242733586	0.15929369931545292	0.05481927139649335	0.6185244152953201	0.0
chr12	117804929	118287877	0.61	482948	4	19.631149999999998	2.0081499999999988	0.358	0.281	5.395196979840667	1.0790393959681337	0.12114744012754283	0.13970681803730048	6.285929437906012	2.117010262136679	0.42340205242733586	0.1714441794681624	0.05481927139649335	2.466522941949577	0.0
chr12	117804929	118292302	0.68	487373	4	17.172150000000002	0.45085000000000086	0.14100000000000004	0.06400000000000004	4.795730648747259	0.47957306487472584	0.17711927348755607	0.13970681803730048	2.7769668192470722	1.8817868996770477	0.1881786899677047	0.19228186133396183	0.05481927139649335	1.5004993077305238	0.0
chr12	118275099	118292302	0.52	17203	3	20.213099999999997	3.4917999999999996	0.11250000000000004	0.09250000000000004	5.874770044715392	0.5994663310934079	2.7877292616097535	0.09606100995411526	2.7769668192470722	2.3051889521043836	0.23522336245963116	1.0938713594588432	0.1537881842063776	1.5004993077305238	0.0
chr12	118292302	118313371	0.54	21069	1	8.36065	8.36065	0.743	0.5379999999999999	11.030180492118696	5.754876778496711	2.7769668192470722	6.285929437906012	0.14946955426982264	4.32810986925721	2.2581442796124573	1.5004993077305238	2.466522941949577	0.5844058694649217	0.0
chr12	119151915	119474782	0.69	322867	4	21.08195	3.1475500000000007	1.0494999999999999	0.8835	5.515090246059348	0.47957306487472584	0.22874512412450881	0.18856137533217707	0.32756883951041277	2.164054934628605	0.1881786899677047	0.12006433030736242	0.07398921079478618	0.16709428341693175	0.756837926783652
chr12	119417745	119458555	0.59	40810	3	18.2705	0.5327999999999999	22.351499999999998	1.9834999999999994	6.594129642027481	2.038185525717585	0.4465517389179021	0.07937860608090863	2.127889361618307	2.5874569870559405	0.7997594323627454	0.17522151969548594	0.06795754518639605	0.8349581362959724	0.0
chr12	119417745	119474782	0.71	57037	4	18.368850000000002	0.43445	10.267	10.100999999999999	5.275303713621986	0.719359597312089	0.9248915114087322	0.07937860608090863	0.32756883951041277	2.0699655896447524	0.28226803495155706	0.3629162805976388	0.06795754518639605	0.16709428341693175	0.0
chr12	119417745	119850900	0.57	433155	4	17.60655	1.1967499999999998	10.3065	10.061499999999999	4.316157583872533	0.2397865324373627	0.33879179012516564	0.07937860608090863	0.6095234683206989	1.693608209709343	0.09408934498385235	0.2676133786291423	0.06795754518639605	0.23916966188066185	0.8885302512980641
chr12	119458555	119850900	0.54	392345	4	17.07375	0.6639499999999998	12.29	12.045	6.354343109590118	2.2779720581549476	0.3275830745553698	0.4465517389179021	0.6095234683206989	2.493367642072088	0.8938487773465977	0.27722357313418894	0.17522151969548594	0.23916966188066185	0.8885302512980641
chr12	119882372	119982898	0.6	100526	4	21.7377	2.3114999999999988	0.329	0.26999999999999996	8.752208433963748	0.11989326621868113	0.44843988717569816	0.6095234683206989	0.2096512602841231	3.4342610919106122	0.04704467249192623	0.17596240631243906	0.23916966188066185	0.16123866977490572	0.0
chr12	120763460	120805099	0.59	41639	4	17.2705	0.8442999999999987	4.976499999999999	2.941499999999999	6.7140229082461635	3.3570114541230813	1.3129837266917734	27.994049755547664	0.5151893143885584	2.6345016595478667	1.3172508297739334	0.8315492435951315	10.984527688738696	0.6242993553329121	0.693147180559945
chr12	120794506	120805099	0.66	10593	4	19.368850000000002	2.9426499999999987	13.1235	5.205500000000003	4.675837382528578	1.3188259284054962	2.263631949753261	0.9886193439406835	0.5151893143885584	1.8347422271851213	0.517491397411188	2.1317325399909914	0.3879223139191234	0.6242993553329121	0.0
chr12	120794506	120907213	0.52	112707	4	20.84425	1.46725	19.377000000000002	1.048	31.891608814169274	25.8969455032352	1.6084060308822556	0.9886193439406835	11.923335270783614	12.513882882852368	10.161649258256059	2.0836949353606746	0.3879223139191234	4.678573038475156	4.172308220518248
chr12	121021366	121064018	0.6	42652	3	19.655749999999998	3.8524499999999993	5.681500000000001	5.5545	10.550607427243971	1.1989326621868157	1.461701641979611	0.7033152188813578	1.9477093874892588	5.880584061490774	1.270206157282007	0.5735541052190195	1.6788321866962967	0.7642576863053622	0.0
chr12	121021366	121078299	0.56	56933	3	19.40985	4.098349999999999	16.149	4.913	8.512421901526384	0.8392528635307701	1.5836111955535186	0.7033152188813578	3.9755826685961315	5.080824629128029	2.0699655896447524	0.6213899445651643	1.6788321866962967	1.5599707181848415	0.0
chr12	121021366	121084813	0.69	63447	3	21.90165	1.6065499999999986	8.325	2.9110000000000005	8.632315167745066	0.7193595973120881	1.8291910050858775	0.7033152188813578	8.769308585705875	5.127869301619955	2.0229209171528257	0.7177525016499527	1.6788321866962967	3.44097098533201	3.2180751841847153
chr12	121548219	121668154	0.51	119935	3	21.87705	1.2868500000000012	0.2675	0.2115	5.395196979840667	0.35967979865604427	1.0636297599256022	3.6613621858193115	0.536866004337626	2.1170102621366786	0.1411340174757787	0.5962221385561164	1.4366743883014952	1.0716169830970994	3.015342630130635
chr12	121772646	121879574	0.66	106928	4	16.08195	1.1311500000000008	12.186	12.18	8.99199496640111	5.874770044715392	0.15249031316157305	1.3143835647228033	19.998876767086152	3.5283504368944643	2.305188952104383	1.7246662816881517	0.5157482674495677	7.847318180471425	3.55330306886365
chr12	121772646	121880773	0.7	108127	4	18.663899999999998	3.7131	13.675	10.691	8.99199496640111	5.874770044715392	0.37256316599440453	1.3143835647228033	1.1451378159492012	3.5283504368944643	2.305188952104383	1.7925592189437967	0.5157482674495677	1.6092580106078707	3.55330306886365
chr12	121772646	122062691	0.64	290045	4	17.60655	2.6557500000000003	17.789	6.577	4.915623914965941	1.7983989932802225	0.3902127025476575	1.3143835647228033	0.18075051071795623	6.727388166345445	5.504226681555364	1.2534649072302768	0.5157482674495677	2.26957829347041	2.7829894571156126
chr12	121772646	122211272	0.51	438626	4	15.540949999999999	0.5901500000000004	12.193999999999999	12.171999999999999	3.2371181879044	0.11989326621868157	0.31925908391983143	1.3143835647228033	5.216530799942632	1.2702061572820074	0.04704467249192612	1.5976650755763053	0.5157482674495677	2.0469038067553096	3.0678832975784056
chr12	121916789	122062691	0.76	145902	4	18.59015	1.6721500000000002	5.9625	5.249499999999999	6.234449843371437	0.4795730648747263	0.21693891983476518	1.1451378159492012	0.18075051071795623	7.2448795637566334	4.986735284144176	0.7661179547971696	1.6092580106078707	2.26957829347041	2.012675845367575
chr12	121916789	122211272	0.53	294483	4	16.524549999999998	0.39344999999999963	0.36750000000000005	0.34550000000000003	4.555944116309896	1.1989326621868146	0.19868010688126841	1.1451378159492012	5.216530799942632	1.7876975546931955	0.470446724919262	1.5246868385032195	1.6092580106078707	2.0469038067553096	2.8737153890643077
chr12	121937971	122062691	0.76	124720	4	23.2623	3.0	13.709500000000002	2.4975000000000023	5.515090246059348	1.1989326621868153	0.046142373143815835	1.2225920830533092	0.18075051071795623	6.962611528805076	5.2690033190957335	0.6518055970658151	1.4391911894423648	2.26957829347041	2.012675845367575
chr12	121937971	122211272	0.63	273301	4	21.1967	5.0656	8.114500000000001	8.092500000000001	3.8365845189978076	0.4795730648747256	0.11932253600053187	1.2225920830533092	5.216530799942632	1.505429519741638	0.18817868996770482	1.5313131180938797	1.4391911894423648	2.0469038067553096	2.8737153890643077
chr12	121937971	122250002	0.58	312031	4	24.2131	2.049199999999999	8.167500000000002	8.039500000000002	11.389860290774742	7.073702706902208	0.6270717027118722	1.2225920830533092	2.939589714643679	6.586254148869667	4.8926459391603245	1.6765537978925789	1.4391911894423648	1.7713843407642964	2.695483802235973
chr12	122214030	122231940	0.6	17910	4	19.737699999999997	4.344299999999999	5.143499999999999	1.9895000000000003	16.305484205740683	11.509753556993422	2.570575892125834	5.216530799942632	5.682019481961651	6.398075458901962	4.516288559224915	1.449953055027541	2.0469038067553096	4.0423724785444275	0.0
chr12	122214030	122250002	0.8	35972	4	23.12295	0.9590499999999977	1.6409999999999993	1.5129999999999992	11.629646823212104	6.833916174464845	4.132871403068082	5.216530799942632	2.939589714643679	6.6803434938535196	4.798556594176471	2.751639912237649	2.0469038067553096	1.7713843407642964	2.249904835165135
chr12	122492317	122607823	0.67	115506	4	20.3525	0.48359999999999914	0.3755000000000001	0.33050000000000007	11.030180492118696	6.4742363758088	0.5895743529531893	1.0147904740780658	0.8584299077470433	4.32810986925721	2.5404123145640147	1.1208676492803913	0.39819154992284556	0.6883202076760997	5.609471795184961
chr12	123278357	123319977	0.56	41620	4	17.81145	1.6803500000000007	2.6175	1.6935	9.591461297494519	6.7140229082461635	0.944858032670051	2.3404654101887505	1.688434875334102	3.7635737993540954	2.6345016595478667	0.3707509028676548	1.3591882147932117	0.6625214929849178	0.0
chr12	123344972	123635566	0.54	290594	4	19.5492	3.5	14.4705	12.4835	11.989326621868148	6.4742363758088	0.8779701938558752	1.688434875334102	3.7042113802398036	4.70446724919262	2.5404123145640147	1.0166780568397713	0.6625214929849178	1.5494729454112026	4.015993841825273
chr12	124018334	124326523	0.58	308189	4	18.93445	3.4098500000000005	12.792500000000002	12.658500000000002	9.591461297494519	5.994663310934073	0.32989331142072525	0.8178207859754117	0.19076999824534716	3.7635737993540954	2.35223362459631	1.2578258839006968	1.1676230313478493	0.26734231358415383	4.593124450581461
chr12	124521754	124805706	0.52	283952	4	16.4754	3.2459	5.538499999999999	5.506499999999999	6.953809440683526	3.3570114541230813	0.12835814831548703	10.469269258390323	0.09064368281901922	2.728591004531719	1.3172508297739334	0.08350184163496224	4.108015062267275	0.03556748853521803	1.58902691517397
chr12	124521754	124953847	0.52	432093	4	20.9262	1.2049000000000003	0.16200000000000003	0.13000000000000003	7.193595973120889	3.117224921685718	0.11542792580988699	10.469269258390323	0.15152387515789129	2.8226803495155712	1.223161484790081	0.06706777998029714	4.108015062267275	0.05945614216989092	1.58902691517397
chr12	124604466	124805706	0.51	201240	4	13.409849999999999	0.1803499999999998	5.723999999999999	5.320999999999999	4.076371051435171	0.47957306487472584	0.09532360661393877	0.2087318688399523	0.09064368281901922	1.5995188647254905	0.1881786899677047	0.03740383422136847	0.19565924336520227	0.03556748853521803	1.38629436111989
chr12	124604466	124953847	0.58	349381	4	17.86065	4.27045	0.3475000000000001	0.05550000000000005	4.316157583872533	0.2397865324373627	0.09333927263211612	0.2087318688399523	0.15152387515789129	1.693608209709343	0.09408934498385235	0.03662520548571309	0.19565924336520227	0.05945614216989092	1.38629436111989
chr12	125042467	125251568	0.55	209101	4	18.6803	5.303299999999999	0.23700000000000004	0.21900000000000003	6.594129642027481	3.9564777852164883	0.07339198796749528	0.15152387515789129	8.158711892059653	2.5874569870559405	1.5524741922335643	0.709153986325036	0.05945614216989092	3.201380202770081	0.0
chr12	125815711	126168453	0.54	352742	4	19.83605	0.34424999999999883	0.1685	0.00849999999999998	15.945804407084637	5.3951969798406685	0.22024833025187135	0.9297165826157867	0.11186595195000255	6.256941441426184	2.117010262136679	0.11949817870501916	0.5719853914580083	0.3394535154264216	0.0
chr12	126018073	126168453	0.57	150380	4	17.844250000000002	1.6475500000000007	0.124	0.05299999999999999	9.351674765057155	1.198932662186814	0.22323523434785753	0.21802869100164451	0.11186595195000255	3.669484454370243	0.47044672491926187	0.08759481511995834	0.14320632458182136	0.3394535154264216	0.0
chr12	126554286	127102013	0.56	547727	4	19.13935	3.8442499999999997	2.2105	1.6244999999999998	3.1172249216857186	0.23978653243736314	0.01576025130721156	0.11186595195000255	0.0634328759885808	1.2231614847900811	0.09408934498385235	0.028859285661081525	0.3394535154264216	0.024890295929220124	0.439444915467244
chr12	127593343	127650738	0.59	57395	4	19.368850000000002	1.3688500000000001	0.53	0.498	9.111888232619792	6.953809440683527	0.28409241581567524	0.11463294462151816	0.5524842430045717	3.5753951093863905	2.7285910045317188	0.7934357169123539	0.207231984137152	0.21678815740737503	0.0
chr12	127593343	127865688	0.61	272345	4	19.2623	1.4754000000000005	0.03950000000000001	0.007499999999999996	5.874770044715392	3.716691252779126	0.5106618032777196	0.11463294462151816	0.5781703884520888	2.3051889521043836	1.458384847249712	0.37311679150548227	0.207231984137152	0.30248945501961866	0.36620409622270333
chr12	127765318	127865688	0.53	100370	4	17.45085	0.3360500000000002	0.2355	0.1885	12.588792952961555	2.997331655467036	0.5924784302527251	0.5524842430045717	0.5781703884520888	4.93969061165225	1.1761168122981545	0.31122509250412467	0.21678815740737503	0.30248945501961866	0.549306144334055
chr12	130526923	130646497	0.52	119574	4	18.819699999999997	3.4917999999999996	10.669499999999998	10.550499999999998	11.749540089430784	1.438719194624178	0.7941146641008557	3.314505164913582	0.2252857723241085	5.363092664079586	0.18817868996770493	0.3619607832185266	1.3005718742514385	0.382011785789534	2.19722457733622
chr12	131589357	131708813	0.58	119456	4	18.12295	3.7459499999999997	2.1485000000000003	2.0835	5.155410447403304	2.277972058154948	2.0233795263265293	0.7281935727304245	0.07725864417753349	2.022920917152826	0.8938487773465975	1.105858561791193	0.7910160813957058	0.6483575533176649	0.0
chr12	131589357	133553844	0.61	1964487	3	19.0328	2.8361	3.9905	0.24150000000000005	3.5967979865604445	0.7193595973120888	0.8583303916490851	0.7281935727304245	0.0	1.4113401747577858	0.28226803495155717	0.9826163276665693	0.7910160813957058	0.0	2.97289840046235
chr12	131648499	133553844	0.54	1905345	1	8.09835	8.09835	1.9235	1.8255	30.09320982088905	25.77705223701652	0.8658438987002653	0.6162719037313444	0.0	11.808212795473475	10.114604585764132	0.9892159995783079	0.7699983594092955	0.0	2.97289840046235
chr12	131708813	133553844	0.54	1845031	2	15.286850000000001	0.9098499999999996	1.907	1.842	5.874770044715392	1.558612460842859	0.7828996214170247	3.4031447386408247	0.0	2.305188952104383	0.6115807423950403	0.9746370447604332	1.4351924492679011	0.0	2.97289840046235
chr12	132093670	133553844	0.61	1460174	3	15.9344	0.26229999999999976	1.8835	1.8655	4.675837382528577	0.3596797986560447	0.96888490096416	0.07725864417753349	0.0	1.8347422271851215	0.14113401747577847	1.0606342931967083	0.6483575533176649	0.0	3.2736708201823097
chr12	132195725	133553844	0.59	1358119	1	8.09835	8.09835	13.993499999999994	10.244499999999995	21.460894653143985	17.14473706927145	0.9498810814906594	1.2217823415553255	0.0	8.42099637605479	6.727388166345446	1.0882370624417692	0.69330446747202	0.0	3.252757770145175
chr12	132434474	133553844	0.66	1119370	1	8.09835	8.09835	12.040000000000001	8.291000000000002	20.14206872473849	15.825911140865957	1.0385172992454108	0.53431191442342	0.0	7.903504978643601	6.209896768934258	1.1219744828291465	0.930059829200925	0.0	3.4175233430189023
chr12	132628896	133553844	0.8	924948	1	8.09835	8.09835	4.084500000000001	0.3355000000000008	17.14473706927145	12.828579485398919	1.1665946582598516	0.46866549220868997	0.0	6.727388166345445	5.033779956636103	1.170232082986544	0.9078787955566092	0.0	3.095828271048832
chr12	132855564	133553844	0.78	698280	2	16.59835	0.40165000000000006	4.201	0.45199999999999974	10.310820894806607	5.994663310934075	1.3873196870122964	0.4866227474596633	0.0	4.045841834305652	2.35223362459631	1.4304469358259966	0.3686066773680489	0.0	3.3748057467900727
chr12	133000342	133553844	0.82	553502	1	8.09835	8.09835	1.9360000000000002	1.813	26.136732035672562	21.820574451800027	1.4504108577752044	1.1461152968452057	0.0	10.255738603239909	8.562130393530566	1.6597742454811992	0.5537037528232345	0.0	3.6560395590225787
chr12	133051011	133100588	0.65	49577	4	17.8279	2.5164	0.6565	0.5884999999999999	7.073702706902207	1.7983989932802218	4.352983827049371	1.627949380458522	0.8313742930814904	5.221958646603808	3.1519930569590553	2.102809654519403	2.4288788655564333	0.6116648463114083	3.73766961828337
chr12	133051011	133191644	0.7	140633	4	18.63935	3.327849999999999	0.13650000000000004	0.06850000000000003	6.714022908246163	2.158078791936266	2.039241805231248	1.627949380458522	0.8491071500257964	5.0808246291280295	3.293127074434834	1.2738554453738093	2.4288788655564333	0.5101809726072722	2.2154083994216576
chr12	133051011	133553844	0.64	502833	3	15.754100000000001	0.44259999999999966	1.9085	1.8405	6.594129642027481	2.2779720581549476	1.432520823895485	1.627949380458522	0.0	5.033779956636103	3.3401717469267598	1.5822738387962918	2.4288788655564333	0.0	3.6560395590225787
chr12	133066499	133553844	0.81	487345	1	8.09835	8.09835	2.082	1.667	24.817906107267063	20.501748523394532	1.324534662962339	5.1400522190860345	0.0	9.738247205828722	8.04463899611938	1.5321651844008917	3.28049110868287	0.0	3.648618644544325
chr12	133100588	133137506	0.7	36918	3	21.18035	0.8360500000000002	0.6705	0.5744999999999999	8.99199496640111	3.716691252779126	0.8313742930814904	4.136069731384594	0.7441009540337097	4.845601266668398	2.775635677023645	0.6116648463114083	1.6229439071402858	0.9663023349776854	0.0
chr12	133100588	133553844	0.75	453256	2	18.2705	2.0738000000000003	2.497	1.252	4.795730648747259	0.47957306487472584	1.113081490919506	4.136069731384594	0.0	1.8817868996770477	0.1881786899677047	1.5253377935236319	1.6229439071402858	0.0	3.648618644544325
chr12	133137506	133191644	0.52	54138	3	21.991799999999998	0.024600000000001288	0.15050000000000005	0.05450000000000003	8.632315167745066	4.07637105143517	0.7441009540337097	0.8313742930814904	0.8491071500257964	4.704467249192619	2.9167696944994237	0.9663023349776854	0.6116648463114083	0.5101809726072722	0.693147180559945
chr12	133137506	133553844	0.84	416338	2	19.10655	2.9098500000000005	1.9225	1.8265	8.512421901526384	4.196264317653852	1.1380613542271645	0.8313742930814904	0.0	4.657422576700693	2.9638143669913495	1.6063560475988805	0.6116648463114083	0.0	3.648618644544325
chr12	133191644	133553844	0.77	362200	2	19.08195	2.885249999999999	1.977	1.772	4.436050850091215	0.11989326621868157	1.1969465782627065	0.7441009540337097	0.0	1.7406528822012692	0.04704467249192612	1.7020248159420235	0.9663023349776854	0.0	3.9441657909427628
chr12	133263938	133553844	0.92	289906	1	8.09835	8.09835	7.505999999999999	3.756999999999999	22.180254250456073	17.864096666583542	1.2836874653949464	0.8491071500257964	0.0	10.114604585764132	8.42099637605479	1.9992354939205492	0.5101809726072722	0.0	4.251571636717668
chr12	133481307	133553844	0.88	72537	3	15.31145	0.8852500000000001	3.694000000000001	0.05499999999999927	12.708686219180237	8.392528635307702	3.385050515128275	0.5868658146132939	0.0	4.986735284144176	3.2931270744348335	3.6371303380994817	1.4543941369088693	0.0	2.9070652659125353
chr12	133498451	133532543	0.55	34092	1	9.459	9.459	0.0465	0.0335	18.103883199020903	14.986658277335184	1.209764272533921	4.084091663072211	12.898053089540305	10.020515240780277	8.797353755990198	0.8389992043614668	8.671323207797876	7.913627059766558	0.0
chr12	133498451	133553844	0.86	55393	2	17.55735	1.3606499999999997	1.9145	1.8345	3.7166912527791256	0.5994663310934072	3.1686989645650114	4.084091663072211	0.0	1.458384847249712	0.23522336245963094	2.079059777593474	8.671323207797876	0.0	4.20469261939097
chr12	133540723	133553844	0.84	13121	3	16.79505	0.5983499999999999	2.8104999999999998	0.9385000000000003	4.675837382528577	0.3596797986560447	2.1930023544305732	12.898053089540305	0.0	2.869725022007498	1.1761168122981547	1.6636482003089514	7.913627059766558	0.0	0.0
chr11	448201	518761	0.51	70560	3	19.7295	1.5983999999999998	5.6339999999999995	5.608	38.485738456196756	1.0790393959681346	1.8758810360746083	4.882042354488089	8.433055735930544	17.406528822012692	2.7285910045317197	3.9150555112328598	1.9156545726236722	3.309029420212714	4.43003671216639
chr11	925969	1051241	0.58	125272	4	20.836100000000002	0.22949999999999982	0.2735	0.2515	20.38185525717585	17.98398993280222	0.16078667798660906	14.070757643189774	0.10525943479680004	7.997594323627454	7.056700873788929	0.1772549765006479	5.521195692756814	0.17173158639013789	0.0
chr11	1616831	1674076	0.52	57245	3	21.70495	3.918050000000001	0.1275	0.0625	7.073702706902207	3.9564777852164883	0.31834704280268294	1.5163275980517348	2.1518104744671667	2.7756356770236454	1.5524741922335643	1.295176938549667	1.0457376658165065	0.8443444926369899	0.0
chr11	1616831	1853675	0.52	236844	4	22.0656	4.278700000000001	0.0405	0.0245	5.874770044715392	2.7575451230296735	0.6520010086371694	1.5163275980517348	0.7861067730080465	2.3051889521043836	1.0820274673143024	0.7198404566328069	1.0457376658165065	0.30845882213596787	1.4757976686815124
chr11	1674076	1853675	0.59	179599	4	25.98365	0.3606499999999997	0.10300000000000001	0.08700000000000001	9.83124782993188	1.1989326621868148	0.758349157982072	0.31834704280268294	0.7861067730080465	3.857663144337948	0.47044672491926187	0.5364589405479142	1.295176938549667	0.30845882213596787	1.4757976686815124
chr11	1715084	1853675	0.54	138591	4	24.22135	2.1229499999999994	0.275	0.259	15.945804407084635	7.313489239339569	0.3460347821104732	2.1518104744671667	0.7861067730080465	6.256941441426184	2.8697250220074975	0.4453579980619749	0.8443444926369899	0.30845882213596787	2.7503807130302502
chr11	1715084	2173026	0.57	457942	4	20.20495	1.8934500000000014	0.556	0.021999999999999964	17.98398993280222	5.275303713621984	0.37700473718265926	2.1518104744671667	3.164410903015581	7.0567008737889285	2.0699655896447524	0.24162245371905264	0.8443444926369899	1.2416766950924227	2.3679626838611942
chr11	1903700	2173026	0.81	269326	4	19.7787	1.4672	0.2925	0.2855	10.310820894806607	2.397865324373629	0.3169541950933115	0.7861067730080465	3.164410903015581	4.045841834305652	0.9408934498385235	0.12436900564465166	0.30845882213596787	1.2416766950924227	2.4706170463280137
chr11	2813087	3113067	0.54	299980	4	22.5656	3.7131000000000007	0.24650000000000005	0.21250000000000005	9.591461297494519	1.1989326621868148	0.4668155708494566	0.33700769833508415	1.3581939640262377	3.763573799354096	0.4704467249192623	1.0651623960436118	0.3967132757859965	2.1112581086731215	2.490450570979772
chr11	3829396	3862275	0.53	32879	3	16.2131	1.2458999999999998	3.9955	2.5955000000000004	17.02484380305277	4.316157583872535	1.4585999114167887	0.21542075542432002	13.941467154988539	6.6803434938535196	1.6936082097093434	0.572337023533881	1.1485932528393334	5.4704636636313895	0.0
chr11	5145357	5402124	0.57	256767	4	19.19675	0.9016500000000001	0.2985	0.062499999999999986	3.3570114541230813	0.23978653243736292	0.2801604557096858	0.04529764539102438	0.08707969086540607	1.3172508297739336	0.09408934498385235	0.14071242984417515	0.01777425004160995	0.05574945540120365	0.0
chr11	5145357	6374835	0.6	1229478	4	19.262300000000003	0.8361000000000001	5.316000000000001	4.955000000000001	4.076371051435171	0.47957306487472584	0.22467590747279914	0.04529764539102438	0.759253112125948	1.5995188647254905	0.1881786899677047	0.2672353573497147	0.01777425004160995	0.29792176929512426	1.51639252216953
chr11	5315727	5402124	0.75	86397	4	16.7377	1.5574000000000003	0.21300000000000008	0.02299999999999995	3.2371181879044	0.11989326621868157	0.12211775208912311	0.28817995125106216	0.08707969086540607	1.2702061572820074	0.04704467249192612	0.13939646235324266	0.11307833920061314	0.05574945540120365	0.0
chr11	5315727	6374835	0.59	1059108	4	16.803250000000002	1.6229500000000003	5.2305	5.040500000000001	3.9564777852164887	0.5994663310934072	0.20285819110409628	0.28817995125106216	0.759253112125948	1.5524741922335643	0.23522336245963094	0.28748071052975366	0.11307833920061314	0.29792176929512426	1.5962026549152946
chr11	6280616	6291275	0.56	10659	1	8.33605	8.33605	0.6654999999999996	0.5704999999999997	5.155410447403304	0.5994663310934074	1.4397540178244892	2.394273913503375	0.5776828727661826	2.022920917152826	0.23522336245963105	0.5649421220533402	0.9394842235032691	0.2266757959859925	0.0
chr11	6374835	6411470	0.51	36635	1	9.2131	9.2131	5.210000000000001	5.061000000000001	8.991994966401112	4.436050850091215	0.759253112125948	0.8241551929698994	2.0053232902978295	3.5283504368944643	1.7406528822012692	0.29792176929512426	0.32338856350005557	0.7868646872996227	0.0
chr11	6776670	6833785	0.57	57115	3	16.655749999999998	0.3442500000000006	8.8705	8.8545	3.3570114541230813	0.23978653243736292	0.20151892772465063	0.29101484579153236	0.2493753614393756	1.3172508297739336	0.09408934498385235	0.0790735981655417	0.11419071764697486	0.3982028134630731	0.0
chr11	6833785	7273305	0.65	439520	4	16.672150000000002	0.32784999999999975	15.751000000000001	1.974000000000001	7.073702706902207	3.4769047203417625	0.2575064691264	0.20151892772465063	0.15091331383731493	2.7756356770236454	1.3642955022658594	0.3082650545521192	0.0790735981655417	0.10254575936531614	3.0750104189204825
chr11	6833785	7715903	0.52	882118	4	18.704900000000002	1.7049000000000003	8.877500000000001	8.847500000000002	4.316157583872533	0.719359597312089	0.33489511376350006	0.20151892772465063	0.08211329942006558	1.693608209709343	0.28226803495155706	0.26665747945244395	0.0790735981655417	0.07770770737890746	2.3923743953078023
chr11	8028012	8112534	0.72	84522	4	20.2295	0.16389999999999993	2.4934999999999996	2.4644999999999997	3.7166912527791256	0.11989326621868135	0.8737873215341306	8.84301608164573	0.27088958167926386	1.4583848472497118	0.04704467249192612	0.9217242569583041	3.469892918281654	0.10629380659570466	1.03972077083992
chr11	8054811	8112534	0.74	57723	4	20.10655	0.2868499999999994	2.957	2.001	8.512421901526386	4.675837382528578	0.8308179839487309	0.9663399941503489	0.27088958167926386	3.3401717469267593	1.8347422271851215	0.632445746994001	1.5448080821260142	0.10629380659570466	0.0
chr11	8214307	8305232	0.56	90925	4	18.62295	2.85245	27.643	1.2389999999999972	4.07637105143517	1.1989326621868146	1.2869488900680026	1.3657900243532002	0.29679174733649377	1.5995188647254905	0.47044672491926187	0.5049832318077533	0.5359195425641381	0.11645750417946543	2.19722457733622
chr11	8247209	8305232	0.63	58023	4	19.59835	3.8278500000000006	17.287	11.594999999999999	5.275303713621985	2.397865324373629	1.6695751530374963	0.6121837190668801	0.29679174733649377	2.0699655896447524	0.9408934498385237	0.6551211652874958	0.2402135122072701	0.11645750417946543	2.19722457733622
chr11	11177711	11287655	0.59	109944	4	17.36065	3.4098499999999996	0.608	0.44299999999999995	6.714022908246163	4.076371051435171	0.41874967463412	0.18458403873794224	0.04042845084762265	2.634501659547867	1.599518864725491	0.2190830997222787	0.7160079697895282	0.10152727548922443	0.0
chr11	11809333	11820439	0.53	11106	2	21.0328	1.5573999999999995	1.6624999999999996	1.2774999999999994	4.07637105143517	1.1989326621868146	1.3818060576257185	0.3239381416438653	2.680034691140892	1.5995188647254905	0.47044672491926187	0.5422040409658341	0.17477545537076494	1.0516133081382193	0.0
chr11	11820439	12065805	0.69	245366	4	21.39345	1.9180499999999991	5.748	2.808000000000001	5.874770044715392	0.5994663310934079	1.2157122272526737	1.3818060576257185	8.681410038306524	2.3051889521043836	0.23522336245963116	0.579799522409726	0.5422040409658341	3.4064806548460917	4.302602034369475
chr11	12069009	12258132	0.6	189123	4	19.09835	1.3770500000000006	0.05750000000000001	0.0005000000000000039	5.754876778496712	0.719359597312089	0.12171712120676409	8.681410038306524	0.3830115878846866	2.2581442796124573	0.2822680349515574	0.16915117301708313	3.4064806548460917	0.2838794684045595	2.30258509299405
chr11	12069009	12303208	0.52	234199	4	21.5164	1.0410000000000004	0.0955	0.0385	6.234449843371436	1.1989326621868144	0.17200815310687484	8.681410038306524	0.26420736606458234	2.446322969580162	0.47044672491926187	0.19123279011572952	3.4064806548460917	0.3196546726821521	2.191013317336945
chr11	15122939	15230167	0.76	107228	4	19.71315	0.1393500000000003	1.9049999999999996	1.7919999999999996	6.354343109590118	1.7983989932802227	0.0805043008145733	1.6574275720689249	0.18675809226322657	2.493367642072088	0.7056700873788929	0.03158891725499577	0.6503546009402269	0.09884498155323701	1.38629436111989
chr11	15848426	16627742	0.54	779316	4	15.85245	1.5245499999999996	1.6489999999999994	1.5859999999999992	8.03284883665166	3.7166912527791265	0.07876824331075573	0.10863402816233181	7.189811861614776	3.1519930569590553	1.458384847249712	0.051673826346551106	0.042626683195484225	2.8211955097735855	1.1107348367250667
chr11	15962752	16627742	0.6	664990	4	17.4262	0.0492000000000008	18.176999999999996	14.941999999999997	10.43071416102529	1.3188259284054968	0.06346325464890581	0.16779142622840856	7.189811861614776	4.092886506797579	0.5174913974111883	0.04923847284076547	0.06583933312377055	2.8211955097735855	1.6661022550876001
chr11	16842124	17657206	0.54	815082	4	19.459049999999998	0.8524499999999993	19.913999999999998	17.980999999999998	3.2371181879044	0.3596797986560445	0.21652163570524086	0.8087740631866084	0.30603924770149027	1.2702061572820074	0.14113401747577858	0.41787627360381613	0.31735319357451774	0.12008611185495169	2.6985556762094736
chr11	17376177	17657206	0.59	281029	4	20.8197	2.2131000000000007	20.304	17.590999999999998	2.997331655467037	0.11989326621868157	0.6006843380430615	0.014367804390192761	0.30603924770149027	1.176116812298155	0.04704467249192623	0.33882060970098676	0.45947689034213274	0.12008611185495169	1.166962147412521
chr11	17620513	17657206	0.57	36693	4	18.40165	0.2049500000000002	18.9745	18.9205	7.313489239339571	4.436050850091215	1.30698788563139	0.1644572710142272	0.30603924770149027	2.869725022007498	1.7406528822012692	0.5128462921203084	0.30114490376620834	0.12008611185495169	0.0
chr11	18265489	18672638	0.6	407149	4	16.33605	2.59835	0.6715	0.3075	7.313489239339571	4.436050850091215	0.16725909976989034	0.18681801939756995	0.8296170653212603	2.869725022007498	1.7406528822012692	1.1212639644495057	0.12022042786184811	0.8645269064366222	4.556315547887288
chr11	18797324	19092860	0.54	295536	3	18.5574	1.5245999999999995	2.3345000000000002	1.7865000000000002	7.313489239339571	0.8392528635307706	0.1590268541149746	1.997180905256537	5.732284832392576	2.869725022007498	0.3293127074434832	0.14644949749801073	0.7836697135562927	2.249279472280528	0.0
chr11	18813044	19092860	0.62	279816	1	8.5164	8.5164	13.125499999999999	9.0045	7.673169037995615	0.4795730648747263	0.05484439087111255	2.013474699855719	5.732284832392576	3.010859039483276	0.1881786899677047	0.11029142420270314	0.7900632021544858	2.249279472280528	0.0
chr11	18813044	19098549	0.55	285505	1	8.8033	8.8033	12.1565	9.9735	7.073702706902207	0.11989326621868157	0.16797361337795344	2.013474699855719	0.9588105460583315	2.7756356770236454	0.04704467249192623	0.15291310510326442	0.7900632021544858	0.3762257009400805	0.0
chr11	19281386	19764415	0.57	483029	4	20.9672	1.7705000000000002	6.138000000000001	6.065	3.9564777852164887	1.558612460842859	0.4011094948944872	0.7051409340490848	0.06870146998793751	1.5524741922335643	0.6115807423950405	0.16674046342181867	0.8010799626136161	0.04621307778491126	0.9344174045708412
chr11	19333052	19764415	0.53	431363	4	16.63935	2.5573499999999996	14.267000000000003	2.064000000000001	3.117224921685718	0.7193595973120888	0.39134028378860386	0.48267331269085567	0.06870146998793751	1.2231614847900811	0.28226803495155706	0.16402701999906574	0.18939518984091372	0.04621307778491126	1.0148408125744732
chr11	19585987	19764415	0.64	178428	4	19.36065	0.16394999999999982	17.979999999999997	5.776999999999996	7.553275771776933	5.155410447403304	0.6773175305917845	0.18960328340274218	0.06870146998793751	2.96381436699135	2.0229209171528257	0.26577123473816666	0.09225357327374777	0.04621307778491126	1.9459101490553101
chr11	19959870	20132516	0.74	172646	4	16.2541	1.2705000000000002	0.060000000000000005	0.008	4.196264317653852	0.5994663310934074	0.1833336554668623	0.06870146998793751	0.9356449306100121	1.6465635372174168	0.23522336245963105	0.13951595933798763	0.04621307778491126	0.36713579267240276	1.1512925464970225
chr11	19959870	20153823	0.53	193953	4	16.4508	1.0737999999999994	8.886499999999998	8.818499999999997	6.833916174464845	3.2371181879044	0.3758390221391695	0.06870146998793751	0.1427332970247882	2.681546332039793	1.2702061572820071	0.20762885674925793	0.04621307778491126	0.1425628279613736	1.1512925464970225
chr11	19959870	20375578	0.64	415708	4	15.7787	1.7458999999999998	10.324	10.255999999999998	3.7166912527791256	0.11989326621868135	0.25149125863031324	0.06870146998793751	4.861793847498563	1.4583848472497118	0.04704467249192612	0.17292007747665	0.04621307778491126	2.4239129961848787	1.1512925464970225
chr11	19973213	20132516	0.7	159303	4	15.680299999999999	0.6966999999999999	7.161499999999999	7.1095	4.316157583872533	0.47957306487472606	0.12041783641857991	0.9344899712765401	0.9356449306100121	1.693608209709343	0.18817868996770493	0.12048879416398867	0.3666826005516244	0.36713579267240276	1.1512925464970225
chr11	19973213	20149943	0.53	176730	3	19.573749999999997	3.1967499999999998	7.139499999999999	7.131499999999999	4.196264317653852	0.3596797986560445	0.2008057873633776	0.9344899712765401	6.4272678797643685	1.6465635372174168	0.14113401747577858	0.1448101727811229	0.3666826005516244	2.521982442866147	1.1512925464970225
chr11	19973213	20153823	0.6	180610	4	15.876999999999999	0.4999999999999991	15.987999999999996	1.7169999999999979	6.953809440683526	3.1172249216857186	0.33456733389189675	0.9344899712765401	0.1427332970247882	2.7285910045317188	1.223161484790081	0.19587837724338908	0.3666826005516244	0.1425628279613736	1.1512925464970225
chr11	19973213	20375578	0.58	402365	4	15.204899999999999	1.1720999999999995	17.4255	3.1544999999999996	3.836584518997807	0.0	0.22884204256321344	0.9344899712765401	4.861793847498563	1.505429519741638	0.0	0.16649463454451283	0.3666826005516244	2.4239129961848787	1.1512925464970225
chr11	20669694	20690880	0.59	21186	4	15.852450000000001	2.70495	3.367	1.1250000000000002	4.555944116309897	0.47957306487472584	1.3129065308568915	0.35704155602428767	0.04779365746404478	1.7876975546931952	0.1881786899677047	0.5151686971644895	0.31630554461947935	0.029519642275347757	0.0
chr11	23561656	23752063	0.54	190407	3	15.2787	2.016400000000001	0.5255000000000001	0.5065000000000002	4.436050850091215	0.5994663310934076	0.18134449190933247	0.19322329625024398	0.004896819844255163	1.740652882201269	0.23522336245963094	0.13243181424880618	0.07581849236906314	0.017440881816538155	0.0
chr11	23702067	23752063	0.57	49996	1	6.63115	6.63115	0.6940000000000001	0.6750000000000002	4.555944116309897	0.47957306487472584	0.4028736043831205	0.10246484923718069	0.004896819844255163	1.7876975546931952	0.1881786899677047	0.15808274619256743	0.12329831335884538	0.017440881816538155	0.0
chr11	32073873	32197833	0.86	123960	4	20.2377	0.17210000000000036	7.9110000000000005	7.299	3.1172249216857186	0.9591461297494521	0.06963790874269979	0.005475661086154236	0.15421257348053044	1.2231614847900811	0.3763573799354095	0.12448090172113416	0.0928494972550112	0.1760324508584703	0.693147180559945
chr11	32334665	32814490	0.58	479825	4	18.073749999999997	0.6311499999999999	2.0835000000000004	2.0675000000000003	5.0355171811846215	0.47957306487472584	0.2558655855946019	0.15421257348053044	0.2530968983200124	3.9517524893218	2.164054934628605	0.3090393532945373	0.1760324508584703	0.3535513327308288	2.9983883301037153
chr11	32396012	32814490	0.6	418478	4	18.66395	0.04094999999999871	2.2315000000000005	1.9195000000000004	5.515090246059348	0.0	0.022919869855749928	0.921619667395009	0.2530968983200124	4.139931179289505	1.9758762446609	0.2320318010106521	0.5285397323425235	0.3535513327308288	2.9983883301037153
chr11	35259746	35413886	0.65	154140	3	16.7459	1.5328	1.7024999999999995	1.6934999999999996	2.757545123029674	0.11989326621868157	0.06844821219179947	0.6464372993789245	0.15394121428906557	1.0820274673143024	0.04704467249192623	0.09522471660491094	0.2665122514543916	0.14497122457628206	0.0
chr11	36694560	36766296	0.53	71736	3	16.663899999999998	0.28690000000000104	2.846	2.433	4.555944116309897	2.158078791936267	0.3610034780756552	0.8168797610115547	9.947267400672416	1.7876975546931955	0.8468041048546714	0.14165341332463557	0.5211556288013	3.903187825417091	0.0
chr11	36724334	36766296	0.55	41962	4	15.4262	0.9507999999999992	5.894	0.6150000000000002	4.795730648747259	1.918292259498904	0.41143487763905756	0.28992796291210676	9.947267400672416	1.8817868996770477	0.752714759870819	0.16144208662211934	0.11376423790618277	3.903187825417091	0.0
chr11	36724334	36768803	0.64	44469	4	17.4754	3.0	3.266	3.243	6.833916174464845	3.9564777852164887	0.9490303291950769	0.28992796291210676	0.14588513431597827	2.6815463320397934	1.5524741922335648	0.37238806173194855	0.11376423790618277	0.05724356823191181	0.0
chr11	37967936	38299997	0.57	332061	4	15.049150000000001	1.3606500000000006	8.1075	6.976499999999999	8.632315167745066	4.07637105143517	0.09531930061564564	0.019331039051044354	2.547173019449895	3.3872164194186856	1.5995188647254905	0.037402144599542	0.030341066842778645	0.9994799896578286	0.0
chr11	43304454	43333551	0.53	29097	1	10.86885	10.86885	16.307	13.784999999999997	19.662495659863765	11.98932662186815	3.560084613978788	0.005618754582479724	0.2027142292681482	7.9035049786436	4.8926459391603245	1.3969342898932615	0.023958083068146556	0.5582713520658164	0.0
chr11	44642765	44797053	0.63	154288	4	18.7787	0.23770000000000024	0.032	0.02	9.951141096150563	2.757545123029674	0.6962587273925296	0.5790266889726721	0.2743991620302189	3.904707816829874	1.0820274673143022	0.2951573873028658	1.240528889239433	0.13933884233377947	1.09861228866811
chr11	44642765	44915898	0.65	273133	4	20.43445	1.8934499999999996	3.4815	3.4695	8.512421901526384	4.196264317653852	0.5127001678428457	0.5790266889726721	1.1862929927992514	3.3401717469267593	1.6465635372174163	0.22735798196974577	1.240528889239433	1.019638346017365	1.09861228866811
chr11	44642765	44932877	0.56	290112	4	21.582	3.0410000000000004	0.015500000000000002	0.003499999999999998	12.10921988808683	0.5994663310934074	0.5521226411460349	0.5790266889726721	2.792627506074738	4.751511921684545	0.2352233624596307	0.27372672335639825	1.240528889239433	1.0957933715443282	1.09861228866811
chr11	44749241	44915898	0.61	166657	4	19.491799999999998	2.8361	3.652	3.299	9.83124782993188	5.515090246059348	0.5064585311025145	0.5224696225014858	1.1862929927992514	3.8576631443379474	2.164054934628605	0.22131097543859624	0.23682280002697734	1.019638346017365	0.0
chr11	44749241	44932877	0.59	183636	4	20.63935	3.983650000000001	0.18600000000000003	0.167	13.428045816492325	1.9182922594989034	0.569316082591051	0.5224696225014858	2.792627506074738	5.2690033190957335	0.7527147598708188	0.2951243912451751	0.23682280002697734	1.0957933715443282	0.0
chr11	44958078	45127140	0.69	169062	4	22.459000000000003	0.5409999999999986	0.0825	0.06949999999999999	5.515090246059348	0.23978653243736314	0.38578708889616076	2.652393041213119	3.5711888036918644	2.164054934628605	0.09408934498385246	0.15137820347332842	1.0407670578941342	1.4012914400887284	1.4161650806831183
chr11	44958078	45255090	0.52	297012	4	17.4098	4.508200000000001	0.72	0.5680000000000001	5.874770044715392	0.11989326621868157	0.34230768370787007	2.652393041213119	1.3342765671646313	2.305188952104383	0.04704467249192601	0.33325923169101823	1.0407670578941342	0.8131796819772952	1.4161650806831183
chr11	44958078	45315120	0.52	357042	4	17.85245	4.065550000000002	0.077	0.075	5.275303713621986	0.47957306487472584	0.44325068593795564	2.652393041213119	0.5431038749771688	2.0699655896447524	0.1881786899677047	0.36682622273436327	1.0407670578941342	0.26154091725879747	1.1269579206338491
chr11	44972409	45127140	0.77	154731	4	21.155749999999998	1.8442500000000006	11.535000000000002	11.522000000000002	7.313489239339569	2.038185525717585	0.23555430347169715	2.007842013291714	3.5711888036918644	2.869725022007498	0.7997594323627453	0.0924286693522666	0.7878530038421804	1.4012914400887284	0.3465735902799725
chr11	44972409	45255090	0.51	282681	4	16.10655	3.2049499999999993	12.172500000000001	10.884500000000001	7.673169037995614	1.6785057270615402	0.25787055324184627	2.007842013291714	1.3342765671646313	3.010859039483276	0.6586254148869668	0.3102128177166149	0.7878530038421804	0.8131796819772952	0.3465735902799725
chr11	44972409	45315120	0.57	342711	4	16.5492	2.7622999999999998	11.5295	11.5275	7.073702706902207	2.2779720581549476	0.377824836425373	2.007842013291714	0.5431038749771688	2.7756356770236454	0.8938487773465975	0.3492203250536465	0.7878530038421804	0.26154091725879747	0.5198603854199587
chr11	44972409	45353973	0.56	381564	4	19.7623	0.450800000000001	11.546000000000001	11.511000000000001	11.869433355649466	2.5177585905923117	0.3946544809538215	2.007842013291714	28.999127127723412	4.657422576700693	0.9879381223304502	0.3402923128956513	0.7878530038421804	11.37890793455509	0.5198603854199587
chr11	44972409	45676969	0.57	704560	4	19.46725	0.15575000000000117	18.9015	4.155500000000002	8.632315167745066	0.7193595973120881	0.5309228321254205	2.007842013291714	0.35483282354603624	3.387216419418686	0.28226803495155695	0.3461445188460108	0.7878530038421804	0.33027154726636815	1.2473243781278658
chr11	45132243	45255090	0.67	122847	4	17.2295	4.3279000000000005	0.645	0.643	5.155410447403304	0.8392528635307706	0.14834531136486512	3.5711888036918644	1.3342765671646313	2.022920917152826	0.3293127074434832	0.5391983432125496	1.4012914400887284	0.8131796819772952	0.0
chr11	45132243	45315120	0.53	182877	4	17.672150000000002	3.885250000000001	0.002	0.0	4.555944116309896	0.23978653243736314	0.4090913462078733	3.5711888036918644	0.5431038749771688	1.7876975546931955	0.09408934498385246	0.5371330247277782	1.4012914400887284	0.26154091725879747	0.693147180559945
chr11	45132243	45353973	0.54	221730	4	20.88525	0.6721500000000002	0.018500000000000003	0.0165	9.351674765057155	5.035517181184622	0.4325739095970107	3.5711888036918644	28.999127127723412	3.6694844543702434	1.9758762446609002	0.4888419493140213	1.4012914400887284	11.37890793455509	0.693147180559945
chr11	45288876	45353973	0.59	65097	4	18.827849999999998	1.385250000000001	0.053000000000000005	0.018000000000000002	11.509753556993422	2.877438389248356	0.5009596204353712	1.3342765671646313	28.999127127723412	4.516288559224915	1.1290721398062287	0.22547794548874714	0.8131796819772952	11.37890793455509	0.693147180559945
chr11	45288876	45676969	0.58	388093	4	18.5328	1.0902000000000012	7.408499999999999	7.3374999999999995	8.272635369089022	0.3596797986560438	0.6598728053407396	1.3342765671646313	0.35483282354603624	3.2460824019429078	0.14113401747577847	0.33165819516948275	0.8131796819772952	0.33027154726636815	1.718460132780607
chr11	45361626	45676969	0.52	315343	4	19.8033	0.18029999999999902	7.39	7.355999999999999	12.10921988808683	4.196264317653852	0.5140297895550476	3.636573003789391	0.35483282354603624	4.751511921684545	1.6465635372174163	0.28524309657916264	1.4269474120773822	0.33027154726636815	1.9747883708357725
chr11	45392997	45676969	0.68	283972	4	18.95905	0.6639499999999998	7.875499999999999	6.870499999999999	8.632315167745066	0.7193595973120881	0.3006071216447439	2.4459433993164432	0.35483282354603624	3.387216419418686	0.28226803495155695	0.15108792878395297	1.4996229795647635	0.33027154726636815	0.9729550745276551
chr11	45615535	45676969	0.59	61434	1	9.8115	9.8115	7.3919999999999995	7.353999999999999	7.433382505558252	0.4795730648747263	1.046046011869865	0.0948207265927075	0.35483282354603624	2.916769694499424	0.18817868996770493	0.41045584620360775	0.0794866353475103	0.33027154726636815	0.0
chr11	45986544	46028045	0.6	41501	4	16.30325	2.385250000000001	6.222000000000001	6.008000000000001	4.795730648747259	2.158078791936267	0.7164533390094939	0.5440009054426505	0.13317969295535959	1.8817868996770477	0.8468041048546715	0.6620102825301776	1.8736991602637576	0.3905605831128369	0.0
chr11	46260698	46389020	0.55	128322	4	22.4754	0.5738000000000003	4.561	4.346	13.068366017836281	2.0381855257175854	2.8328453669288374	0.19019356132251675	2.2766070585838056	5.127869301619955	0.7997594323627455	1.3374087471403715	0.07462966090331341	0.8933131679683455	2.2837283091645797
chr11	46260698	46413877	0.51	153179	4	18.549149999999997	3.3524499999999993	5.6899999999999995	3.217	16.545270738178047	1.4387191946241789	2.7425822392773154	0.19019356132251675	0.3364564199800759	6.4921648038858155	0.5645360699031143	1.2653434913841708	0.07462966090331341	0.23103752632421823	3.0776926104094753
chr11	46373871	46389020	0.59	15149	4	18.7377	4.3115	4.065	3.85	9.111888232619792	1.9182922594989034	2.5325661885258484	3.586337834543027	2.2766070585838056	3.575395109386391	0.752714759870819	0.9937484452713963	1.407235737190979	0.8933131679683455	0.0
chr11	46373871	46550712	0.51	176841	4	14.5	0.07380000000000031	5.2535	2.6615000000000006	7.193595973120889	0.0	0.7972952034492534	3.586337834543027	3.2579691907250403	2.8226803495155717	0.0	0.38946511571513365	1.407235737190979	1.2783878394545163	5.459585514144161
chr11	46373871	46559544	0.52	185673	4	16.05735	1.6311500000000008	13.231	5.316	5.395196979840667	1.7983989932802222	0.9143433076734527	3.586337834543027	1.629394567828258	2.1170102621366786	0.7056700873788929	0.43174894532992	1.407235737190979	1.4634120702678002	5.459585514144161
chr11	46413877	46550712	0.51	136835	3	14.88525	0.3114499999999998	2.5324999999999998	0.059499999999999664	12.588792952961557	5.395196979840668	0.3364564199800759	2.2766070585838056	3.2579691907250403	4.93969061165225	2.117010262136679	0.23103752632421823	0.8933131679683455	1.2783878394545163	0.0
chr11	46911117	47174752	0.65	263635	4	17.7541	0.5245999999999995	8.26	7.516	7.9129555704329775	1.6785057270615407	0.09823030137589926	1.204574339472954	6.9781457238956115	3.104948384467129	0.6586254148869668	0.3140653691118027	1.5675574453624141	2.7381402687188765	2.0620695413001635
chr11	46911117	47182999	0.68	271882	4	18.5164	0.23770000000000024	21.381	5.605	8.752208433963748	2.517758590592311	0.30691885924114987	1.204574339472954	6.228622073213826	3.4342610919106122	0.98793812233045	0.387594862410585	1.5675574453624141	2.4440362228172288	2.0620695413001635
chr11	47395492	47429914	0.58	34422	4	16.893449999999998	3.9426499999999995	4.588	2.4420000000000006	25.777052237016516	17.624310134146175	2.9814838150947462	6.828672729333392	2.3173327906795196	10.114604585764132	6.915566856313151	1.3885708922141946	2.679488867373774	3.055553679905704	1.5890269151739753
chr11	47395492	47475857	0.78	80365	4	20.41805	0.41804999999999914	1.2469999999999997	0.8989999999999997	7.313489239339571	0.8392528635307706	2.6018024797533816	6.828672729333392	0.25496050701219364	4.469243886732988	1.2702061572820074	2.3415503013464165	2.679488867373774	1.220529842371754	2.745687035785313
chr11	56608906	57017349	0.54	408443	4	17.40165	2.66395	5.088999999999999	0.0900000000000003	2.637651856810993	0.23978653243736292	0.025831284725760927	0.008915755965649015	0.19996166694452416	1.0349827948223762	0.09408934498385235	0.010135884760638585	0.023711616165579933	1.3024782935856898	0.0
chr11	57261060	57412348	0.65	151288	4	20.59835	0.04094999999999871	1.3379999999999996	0.2510000000000002	4.915623914965941	0.8392528635307701	0.6973856107056721	0.6936929578708668	9.41816702424835	1.928831572168974	0.3293127074434834	0.9751737939207377	0.6351257617039217	7.358300873311664	2.826483527818128
chr11	58421663	58443101	0.71	21438	4	23.0328	0.49179999999999957	7.192499999999998	7.001499999999997	5.0355171811846215	2.6376518568109923	0.8948093383239591	3.6629990633830443	0.10225075119037545	1.9758762446609	1.0349827948223762	0.5266685977265737	1.4373166793268704	0.040121962254583296	0.0
chr11	58421663	58668229	0.53	246566	4	20.5492	2.9754000000000005	7.105999999999998	7.087999999999998	5.155410447403304	2.7575451230296744	0.17116078335608267	3.6629990633830443	0.14673882934066093	2.0229209171528266	1.0820274673143024	0.08242538921226818	1.4373166793268704	0.27509750648669395	0.0
chr11	58421663	58903540	0.53	481877	4	21.91805	1.6065500000000004	7.105999999999998	7.087999999999998	4.196264317653852	1.7983989932802222	0.15923501304265644	3.6629990633830443	2.4880227063120337	1.6465635372174168	0.7056700873788927	0.1765113667292744	1.4373166793268704	1.3436836057049097	0.66644090203504
chr11	58421663	58953740	0.54	532077	4	22.14755	1.3770500000000006	7.4884999999999975	6.705499999999998	2.997331655467037	0.5994663310934074	0.3533184885475083	3.6629990633830443	0.03824531780273118	1.176116812298155	0.23522336245963094	0.2666657875376109	1.4373166793268704	0.01500700170347657	1.0377522262188998
chr11	58939392	58953740	0.54	14348	4	19.83605	0.93445	0.45150000000000007	0.3315	12.9484727516176	9.351674765057156	1.6043704428482608	2.4880227063120337	0.03824531780273118	5.0808246291280295	3.6694844543702434	0.6295356229753156	1.3436836057049097	0.01500700170347657	0.0
chr11	60110736	60386282	0.64	275546	4	16.81965	0.5737500000000004	1.7449999999999992	0.3440000000000002	3.3570114541230813	0.47957306487472584	0.06265607316197706	1.4646646832997738	0.1097664995303889	1.3172508297739334	0.1881786899677047	0.07648818446423804	0.574716766917074	0.11147801515451689	1.8746027667193348
chr11	60110736	60666862	0.53	556126	4	16.7295	0.4836000000000009	1.9814999999999996	0.10749999999999982	4.675837382528577	0.8392528635307703	0.20523836224198252	1.4646646832997738	1.0723991388006489	1.8347422271851215	0.3293127074434834	0.2138524939664562	0.574716766917074	4.418363203330688	1.499758521616062
chr11	60110736	60691905	0.55	581169	4	17.2459	1.0	12.253500000000003	10.164500000000004	6.234449843371436	2.397865324373629	0.2426049584082589	1.4646646832997738	0.5624024475695528	2.4463229695801623	0.940893449838524	0.3950279553117937	0.574716766917074	0.4413598826527703	1.804303694518761
chr11	60542982	60666862	0.62	123880	4	18.4508	1.2377000000000002	1.2755	0.5984999999999999	6.594129642027481	1.0790393959681333	0.42583982189392844	3.411656784341237	1.0723991388006489	2.5874569870559405	0.42340205242733564	0.5681210045844493	1.3386929986663654	4.418363203330688	1.1880342505440868
chr11	60542982	60691905	0.65	148923	4	18.9672	0.7213000000000012	11.547500000000003	10.870500000000003	8.15274210287034	0.47957306487472584	0.5345657069035978	3.411656784341237	0.5624024475695528	3.199037729450981	0.18817868996770493	1.2155805332214098	1.3386929986663654	0.4413598826527703	1.9695070693706629
chr11	60598473	60666862	0.6	68389	4	21.2705	4.0573999999999995	0.9814999999999999	0.8925	5.395196979840666	0.11989326621868157	0.3506214923998932	0.5185414552356878	1.0723991388006489	2.1170102621366786	0.04704467249192623	0.8640001849692099	0.203469416627242	4.418363203330688	1.9800570842401448
chr11	60598473	60691905	0.69	93432	4	21.7869	3.5410000000000004	11.253500000000003	11.164500000000002	6.953809440683525	1.6785057270615407	0.5440828075682951	0.5185414552356878	0.5624024475695528	2.728591004531719	0.6586254148869668	1.8166921220873973	0.203469416627242	0.4413598826527703	2.5322233749051377
chr11	60598473	60737952	0.52	139479	3	23.131149999999998	2.1967499999999998	6.198500000000001	6.109500000000001	4.675837382528577	0.599466331093407	0.550130775098446	0.5185414552356878	0.30157086299306773	1.8347422271851215	0.23522336245963094	1.3626458238686958	0.203469416627242	0.25441545884644884	2.4161713992705383
chr11	60737952	60954984	0.69	217032	4	18.1885	2.7459	6.176000000000001	6.132000000000001	6.953809440683526	2.877438389248355	0.8794559319369536	0.5624024475695528	0.5370158615296845	2.728591004531719	1.1290721398062287	0.46474150274010173	0.4413598826527703	0.7234670249962147	2.189359303803993
chr11	60737952	61153190	0.54	415238	4	19.918	1.0164000000000009	6.490500000000001	5.817500000000001	4.675837382528577	0.599466331093407	0.6560033061734338	0.5624024475695528	6.454172318384257	1.8347422271851215	0.23522336245963094	0.764066080863385	0.4413598826527703	2.5325394202792335	2.898658443329551
chr11	61405929	61501066	0.51	95137	3	18.188499999999998	2.778699999999999	11.186	11.169	9.231781498838474	3.2371181879044	1.2803804879088092	2.1428569739397454	3.4841317690293327	3.6224397818783167	1.2702061572820076	0.5024058699748469	1.280953852781402	1.3671313090572919	3.43398720448515
chr11	61520061	61723052	0.62	202991	4	19.4508	1.5655999999999999	4.7894999999999985	4.768499999999998	13.787725615148371	3.237118187904401	1.9089271761742075	3.4841317690293327	0.21254138380132997	5.410137336571512	1.270206157282007	1.0141705140852009	1.3671313090572919	0.47656386895593855	4.505355056514696
chr11	61666631	61875517	0.63	208886	4	22.85245	3.4262499999999996	1.1235	1.0335	9.111888232619792	3.5967979865604445	0.7897759271416261	3.6345534774250754	0.34876386865820425	3.5753951093863905	1.4113401747577856	0.5477276768206798	1.4261549742750395	1.654108921664488	4.61698725909413
chr11	61666631	62078691	0.51	412060	4	23.63935	2.6393500000000003	2.2155	2.1255	10.910287225900014	1.7983989932802222	0.5051077759443553	3.6345534774250754	2.4352640218520722	4.281065196765283	0.7056700873788928	0.5516668870576794	1.4261549742750395	0.9555682479317615	2.934823041309097
chr11	61684779	61875517	0.52	190738	4	16.4262	3.000000000000001	3.2225	1.0655000000000001	7.553275771776933	2.0381855257175854	0.5732610113948847	3.065377756527893	0.34876386865820425	2.9638143669913504	0.7997594323627455	0.48539837611860637	1.2028172821387344	1.654108921664488	4.744614177259754
chr11	61938770	62078691	0.74	139921	4	19.204900000000002	1.7950999999999997	2.2825	2.0585	6.953809440683526	2.1580787919362665	0.15080806208137407	0.34876386865820425	2.4352640218520722	2.728591004531719	0.8468041048546713	0.05917526574695014	1.654108921664488	0.9555682479317615	0.2310490601866483
chr11	61938770	62092476	0.56	153706	4	16.62295	0.7868500000000003	0.249	0.02500000000000001	4.076371051435171	0.7193595973120888	0.3556876725418575	0.34876386865820425	0.27480236504595273	1.5995188647254905	0.2822680349515573	0.13956755530895568	1.654108921664488	1.04459475136518	0.2310490601866483
chr11	62148321	62162492	0.53	14171	3	19.459000000000003	0.4261999999999997	7.3855	0.5915000000000004	5.275303713621986	1.6785057270615407	1.895144424033918	0.27480236504595273	0.5814964747554777	2.0699655896447524	0.6586254148869667	0.7436318282542845	1.04459475136518	0.22817220743810618	0.0
chr11	62630217	62791516	0.6	161299	1	9.85245	9.85245	0.48850000000000005	0.3115	6.714022908246163	1.6785057270615407	0.7551910332871276	10.110402300530602	2.8269570139983844	2.6345016595478667	0.6586254148869668	0.7023203576002225	6.301879636045337	1.1092638566517334	0.0
chr11	62630217	62803391	0.57	173174	1	9.2705	9.2705	0.14800000000000002	0.028999999999999984	4.196264317653852	0.8392528635307703	0.8972575156744731	10.110402300530602	0.012998849793994224	1.6465635372174168	0.3293127074434833	0.73022555151638	6.301879636045337	0.04505522909766559	0.0
chr11	62673490	62690985	0.52	17495	4	17.991799999999998	2.319699999999999	0.1	0.0049999999999999975	12.34900642052419	1.7983989932802222	2.6863766994983216	0.5762900509205682	0.49612158186998534	4.845601266668398	0.705670087378893	1.0541018357722245	1.7394559190969405	0.1946721285637395	0.0
chr11	62673490	62791516	0.6	118026	4	20.0082	0.3033000000000001	0.4475	0.35250000000000004	9.471568031275837	1.0790393959681328	0.8207832096715524	0.5762900509205682	2.8269570139983844	3.716529126862169	0.42340205242733564	0.32206543789907616	1.7394559190969405	1.1092638566517334	0.0
chr11	63920620	63933528	0.51	12908	3	17.4754	3.098399999999999	10.560999999999996	10.546999999999997	13.787725615148371	3.7166912527791256	4.309767239345229	4.574623830283554	12.91974079075458	5.410137336571513	1.4583848472497123	1.6911007155449145	1.7950272492944812	5.069550554015368	0.0
chr11	64216684	64257478	0.53	40794	3	17.901600000000002	0.9836000000000009	5.472499999999999	5.4544999999999995	14.746871744897822	6.114556577152756	1.6693478259599717	0.8648747788543298	0.4218874850053357	5.786494716506921	2.399278297088235	0.6550319648824356	1.00749411333025	0.4197711795311447	0.0
chr11	64257478	64420680	0.8	163202	4	17.31145	0.39344999999999963	5.470999999999999	5.4559999999999995	6.714022908246163	1.9182922594989034	0.282098345779915	1.6693478259599717	1.3019346820873732	2.634501659547867	0.752714759870819	0.6433971948994452	0.6550319648824356	0.5108634759600604	1.25760948034811
chr11	64257478	64490724	0.53	233246	4	20.418	3.5000000000000018	15.363999999999997	4.437	18.223776465239585	9.591461297494519	0.736077605725937	1.6693478259599717	7.635901994300163	7.150790218772782	3.7635737993540954	0.8519618626081316	0.6550319648824356	3.5427191782423892	1.25760948034811
chr11	64321135	64420680	0.76	99545	4	18.36065	0.6557500000000012	11.332500000000005	11.317500000000004	5.155410447403304	0.35967979865604427	0.19270603842472286	0.4218874850053357	1.3019346820873732	2.0229209171528266	0.14113401747577847	0.7864014769859379	0.4197711795311447	0.5108634759600604	1.9659128163621649
chr11	64321135	64490724	0.56	169589	4	21.467200000000002	2.450800000000001	21.225500000000004	1.4245000000000054	16.665164004396726	11.150073758337378	0.8540121446094218	0.4218874850053357	7.635901994300163	6.53920947637774	4.375154541749136	1.014189143343508	0.4197711795311447	3.5427191782423892	1.9659128163621649
chr11	64614740	64655390	0.6	40650	4	19.94265	3.1393499999999985	2.249	2.2350000000000003	21.82057445180003	4.795730648747259	9.036973375007134	6.233281103164593	1.4669329517056882	8.562130393530566	1.8817868996770484	3.5459994222696642	4.7770788476773145	1.8401523346975062	5.35185813347607
chr11	64972202	65097527	0.67	125325	4	22.63935	1.03275	11.587	11.415	11.869433355649468	5.1554104474033045	2.4949661942814387	2.702222338357538	28.15887572400313	4.657422576700693	2.0229209171528257	1.018034325139468	3.1981993874282657	11.04920341197747	3.941534675652875
chr11	64993146	65097527	0.59	104381	4	17.795099999999998	3.8115000000000006	0.191	0.019000000000000017	5.395196979840668	1.3188259284054964	2.3707351096019256	3.114110810874844	28.15887572400313	2.1170102621366786	0.5174913974111881	0.9771208358082025	1.221939545244836	11.04920341197747	3.941534675652875
chr11	65082548	65097527	0.53	14979	1	10.8033	10.8033	0.104	0.06799999999999999	15.34633807599123	8.632315167745066	3.6498651041937884	3.081881829196819	28.15887572400313	6.021718078966552	3.3872164194186856	1.432163072055434	1.20929328131684	11.04920341197747	0.0
chr11	65183881	65278282	0.62	94401	4	19.5328	2.7950999999999997	2.3729999999999998	2.3539999999999996	12.708686219180237	0.23978653243736314	0.6096203195407582	0.5463895290979242	4.166340092196579	4.986735284144177	0.09408934498385246	2.65520508296504	1.6330639599645673	2.063627305777009	4.812342941450745
chr11	65341845	65352641	0.51	10796	1	11.66395	11.66395	3.4795	3.3235	14.986658277335186	6.35434310959012	5.064035698010259	31.81359781102628	4.089012916368276	7.574192271200117	4.186975851781431	1.987066566906108	16.998498458621178	1.6044793801424309	0.0
chr11	65512266	65548025	0.51	35759	3	16.950850000000003	1.6065500000000004	19.567000000000004	8.765	16.185590939521997	7.073702706902206	1.6629956107404014	4.246619194561587	1.4600045237333428	6.3510307864100355	2.775635677023645	0.6525394321987581	1.6663221839472075	0.5728881764759479	0.0
chr11	65512266	65585471	0.69	73205	4	18.082	0.4754000000000005	11.618500000000001	0.8164999999999996	14.986658277335184	5.874770044715393	1.5591611152268938	4.246619194561587	1.1922531715270548	5.880584061490773	2.3051889521043827	0.6117960277619525	1.6663221839472075	4.672621277877771	2.6233734935441415
chr11	65512266	65652243	0.69	139977	4	20.147550000000003	1.5901499999999995	9.4985	1.3035000000000005	7.673169037995615	1.4387191946241775	1.3841382384919614	4.246619194561587	20.553131351773967	3.010859039483276	0.5645360699031141	2.54889586274008	1.6663221839472075	8.064800998615919	3.460826703756238
chr11	65548025	65652243	0.59	104218	4	18.541	3.1967	18.2635	10.068500000000002	14.74687174489782	8.512421901526384	1.2884574465536018	1.6629956107404014	20.553131351773967	5.786494716506922	3.3401717469267593	3.1995685833807297	0.6525394321987581	8.064800998615919	3.429233533387729
chr11	65585471	65652243	0.61	66772	3	19.672150000000002	2.06555	10.315000000000001	2.12	13.547939082711007	7.313489239339571	1.1922531715270548	1.4600045237333428	20.553131351773967	5.316047991587659	2.869725022007497	4.672621277877771	0.5728881764759479	8.064800998615919	4.130789271925916
chr11	65756624	65812756	0.58	56132	3	19.5246	1.9179999999999993	12.931000000000001	5.957000000000001	19.902282192301126	6.7140229082461635	5.70716894705902	0.6450643148493187	13.581589257146806	7.809415633659748	2.634501659547867	3.9558692753133973	2.2063231074295424	5.329251914423	5.144707602709724
chr11	66131466	66153742	0.52	22276	3	20.78685	0.14755000000000074	0.2965	0.2155	5.874770044715392	1.7983989932802218	0.9472622937012004	0.7274422894167191	3.9256803958069924	2.305188952104383	0.7056700873788928	1.1488733091941035	2.135510976037998	1.5403896678555777	1.38629436111989
chr11	66131466	66197458	0.76	65992	4	21.852449999999997	1.2131500000000006	0.403	0.10899999999999996	4.675837382528577	0.599466331093407	2.180141827227812	0.7274422894167191	5.512334079019838	1.8347422271851215	0.23522336245963094	1.8649057952309207	2.135510976037998	2.1629734479046525	1.38629436111989
chr11	66131466	66206158	0.61	74692	4	18.7213	1.9179999999999993	17.554499999999997	17.042499999999997	17.14473706927145	13.068366017836281	2.568270041636191	0.7274422894167191	1.080602250462604	9.455979170877164	7.856460306151674	1.8996242199385396	2.135510976037998	2.249734058831778	1.38629436111989
chr11	66131466	66360481	0.54	229015	4	19.6803	0.9589999999999996	2.928	2.416	18.82324279633299	14.746871744897822	2.0354344434130236	0.7274422894167191	12.793473344342864	7.386013581232413	5.786494716506922	2.118309554993092	2.135510976037998	5.290068275652838	3.135114750979329
chr11	66153742	66176220	0.54	22478	3	19.0246	1.9098000000000006	0.053000000000000005	0.028000000000000008	15.825911140865955	8.152742102870342	3.9256803958069924	0.9472622937012004	1.625824497173946	6.209896768934257	3.1990377294509806	1.5403896678555777	1.1488733091941035	2.959397422036604	0.0
chr11	66153742	66197458	0.67	43716	4	22.0	1.0655999999999999	0.18750000000000006	0.10650000000000004	6.4742363758087995	1.1989326621868148	2.8083700386112596	0.9472622937012004	5.512334079019838	2.5404123145640143	0.47044672491926187	2.2297685379099432	1.1488733091941035	2.1629734479046525	0.0
chr11	66153742	66206158	0.57	52416	4	18.868850000000002	2.06555	17.339	17.257999999999996	18.943136062551673	11.26996702455606	3.2571735938530684	0.9472622937012004	1.080602250462604	10.161649258256057	7.150790218772782	2.218681898657691	1.1488733091941035	2.249734058831778	0.0
chr11	66153742	66360481	0.64	206739	4	19.827849999999998	1.1065500000000004	2.7125000000000004	2.6315000000000004	20.621641789613214	12.9484727516176	2.1526843227632213	0.9472622937012004	12.793473344342864	8.091683668611305	5.080824629128029	2.222765713779863	1.1488733091941035	5.290068275652838	3.3294281276303783
chr11	66176220	66197458	0.66	21238	4	20.0902	2.9754000000000005	0.15950000000000006	0.13450000000000004	14.62697847867914	9.351674765057156	1.625824497173946	3.9256803958069924	5.512334079019838	5.739450044014995	3.6694844543702425	2.959397422036604	1.5403896678555777	2.1629734479046525	0.0
chr11	66176220	66206158	0.55	29938	4	16.959049999999998	0.1557499999999994	17.310999999999996	17.285999999999998	27.095878165422015	3.117224921685718	2.7552464145384747	3.9256803958069924	1.080602250462604	13.360686987707037	3.951752489321801	2.727956157591819	1.5403896678555777	2.249734058831778	0.0
chr11	66462356	66636282	0.55	173926	4	17.3443	1.9836	0.0155	0.0075	4.555944116309896	0.7193595973120888	0.07720551163421412	11.679014638713914	0.12518571590446395	1.7876975546931952	0.28226803495155717	1.079782968548517	4.58270456744881	1.3964502607028668	4.312010287325488
chr11	66462356	66743547	0.52	281191	4	16.70495	2.6229499999999994	4.4815000000000005	4.458500000000001	4.436050850091215	0.8392528635307701	0.09550836133796832	11.679014638713914	1.8094365562734904	1.7406528822012692	0.3293127074434833	1.2005809922866035	4.58270456744881	0.7100010940526139	4.312010287325488
chr11	67033966	67056415	0.62	22449	4	20.16395	3.6229499999999994	1.7930000000000004	1.7920000000000005	20.86142832205058	8.392528635307702	2.4780825660594332	1.7396414667798208	5.9027455570269804	8.185773013595158	3.2931270744348335	0.9723697285515503	1.2378752624075977	2.3161662059235595	0.0
chr11	67033966	67085176	0.53	51210	4	20.5	3.2868999999999993	1.7985000000000004	1.7865000000000004	33.21043474257477	20.741535055831896	4.401471206622167	1.7396414667798208	2.455802884531053	13.031374280263556	8.138728341103231	1.7270842469209382	1.2378752624075977	2.1199803901653644	1.9560115027140748
chr11	68151672	68214683	0.54	63011	3	21.2623	0.2951000000000015	0.04050000000000001	0.0024999999999999988	7.9129555704329775	0.7193595973120885	0.28921579510307066	0.5361428358414466	0.2660968594116942	3.1049483844671286	0.28226803495155717	0.11348479184226216	0.2103759862130044	1.5552071390545574	0.0
chr11	69519396	69590181	0.53	70785	4	16.2787	1.1803	13.417499999999997	13.330499999999997	6.354343109590118	2.0381855257175854	0.42005410782274505	1.845300377884794	0.22992835424893968	2.493367642072088	0.7997594323627453	0.3030637939721459	0.7240736253567092	0.4285502947844169	0.0
chr11	69519396	69656925	0.55	137529	4	18.7459	1.286900000000001	0.07150000000000001	0.01550000000000001	6.5941296420274815	1.7983989932802222	0.3277844534478127	1.845300377884794	1.4439953314120295	2.5874569870559405	0.7056700873788928	0.363963466115579	0.7240736253567092	0.5666063623810451	0.0
chr11	69519396	69703416	0.62	184020	4	18.80325	1.3442500000000006	0.10500000000000001	0.017999999999999988	7.673169037995615	0.719359597312089	0.7401301512032505	1.845300377884794	0.10497254382043351	3.010859039483276	0.28226803495155717	0.466305198485346	0.7240736253567092	0.13769215492369558	0.0
chr11	69590181	69656925	0.53	66744	3	17.5656	2.467200000000001	13.401999999999997	13.345999999999998	4.555944116309896	0.23978653243736314	0.22992835424893968	0.42005410782274505	1.4439953314120295	1.7876975546931955	0.09408934498385246	0.4285502947844169	0.3030637939721459	0.5666063623810451	0.0
chr11	70295269	70601703	0.64	306434	4	19.918	2.7377000000000002	0.019000000000000003	0.019000000000000003	5.035517181184622	0.9591461297494517	0.0813806541489709	0.16385856833509044	0.3231951106073565	1.9758762446609	0.3763573799354094	0.22844225075541938	0.6230600887288097	0.12681786566546804	1.0148408125744732
chr11	70295269	71131663	0.57	836394	4	18.5	1.319700000000001	4.5680000000000005	4.53	4.795730648747259	0.7193595973120885	0.14105191328390995	0.16385856833509044	1.6577493240664587	1.8817868996770477	0.28226803495155717	0.14939209288750993	0.6230600887288097	0.6504808525457172	1.0148408125744732
chr11	70601703	70788825	0.56	187122	1	11.32785	11.32785	0.0505	0.0505	5.515090246059348	0.47957306487472584	0.22040852267091218	0.0813806541489709	0.11025175062640258	2.164054934628605	0.1881786899677047	0.13475670661746048	0.22844225075541938	0.07570755148362761	0.0
chr11	70601703	71131663	0.51	529960	3	21.2377	1.4179999999999993	4.549	4.549	5.754876778496711	0.23978653243736314	0.17555508828156244	0.0813806541489709	1.6577493240664587	2.2581442796124573	0.09408934498385224	0.10368363172799795	0.22844225075541938	0.6504808525457172	0.0
chr11	70661057	70962817	0.64	301760	4	19.89345	1.7950499999999998	0.08049999999999999	0.04549999999999998	5.0355171811846215	0.2397865324373627	0.13667578068407485	0.3231951106073565	0.2296805866258266	1.9758762446609002	0.09408934498385224	0.1022710271563613	0.12681786566546804	0.09012389366269385	0.0
chr11	70661057	71131663	0.63	470606	4	20.7541	0.9344000000000001	4.612	4.486	5.155410447403304	0.35967979865604427	0.15693436120811846	0.3231951106073565	1.6577493240664587	2.0229209171528266	0.14113401747577847	0.10076588456556355	0.12681786566546804	0.6504808525457172	0.0
chr11	70788825	71131663	0.52	342838	1	9.90985	9.90985	4.599500000000001	4.498500000000001	5.275303713621986	0.2397865324373627	0.1510739503977692	0.1726595155613095	1.6577493240664587	2.0699655896447524	0.09408934498385246	0.08672385504202379	0.1384446563847305	0.6504808525457172	0.0
chr11	71291126	71350447	0.52	59321	3	21.61475	3.8278499999999998	25.239500000000003	7.855500000000003	4.316157583872533	0.719359597312089	0.32337490256383133	0.46102984007751	0.11007082130268328	1.693608209709343	0.28226803495155706	0.12688841386200825	0.2698710203071719	0.2656213505551784	0.0
chr11	71291126	71524725	0.78	233599	4	18.2459	0.45899999999999963	9.163	8.221	4.076371051435171	0.47957306487472584	0.16013210270689782	0.46102984007751	0.09515878037652592	1.5995188647254905	0.1881786899677047	0.22877986614167078	0.2698710203071719	0.5316384933040773	2.94443897916644
chr11	71291126	71855213	0.58	564087	4	16.60655	1.1803499999999998	10.5505	6.8335	3.3570114541230813	0.23978653243736292	0.11562389635457425	0.46102984007751	1.5967221047133082	1.3172508297739336	0.09408934498385235	0.8406687243609869	0.2698710203071719	0.6265345072828792	3.718504295475826
chr11	71350447	71524725	0.61	174278	4	22.073749999999997	3.36885	17.018500000000003	16.076500000000003	4.795730648747259	0.23978653243736314	0.11007082130268328	0.32337490256383133	0.09515878037652592	1.8817868996770475	0.09408934498385235	0.2656213505551784	0.12688841386200825	0.5316384933040773	2.94443897916644
chr11	71350447	71855213	0.72	504766	4	20.4344	5.0081999999999995	18.406000000000002	14.689000000000002	4.076371051435171	0.9591461297494519	0.09310880756176752	0.32337490256383133	1.5967221047133082	1.5995188647254905	0.3763573799354094	0.9252990662997176	0.12688841386200825	0.6265345072828792	3.718504295475826
chr11	71524725	71855213	0.55	330488	3	17.065549999999998	1.6393499999999996	2.3295	1.3875	3.8365845189978076	0.7193595973120888	0.08416413837335729	0.11007082130268328	1.5967221047133082	1.505429519741638	0.28226803495155706	1.273170435137699	0.2656213505551784	0.6265345072828792	3.804511552843536
chr11	71736393	71855213	0.56	118820	4	15.1557	0.2705000000000002	1.871	1.846	2.8774383892483555	0.23978653243736314	0.06457809323342548	0.09515878037652592	1.5967221047133082	1.1290721398062287	0.09408934498385246	2.594148242443195	0.5316384933040773	0.6265345072828792	4.728993189874895
chr11	71736393	72125214	0.55	388821	4	17.54915	2.6639500000000007	0.3435000000000001	0.31850000000000006	5.634983512278029	2.9973316554670366	0.577232696694293	0.09515878037652592	5.214038758212983	2.211099607120531	1.176116812298155	1.0782908362666785	0.5316384933040773	3.0316902856175814	2.9049958661786235
chr11	72296889	72394864	0.61	97975	4	16.07375	0.9098499999999996	3.6320000000000006	3.2910000000000004	8.272635369089024	1.7983989932802222	1.1453952251154464	0.23411142076436953	0.8554102923983349	3.2460824019429073	0.7056700873788926	0.5454733141191953	0.0918624995701649	0.9253128149399035	2.19722457733622
chr11	72436351	72504808	0.68	68457	4	20.16395	0.9180499999999991	4.441999999999999	4.39	30.332996353326415	23.61897344508025	1.0788414916036022	0.8554102923983349	9.56406906086389	11.902302140457326	9.267800480909461	1.0335712553552887	0.9253128149399035	3.7528254158814254	4.67282883446191
chr11	72436351	72533162	0.52	96811	4	18.2377	1.0081999999999987	4.940999999999999	4.888999999999999	30.452889619545097	23.738866711298932	3.4378707690557873	0.8554102923983349	19.031875960382823	11.949346812949253	9.314845153401388	1.7804968444744664	0.9253128149399035	7.467878719978206	4.59184417048938
chr11	72542687	72953690	0.59	411003	4	22.0492	0.9836000000000009	10.506500000000003	10.446500000000004	4.795730648747259	0.23978653243736314	0.04900710876742625	19.031875960382823	0.3688865932116177	1.8817868996770475	0.09408934498385235	0.3003511424948585	7.467878719978206	0.14474665268230782	1.5668267885974718
chr11	73006644	73104772	0.56	98128	4	18.65575	0.9016500000000001	0.8734999999999999	0.7974999999999999	5.754876778496711	0.23978653243736314	4.27142975196183	4.833148573184819	0.15445865617351034	2.2581442796124573	0.09408934498385224	2.278210945720215	1.8964692421972846	0.060607714865087106	3.1478642191462263
chr11	73062217	73104772	0.66	42555	4	19.3197	0.23770000000000024	3.8415	2.1705000000000005	5.994663310934074	0.4795730648747263	2.1862806858347277	2.596433475389189	0.15445865617351034	2.35223362459631	0.18817868996770493	2.246381729610951	1.0188091987915602	0.060607714865087106	4.11087386417331
chr11	73062217	73372262	0.65	310045	4	19.21315	0.13114999999999988	3.1185	2.8935	11.989326621868148	5.515090246059348	0.7053341211207245	2.596433475389189	0.6352853557941495	4.70446724919262	2.164054934628605	0.8132995034808638	1.0188091987915602	0.3852483065392667	2.82519900872978
chr11	73336907	73372262	0.69	35355	4	20.041	0.6966999999999999	8.104000000000001	7.8790000000000004	12.9484727516176	4.555944116309896	2.1974497669270425	0.28115379479888875	0.6352853557941495	5.0808246291280295	1.7876975546931955	0.8622528008702638	1.2332352039842882	0.3852483065392667	2.5649493574615403
chr11	74164612	74437766	0.69	273154	4	18.204900000000002	4.4672	13.4995	1.7754999999999992	4.316157583872533	1.4387191946241777	0.18259150057100204	0.46541173252070817	1.5401490078558258	1.693608209709343	0.5645360699031143	0.55939541889841	0.9422234140676503	1.237449712281894	3.3707224855769526
chr11	74164612	74450844	0.71	286232	4	21.508200000000002	1.1639	7.676499999999999	7.5985	4.675837382528578	1.7983989932802225	0.24461858727085017	0.46541173252070817	0.12194645496918699	1.8347422271851217	0.705670087378893	0.5903758615074446	0.9422234140676503	0.5369869133215333	3.3707224855769526
chr11	74413433	74437766	0.52	24333	1	6.86885	6.86885	5.8735	5.8505	7.433382505558251	1.6785057270615407	1.3007776386689645	0.07324050809714447	1.5401490078558258	2.9167696944994237	0.6586254148869666	0.5104094660694742	0.5641859116228444	1.237449712281894	0.0
chr11	74437766	74450844	0.54	13078	3	17.041	3.3033	5.901	5.823	6.114556577152756	0.3596797986560447	1.5401490078558258	1.3007776386689645	0.12194645496918699	2.399278297088236	0.1411340174757787	1.237449712281894	0.5104094660694742	0.5369869133215333	0.0
chr11	74733995	74916119	0.68	182124	4	21.9672	0.7049000000000003	0.6634999999999999	0.6414999999999998	7.073702706902207	0.599466331093407	0.3897169708630353	0.12194645496918699	2.3551148696741104	2.7756356770236454	0.2352233624596307	0.22731387292666014	0.5369869133215333	0.9241186867208732	0.36620409622270333
chr11	74733995	74952647	0.55	218652	4	19.36065	1.90165	4.4445	3.1395	22.539934049112116	14.866765011116502	0.7062479505774553	0.12194645496918699	14.434407297213973	8.844398428482124	5.833539388998847	0.3390886150013523	0.5369869133215333	5.66388743362712	0.36620409622270333
chr11	74733995	74959757	0.55	225762	4	18.87705	2.385249999999999	1.6004999999999994	0.29549999999999965	5.395196979840667	2.277972058154948	1.1385935754150525	0.12194645496918699	0.4863207654959827	2.1170102621366786	0.8938487773465975	0.5067843281879346	0.5369869133215333	0.1908264063558928	0.8634976227072622
chr11	74733995	75095559	0.63	361564	4	20.18855	1.0737500000000004	0.6589999999999998	0.6459999999999998	10.550607427243971	2.8774383892483564	0.8648030177183604	0.12194645496918699	10.142376762551281	4.139931179289505	1.1290721398062287	0.41012049787741967	0.5369869133215333	3.9797463872045227	1.1192305643891134
chr11	74855646	74916119	0.58	60473	4	20.491799999999998	2.180300000000001	0.061000000000000006	0.039	5.155410447403304	1.3188259284054966	0.317214667620079	6.521634685037555	2.3551148696741104	2.0229209171528266	0.5174913974111883	0.12447121192446532	2.5590108397745186	0.9241186867208732	0.0
chr11	74855646	74925486	0.55	69840	1	9.15575	9.15575	0.0585	0.0415	3.9564777852164887	0.1198932662186818	0.5905395701492903	6.521634685037555	2.2600549428947727	1.5524741922335643	0.04704467249192623	0.2317206090667613	2.5590108397745186	0.8868183172882519	0.0
chr11	74855646	74952647	0.55	97001	4	17.88525	0.4262499999999996	3.8419999999999996	3.7419999999999995	20.621641789613214	16.785057270615404	1.0580162666693267	6.521634685037555	14.434407297213973	8.091683668611305	6.586254148869667	0.4151528298995765	2.5590108397745186	5.66388743362712	0.0
chr11	74855646	74959757	0.53	104111	4	17.40165	0.9098499999999987	0.9979999999999996	0.8979999999999995	3.476904720341763	0.35967979865604427	1.9715233910574552	6.521634685037555	0.4863207654959827	1.3642955022658596	0.14113401747577847	0.7736020142557236	2.5590108397745186	0.1908264063558928	1.6094379124341003
chr11	74855646	75095559	0.53	239913	4	18.71315	0.40165000000000006	0.0565	0.043500000000000004	8.632315167745068	4.79573064874726	1.0874264724789857	6.521634685037555	10.142376762551281	3.387216419418686	1.8817868996770477	0.4768922213484242	2.5590108397745186	3.9797463872045227	1.8722570325555237
chr11	74925486	74952647	0.51	27161	1	8.7295	8.7295	3.8005	3.7834999999999996	20.741535055831896	16.665164004396722	2.2600549428947727	2.3551148696741104	14.434407297213973	8.138728341103231	6.53920947637774	0.8868183172882519	0.9241186867208732	5.66388743362712	0.0
chr11	74991313	75095559	0.62	104246	4	18.99185	0.12294999999999945	0.0695	0.0565	10.190927628587927	3.2371181879044006	0.38643341182853036	0.4863207654959827	10.142376762551281	3.9987971618137266	1.2702061572820071	0.2671608130309106	0.1908264063558928	3.9797463872045227	2.3978952727983702
chr11	75113569	75162336	0.51	48767	4	18.85245	2.95085	1.0204999999999995	0.5534999999999995	14.387191946241778	1.678505727061541	3.972922636401445	4.155445720627274	0.8757913957321238	5.6453606990311425	0.6586254148869668	2.006539643267096	5.353628698626304	0.34364998705027194	5.6594822157596205
chr11	75113569	75243388	0.55	129819	4	17.6475	1.7458999999999998	0.7979999999999996	0.7759999999999996	13.428045816492325	2.637651856810993	2.947945260478291	4.155445720627274	2.852202596707918	5.269003319095734	1.0349827948223758	1.3248855917121698	5.353628698626304	1.1191699190011533	4.901308471075575
chr11	75162336	75243388	0.62	81052	3	20.59835	1.2049500000000002	0.24450000000000002	0.22250000000000003	11.749540089430784	0.9591461297494517	2.331241518539234	5.95434741696504	2.852202596707918	4.610377904208767	0.37635737993540896	0.9147510715007117	2.3364141537635357	1.1191699190011533	0.0
chr11	75258857	75579040	0.52	320183	4	21.14755	2.3114500000000007	8.496999999999998	8.369999999999997	2.637651856810993	0.23978653243736292	0.9885541169185095	2.852202596707918	0.3640651286143537	1.0349827948223762	0.09408934498385235	0.7816706622682883	1.1191699190011533	0.5324586810680397	2.855924141401323
chr11	75417407	75434399	0.51	16992	3	22.122950000000003	1.3032500000000002	6.686999999999999	6.671999999999999	9.7113545637132	3.476904720341763	2.3707708009343795	0.11494024891352624	0.3486623683860524	3.8106184718460216	1.3642955022658594	0.9302618854335688	0.4605066648216301	0.8208654638399697	0.0
chr11	75417407	75579040	0.7	161633	4	23.4426	0.016399999999999082	8.440999999999999	8.425999999999998	7.793062304214296	5.395196979840667	1.8455046082921156	0.11494024891352624	0.3640651286143537	3.0579037119752024	2.1170102621366786	1.096708753469761	0.4605066648216301	0.5324586810680397	2.770445628179887
chr11	75434399	75514176	0.54	79777	3	21.508200000000002	0.6884999999999994	6.965999999999999	6.392999999999999	6.5941296420274815	0.35967979865604427	0.3486623683860524	2.3707708009343795	11.489646675311628	2.5874569870559405	0.14113401747577847	0.8208654638399697	0.9302618854335688	4.508398861217784	2.7803408155077656
chr11	75434399	75579040	0.72	144641	4	22.13935	1.3196499999999993	15.112999999999998	1.7539999999999996	4.316157583872533	1.9182922594989038	1.7837978782129724	2.3707708009343795	0.3640651286143537	1.693608209709343	0.7527147598708192	1.11626244282251	0.9302618854335688	0.5324586810680397	2.770445628179887
chr11	75514176	75579040	0.73	64864	4	22.827849999999998	0.6311499999999999	8.719999999999999	8.146999999999998	4.675837382528577	2.277972058154948	3.5488879985796196	0.3486623683860524	0.3640651286143537	1.8347422271851217	0.8938487773465976	1.479574677533446	0.8208654638399697	0.5324586810680397	3.79919966466198
chr11	75608020	75863226	0.55	255206	4	15.61475	0.6475499999999998	3.4430000000000005	1.938	12.468899686742875	9.351674765057156	0.12026627960150803	0.3640651286143537	2.1707154569176086	4.892645939160324	3.6694844543702425	0.21678383286641068	0.5324586810680397	0.8517625798732191	0.0
chr11	75920083	76029924	0.54	109841	4	19.79505	1.0901500000000013	0.9244999999999999	0.6994999999999998	22.899613847768162	16.665164004396726	0.2968924937999596	66.48350180849962	0.1117641295177516	8.985532445957903	6.53920947637774	0.8120528677332878	26.087324729250703	0.6781464597238357	0.693147180559945
chr11	76445097	76510238	0.81	65141	4	19.2049	2.2377000000000002	6.819999999999999	6.802999999999999	8.512421901526386	5.155410447403304	0.44172462646387917	3.791715881071791	3.9637698291685193	3.3401717469267598	2.022920917152826	0.9937438686678196	1.4878236070581172	1.5553355023833293	2.484906649788
chr11	76445097	76750984	0.64	305887	4	18.7377	2.7048999999999985	17.559	3.936000000000001	6.5941296420274815	3.2371181879043998	0.4483940035181999	3.791715881071791	3.5684828508957285	2.5874569870559405	1.2702061572820071	0.5733572824275005	1.4878236070581172	1.4002296568286023	2.6616417754610713
chr11	76521369	76750984	0.69	229615	4	16.33605	0.30324999999999847	10.8155	10.6795	6.953809440683526	2.877438389248355	0.2798719190523845	3.9637698291685193	3.5684828508957285	2.728591004531719	1.1290721398062287	0.4064918677960132	1.5553355023833293	1.4002296568286023	2.8383769011341426
chr11	76521369	76802361	0.51	280992	4	18.84425	2.20495	3.5685	3.4324999999999997	4.915623914965941	0.8392528635307701	0.9967211518009051	3.9637698291685193	0.8831916480197531	1.928831572168974	0.3293127074434834	0.6335306368489093	1.5553355023833293	0.34655375684660183	2.7949346677901645
chr11	76631178	76750984	0.61	119806	4	15.8033	0.2295000000000007	10.8995	10.5955	8.512421901526384	1.318825928405496	0.30422143240304467	0.25330562852529487	3.5684828508957285	3.3401717469267598	0.5174913974111881	0.16649367424483505	0.6683394720597114	1.4002296568286023	0.693147180559945
chr11	76631178	76802361	0.6	171183	4	18.3115	2.7376999999999994	3.6525	3.3484999999999996	6.4742363758088	0.719359597312089	1.4736009540906858	0.25330562852529487	0.8831916480197531	2.5404123145640147	0.28226803495155717	0.611201764322648	0.6683394720597114	0.34655375684660183	1.7005986908310773
chr11	76758778	76802361	0.54	43583	4	19.88525	1.1639499999999998	4.0385	2.9624999999999995	10.43071416102529	4.675837382528578	3.829278080361715	17.25511027464895	0.8831916480197531	4.092886506797579	1.8347422271851217	1.502562561291358	6.7706972817164255	0.34655375684660183	2.7080502011022096
chr11	76777719	76802361	0.61	24642	4	18.2131	2.836099999999999	3.631	3.3699999999999997	19.902282192301126	14.147405413804416	4.670787093983209	2.734485560766084	0.8831916480197531	7.809415633659747	5.55127135404729	1.8327605548352062	1.072979173037966	0.34655375684660183	0.0
chr11	78143366	78275529	0.53	132163	3	18.336100000000002	3.2540999999999993	0.811	0.71	3.8365845189978076	0.4795730648747256	0.13063134413935923	0.12417095564049659	0.39002011330344133	1.505429519741638	0.18817868996770482	0.1594698461474311	0.5622655694234666	2.907744633305699	0.0
chr11	78614308	78811105	0.52	196797	4	14.4672	1.2377000000000002	8.8295	8.814499999999999	6.4742363758088	1.678505727061541	0.15108731343584	0.0605816040467558	0.05848957255958808	2.5404123145640147	0.6586254148869666	0.1319565807179137	0.02377149118797708	0.08128338650825989	0.0
chr11	85566117	85929596	0.67	363479	4	19.098399999999998	1.9835999999999991	2.864	0.0889999999999993	14.267298680023096	10.670500693462651	0.1398560711257623	0.9260887865428568	5.824847304502349	5.598316026539218	4.1869758517814315	0.304416677995181	0.5273047964125894	2.28559987060469	4.6539603501575195
chr11	85753071	85929596	0.79	176525	4	17.62295	0.5081500000000005	1.5304999999999995	1.4224999999999994	3.3570114541230813	0.23978653243736292	0.07606880507855729	0.20008504263203045	5.824847304502349	1.3172508297739336	0.09408934498385235	0.4264068884695194	0.1892315420580918	2.28559987060469	4.6539603501575195
chr11	86167205	86319503	0.72	152298	4	20.4754	3.7049000000000003	2.0655000000000006	1.9985000000000006	3.5967979865604445	0.47957306487472606	0.12595649709772314	0.4952530490231563	0.09838693612705211	1.4113401747577858	0.1881786899677047	0.12108833744917903	0.4421483397473286	0.12133266450636729	0.0
chr11	86387744	87132395	0.58	744651	4	19.3033	0.9754000000000005	0.11149999999999999	0.05149999999999998	3.8365845189978076	0.23978653243736314	0.2692020035125655	0.09838693612705211	0.022965224389752358	1.505429519741638	0.09408934498385235	0.23299606412967125	0.12133266450636729	0.03985757237131073	1.9953144387435302
chr11	87063965	87132395	0.66	68430	4	21.336100000000002	3.0082000000000004	7.701499999999999	7.538499999999999	6.5941296420274815	2.5177585905923108	0.4345101566890692	0.18826758934932794	0.022965224389752358	2.5874569870559405	0.98793812233045	0.17049654797600022	0.287918917253508	0.03985757237131073	0.0
chr11	88218289	88277595	0.79	59306	4	16.041	2.729499999999999	6.343	6.2780000000000005	3.7166912527791256	0.5994663310934072	0.11320984231352921	0.022965224389752358	0.020791941653046098	1.458384847249712	0.23522336245963094	0.16499665933161314	0.03985757237131073	0.014957263350806063	0.0
chr11	94803016	95438524	0.52	635508	4	17.5	1.1885000000000012	4.645	4.568	5.515090246059349	2.3978653243736296	0.10413886678485901	14.62582380837848	0.21117979281117258	2.164054934628605	0.940893449838524	0.19720760009077995	5.738996965307208	0.08286440517512914	2.7632774405279976
chr11	102261682	102366267	0.52	104585	4	16.29505	0.8360499999999993	5.529500000000002	5.484500000000002	4.555944116309896	1.1989326621868146	0.7336777776923665	0.8378854809750125	0.12087690200877792	1.7876975546931955	0.470446724919262	0.2878863163439572	0.9863284890323765	0.13754885402622438	2.5369509301317503
chr11	107447402	107651751	0.58	204349	4	19.7623	0.7131000000000007	7.560499999999999	7.427499999999999	11.869433355649466	8.272635369089022	0.15958467333572154	0.04294033008201078	1.5736925977610738	6.068762751458479	4.657422576700693	0.19154078323496856	0.1812981229162118	0.905833852287997	1.1512925464970225
chr11	109817150	110167087	0.62	349937	4	19.7377	0.5410000000000004	8.25	5.08	11.150073758337378	7.073702706902207	0.13430463299886305	0.01787935843728072	0.6080581328977096	4.3751545417491355	2.775635677023645	0.23661008577483977	0.07119580213728563	0.481867690943692	2.07944154167984
chr11	109817150	110247534	0.61	430384	4	19.2623	1.0164000000000009	1.7389999999999999	1.4309999999999998	3.4769047203417633	0.5994663310934076	0.22285822190170915	0.01787935843728072	0.02359125119728938	1.3642955022658596	0.23522336245963094	0.28245342233711584	0.07119580213728563	0.10843823623041476	4.73357539038044
chr11	111154541	111317420	0.69	162879	4	17.7131	2.663899999999999	0.04100000000000001	0.036000000000000004	6.833916174464845	3.2371181879044	0.11777406906347067	0.5767890581621494	0.5530148987281954	2.681546332039793	1.2702061572820071	0.0739410001162403	0.4385048306991786	0.31407370835339987	1.4606755448912934
chr11	111154541	111383327	0.51	228786	4	17.385199999999998	2.9917999999999996	0.012	0.007	10.310820894806607	0.23978653243736225	0.24315506860327207	0.5767890581621494	0.06708294607980914	4.657422576700693	0.705670087378893	0.14311667695742147	0.4385048306991786	0.4669389604248936	1.4606755448912934
chr11	111154541	111712179	0.53	557638	4	21.7377	1.3607000000000014	14.9075	14.902500000000002	8.03284883665166	2.0381855257175854	0.13932127385455367	0.5767890581621494	1.707345856510887	3.1519930569590544	0.7997594323627453	0.33408215198395325	0.4385048306991786	1.4998700016023654	2.5606620879261124
chr11	112045901	112151034	0.55	105133	3	21.6721	1.7868999999999993	0.49800000000000005	0.38900000000000007	14.50708521246046	0.5994663310934074	0.45615845155633905	1.712644808222921	4.477897286965876	5.692405371523069	0.23522336245963116	0.6157293081039297	0.7613404494319814	1.7570729196213173	3.3807823200967797
chr11	112090631	112151034	0.71	60403	4	22.31145	1.147549999999999	13.215	13.105999999999998	8.392528635307704	5.515090246059348	0.5716481080572201	0.30020223153347475	4.477897286965876	3.2931270744348335	2.164054934628605	0.9346159460674376	0.18510758682269193	1.7570729196213173	3.3807823200967797
chr11	112458908	113160458	0.63	701550	4	18.84425	1.0737500000000004	4.577999999999999	1.5170000000000003	4.076371051435171	0.9591461297494519	0.06289034561823788	0.08367799374368164	0.19555055297296592	1.5995188647254905	0.3763573799354094	0.08207922333421376	0.04925135415786462	0.4450437431573596	2.817017796303897
chr11	112458908	113403522	0.63	944614	4	21.188499999999998	1.2705000000000002	1.8989999999999996	1.1619999999999995	3.8365845189978076	0.7193595973120888	0.08427688851658403	0.08367799374368164	0.20713318139030482	1.505429519741638	0.28226803495155706	0.13227694078063207	0.04925135415786462	0.14848602970997096	2.0233221405042716
chr11	112668840	113160458	0.58	491618	4	16.459	1.3114999999999988	5.824	0.27100000000000035	6.114556577152756	1.0790393959681333	0.052676967692873736	0.08680799718594395	0.19555055297296592	2.3992782970882356	0.42340205242733586	0.1025834874055565	0.03406241172747738	0.4450437431573596	2.817017796303897
chr11	113258555	113403522	0.58	144967	1	11.2295	11.2295	0.45150000000000007	0.2855000000000001	3.8365845189978076	0.7193595973120888	0.11247721347438162	0.19555055297296592	0.20713318139030482	1.505429519741638	0.28226803495155706	0.16355801621010851	0.4450437431573596	0.14848602970997096	0.0
chr11	113865151	114131675	0.68	266524	4	18.16395	1.3442499999999988	0.23950000000000002	0.10650000000000001	5.994663310934074	1.4387191946241775	0.1691399952658081	1.1207615591914137	0.4823647508703883	2.3522336245963094	0.5645360699031142	0.1595668079899044	0.43977332636455435	0.1892741139019121	2.215408399421655
chr11	113906811	114131675	0.76	224864	4	18.2459	1.4261999999999997	0.1945	0.15150000000000002	7.073702706902207	0.3596797986560438	0.08957444822087346	0.5986029614374879	0.4823647508703883	2.7756356770236454	0.14113401747577847	0.14561286846440794	0.23488458661355374	0.1892741139019121	2.215408399421655
chr11	114211212	114645500	0.65	434288	4	15.491800000000001	1.9836	0.2745000000000001	0.26050000000000006	3.5967979865604445	0.47957306487472606	0.015459839802725755	0.4823647508703883	0.015698201042650316	1.4113401747577858	0.1881786899677047	0.1759213888638142	0.1892741139019121	0.027376821625730838	2.095185124428567
chr11	115195392	116095190	0.51	899798	4	17.7623	1.7951000000000006	9.915	9.889999999999999	2.997331655467037	0.11989326621868157	0.32938076556358276	0.015698201042650316	1.5256928796873168	1.176116812298155	0.04704467249192623	0.15643251051440787	0.027376821625730838	0.5986634955564306	0.549306144334055
chr11	115860923	116095190	0.59	234267	4	17.7213	1.836100000000001	10.035	10.010000000000002	7.193595973120889	4.076371051435171	0.07779062550525505	0.1346117106625216	1.5256928796873168	2.8226803495155717	1.5995188647254905	0.08032658887837586	0.08873762129930164	0.5986634955564306	0.0
chr11	116228794	116370193	0.7	141399	4	18.270500000000002	2.6475000000000017	0.3605	0.10949999999999999	9.591461297494519	0.7193595973120894	0.2441973470178733	0.6714317395851244	0.16949303499156126	3.7635737993540954	0.28226803495155695	0.09582009545806366	0.36514870144178513	0.06650702389153976	0.0
chr11	116228794	116562596	0.57	333802	4	15.98365	0.3606500000000006	9.421999999999999	8.951999999999998	7.9129555704329775	2.3978653243736296	0.20113788737773178	0.6714317395851244	0.7300513165938177	3.1049483844671286	0.9408934498385237	0.07892408252640387	0.36514870144178513	0.3696301118988504	1.151292546497025
chr11	116603324	116706525	0.56	103201	4	17.1721	1.2213000000000003	6.326	5.653	13.428045816492325	1.6785057270615402	0.8271625812511625	0.7300513165938177	0.262171619189128	5.269003319095734	0.6586254148869668	1.1013452266983235	0.3696301118988504	0.46224260450911314	1.4181935032864967
chr11	117103046	117186605	0.56	83559	1	10.7049	10.7049	13.085999999999999	3.350999999999998	21.101214854487942	13.667832348929693	1.2970896332135144	9.131562599311037	0.23474601386193858	10.11460458576413	7.197834891264708	0.6981341793222571	3.5831150937246887	0.7710074227050876	0.0
chr11	117296924	117688310	0.57	391386	4	16.67215	3.098349999999999	0.0955	0.043500000000000004	11.629646823212104	0.8392528635307706	0.16664351004625286	0.23474601386193858	1.6718094035267623	4.563333231716841	0.3293127074434832	0.16828026932158197	0.7710074227050876	0.6559978582482224	0.0
chr11	117678185	117688310	0.61	10125	4	20.58195	0.8114500000000007	2.1915	2.0525	7.31348923933957	3.4769047203417633	1.8946096390112628	0.12075458603941575	1.6718094035267623	2.869725022007498	1.36429550226586	0.7434219850575992	0.15300645460718112	0.6559978582482224	0.0
chr11	117678185	117817682	0.76	139497	4	22.33605	0.9426500000000004	2.3945	1.8495	8.392528635307704	4.555944116309897	0.8250896834335808	0.12075458603941575	0.9521314470477328	3.2931270744348335	1.7876975546931957	0.5261022752274591	0.15300645460718112	0.8158311147077414	0.805070338147029
chr11	117678185	117924189	0.63	246004	4	22.51635	1.1229499999999994	2.137	2.1069999999999998	6.234449843371436	2.397865324373629	0.7914776358885982	0.12075458603941575	0.6357275533201848	2.4463229695801623	0.940893449838524	0.5140407459159103	0.15300645460718112	0.2821668229389812	0.7864164785491816
chr11	117678185	118042386	0.59	364201	4	21.2131	0.18029999999999902	2.1485	2.0955	7.31348923933957	3.4769047203417633	0.8453735921910539	0.12075458603941575	1.4818370381990928	2.869725022007498	1.36429550226586	0.4774207361598656	0.15300645460718112	0.5814549919870295	0.8497425516218657
chr11	117714701	117817682	0.64	102981	4	21.7705	1.5082000000000004	0.3435	0.2015	12.349006420524194	0.5994663310934074	0.5029460872051195	1.6718094035267623	0.9521314470477328	4.845601266668398	0.23522336245963116	0.4714471796901159	0.6559978582482224	0.8158311147077414	1.1107348367250667
chr11	117714701	117924189	0.6	209488	4	21.9508	1.6884999999999994	0.08600000000000001	0.05600000000000001	10.190927628587925	1.55861246084286	0.6272579802932622	1.6718094035267623	0.6357275533201848	3.9987971618137266	0.6115807423950406	0.48507070850149214	0.6559978582482224	0.2821668229389812	1.0063379226837863
chr11	117714701	118042386	0.54	327685	4	20.647550000000003	0.385250000000001	0.0975	0.044500000000000005	11.26996702455606	0.4795730648747263	0.7463944430966026	1.6718094035267623	1.4818370381990928	4.422199214241063	0.18817868996770448	0.45481948351136664	0.6559978582482224	0.5814549919870295	1.01746553873583
chr11	117867043	117924189	0.59	57146	4	19.27045	4.368849999999999	0.0445	0.014499999999999999	8.03284883665166	0.5994663310934074	0.570660560870076	0.9521314470477328	0.6357275533201848	3.151993056959055	0.23522336245963116	0.22392032544366927	0.8158311147077414	0.2821668229389812	0.0
chr11	117867043	118016222	0.51	149179	3	18.04915	3.14755	3.2270000000000008	3.1680000000000006	13.308152550273643	5.874770044715393	0.6108023403173231	0.9521314470477328	2.1628811212053836	5.221958646603808	2.305188952104384	0.259854336959942	0.8158311147077414	0.8486884809734431	0.693147180559945
chr11	117867043	118042386	0.51	175343	4	17.967200000000002	3.0656000000000008	0.055999999999999994	0.002999999999999999	9.111888232619792	1.678505727061541	0.831457267880193	0.9521314470477328	1.4818370381990928	3.575395109386391	0.6586254148869672	0.343425062817823	0.8158311147077414	0.5814549919870295	1.0397207708399174
chr11	118016222	118042386	0.56	26164	4	21.11475	0.08194999999999908	3.2240000000000006	3.1710000000000007	14.986658277335184	4.196264317653852	2.1628811212053836	0.6357275533201848	1.4818370381990928	5.880584061490775	1.6465635372174168	0.8486884809734431	0.2821668229389812	0.5814549919870295	0.0
chr11	118068924	118359316	0.71	290392	4	19.37705	1.147549999999999	6.8865	6.8665	4.316157583872533	1.9182922594989038	1.0998776178633278	1.4818370381990928	0.40955207134376986	1.693608209709343	0.7527147598708192	0.6570883207087408	0.5814549919870295	0.5161984663468947	2.6225497525507624
chr11	118272190	118359316	0.52	87126	4	17.65575	0.5737500000000004	6.904	6.849	14.267298680023096	11.869433355649466	1.8604744384874474	0.815300210018141	0.40955207134376986	5.598316026539218	4.657422576700694	0.8552987767969502	0.6851700880308914	0.5161984663468947	3.454876640822405
chr11	118505500	118530149	0.56	24649	4	16.7869	1.7868999999999993	12.369499999999999	12.3365	9.83124782993188	1.1989326621868148	1.3230138509262592	2.588788474357495	3.9331546577490437	3.857663144337948	0.47044672491926187	0.5191346877278561	1.0158093925382174	1.5433224781482038	0.0
chr11	118505500	118827443	0.58	321943	4	19.93445	1.3606500000000015	13.6535	13.6205	7.9129555704329775	3.117224921685718	1.9037356827447707	2.588788474357495	0.45406130606401496	3.1049483844671286	1.223161484790081	0.9469051283850922	1.0158093925382174	2.1889233951310794	1.8474130467450227
chr11	118740966	118799387	0.63	58421	4	18.63935	3.049150000000001	14.27	14.014999999999999	23.37918691264289	19.542602393645083	1.7731257940285308	1.1789542493277174	43.25674066819536	9.17371113592561	7.668281616183971	0.9856503505608883	0.9490606172102451	16.9734236290774	0.9241962407465932
chr11	118740966	118801050	0.63	60084	4	18.0902	2.5	8.613499999999998	8.3585	16.785057270615408	12.948472751617599	2.9053424474801983	1.1789542493277174	1.090227859374969	6.586254148869666	5.080824629128029	1.4218947680803202	0.9490606172102451	0.42779227060441355	0.9241962407465932
chr11	118740966	118827443	0.59	86477	4	18.44265	2.852450000000001	13.764499999999998	13.5095	4.316157583872533	0.47957306487472606	2.3513648658820703	1.1789542493277174	0.45406130606401496	1.693608209709343	0.18817868996770493	1.1184921614232717	0.9490606172102451	2.1889233951310794	0.9241962407465932
chr11	118777876	118827443	0.54	49567	4	21.3279	0.03279999999999994	14.201999999999998	13.072	5.63498351227803	0.8392528635307706	3.9281510750930804	0.23387469974925673	0.45406130606401496	2.2110996071205316	0.3293127074434834	1.8830397285286897	0.09176961309722802	2.1889233951310794	1.0397207708399174
chr11	119039717	119067688	0.53	27971	4	16.950850000000003	0.4098500000000005	0.6219999999999998	0.6019999999999998	9.111888232619792	2.8774383892483555	0.6172332178145269	4.7522867197425285	16.71379293875996	3.5753951093863905	1.1290721398062282	0.2421948746500794	4.64914747527237	6.558290884057276	0.0
chr11	119352252	119494955	0.51	142703	3	21.5	0.6475000000000009	12.802499999999998	12.752499999999998	8.991994966401112	4.675837382528578	0.3091786575508208	3.4347220402845187	0.4010799044779217	3.5283504368944643	1.8347422271851215	0.32175637759626613	1.3477435270739824	0.15737891997070974	0.0
chr11	119352252	119600177	0.54	247925	4	20.28685	1.8606499999999997	24.732499999999998	0.822499999999998	14.50708521246046	0.8392528635307697	0.34818252163940977	3.4347220402845187	3.3651438851789304	5.692405371523069	0.3293127074434832	0.25199284085621854	1.3477435270739824	1.3204418976933592	0.94440444801874
chr11	119352252	119612148	0.59	259896	4	21.60655	0.5409500000000005	14.220499999999998	11.334499999999998	11.989326621868148	1.678505727061541	0.48714597041481067	3.4347220402845187	0.1134034021452858	4.70446724919262	0.6586254148869668	0.3012063865029288	1.3477435270739824	0.23917743830746394	0.94440444801874
chr11	119494955	119600177	0.69	105222	4	19.63935	1.2131499999999988	11.98	11.93	9.83124782993188	5.515090246059348	0.4010799044779217	0.3091786575508208	3.3651438851789304	3.8576631443379474	2.164054934628605	0.15737891997070974	0.32175637759626613	1.3204418976933592	1.41660667202811
chr11	119494955	119612148	0.78	117193	4	20.959049999999998	0.10655000000000037	1.468	1.4180000000000001	7.31348923933957	2.997331655467037	0.7038523389490231	0.3091786575508208	0.1134034021452858	2.869725022007498	1.1761168122981547	0.2761831736916473	0.32175637759626613	0.23917743830746394	1.41660667202811
chr11	119950461	119978944	0.52	28483	1	10.08195	10.08195	0.09950000000000003	0.08650000000000002	5.0355171811846215	0.719359597312089	0.841858415326205	0.1134034021452858	0.5531681338875016	1.9758762446609002	0.28226803495155717	0.3303350945611501	0.23917743830746394	0.3658952562523961	0.0
chr11	120382009	120800351	0.62	418342	4	21.5	1.319700000000001	9.855499999999997	9.775499999999997	14.507085212460458	8.752208433963746	0.14673485402843825	0.47184792672554493	0.3735918496952647	5.692405371523069	3.434261091910612	0.14034390826147958	0.24112224597728965	0.14659293861015918	0.693147180559945
chr11	120531083	120800351	0.77	269268	4	19.7295	0.4507999999999992	17.765499999999996	17.685499999999998	4.675837382528577	1.0790393959681333	0.0463066524308231	0.328135373151737	0.3735918496952647	1.8347422271851217	0.42340205242733575	0.1006348001075118	0.21206930728748408	0.14659293861015918	0.693147180559945
chr11	120531083	121249930	0.52	718847	4	18.204900000000002	1.0738000000000003	23.8355	11.615499999999995	3.3570114541230813	0.23978653243736292	0.2495111286033711	0.328135373151737	0.4463220706139841	1.3172508297739336	0.09408934498385235	0.25183091777378497	0.21206930728748408	0.2678480244798031	2.7237214392242737
chr11	120983531	121065612	0.52	82081	1	9.6885	9.6885	18.709000000000003	9.771000000000003	3.476904720341763	0.35967979865604427	0.0934828893165972	0.707997297401184	0.3374423479276146	1.3642955022658596	0.14113401747577847	0.03668155894157328	0.6178153911705359	0.31777994365500384	0.0
chr11	121065612	121108248	0.53	42636	1	9.6885	9.6885	14.531000000000002	13.949000000000002	2.997331655467037	0.8392528635307703	0.3374423479276146	0.0934828893165972	0.11567380141699342	1.176116812298155	0.3293127074434833	0.31777994365500384	0.03668155894157328	0.5900570697375679	0.0
chr11	122451517	122652210	0.74	200693	4	17.204900000000002	2.5328	1.0465	1.0145	7.673169037995614	1.198932662186814	0.09080424561514146	1.4863009088549533	1.8271936068162098	3.0108590394832766	0.47044672491926187	0.09939031823021584	0.5832065610256796	0.7169687466452217	1.38629436111989
chr11	122451517	122724743	0.79	273226	4	19.9754	0.23770000000000024	16.903	14.841999999999999	5.395196979840666	3.4769047203417625	0.22115833110397792	1.4863009088549533	0.6313013636761556	2.1170102621366786	1.3642955022658596	0.1336134403524362	0.5832065610256796	0.24771504551123366	1.242453324894
chr11	122451517	122753610	0.63	302093	4	16.5246	3.2131	1.338	0.723	8.392528635307704	0.47957306487472495	0.2603502320128406	1.4863009088549533	0.15713738956924966	3.2931270744348335	0.1881786899677047	0.14451660936369762	0.5832065610256796	0.21446545238467946	1.242453324894
chr11	122451517	122893999	0.57	442482	4	21.4508	1.7131000000000007	10.358	8.297	8.632315167745066	0.23978653243736225	0.22760325532720527	1.4863009088549533	1.2660568339630895	3.387216419418686	0.09408934498385246	0.16670971128167988	0.5832065610256796	0.4967854408213448	2.0820355884938535
chr11	122451517	122925060	0.57	473543	4	20.62295	0.8852499999999992	1.108	0.953	8.752208433963748	0.11989326621868113	0.29571830846073105	1.4863009088549533	14.14955203387793	3.4342610919106122	0.04704467249192623	0.18836029472443278	0.5832065610256796	5.552113661889158	2.0820355884938535
chr11	122666908	122724743	0.62	57835	4	17.89345	2.31965	33.498	1.7530000000000001	3.3570114541230813	1.4387191946241777	0.26534690197961835	1.8271936068162098	0.6313013636761556	1.3172508297739336	0.5645360699031144	0.10411892589204726	0.7169687466452217	0.24771504551123366	1.09861228866811
chr11	122666908	122893999	0.66	227091	4	19.368850000000002	3.7950500000000007	26.953	8.297999999999998	6.5941296420274815	1.7983989932802222	0.24496997030031223	1.8271936068162098	1.2660568339630895	2.5874569870559405	0.7056700873788928	0.19058922939514159	0.7169687466452217	0.4967854408213448	2.429906202180835
chr11	122666908	122925060	0.55	258152	4	18.541	2.967199999999999	17.703	17.548	6.714022908246163	1.9182922594989034	0.3678277404211307	1.8271936068162098	14.14955203387793	2.634501659547867	0.752714759870819	0.22743093708328382	0.7169687466452217	5.552113661889158	2.429906202180835
chr11	122753610	122925060	0.53	171450	3	17.40985	4.098349999999999	0.38500000000000006	0.23000000000000004	8.272635369089022	0.3596797986560438	0.3580364672147268	0.6313013636761556	14.14955203387793	3.2460824019429078	0.14113401747577847	0.26561238245660285	0.24771504551123366	5.552113661889158	0.0
chr11	122893999	122925060	0.54	31061	3	22.33605	0.8278500000000015	9.405000000000001	9.25	8.512421901526384	0.11989326621868113	1.2660568339630895	0.15713738956924966	14.14955203387793	3.3401717469267598	0.04704467249192623	0.4967854408213448	0.21446545238467946	5.552113661889158	0.0
chr11	122974139	123117896	0.57	143757	4	17.663899999999998	3.7131	12.198499999999997	11.135499999999997	5.275303713621986	0.2397865324373627	0.12009592809734575	7.808738054487858	1.6683123386722531	2.0699655896447524	0.09408934498385246	0.12042849723511787	3.384179804026964	0.654625652152316	0.0
chr11	122974139	123132269	0.57	158130	4	18.60655	4.65575	16.823499999999996	6.510499999999999	5.994663310934074	0.4795730648747263	0.26081884259297056	7.808738054487858	1.1391284201299903	2.35223362459631	0.18817868996770493	0.16898358297232707	3.384179804026964	0.4469802612059496	0.0
chr11	123117896	123132269	0.54	14373	3	22.31965	0.9426500000000004	5.688	4.625	5.754876778496712	0.719359597312089	1.6683123386722531	0.12009592809734575	1.1391284201299903	2.2581442796124573	0.2822680349515574	0.654625652152316	0.12042849723511787	0.4469802612059496	0.0
chr11	123172685	123349183	0.84	176498	4	20.11475	1.03275	7.0645000000000024	6.857500000000002	6.953809440683525	1.6785057270615407	0.36409925717692704	1.1391284201299903	0.6420182813913025	2.728591004531719	0.6586254148869668	0.1705888474364172	0.4469802612059496	0.2519202348428214	3.13549421592915
chr11	123172685	123425680	0.73	252995	4	20.040950000000002	1.1065500000000004	0.1395	0.0675	6.953809440683525	1.6785057270615407	0.3980724663479217	1.1391284201299903	2.359892508554167	2.8226803495155717	0.5645360699031143	0.17553774119005644	0.4469802612059496	1.548934372106007	2.7190396544616
chr11	123172685	123448034	0.7	275349	4	19.29505	1.852450000000001	2.433	2.226	10.071034362369243	1.438719194624178	0.5573413404803078	1.1391284201299903	6.191671025377917	3.9517524893218003	0.5645360699031143	0.28703590638221316	0.4469802612059496	2.429537077047832	2.7190396544616
chr11	123349183	123382050	0.53	32867	1	9.541	9.541	16.404000000000003	2.4819999999999993	5.0355171811846215	0.2397865324373627	0.6420182813913025	0.6425901547605405	0.3517382093970028	1.9758762446609002	0.09408934498385224	0.2519202348428214	0.2521446310596497	0.1380178335770468	0.0
chr11	123451442	123582070	0.61	130628	4	17.61475	3.59835	8.321500000000002	8.2475	4.675837382528578	1.5586124608428593	0.6608319171804719	6.191671025377917	0.9633527701792345	1.8347422271851217	0.6115807423950406	0.2996384198891707	2.429537077047832	0.5796122895653969	2.7080502011022096
chr11	123942243	124065843	0.66	123600	4	18.70495	1.918050000000001	4.5505	4.5175	3.4769047203417633	0.5994663310934076	0.7449678677665645	0.37749768960542024	0.03849596153998322	1.3642955022658596	0.23522336245963094	0.4384746174004771	0.14812554311059886	0.14434002338769583	3.09104245335832
chr11	124514322	124632927	0.6	118605	4	18.92625	1.8606499999999997	6.997999999999999	5.01	8.991994966401112	1.0790393959681333	0.3558233608108923	0.03849596153998322	1.5000397865897699	3.5283504368944643	0.4234020524273354	1.0090775837398107	0.14434002338769583	0.7509692637442784	2.8898821269276067
chr11	124514322	124706874	0.59	192552	4	18.62295	1.5573499999999996	6.1209999999999996	5.887	7.433382505558252	0.4795730648747263	0.8916404775081633	0.03849596153998322	1.381635819957512	2.916769694499424	0.18817868996770493	0.9166958078322067	0.14434002338769583	0.5421372417568447	2.478015265758395
chr11	124514322	125274830	0.52	760508	4	16.61475	0.4508499999999991	6.1015	5.906499999999999	7.193595973120889	0.719359597312089	0.48429748776316556	0.03849596153998322	0.5228159788147707	2.822680349515572	0.28226803495155717	0.6235441293433022	0.14434002338769583	0.20514668815532083	2.0221437817710157
chr11	125218709	125274830	0.54	56121	3	14.9344	1.2295000000000007	0.17300000000000004	0.022000000000000006	5.754876778496712	0.719359597312089	0.3930856717492096	0.11583498743393361	0.5228159788147707	2.2581442796124573	0.2822680349515574	0.1542420794090344	0.07817787484105662	0.20514668815532083	0.0
chr11	126180566	126350685	0.55	170119	4	18.2787	2.7213000000000003	6.723500000000001	6.495500000000002	8.752208433963748	6.354343109590118	0.5187042243191505	0.11528198674873219	0.08659934711691857	3.4342610919106122	2.4933676420720885	0.5796273993091736	2.0549733313780947	0.07682556859486928	3.43398720448515
chr11	128042281	128500447	0.73	458166	4	18.172150000000002	0.43445	29.093	8.654	3.2371181879044	0.3596797986560445	0.12141991227081059	0.026775586369965625	0.19028203615248498	1.2702061572820074	0.14113401747577858	0.144574016554332	0.02451497380121776	0.1416048536140453	0.48647753726382753
chr11	128646626	128729662	0.51	83036	3	18.0	0.7212999999999994	2.3485	2.3255000000000003	8.272635369089024	0.11989326621868113	0.6237522400702153	0.19028203615248498	1.2997596018924418	3.2460824019429073	0.04704467249192623	0.30820730569401045	0.1416048536140453	0.5100100007096025	0.0
chr11	128701235	128718822	0.51	17587	3	21.2623	4.7377	13.092500000000001	13.086500000000001	4.436050850091215	0.8392528635307701	1.0907444473184191	0.2985860243868352	1.5041959599391772	1.7406528822012692	0.3293127074434833	0.42799497348656346	0.21364754487351345	0.5902283633673396	0.0
chr11	129234047	129245631	0.53	11584	1	9.2377	9.2377	9.626999999999997	9.618999999999998	7.31348923933957	0.35967979865604427	3.311968680074074	0.08576112347582338	0.143794629848874	2.869725022007498	0.14113401747577847	1.2995765881747567	0.17564509892502012	0.06935361435787378	0.0
chr11	131116682	131544041	0.8	427359	4	16.8934	0.48359999999999914	6.389999999999999	6.297999999999998	3.3570114541230813	0.47957306487472584	0.029176639983580253	0.32491301786597687	1.448444464600783	1.3172508297739334	0.1881786899677047	0.011448561839484658	0.1274919517663996	0.5683521486152452	1.09861228866811
chr11	132813397	133273879	0.51	460482	4	16.3607	2.000000000000001	18.9955	18.9895	5.754876778496711	0.4795730648747263	0.30410599099078783	0.04408231866851474	0.15016813568470946	2.2581442796124573	0.18817868996770493	0.17000085785452024	0.027437208355566605	0.05892416634245887	0.0
chr11	132813397	133446332	0.52	632935	3	14.13935	0.22135000000000016	19.143	18.842000000000002	5.275303713621986	0.9591461297494521	0.2621632244174444	0.04408231866851474	0.11582356249457766	2.0699655896447524	0.37635737993540963	0.1397362830066614	0.027437208355566605	0.12314879560356817	0.0
chr11	132952940	133033391	0.54	80451	4	19.41805	2.56555	0.16900000000000004	0.115	13.308152550273643	9.471568031275837	0.5841836690373412	0.5361315015476036	0.07577831935580812	5.221958646603808	3.7165291268621696	0.2806856694898084	0.3182543791689897	0.046949209100089345	0.0
chr11	132952940	133273879	0.52	320939	4	20.172150000000002	1.811449999999999	0.030000000000000013	0.024000000000000014	14.027512147585732	8.752208433963748	0.20322222236301207	0.5361315015476036	0.15016813568470946	5.504226681555365	3.4342610919106127	0.10554081677261679	0.3182543791689897	0.05892416634245887	0.0
chr11	133004459	133033391	0.62	28932	4	19.0656	2.2131000000000007	0.14500000000000002	0.139	4.795730648747259	0.9591461297494519	0.6961865313403321	0.5212851886291398	0.07577831935580812	1.8817868996770477	0.37635737993540963	0.2731752031882898	0.284903391321279	0.046949209100089345	0.0
chr11	133004459	133273879	0.57	269420	4	19.8197	1.4589999999999996	0.006	0.0	5.515090246059348	0.23978653243736314	0.14240162270795811	0.5212851886291398	0.15016813568470946	2.164054934628605	0.09408934498385246	0.071242767339863	0.284903391321279	0.05892416634245887	0.0
chr11	133004459	134945907	0.53	1941448	3	21.672150000000002	0.39344999999999963	0.003	0.003	27.33566469785938	21.58078791936267	0.3013622508288482	0.5212851886291398	0.0	10.726185328159172	8.468041048546716	0.3731688700267344	0.284903391321279	0.0	2.9171097516159317
chr11	133033391	134945907	0.57	1912516	2	19.459049999999998	2.6065500000000004	0.14200000000000002	0.14200000000000002	26.37651856810993	22.539934049112123	0.2953894610149286	0.6961865313403321	0.0	10.349827948223764	8.844398428482124	0.37468154587831937	0.2731752031882898	0.0	2.9171097516159317
chr11	133446332	134945907	0.6	1499575	3	17.991799999999998	4.0738	0.15050000000000002	0.15050000000000002	26.61630510054729	22.300147516674755	0.3473093032718953	0.15016813568470946	0.0	10.443917293207615	8.750309083498273	0.46355272709981254	0.05892416634245887	0.0	2.9171097516159317
chr11	133703046	134945907	0.71	1242861	1	11.0328	11.0328	0.032	0.032	29.373850223576966	19.542602393645083	0.39512288054071965	0.11582356249457766	0.0	11.525944760521918	7.66828161618397	0.5338634495942242	0.12314879560356817	0.0	3.1254747338742126
chr11	133872792	134945907	0.76	1073115	1	11.0328	11.0328	1.7170000000000007	1.7170000000000007	33.80990107366818	15.10655154355387	0.38522617046822916	0.45768876150074583	0.0	13.266597642723188	5.927628733982701	0.5393994589029693	0.4988654253146887	0.0	3.323787105277591
chr11	133920619	134945907	0.66	1025288	3	18.2295	3.8361	0.010000000000000002	0.010000000000000002	34.40936740476159	14.507085212460462	0.3442601256893656	1.2634329181051596	0.0	14.913161179940605	4.281065196765284	0.5238157290125598	0.873474589098845	0.0	3.7939535114275786
chr11	133939190	134945907	0.68	1006717	1	11.0328	11.0328	1.0764999999999996	1.0764999999999996	32.97064821013741	15.945804407084639	0.26105254957584884	4.854867061356334	0.0	12.937284935279703	6.256941441426184	0.48712166979979343	2.5129672668133534	0.0	3.648176626708355
chr11	134077514	134945907	0.79	868393	3	21.43445	0.6311499999999999	0.020500000000000008	0.020500000000000008	26.016838769453884	22.899613847768165	0.2838582938204351	0.11787892343874297	0.0	10.208693930747984	8.985532445957904	0.5573462598120167	0.0462542686656109	0.0	3.5580177234885224
chr11	134146352	134945907	0.59	799555	2	17.8279	4.2377	0.005	0.005	30.932462684419825	17.983989932802224	0.2567143870857948	0.5991354132779342	0.0	12.137525502916958	7.056700873788929	0.33043740670079924	3.192897961624091	0.0	2.0965432322444575
chr11	134738523	134945907	0.84	207384	2	17.61475	4.45085	0.005	0.005	29.973316554670372	18.943136062551677	0.8371207493569937	0.0534504767739925	0.0	11.761168122981548	7.433058253724339	0.3284760915418216	0.3311242782006352	0.0	0.0
chr11	134812120	134945907	0.86	133787	3	21.96725	0.09834999999999994	0.05800000000000001	0.05800000000000001	28.774383892483556	20.142068724738493	1.003688386501852	0.534328726982452	0.0	11.290721398062287	7.903504978643602	0.3938352245805447	0.2096641517636832	0.0	0.0
chr10	1245466	1580718	0.53	335252	1	6.9754	6.9754	0.017500000000000005	0.007500000000000004	2.757545123029674	0.3596797986560445	0.13160464954265683	0.17198052375232514	0.03541081285705669	1.0820274673143024	0.14113401747577858	0.19308898783270628	0.5736062182288582	0.072947574679437	0.0
chr10	5671980	6019723	0.77	347743	4	17.7787	1.2212999999999994	0.1155	0.03749999999999999	5.63498351227803	1.3188259284054964	0.09929534360427174	0.023362767651758685	0.6454549998313942	2.211099607120531	0.5174913974111881	0.8831453746798474	0.13606156280395815	0.25326876173311547	3.4191275900176357
chr10	6622159	6720308	0.69	98149	4	18.172150000000002	2.0573500000000013	3.0235000000000007	3.0045000000000006	6.5941296420274815	4.196264317653852	0.3420321607069946	0.11186533913915268	0.028144149781492007	2.587456987055941	1.6465635372174172	0.4448079559904584	0.11771736498704698	0.056916114129683164	0.0
chr10	11824975	11954699	0.54	129724	4	15.852450000000001	2.5409499999999996	5.968999999999999	5.893999999999999	4.196264317653852	0.3596797986560445	0.820705655099975	0.8014510872488656	0.3105330857557345	1.6465635372174168	0.14113401747577858	0.6527736616621994	0.3144797460864078	0.2386218194898656	2.99070710562724
chr10	12391139	12889709	0.74	498570	4	17.16395	3.1311500000000008	0.17450000000000002	0.15750000000000003	7.433382505558252	0.9591461297494517	0.0807993610716188	0.5609184312908386	0.0971248733533394	2.916769694499424	0.3763573799354094	0.22948160438928236	0.22009763122668818	0.1507855344163457	0.0
chr10	13413989	13482232	0.57	68243	4	16.3197	1.7131000000000007	0.11950000000000001	0.007499999999999993	8.03284883665166	3.476904720341763	0.35137161677734413	2.6189915420737173	0.6488389174696106	3.151993056959055	1.3642955022658596	0.3198676499604905	1.448067367257999	0.29702933192940606	0.0
chr10	13413989	13570927	0.75	156938	4	18.2787	0.2458999999999989	1.9625000000000006	1.8505000000000005	10.190927628587927	5.634983512278031	0.5194880846493737	2.6189915420737173	2.648302639164153	3.9987971618137266	2.2110996071205316	0.30696035779564174	1.448067367257999	1.187613752497262	5.37989735354046
chr10	13413989	13820036	0.56	406047	4	19.450850000000003	1.4180499999999994	0.09100000000000003	0.020999999999999998	5.395196979840667	0.8392528635307706	0.642506279548552	2.6189915420737173	0.07159747325567253	2.1170102621366786	0.3293127074434835	0.3485073768694609	1.448067367257999	0.10646141866943314	2.4518506316001796
chr10	15866625	15944778	0.52	78153	1	8.4836	8.4836	9.8715	9.4225	3.3570114541230813	0.47957306487472584	0.14727206322205702	0.017209398001845923	0.015545570102423894	1.3172508297739334	0.1881786899677047	0.6308499580507293	0.07042164351313743	0.19235000103669828	0.0
chr10	16870263	17272562	0.53	402299	4	17.7705	3.049200000000001	2.351	2.3339999999999996	11.150073758337378	7.7930623042142955	0.08344568229409174	0.015545570102423894	0.40226554126422565	4.3751545417491355	3.057903711975203	0.12068163731868045	0.19235000103669828	0.24841046487218155	1.79903299806223
chr10	16870263	17418008	0.56	547745	4	20.0246	0.7950999999999997	0.045000000000000005	0.028000000000000004	3.9564777852164887	0.5994663310934072	0.16810382286638376	0.015545570102423894	0.2794867521898273	1.5524741922335643	0.23522336245963094	0.15459823546626103	0.19235000103669828	0.5140651531653411	1.28502357004445
chr10	16870263	17472917	0.59	602654	4	19.59835	1.221350000000001	2.37	2.353	2.997331655467037	0.3596797986560447	0.17825214224403824	0.015545570102423894	0.09788992869395907	1.176116812298155	0.14113401747577858	0.18734997856252983	0.19235000103669828	0.11118923915455843	1.6868718325801773
chr10	18239449	18393266	0.65	153817	4	18.327849999999998	3.4098500000000005	2.1810000000000005	1.5230000000000004	6.5941296420274815	3.716691252779126	0.19954020785727494	0.06542088384107453	0.14862498091606252	2.5874569870559405	1.4583848472497118	0.07829717234072375	0.025670366247442653	0.20208090699561448	0.0
chr10	22839740	23277872	0.77	438132	4	19.795099999999998	1.5328	1.358	1.125	3.4769047203417625	0.8392528635307703	0.026270059153390812	0.34971297876134605	0.20630713235580034	1.3642955022658596	0.3293127074434834	0.18382697293550262	0.13722315748738803	0.08095243194663075	2.62874768601389
chr10	22839740	23356907	0.74	517167	4	20.459	2.1967	1.2830000000000001	1.2000000000000002	4.316157583872533	1.6785057270615409	0.05378386046042014	0.34971297876134605	0.3407268666960752	1.6936082097093428	0.6586254148869666	0.16810537943271633	0.13722315748738803	0.3593109977180864	2.62874768601389
chr10	23277872	23356907	0.52	79035	3	21.991799999999998	0.6638999999999999	0.15800000000000003	0.07500000000000001	5.155410447403304	0.8392528635307706	0.20630713235580034	0.026270059153390812	0.3407268666960752	2.022920917152826	0.3293127074434832	0.08095243194663075	0.18382697293550262	0.3593109977180864	0.0
chr10	23983565	24485572	0.59	502007	4	18.0902	3.7295000000000007	8.277000000000001	1.2779999999999996	5.035517181184622	0.0	0.032480591317931184	0.3675320458081966	0.1873286550131983	1.9758762446609	0.0	0.012744992517837325	0.15893097569119935	0.0735055062006122	0.0
chr10	23983565	24608455	0.56	624890	4	15.15575	0.7950499999999998	4.7875	4.7675	5.63498351227803	0.5994663310934074	0.06293106197847226	0.3675320458081966	0.18699422651357525	2.211099607120531	0.23522336245963116	0.0246933901604311	0.15893097569119935	0.10912072482905466	0.0
chr10	23983565	24808497	0.54	824932	4	18.2623	3.901600000000001	7.711499999999999	1.8435000000000006	5.754876778496712	0.719359597312089	0.09301577630635756	0.3675320458081966	0.11699757620754474	2.2581442796124573	0.2822680349515574	0.04516660841573068	0.15893097569119935	0.3825703219641066	0.0
chr10	24906873	25241383	0.58	334510	4	19.2377	0.5655999999999999	0.09750000000000002	0.056500000000000015	6.114556577152755	1.558612460842859	0.6680848053320447	0.11699757620754474	0.21625063372388031	2.3992782970882356	0.6115807423950405	0.3499062663594881	0.3825703219641066	0.9333955622887903	5.52942908751142
chr10	24906873	25370008	0.55	463135	4	18.2213	1.5820000000000007	0.063	0.021999999999999995	4.076371051435171	0.47957306487472584	0.5425983482016181	0.11699757620754474	0.3868724693373526	1.5995188647254905	0.1881786899677047	0.5119568794397055	0.3825703219641066	0.1518040936754677	3.585366516798628
chr10	25989911	26223332	0.6	233421	4	17.5246	1.0	0.28550000000000003	0.2285	7.193595973120889	4.316157583872533	0.3040720997744823	0.027745845403380247	0.11243432523799891	2.8226803495155717	1.693608209709343	0.2128307827979233	0.06019945397173002	0.11545741483113696	0.0
chr10	26015002	26223332	0.54	208330	4	18.40165	1.8770500000000006	0.7024999999999999	0.6455	7.31348923933957	4.196264317653851	0.2854464553567226	0.45872040002365083	0.11243432523799891	2.869725022007498	1.6465635372174168	0.2167853194079064	0.17999635563448704	0.11545741483113696	0.0
chr10	26624276	27233227	0.54	608951	4	15.114799999999999	1.4918000000000005	3.6409999999999996	3.4069999999999996	5.63498351227803	0.5994663310934074	0.48354935262949195	0.11243432523799891	0.011827201560477417	2.35223362459631	0.09408934498385246	0.3658809475996631	0.11545741483113696	0.3402324130814903	1.6904736660006867
chr10	28917222	28952826	0.53	35604	3	17.9098	1.2212999999999994	4.405	3.493	3.8365845189978076	0.4795730648747256	0.40408920195039255	0.1064271604122848	2.075299392877274	1.505429519741638	0.18817868996770482	0.15855973202536633	0.6890521257107466	0.8143224664721985	0.0
chr10	28917222	28994484	0.68	77262	4	17.6393	1.4917999999999996	4.3595	3.5384999999999995	2.877438389248356	0.47957306487472606	1.4152191088948969	0.1064271604122848	0.1568969840917695	1.1290721398062287	0.1881786899677047	0.8281011957886104	0.6890521257107466	0.06156448534903736	3.25809653802148
chr10	28917222	29408289	0.54	491067	4	18.81965	0.31145000000000067	3.9775	3.9204999999999997	3.4769047203417633	0.11989326621868135	0.3261823817690019	0.1064271604122848	0.14317394647336015	1.3642955022658596	0.04704467249192623	0.23298784789115232	0.6890521257107466	0.09675398082678356	1.7367439980338537
chr10	28952826	28966229	0.53	13403	1	8.34425	8.34425	7.995499999999998	7.083499999999997	11.629646823212102	7.31348923933957	2.075299392877274	0.40408920195039255	2.3762247065107633	4.5633332317168405	2.869725022007498	0.8143224664721985	0.15855973202536633	1.678323478034387	0.0
chr10	28952826	29408289	0.55	455463	4	17.59835	0.9098499999999987	0.48450000000000004	0.4275	3.9564777852164887	0.35967979865604427	0.32009232741609456	0.40408920195039255	0.14317394647336015	1.5524741922335643	0.14113401747577858	0.2388059684350504	0.15855973202536633	0.09675398082678356	1.7367439980338537
chr10	29214083	29408289	0.69	194206	4	16.2377	2.2704999999999993	13.472999999999997	13.415999999999999	3.5967979865604445	0.0	0.04444927122614681	0.22761566044017256	0.14317394647336015	1.4113401747577858	0.0	0.0910826486152037	0.23702466402774036	0.09675398082678356	0.0
chr10	29214083	29528874	0.55	314791	3	13.61475	0.35245000000000015	13.452499999999997	13.436499999999999	3.2371181879044	0.3596797986560445	0.0822671089809912	0.22761566044017256	0.1516316701840885	1.2702061572820074	0.14113401747577858	0.09325513002265613	0.23702466402774036	0.05949843963882848	0.0
chr10	29214083	29681428	0.56	467345	4	16.6967	2.7295000000000007	13.670499999999999	13.218499999999999	3.2371181879044	0.3596797986560445	0.17650037372487745	0.22761566044017256	0.322145597759229	1.2702061572820074	0.14113401747577858	0.11032740491746164	0.23702466402774036	0.5388889477597344	3.0445224377234195
chr10	29528874	29785375	0.51	256501	4	17.5656	4.3033	0.08100000000000002	0.06500000000000002	4.196264317653852	1.3188259284054962	0.47115766546107396	0.14317394647336015	0.17276785061921932	1.6465635372174168	0.5174913974111881	0.2758476084999941	0.09675398082678356	0.12760851213135588	3.0445224377234195
chr10	29681428	29737998	0.54	56570	3	22.56555	3.1393499999999985	0.2855000000000001	0.1665000000000001	5.874770044715392	2.9973316554670366	0.322145597759229	1.7599011555035813	1.5316785689484458	2.3051889521043836	1.176116812298155	0.5388889477597344	0.6905639998814853	0.6010122078720551	0.0
chr10	29737998	30024508	0.51	286510	3	23.0	2.7048999999999985	0.0635	0.055499999999999994	8.392528635307704	0.47957306487472495	0.2879011802675399	0.322145597759229	0.09850455305698799	3.2931270744348335	0.1881786899677047	0.13267283994791235	0.5388889477597344	0.08875644275219718	0.0
chr10	29759289	29785375	0.65	26086	4	21.082	0.7868999999999993	18.476000000000003	18.330000000000002	4.316157583872533	1.1989326621868146	0.5147606308553372	1.5316785689484458	0.17276785061921932	1.693608209709343	0.47044672491926187	0.20198586671378263	0.6010122078720551	0.12760851213135588	0.0
chr10	29759289	29879753	0.7	120464	4	21.13935	0.8442499999999988	18.8195	17.986500000000003	2.8774383892483555	0.23978653243736314	0.24682502674851417	1.5316785689484458	0.13914592742729776	1.1290721398062287	0.09408934498385246	0.14371463239663998	0.6010122078720551	0.054599184682004774	0.0
chr10	29879753	30024508	0.54	144755	3	21.13935	0.8442499999999988	0.42050000000000004	0.41250000000000003	5.275303713621986	2.6376518568109932	0.13914592742729776	0.17276785061921932	0.09850455305698799	2.0699655896447524	1.0349827948223764	0.054599184682004774	0.12760851213135588	0.08875644275219718	0.0
chr10	30287409	30823602	0.61	536193	4	18.38525	1.0409500000000005	0.6104999999999998	0.6054999999999998	4.436050850091215	2.0381855257175854	0.1252165341257003	0.09850455305698799	0.47330181581517483	1.7406528822012692	0.7997594323627454	0.2688302094866249	0.08875644275219718	0.42449811983832453	2.815876242676777
chr10	30648758	30681511	0.56	32753	3	20.9508	1.2787000000000006	6.1610000000000005	5.892	6.5941296420274815	1.7983989932802222	0.5856844440200604	0.03981522557483701	0.23625785265239047	2.5874569870559405	0.7056700873788928	0.4596310321929711	0.22913754731793945	0.325790920832814	0.0
chr10	30648758	30823602	0.7	174844	4	19.786900000000003	2.4426000000000005	6.029000000000001	6.024000000000001	5.63498351227803	0.8392528635307706	0.3017148837604942	0.03981522557483701	0.47330181581517483	2.2110996071205316	0.3293127074434834	0.3508627858517979	0.22913754731793945	0.42449811983832453	1.38629436111989
chr10	30648758	30880344	0.74	231586	4	20.9344	1.2951000000000015	6.045000000000001	6.008000000000001	5.155410447403304	0.35967979865604427	0.34375622347294094	0.03981522557483701	0.19236062216863123	2.0229209171528266	0.14113401747577847	0.3689045332849912	0.22913754731793945	0.07547998945795951	0.693147180559945
chr10	30681511	30823602	0.77	142091	4	18.508200000000002	1.1639	0.13700000000000004	0.13200000000000003	7.433382505558252	0.9591461297494517	0.23625785265239047	0.5856844440200604	0.47330181581517483	2.916769694499424	0.3763573799354094	0.325790920832814	0.4596310321929711	0.42449811983832453	1.38629436111989
chr10	30681511	30880344	0.57	198833	4	19.6557	0.01640000000000086	0.15300000000000002	0.11600000000000003	6.953809440683526	1.438719194624178	0.30390431253471745	0.5856844440200604	0.19236062216863123	2.728591004531719	0.5645360699031143	0.35395950394512776	0.4596310321929711	0.07547998945795951	0.693147180559945
chr10	34344793	34926504	0.57	581711	1	8.7295	8.7295	14.735499999999998	14.352499999999997	7.193595973120889	0.2397865324373627	0.04946508471128027	0.029996595162374507	12.218422035024865	2.8226803495155712	0.09408934498385224	0.1688626760765086	0.04642730378507987	4.794361527839612	0.0
chr10	34344793	34927446	0.51	582653	1	11.36885	11.36885	16.264499999999998	15.881499999999996	7.193595973120889	0.2397865324373627	0.06913915735347965	0.029996595162374507	0.8402751983554362	2.8226803495155712	0.09408934498385224	0.17634091770293261	0.04642730378507987	0.32971385930563857	0.0
chr10	34344793	34944568	0.55	599775	1	8.1967	8.1967	0.21750000000000005	0.16550000000000006	6.953809440683526	0.0	0.09115306472546998	0.029996595162374507	0.5058342953763479	2.728591004531719	0.0	0.18071931211103823	0.04642730378507987	0.22211224220500317	0.0
chr10	43362016	43547028	0.54	185012	1	10.41805	10.41805	0.268	0.07300000000000004	5.874770044715392	0.3596797986560447	0.12960593498657544	0.39808435119676655	0.5356961665949949	2.3051889521043836	0.1411340174757787	0.17494397484728136	0.6646957488130015	0.21020071858476908	0.0
chr10	43362016	43600742	0.71	238726	4	19.91805	0.9180499999999991	0.10400000000000001	0.091	10.910287225900015	5.395196979840668	0.22097734279558928	0.39808435119676655	0.24042701423758603	4.281065196765283	2.1170102621366786	0.18287683818481232	0.6646957488130015	0.6773968868366936	1.03972077083992
chr10	43362016	43844092	0.56	482076	4	21.94265	1.1065500000000004	5.986999999999999	5.791999999999999	5.515090246059348	0.0	0.2307954576683685	0.39808435119676655	1.178582144230296	2.164054934628605	0.0	0.4325085432259994	0.6646957488130015	1.3168393174872186	2.1043584110010296
chr10	44167164	44185489	0.52	18325	3	20.7623	0.7951000000000015	1.3415	0.9634999999999998	10.071034362369245	6.714022908246163	1.5702255875843687	1.6020097609749853	0.11281290426649027	3.9517524893218003	2.634501659547867	0.6161375933458273	0.6286093198634852	0.13098010332029084	0.0
chr10	45374603	45470345	0.54	95742	4	19.1967	2.3114999999999988	0.30850000000000005	0.07150000000000002	9.951141096150563	1.3188259284054968	0.3907031298722465	4.758533660276087	1.794979983787294	3.904707816829874	0.5174913974111881	0.35378584314289296	1.867191249766898	1.7664111819687116	0.747533923656673
chr10	45428182	45470345	0.59	42163	4	21.516399999999997	0.00820000000000043	0.19400000000000003	0.18600000000000003	7.553275771776933	3.7166912527791265	0.5687131666090244	0.250621434078507	1.794979983787294	2.9638143669913504	1.458384847249712	0.678394821883906	0.09834082978584396	1.7664111819687116	0.8796857765384184
chr10	47600530	47627576	0.53	27046	3	19.1967	1.0655999999999999	0.7675000000000003	0.3145000000000004	3.4769047203417633	0.5994663310934076	0.7447337397300335	0.01781953385979954	0.00859326736085733	1.3642955022658596	0.23522336245963094	0.2922245425809214	0.026061725637795827	0.059345343739815155	0.0
chr10	48398782	48691866	0.67	293084	4	22.59835	3.9590500000000013	0.07	0.040999999999999995	5.874770044715392	0.11989326621868157	0.15708470686893072	1.3363715654239503	0.11964781225090206	2.305188952104383	0.04704467249192601	0.15666361982271282	0.5243760938852156	0.04694835931362838	1.09861228866811
chr10	48420540	48691866	0.58	271326	4	20.44265	6.114750000000001	0.069	0.042	5.63498351227803	0.3596797986560447	0.10251593198858237	0.8375667094971774	0.11964781225090206	2.2110996071205307	0.14113401747577847	0.1428717120119236	0.32865108092530476	0.04694835931362838	1.09861228866811
chr10	50189461	50726928	0.61	537467	4	18.204900000000002	3.0246000000000004	13.585	13.558	4.076371051435171	0.0	0.08565923903788267	0.07328190403532434	0.24540171106286723	1.5995188647254905	0.0	0.0735254906686699	0.028754935816315375	0.9325185212711297	1.190128510517546
chr10	50489645	50726928	0.59	237283	4	18.31145	3.131149999999999	0.1015	0.07450000000000001	4.675837382528577	0.599466331093407	0.1172238962029901	0.06070868688950639	0.24540171106286723	1.8347422271851215	0.23522336245963094	0.08406392845916777	0.06519529274258887	0.9325185212711297	0.0
chr10	50615693	50726928	0.73	111235	4	19.64755	4.467249999999999	0.0165	0.0105	3.4769047203417633	0.5994663310934076	0.07760430770661272	0.15218744125245173	0.24540171106286723	1.3642955022658596	0.23522336245963094	0.1116536480232707	0.05971651750688778	0.9325185212711297	0.0
chr10	54404598	54538555	0.63	133957	4	18.9754	3.2377000000000002	3.047	3.0450000000000004	6.354343109590118	2.9973316554670366	0.12888188251073207	0.10156634477747703	11.1044414442773	2.493367642072088	1.176116812298155	0.050571697177731446	0.039853409427876144	4.357248971755826	0.0
chr10	54404598	54539937	0.73	135339	4	20.83605	1.3770500000000006	3.1595000000000004	2.9325000000000006	6.354343109590118	2.9973316554670366	0.24095765752282317	0.10156634477747703	0.006392277703129212	2.493367642072088	1.176116812298155	0.09454888035085174	0.039853409427876144	0.03075909913692334	0.0
chr10	60059238	60095004	0.77	35766	4	18.48365	2.385249999999999	10.343999999999998	8.931999999999999	4.436050850091215	2.2779720581549485	0.7240660264842363	0.013443837844680543	0.6706645598088266	1.7406528822012692	0.8938487773465976	0.2841147810282407	0.17525386402890422	0.26316068919667035	0.0
chr10	61385846	61569294	0.83	183448	4	18.69675	2.1721500000000002	22.405500000000004	12.104500000000003	3.117224921685718	0.47957306487472606	0.06796966817159562	0.05952210330274881	0.45174553963331376	1.2231614847900811	0.18817868996770482	0.12719766667390972	0.10009609657313073	0.17725950449105574	0.693147180559945
chr10	61385846	61590526	0.72	204680	4	19.0	2.4754000000000005	17.266500000000004	17.243500000000004	3.2371181879044	0.3596797986560445	0.10777975857063413	0.05952210330274881	0.4564947206634091	1.2702061572820074	0.14113401747577858	0.1323907140675664	0.10009609657313073	0.17912302588147466	0.693147180559945
chr10	61569294	61590526	0.55	21232	3	21.172150000000002	0.30325000000000024	5.162	5.139	2.757545123029674	0.11989326621868157	0.45174553963331376	0.06796966817159562	0.4564947206634091	1.0820274673143024	0.04704467249192623	0.17725950449105574	0.12719766667390972	0.17912302588147466	0.0
chr10	64926728	65479934	0.65	553206	4	17.87705	0.4836500000000008	11.186499999999999	7.9064999999999985	3.3570114541230813	0.23978653243736292	0.03467591203817211	1.6485839287546438	0.13103089204227483	2.1170102621366786	0.8938487773465975	0.36669274697885734	0.6468844619034196	0.09511764383613493	4.247163085987798
chr10	64976955	65479934	0.66	502979	4	15.72955	2.6311500000000008	16.289499999999997	2.803499999999998	2.8774383892483555	0.719359597312089	0.013348515361965733	0.2482509344922626	0.13103089204227483	1.9288315721689737	1.0820274673143024	0.39358299620068715	0.09741067432178557	0.09511764383613493	3.337746138831747
chr10	71398957	71718094	0.52	319137	3	20.10655	0.6967499999999998	3.4139999999999997	3.3819999999999997	4.555944116309896	0.23978653243736314	0.2885219465494361	2.0469253583330995	0.1153746776904496	1.7876975546931955	0.09408934498385246	0.11321253403334404	0.8031888373326722	0.3264322998053289	0.0
chr10	71476714	71561251	0.56	84537	3	18.7213	1.2131000000000007	0.3565	0.2485	5.754876778496712	0.719359597312089	0.3403762126936555	0.29604417755297713	0.15251305496850853	2.2581442796124573	0.2822680349515574	0.13355952302615762	0.1161641668074878	0.059844284404178154	0.0
chr10	71476714	71718094	0.51	241380	3	19.6721	0.26229999999999976	3.4519999999999995	3.344	4.675837382528577	0.3596797986560447	0.28609877099163367	0.29604417755297713	0.1153746776904496	1.8347422271851215	0.14113401747577847	0.11226170915299315	0.1161641668074878	0.3264322998053289	0.0
chr10	71674452	71718094	0.57	43642	3	19.540950000000002	0.13114999999999988	3.4949999999999997	3.3009999999999997	5.155410447403304	0.8392528635307706	0.5274622408227589	0.15251305496850853	0.1153746776904496	2.022920917152826	0.3293127074434832	0.20696982536203265	0.059844284404178154	0.3264322998053289	0.0
chr10	71876047	72124120	0.53	248073	4	22.6967	0.20489999999999853	0.076	0.05	8.512421901526386	2.7575451230296744	0.8776697643561595	0.1153746776904496	0.5536487512000614	3.3401717469267598	1.0820274673143024	1.1317741367735124	0.3264322998053289	1.4153847188817998	4.709570770859316
chr10	72254884	72518890	0.57	264006	1	10.93445	10.93445	0.14250000000000002	0.11850000000000001	4.316157583872533	0.47957306487472606	0.1598540552448652	2.569402113179658	1.8200436091178214	1.693608209709343	0.18817868996770493	0.10976840774462146	1.0082024180918125	0.7141631737331852	0.0
chr10	72309716	72518890	0.63	209174	4	22.39345	0.5245500000000014	0.05500000000000001	0.031000000000000003	5.874770044715392	1.0790393959681333	0.1100495621539333	0.3498490406147694	1.8200436091178214	2.3051889521043836	0.42340205242733564	0.10255753896908001	0.13727654651860577	0.7141631737331852	0.0
chr10	72309716	72639848	0.57	330132	4	21.762300000000003	1.1557000000000013	9.460999999999999	9.375	5.63498351227803	1.3188259284054964	0.4706652884888808	0.3498490406147694	0.7400818902387746	2.211099607120531	0.5174913974111881	0.42066771229740263	0.13727654651860577	0.9034642179519434	2.33435515292882
chr10	72575805	72639848	0.53	64043	4	17.5574	3.0492	9.439	9.397	16.06569767330332	11.749540089430786	0.44929787630941015	1.8200436091178214	0.7400818902387746	6.30398611391811	4.610377904208766	1.198833682163914	0.7141631737331852	0.9034642179519434	0.0
chr10	72685561	72968781	0.51	283220	4	15.68855	0.32785000000000064	0.029500000000000005	0.019500000000000003	11.030180492118697	5.2753037136219865	0.11853016927205287	0.7712588937006984	0.5006361949684912	4.32810986925721	2.0699655896447524	0.08371765742507874	0.3026326932694828	0.489323169828333	0.0
chr10	73079024	73137094	0.51	58070	3	16.36065	0.3934500000000005	5.3365	5.322500000000001	17.264630335490132	2.3978653243736296	1.0240582063796455	12.011478939584595	7.122033235323646	6.774432838837372	0.9408934498385242	0.5573744562501329	4.713159551644423	2.794599993808553	0.0
chr10	73079024	73144097	0.56	65073	3	19.2377	2.483599999999999	5.373	5.2860000000000005	15.346338075991229	4.316157583872533	1.680307635907942	12.011478939584595	4.603659919326191	6.021718078966552	1.693608209709343	0.7981392963454353	4.713159551644423	1.806420660638916	0.0
chr10	73144097	73329851	0.57	185754	4	20.84425	0.8770500000000006	0.10799999999999998	0.020999999999999984	8.87210170018243	2.158078791936266	0.4285728908621322	7.122033235323646	0.6122157235360456	3.4813057644025385	0.8468041048546715	0.1681668364322652	2.794599993808553	0.24022607037519436	1.3195286648076276
chr10	73329851	73369018	0.53	39167	3	17.541	2.426199999999999	0.06649999999999999	0.062499999999999986	6.234449843371437	0.4795730648747263	0.6122157235360456	0.12194062154057003	0.22194615042491792	2.4463229695801623	0.1881786899677047	0.24022607037519436	0.04784803004177532	0.08708899412698706	0.0
chr10	75289308	75639565	0.56	350257	4	18.4754	0.5410000000000004	6.665	2.444	4.436050850091215	0.8392528635307701	0.9693959861795937	3.768357416302644	2.3885351091036933	1.7406528822012692	0.3293127074434833	1.3495943527149334	1.4786580270415182	0.9372323858313701	3.0791397388403015
chr10	75608778	75639565	0.78	30787	4	19.311500000000002	0.2950999999999997	20.851	16.630000000000003	6.354343109590118	2.757545123029674	1.1838617900568154	0.4393151348453621	2.3885351091036933	2.493367642072088	1.0820274673143024	1.332476513234795	1.456330381176267	0.9372323858313701	4.17438726989564
chr10	75608778	75700429	0.55	91651	4	17.13935	2.46725	19.269000000000002	18.212	13.068366017836283	3.9564777852164896	0.9314028821038637	0.4393151348453621	0.6246786106006328	5.127869301619954	1.552474192233564	0.6570269914094284	1.456330381176267	0.9768870871569866	1.7576665195212502
chr10	77871975	79151822	0.51	1279847	1	10.32785	10.32785	6.890000000000002	0.6620000000000004	3.7166912527791265	0.3596797986560445	0.14014200624226764	0.3286651823170139	0.06910772604290308	1.4583848472497118	0.14113401747577858	0.07910331094468727	0.12896425586905805	0.1709552438956396	0.0
chr10	79151822	79471039	0.64	319217	4	17.79505	2.8606499999999997	3.789500000000001	3.762500000000001	9.7113545637132	5.634983512278029	0.06910772604290308	0.11432435118866442	0.49544499931713554	3.8106184718460216	2.2110996071205307	0.1709552438956396	0.13112776151638056	0.2360652126665669	2.19722457733622
chr10	81160426	81689251	0.59	528825	4	18.9836	3.5574	9.749999999999998	9.704999999999997	3.2371181879043998	0.5994663310934074	0.15053964689491703	0.700402646728913	0.1305149390302274	1.2702061572820071	0.23522336245963094	0.17365139829667645	0.27482955604645765	0.07361795275264639	1.5571233742237167
chr10	81160426	81806834	0.57	646408	4	17.2295	1.803300000000001	18.312999999999995	1.1419999999999977	3.9564777852164887	0.1198932662186818	0.14689710963539396	0.700402646728913	0.2074402577948278	1.5524741922335643	0.04704467249192623	0.1554551002505451	0.27482955604645765	0.6195220427403499	1.384109665976637
chr10	81322199	81689251	0.83	367052	4	20.8197	1.7212999999999994	0.14900000000000002	0.10400000000000002	5.395196979840667	2.757545123029675	0.0757801013554867	0.3440483659135459	0.1305149390302274	2.1170102621366786	1.0820274673143024	0.07382531999648412	0.1350004316861554	0.07361795275264639	1.7461790800295662
chr10	81322199	81806834	0.73	484635	4	19.065600000000003	0.03279999999999994	8.712	8.459	6.114556577152756	2.0381855257175854	0.08905996438293835	0.3440483659135459	0.2074402577948278	2.3992782970882356	0.7997594323627453	0.0737750081893877	0.1350004316861554	0.6195220427403499	1.396943264023653
chr10	81322199	81890061	0.53	567862	4	18.836100000000002	0.26230000000000153	0.24600000000000005	0.006999999999999992	6.953809440683527	1.1989326621868153	0.10641001893807908	0.3440483659135459	2.5580917466106623	2.728591004531719	0.47044672491926187	0.15376079425109448	0.1350004316861554	1.0037643665833023	2.0246247834618876
chr10	81322199	82020390	0.57	698191	4	19.39345	0.2950499999999998	0.15100000000000002	0.10200000000000002	5.63498351227803	2.5177585905923117	0.15660851943298826	0.3440483659135459	0.5183496024420234	2.211099607120531	0.98793812233045	0.2026814651803217	0.1350004316861554	0.25033124418900654	2.3751791566865177
chr10	81664543	81806834	0.51	142291	1	9.5164	9.5164	8.9315	8.2395	4.555944116309897	0.47957306487472584	0.2089628298503279	0.03922383864327205	0.2074402577948278	1.7876975546931952	0.1881786899677047	0.10050938174266512	0.06266320033743353	0.6195220427403499	0.0
chr10	81689251	81806834	0.52	117583	3	20.786900000000003	1.7540999999999993	8.608	8.563	3.3570114541230813	0.7193595973120892	0.1305149390302274	0.5822888111640674	0.2074402577948278	1.3172508297739334	0.28226803495155717	0.07361795275264639	0.22848311069415345	0.6195220427403499	0.0
chr10	81806834	81890061	0.56	83227	3	18.8033	0.2295000000000016	8.705	8.466	4.915623914965941	0.8392528635307701	0.2074402577948278	0.1305149390302274	2.5580917466106623	1.928831572168974	0.3293127074434834	0.6195220427403499	0.07361795275264639	1.0037643665833023	3.5938285820574745
chr10	81903934	82020390	0.63	116456	4	20.008200000000002	0.3196999999999992	0.04400000000000001	0.005000000000000008	5.275303713621985	2.158078791936266	0.12354186942915589	2.5580917466106623	0.5183496024420234	2.0699655896447524	0.8468041048546713	0.3490296509670968	1.0037643665833023	0.25033124418900654	3.4034146801960903
chr10	82265323	82295845	0.52	30522	4	17.68855	1.91805	0.1345	0.0975	9.471568031275837	0.11989326621868202	1.6969363412119258	0.32248227449834643	4.0938358835512885	3.716529126862169	0.047044672491926454	0.6658573657202056	0.4757834717062866	1.6063718543298493	0.0
chr10	86024521	86297203	0.6	272682	4	19.549149999999997	1.5819500000000009	5.7219999999999995	5.494999999999999	5.754876778496711	1.438719194624178	0.9426774146179545	3.7939938780442777	0.8976303966303764	2.2581442796124573	0.5645360699031143	0.42372329541433146	1.4887174656115472	0.9025620786331584	3.9449168756971504
chr10	86112076	86189853	0.54	77777	3	18.2623	0.14750000000000085	1.1965	1.1784999999999999	2.997331655467037	0.5994663310934074	0.11098801917977122	3.9170248646723156	0.1876298903096273	1.176116812298155	0.23522336245963094	0.08710072179226984	1.5369933417705763	0.17880043201402782	0.0
chr10	86112076	86297203	0.59	185127	4	19.77045	1.3606499999999997	0.12250000000000003	0.10450000000000001	4.795730648747259	2.3978653243736296	0.15543050928542868	3.9170248646723156	0.8976303966303764	1.881786899677048	0.9408934498385239	0.1402748341168131	1.5369933417705763	0.9025620786331584	0.0
chr10	86112076	86425740	0.53	313664	3	20.88525	2.4754500000000004	0.066	0.04800000000000001	3.117224921685718	0.7193595973120888	0.2446302106073893	3.9170248646723156	0.012892992244014525	1.2231614847900811	0.28226803495155706	0.28557008909096193	1.5369933417705763	0.03277387640251428	0.0
chr10	86189853	86297203	0.72	107350	4	19.62295	1.5081500000000005	1.301	1.074	5.395196979840667	1.7983989932802222	0.1876298903096273	0.11098801917977122	0.8976303966303764	2.1170102621366786	0.7056700873788929	0.17880043201402782	0.08710072179226984	0.9025620786331584	0.0
chr10	86189853	86331396	0.73	141543	4	16.7541	1.3606999999999996	1.7255000000000003	0.6494999999999997	4.436050850091215	0.8392528635307701	0.35914700745865885	0.11098801917977122	0.18299659051439554	1.7406528822012692	0.3293127074434833	0.3536418723031833	0.08710072179226984	0.3470606721612464	0.0
chr10	86297203	86331396	0.52	34193	3	18.26225	2.86885	0.6515000000000003	0.4245000000000002	6.234449843371436	0.9591461297494521	0.8976303966303764	0.1876298903096273	0.18299659051439554	2.4463229695801623	0.37635737993540963	0.9025620786331584	0.17880043201402782	0.3470606721612464	0.0
chr10	88448232	88720183	0.61	271951	4	17.7623	2.582	1.1480000000000001	1.06	6.234449843371437	0.23978653243736314	0.4620249346285845	0.3351346747190677	5.294761963839094	2.4463229695801623	0.09408934498385269	0.5867804460826165	0.2118656330255336	2.07760077248363	2.836387006572993
chr10	90595378	90692545	0.61	97167	4	17.2541	4.4016	0.09250000000000003	0.0575	4.675837382528577	0.599466331093407	0.256648855820245	0.3846460081625982	13.021924544752846	1.8347422271851215	0.23522336245963094	0.38733045163008994	0.22464068040612373	5.109646227379341	1.41660667202811
chr10	90595378	90973143	0.73	377765	4	20.1967	1.4589999999999996	3.5654999999999997	3.5304999999999995	4.196264317653852	1.079039395968133	0.2005811662017569	0.3846460081625982	0.32581767002805095	1.6465635372174168	0.42340205242733564	0.23910571700527652	0.22464068040612373	0.7590911253235367	1.4250401742437415
chr10	90694902	90973143	0.61	278241	4	19.05735	0.3196499999999993	16.1845	9.088500000000002	4.675837382528578	1.5586124608428593	0.07239072862999518	13.021924544752846	0.32581767002805095	1.8347422271851217	0.6115807423950406	0.14608413940801043	5.109646227379341	0.7590911253235367	1.9056759004687436
chr10	90789690	90973143	0.66	183453	4	20.704900000000002	1.9672	3.5664999999999996	3.5294999999999996	3.476904720341763	0.35967979865604427	0.07842440268756454	0.06071313645711177	0.32581767002805095	1.3642955022658596	0.14113401747577847	0.030772790300682702	0.3692580952651505	0.7590911253235367	0.0
chr10	92671396	92766085	0.52	94689	3	16.8279	1.9589999999999996	0.10200000000000002	0.05500000000000001	3.9564777852164887	0.35967979865604427	0.14181209872838793	1.9244987680257868	0.1790361946604294	1.5524741922335643	0.14113401747577858	0.1112907163259879	0.7551501190046089	0.07025164471404018	0.0
chr10	94602991	94644825	0.51	41834	3	17.983600000000003	1.2294999999999998	8.356	6.018000000000001	4.795730648747259	2.158078791936267	0.6648954860337072	0.11987111612113736	0.2918689196559733	1.8817868996770477	0.8468041048546715	1.4304351343340374	0.3674259969809668	0.11452584593652576	0.0
chr10	94602991	95048792	0.52	445801	4	18.319650000000003	1.56555	13.072000000000003	10.734000000000002	6.4742363758088	0.47957306487472584	0.4711810929431068	0.11987111612113736	0.1284150303136632	2.5404123145640143	0.18817868996770493	0.3072987415831034	0.3674259969809668	0.3384117215013319	1.7727066646147385
chr10	94674401	95048792	0.56	374391	4	19.7213	0.16389999999999993	12.544500000000001	11.261500000000002	4.316157583872533	1.6785057270615409	0.4637009155793029	0.2918689196559733	0.1284150303136632	1.6936082097093428	0.6586254148869666	0.19702943304550663	0.11452584593652576	0.3384117215013319	1.7727066646147385
chr10	94840186	95048792	0.57	208606	4	17.7459	2.1393000000000004	17.861000000000004	5.945000000000002	7.31348923933957	1.318825928405496	0.3080582087438198	1.6884959950321476	0.1284150303136632	2.869725022007498	0.5174913974111883	0.12087832783176151	0.6625454756177048	0.3384117215013319	0.0
chr10	96039820	96080250	0.68	40430	4	22.12295	2.7295499999999997	3.6935000000000002	1.2685000000000013	5.155410447403304	1.3188259284054966	0.6168142313501298	0.037442408420030354	1.2913368778070895	2.0229209171528266	0.5174913974111883	0.31650138307702014	0.13747467256557877	0.5067050253045408	0.693147180559945
chr10	96039820	96204318	0.54	164498	4	17.61475	1.7786499999999998	3.6164999999999994	1.1915000000000004	4.675837382528578	1.7983989932802225	2.0232690186084925	0.037442408420030354	0.24672813358020604	1.8347422271851217	0.705670087378893	0.8350888380188481	0.13747467256557877	0.2047970387681058	3.851803358858795
chr10	97006369	97190215	0.52	183846	3	20.2459	1.0	0.7319999999999995	0.5679999999999995	5.63498351227803	0.3596797986560447	0.20346757101176322	0.9620015948006856	1.7819999847994172	2.2110996071205307	0.14113401747577847	0.15558217679520428	0.713013678893123	0.6992353141217809	5.97380961186926
chr10	97006369	97205824	0.67	199455	4	18.81145	2.43445	3.4505000000000003	3.2865000000000006	4.675837382528577	0.599466331093407	0.3270007611890538	0.9620015948006856	0.2848318521074081	1.8347422271851215	0.23522336245963094	0.19812752196344038	0.713013678893123	0.1117645854540398	5.97380961186926
chr10	97134535	97190215	0.57	55680	3	20.073749999999997	0.8278499999999998	0.7269999999999995	0.5729999999999995	5.155410447403304	0.8392528635307706	0.34452087993873987	0.14218885246664156	1.7819999847994172	2.022920917152826	0.3293127074434832	0.13518584049404078	0.16444309158733936	0.6992353141217809	0.0
chr10	97134535	97205824	0.69	71289	4	18.6393	2.2622999999999998	3.4455000000000005	3.2915000000000005	4.196264317653852	0.11989326621868113	0.6592624438233547	0.14218885246664156	0.2848318521074081	1.6465635372174168	0.04704467249192623	0.2586866363230662	0.16444309158733936	0.1117645854540398	0.0
chr10	97190215	97205824	0.58	15609	4	17.81145	1.43445	4.0185	2.718500000000001	5.035517181184622	0.9591461297494517	1.7819999847994172	0.34452087993873987	0.2848318521074081	1.9758762446609	0.3763573799354094	0.6992353141217809	0.13518584049404078	0.1117645854540398	0.0
chr10	97989363	98100226	0.81	110863	4	20.295099999999998	2.5246000000000013	5.5275	5.5075	2.757545123029674	0.11989326621868157	0.11247124547182445	0.2529039915070608	0.7066716294202258	1.0820274673143024	0.04704467249192623	0.35645368511783015	1.0024909492774612	0.27728942928931716	0.3465735902799725
chr10	98797215	98832688	0.67	35473	3	20.16395	0.4590500000000013	2.2770000000000006	2.0870000000000006	10.910287225900014	0.5994663310934074	1.1085893868499288	2.533100189319561	5.123294476443259	4.281065196765283	0.23522336245963116	0.43499711265897417	0.9939579807460978	2.010318997268354	0.0
chr10	98797215	98970386	0.81	173171	4	20.3443	0.2787000000000006	2.1825000000000006	2.1815000000000007	9.7113545637132	1.7983989932802218	1.0135862340931776	2.533100189319561	0.5512334079019838	3.8106184718460216	0.7056700873788928	0.5150787316853981	0.9939579807460978	0.2807263411110294	1.9459101490553101
chr10	99294701	99332155	0.62	37454	3	21.56555	0.5983500000000017	0.3345	0.10350000000000002	4.675837382528577	0.3596797986560447	0.4097382943341494	3.9073390366892067	3.9833028402815094	1.8347422271851215	0.14113401747577847	0.16077636778358928	1.5331927396212663	1.5630000204965961	0.0
chr10	99436619	99609857	0.59	173238	4	19.65575	4.5573500000000005	12.657000000000004	4.002	6.953809440683526	3.596797986560444	2.0762176812018405	0.16522758479749386	0.5025576885726823	2.728591004531719	1.4113401747577856	1.201385556888682	1.4301466025817355	0.19719757925418283	3.3112549629691372
chr10	99519387	99609857	0.56	90470	4	19.2951	4.196700000000001	13.575000000000001	3.0840000000000014	7.9129555704329775	2.6376518568109923	1.1874031892554284	7.427016491422746	0.5025576885726823	3.1049483844671286	1.0349827948223762	0.4659226987152191	2.9142717472874633	0.19719757925418283	4.23410650459726
chr10	99519387	99805605	0.54	286218	4	21.32785	2.16395	5.248	5.243	6.5941296420274815	1.3188259284054968	0.663518484827619	7.427016491422746	2.0165534073478537	2.5874569870559405	0.5174913974111883	0.2721910489439161	2.9142717472874633	0.791271249864202	2.860861690300045
chr10	99551793	99609857	0.55	58064	4	16.92625	1.8278500000000006	8.3335	8.325500000000002	9.351674765057155	1.198932662186814	0.776382407313038	1.6465624161875032	0.5025576885726823	3.669484454370243	0.47044672491926187	0.3046430982530354	0.6460912447390296	0.19719757925418283	0.0
chr10	99551793	99788006	0.59	236213	4	21.43445	2.680349999999999	0.43450000000000005	0.42650000000000005	8.152742102870342	0.0	0.38574880436808273	1.6465624161875032	2.0710013597635757	3.199037729450981	0.0	0.16570285087307893	0.6460912447390296	0.8126359700861163	2.4031134188676404
chr10	99551793	99805605	0.55	253812	4	18.959000000000003	0.2049000000000003	0.006500000000000001	0.0015	8.03284883665166	0.11989326621868157	0.5026020647434994	1.6465624161875032	2.0165534073478537	3.1519930569590553	0.04704467249192601	0.21056036732238095	0.6460912447390296	0.791271249864202	2.4031134188676404
chr10	99674747	99788006	0.82	113259	4	23.99185	0.12294999999999945	5.9399999999999995	5.079	6.714022908246163	1.4387191946241784	0.11856051895648316	0.5025576885726823	2.0710013597635757	2.6345016595478667	0.5645360699031143	0.07642853758654429	0.19719757925418283	0.8126359700861163	2.07944154167984
chr10	99674747	99805605	0.7	130858	4	21.5164	2.352499999999999	5.512	5.507	6.5941296420274815	1.3188259284054968	0.38114290870234524	0.5025576885726823	2.0165534073478537	2.5874569870559405	0.5174913974111883	0.17544055522826257	0.19719757925418283	0.791271249864202	2.07944154167984
chr10	100227517	100424162	0.67	196645	4	17.795099999999998	0.3196999999999992	8.6255	0.4295000000000009	6.833916174464845	0.11989326621868113	0.04389796418797867	0.21316406862358978	0.06914312899376243	2.681546332039793	0.04704467249192623	0.01722503200904516	0.22267125924195622	0.05022108389132262	0.0
chr10	101152467	101372192	0.63	219725	4	19.18855	0.4180500000000009	7.516999999999999	5.842	4.555944116309896	0.23978653243736314	1.0083638911008004	0.3518603311189457	28.845636061240405	1.7876975546931955	0.09408934498385246	0.5583911974465514	0.4585755356496225	11.3186798902214	2.532298146048182
chr10	101320310	101372192	0.64	51882	4	20.0082	1.2377000000000002	6.994999999999999	6.363999999999999	5.395196979840667	1.0790393959681337	0.6285603564141968	0.7761876194504235	28.845636061240405	2.117010262136679	0.42340205242733586	0.2466395073012591	0.5801269825593982	11.3186798902214	0.0
chr10	101605788	101769580	0.55	163792	4	22.68035	0.9262499999999996	11.358	1.0889999999999995	15.945804407084635	7.313489239339569	0.24594691712340636	0.4877310077303418	2.0348887416847905	6.256941441426184	2.8697250220074975	0.2045020929853195	0.6325604976914849	1.6798891152679876	0.0
chr10	101605788	101805874	0.71	200086	4	23.70495	0.09834999999999994	5.1755	5.0935	6.953809440683525	1.6785057270615407	0.570446655139214	0.4877310077303418	0.07543086865203684	2.728591004531719	0.6586254148869668	0.47212549785486135	0.6325604976914849	0.6524464765103114	4.33073334028633
chr10	102098332	102193496	0.59	95164	4	16.5574	1.2458999999999998	0.10250000000000002	0.09950000000000002	9.111888232619792	4.07637105143517	0.8063100582148306	0.07543086865203684	1.740737077585212	3.5753951093863905	1.5995188647254905	0.6723209889140812	0.6524464765103114	0.6830442467067324	1.84443972705697
chr10	102430795	102587852	0.67	157057	4	20.3279	3.2622999999999998	31.360000000000003	8.614	11.509753556993422	1.1989326621868148	1.5328554509962142	0.6527796234368727	0.34565045659427673	6.586254148869666	1.59951886472549	0.9010128479196342	0.6347888164144564	0.8616435210505419	1.38629436111989
chr10	102729372	102757544	0.58	28172	4	18.0574	1.0082000000000004	4.03	3.1340000000000003	30.93246268441982	16.545270738178044	2.859870612627927	0.34565045659427673	71.33649340011549	12.13752550291696	6.492164803885816	2.792087619143142	0.8616435210505419	27.991580132696082	5.241998904233735
chr10	102759144	102827394	0.54	68250	4	18.41805	0.3360500000000002	0.7829999999999999	0.5339999999999998	25.77705223701652	13.068366017836283	6.829963649204888	71.33649340011549	1.67146170985572	10.11460458576413	5.127869301619954	3.2865787317436497	27.991580132696082	0.6558614274427438	2.69213177359987
chr10	102855512	102902057	0.78	46545	4	21.15575	2.20495	0.14200000000000002	0.047	8.03284883665166	2.0381855257175854	0.5563851219945257	1.67146170985572	1.8658519980792039	3.1519930569590544	0.7997594323627453	0.2183188153025257	0.6558614274427438	0.7321378333953907	0.693147180559945
chr10	103539717	103832739	0.63	293022	4	19.368850000000002	0.2868499999999994	0.17350000000000002	0.0565	10.190927628587925	5.395196979840666	0.8477822402587794	0.3012449277761687	3.718301053718155	3.9987971618137266	2.1170102621366786	1.4513717035820273	0.5724824508042576	2.504749379800739	4.515534795386547
chr10	103649530	103832739	0.73	183209	4	19.131149999999998	0.04914999999999914	0.6994999999999998	0.4694999999999998	3.7166912527791256	1.0790393959681335	0.07852884927182495	1.1606418442017654	3.718301053718155	1.458384847249712	0.42340205242733586	0.7046082960872309	0.5611448034820705	2.504749379800739	3.68887945411394
chr10	103929364	104159301	0.52	229937	4	19.459049999999998	0.39344999999999963	6.047000000000001	5.596000000000001	22.899613847768165	6.594129642027481	1.443284729701224	2.8888361610108895	1.0375407808413986	8.985532445957903	2.5874569870559405	1.56312945649598	4.668142300825271	4.17533155270347	3.7203947483890873
chr10	106340748	106374062	0.69	33314	4	20.122950000000003	3.36885	12.923499999999999	12.8365	4.675837382528577	2.277972058154948	0.5182394889683056	0.21359010196819028	0.008917832548167446	1.8347422271851217	0.8938487773465976	0.20335092870376933	0.2778152310527288	0.039764204521821396	0.0
chr10	108471279	110304155	0.51	1832876	4	19.9098	2.516400000000001	1.2364999999999997	1.1474999999999997	3.2371181879043998	0.5994663310934074	0.005233011560789993	0.15507259119193836	0.022072943613189462	1.2702061572820071	0.23522336245963094	0.037576683053398015	0.06084861556605383	0.02887052336815474	2.30258509299405
chr10	112835990	113897212	0.51	1061222	4	21.2541	1.0410000000000004	0.15	0.10400000000000001	6.953809440683526	0.0	0.04880589641608485	0.6300674211344265	0.11815193179531716	2.728591004531719	0.0	0.024825170035561523	0.3000374530723117	0.19869168794544018	0.0
chr10	113875707	113897212	0.61	21505	4	18.508200000000002	3.786900000000001	0.038	0.008	6.354343109590118	0.5994663310934074	1.2934311910129785	0.023062673057895847	0.11815193179531716	2.493367642072088	0.23522336245963094	0.5075268085620497	0.014841204459821076	0.19869168794544018	0.0
chr10	113875707	114067688	0.51	191981	4	16.55735	1.8360500000000002	2.1375000000000006	2.1075000000000004	4.675837382528577	1.0790393959681333	0.24980235798059489	0.023062673057895847	2.3343570802778353	1.8347422271851217	0.42340205242733575	0.23328625339129258	0.014841204459821076	0.9159735803725072	1.47221948958322
chr10	113875707	114074673	0.55	198966	4	18.58195	3.8606499999999997	0.09400000000000001	0.06400000000000002	5.994663310934074	0.23978653243736314	0.32298377960663266	0.023062673057895847	1.0974212010863293	2.35223362459631	0.09408934498385246	0.2572530164511308	0.014841204459821076	0.5920954203789337	1.47221948958322
chr10	115214286	115281112	0.51	66826	3	18.40165	0.30324999999999847	6.0525	5.749499999999999	3.5967979865604445	0.2397865324373627	0.21529332813937357	0.19374956088333117	0.500408244509769	1.4113401747577856	0.09408934498385235	0.08447850685408588	0.09666034731164441	0.19635416331291525	0.0
chr10	115281112	115323280	0.53	42168	3	19.368850000000002	0.6639500000000016	5.9239999999999995	5.878	5.63498351227803	2.277972058154948	0.500408244509769	0.21529332813937357	0.024298602450348823	2.211099607120531	0.8938487773465978	0.19635416331291525	0.08447850685408588	0.2557727549716018	0.0
chr10	118204141	118249656	0.72	45515	4	20.1885	0.6966999999999999	0.11100000000000002	0.09600000000000002	3.4769047203417633	0.11989326621868135	0.42146375030185734	0.02910702752213654	0.3048392225239804	1.3642955022658596	0.04704467249192623	0.16537729536873977	0.07465595435742459	0.3708072329645848	0.0
chr10	118204141	118281120	0.59	76979	4	16.672150000000002	2.819650000000001	15.9875	15.9725	3.2371181879044	0.11989326621868157	0.37379524146174353	0.02910702752213654	0.43593092967739744	1.2702061572820074	0.04704467249192612	0.2493436700490509	0.07465595435742459	0.20526485060504787	0.0
chr10	118441908	118547599	0.63	105691	4	20.852449999999997	1.8032500000000002	2.2304999999999997	2.1544999999999996	13.428045816492325	0.4795730648747254	1.0527003344744246	2.5749936773293127	5.913219660517228	5.269003319095734	0.18817868996770448	0.45935890484211367	1.010396480464409	2.3202761178801365	3.85014760171006
chr10	118441908	118934969	0.52	493061	4	19.877049999999997	0.8278499999999998	3.4939999999999998	0.891	13.068366017836283	0.11989326621868113	0.5972037168485882	2.5749936773293127	1.75845770880876	5.127869301619955	0.04704467249192579	0.6411786759564111	1.010396480464409	0.6899976087974894	3.04824685149538
chr10	119202458	119256032	0.54	53574	3	23.0246	2.7295	0.131	0.11700000000000002	11.150073758337378	3.9564777852164887	0.6087088589890873	0.11457051121832991	1.0412175869673457	4.375154541749136	1.5524741922335645	0.2388500189980947	0.3762991035255715	0.40856123047284143	0.0
chr10	120298151	120327969	0.61	29818	1	7.7459	7.7459	8.3815	5.246499999999999	4.196264317653852	0.3596797986560445	0.2895001397727905	0.3766455546689764	1.2493187913834183	1.6465635372174168	0.14113401747577858	0.11359636526321973	0.1477911756330225	0.4902176346704948	0.0
chr10	121692501	122096594	0.62	404093	4	16.901600000000002	0.24590000000000067	19.887000000000004	19.865000000000006	2.877438389248356	0.47957306487472606	0.030856509978502162	0.08957212746253296	0.15569290313277362	1.1290721398062287	0.1881786899677047	0.06519542925880593	1.297383592917026	0.09600174334851079	0.0
chr10	123441862	123494345	0.63	52483	4	17.5082	2.8852	1.48	1.46	4.795730648747259	0.47957306487472584	0.493434931372734	0.5739562581971179	0.06362725277105742	1.8817868996770477	0.1881786899677047	0.38723583858605864	0.399242144391491	0.12029345935373331	0.0
chr10	123441862	123660164	0.66	218302	4	14.5656	0.05739999999999945	1.8595	1.0805	4.795730648747259	0.47957306487472584	0.1669593175073026	0.5739562581971179	0.26628781135844704	1.8817868996770477	0.1881786899677047	0.1844703193424193	0.399242144391491	0.5897380749341988	0.0
chr10	123494345	123660164	0.52	165819	3	17.4508	2.9425999999999997	0.3995	0.3795	4.316157583872533	0.0	0.06362725277105742	0.493434931372734	0.26628781135844704	1.693608209709343	0.0	0.12029345935373331	0.38723583858605864	0.5897380749341988	0.0
chr10	123902203	124027662	0.54	125459	3	20.4672	2.7623000000000015	0.12450000000000004	0.08550000000000003	5.275303713621986	0.2397865324373627	0.17583721362546645	1.0070287212027706	1.1489383191119438	2.0699655896447524	0.09408934498385246	0.2009895221201543	0.3951459316533799	0.450829547319676	0.0
chr10	125343626	125727194	0.77	383568	4	18.508200000000002	1.983600000000001	0.6305	0.6295000000000001	7.073702706902207	2.038185525717585	0.04751120131303859	2.802388131747448	1.318732369690079	2.7756356770236454	0.7997594323627453	0.08732690634842179	1.0996233234054391	0.72723361289589	1.3417838969117166
chr10	126092187	126107255	0.52	15068	1	9.58195	9.58195	0.037500000000000006	0.03150000000000001	23.618973445080254	18.34366973145827	2.482525820296564	6.982136967810069	4.738776341543729	9.26780048090946	7.197834891264707	1.5985447515175346	2.7397063847211593	2.00784462296215	0.0
chr10	129833944	129867712	0.64	33768	4	17.3607	3.737700000000001	7.834	7.824	3.5967979865604445	1.1989326621868148	0.3408479494489879	2.3329192255933404	0.38129442645575506	1.411340174757786	0.470446724919262	0.1337446268427184	0.915409383525958	0.5984613475418955	0.0
chr10	131075829	131130427	0.56	54598	4	18.4918	2.5246000000000004	0.012500000000000002	0.008500000000000002	7.673169037995615	3.5967979865604445	0.720264319567155	0.1676338182806563	0.3912414220063029	3.010859039483276	1.4113401747577858	0.2826230370590826	0.36713017487358673	0.31820181193782543	0.0
chr10	133795701	135450829	0.54	1655128	1	8.41805	8.41805	0.4575	0.3715	21.341001386925306	17.264630335490136	1.2633092805232011	0.26992408588988176	0.0	8.373951703562863	6.774432838837372	0.7981342854288536	0.1903700219844016	0.0	2.691311785766765
chr10	133815102	135450829	0.62	1635727	1	8.41805	8.41805	0.9979999999999998	0.16899999999999976	4.076371051435171	0.0	1.2519063309556422	2.2247088211290826	0.0	1.5995188647254905	0.0	0.7972469253586901	0.8729489251633127	0.0	2.691311785766765
chr10	133999968	135450829	0.51	1450861	3	14.8197	2.016399999999999	0.41550000000000004	0.41350000000000003	16.185590939522	12.109219888086828	1.3843173093048557	0.21272160007642035	0.0	6.351030786410036	4.751511921684545	0.8835258760556697	0.120114490583391	0.0	2.8793933814610733
chr10	134121413	135450829	0.51	1329416	3	17.598399999999998	0.7623000000000015	0.525	0.304	22.06036098423739	17.98398993280222	1.4234786658169216	0.9556316167786544	0.0	8.65621973851442	7.056700873788929	0.9030883049353674	0.6693827993416646	0.0	2.8009092451392634
chr10	134145286	135450829	0.52	1305543	2	15.4918	1.3442999999999987	0.7675000000000001	0.0615	27.8152377627341	23.738866711298932	1.3268179679470613	6.709563258415719	0.0	10.914364018126877	9.314845153401388	0.8714598902868332	2.632751746710233	0.0	2.7104418136237545
chr10	134177424	135450829	0.63	1273405	2	15.12295	1.7131499999999988	0.4655	0.36350000000000005	6.714022908246163	2.637651856810992	1.210414463982291	5.939077721704553	0.0	2.6345016595478667	1.0349827948223762	0.8346388155673934	2.3304225094015343	0.0	2.7104418136237545
chr10	134201427	134247880	0.58	46453	4	16.688499999999998	2.950799999999999	1.4444999999999997	0.6864999999999996	9.951141096150563	6.114556577152756	1.2595077586962427	1.9180525029360367	3.7401493176718885	3.904707816829874	2.3992782970882356	0.4942156626280323	0.7526206822855334	1.4675895091542557	1.9459101490553101
chr10	134201427	134266857	0.52	65430	4	17.229499999999998	2.4097999999999997	1.1064999999999996	1.0244999999999995	19.902282192301126	3.8365845189978067	1.978981010487177	1.9180525029360367	1.4394217695354985	7.809415633659748	1.505429519741639	0.7765282942271173	0.7526206822855334	0.6858428415073745	1.3195286648076276
chr10	134201427	135450829	0.64	1249402	3	18.237699999999997	1.4016000000000002	1.4799999999999998	0.6509999999999997	10.071034362369245	5.994663310934074	1.1968196115256702	1.9180525029360367	0.0	3.9517524893218	2.35223362459631	0.8362145143842389	0.7526206822855334	0.0	2.7104418136237545
chr10	134235925	135450829	0.74	1214904	1	8.41805	8.41805	0.6155	0.21350000000000002	3.8365845189978076	0.23978653243736314	1.1921194233632224	1.3623444941075755	0.0	1.505429519741638	0.09408934498385235	0.8447799785693865	0.5345675580275687	0.0	2.74229729964744
chr10	134247880	135450829	0.7	1202949	2	15.2869	1.549199999999999	0.7935000000000001	0.03549999999999992	3.9564777852164887	0.1198932662186818	1.1943988501297051	0.9627564664988225	0.0	1.5524741922335643	0.04704467249192623	0.8494211197021959	0.3777740325575002	0.0	2.74229729964744
chr10	134350816	135450829	0.69	1100013	1	8.41805	8.41805	0.41600000000000004	0.41300000000000003	54.551436129500075	50.4750650780649	1.1326509982559643	1.4394217695354985	0.0	21.405325983826415	19.805807119100926	0.8515840436969694	0.6858428415073745	0.0	3.076923453626125
chr10	134494588	135450829	0.73	956241	1	8.41805	8.41805	0.41450000000000004	0.41450000000000004	4.076371051435171	0.0	0.9418527503367199	2.4016679653187176	0.0	1.5995188647254905	0.0	0.8379319249880385	0.9423855603090131	0.0	3.076923453626125
chr10	134650501	135450829	0.79	800328	3	20.582	3.7459000000000007	0.42950000000000005	0.3995	5.275303713621986	1.1989326621868148	1.1061613210567969	0.09842885504089607	0.0	2.0699655896447524	0.4704467249192621	0.9546154592478101	0.23897545819531113	0.0	3.1176781041857082
chr10	134756034	135450829	0.85	694795	3	15.713149999999999	1.1229499999999994	0.43800000000000006	0.391	12.588792952961555	8.512421901526384	1.20929484187497	0.42716371275548154	0.0	4.93969061165225	3.3401717469267598	1.05736167593883	0.27816773554207636	0.0	3.1176781041857082
chr10	135075173	135450829	0.86	375656	1	8.41805	8.41805	0.42750000000000005	0.4015	14.147405413804414	10.071034362369243	2.006859621523599	0.273493047879451	0.0	5.551271354047291	3.9517524893218003	1.6801310937444944	0.3254839955698709	0.0	3.621572842305142
chr10	135122167	135450829	0.82	328662	1	8.41805	8.41805	0.47450000000000003	0.35450000000000004	38.8454182548528	34.76904720341763	1.9523667500422417	2.387966488928073	0.0	15.242473887384087	13.642955022658597	1.7440175305986962	1.2333284357588856	0.0	3.302117485960892
chr10	135132292	135450829	0.83	318537	2	17.72135	0.885250000000001	0.7185	0.11050000000000004	11.030180492118697	6.953809440683527	1.1351839532473256	27.661300729564438	0.0	4.32810986925721	2.728591004531719	1.3847397611087564	13.047055837760865	0.0	3.302117485960892
chr10	135149387	135450829	0.89	301442	1	8.41805	8.41805	0.512	0.317	23.139400380205522	19.06302932877035	0.6268263465629939	20.170816108325944	0.0	9.079621790941754	7.480102926216264	1.1948368594893441	7.914785105447427	0.0	3.437970368658787
chr10	135333760	135450829	0.85	117069	2	19.86065	3.0245500000000014	0.41750000000000004	0.41150000000000003	13.787725615148371	9.7113545637132	0.680018867242434	0.5930513621378267	0.0	5.410137336571513	3.8106184718460216	1.0223171532981423	1.3043795229167325	0.0	6.85224256905188
chr17	56427	159255	0.87	102828	1	6.4672	6.4672	17.070999999999998	17.03	34.169580872324225	20.26196199095717	1.5950323665456516	-0.797898459519042	1.109575458272645	13.407731660198966	7.950549651135528	0.7027328835297646	-0.748365085050137	0.4924835807992273	0.0
chr17	56427	211985	0.93	155558	1	6.5246	6.5246	19.313499999999998	14.7875	32.73086167770005	21.70068118558135	1.4304754631833325	-0.797898459519042	2.221876451761542	12.843195590295853	8.515085721038641	0.6314639951859878	-0.748365085050137	0.8718375375643703	1.26139654463942
chr17	56427	229684	0.95	173257	0	0.0	0.0	17.163999999999998	16.937	31.65182228173191	22.779720581549483	1.5113207167479545	-0.797898459519042	3.485845120839188	12.419793537868516	8.938487773465978	0.6560192589072515	-0.748365085050137	1.827883002957188	1.26139654463942
chr17	56427	259951	0.81	203524	1	7.8115	7.8115	19.6955	14.4055	47.83741322125391	6.594129642027482	1.8049614182801048	-0.797898459519042	0.339549944027864	18.77082432427855	2.5874569870559423	0.8302925629950221	-0.748365085050137	0.4254012957653201	1.26139654463942
chr17	56427	655417	0.72	598990	1	6.90985	6.90985	17.256999999999998	16.843999999999998	54.551436129500075	0.11989326621868202	0.837465443261095	-0.797898459519042	1.0976050920996347	21.40532598382642	0.0470446724919249	0.5629746947730796	-0.748365085050137	1.2336106437748986	2.164705796288029
chr17	56427	900096	0.68	843669	0	0.0	0.0	18.7035	15.3975	55.63047552546821	1.1989326621868166	0.9129105634897214	-0.797898459519042	2.2002846191435514	21.828728036253754	0.47044672491925965	0.7574710355960992	-0.748365085050137	0.8633651627092132	2.311786254371317
chr17	56427	959381	0.79	902954	1	9.89345	9.89345	21.575	12.526	29.493743489795644	24.93779937348575	0.9963730928762549	-0.797898459519042	0.5774944711368718	11.572989433013845	9.785291878320649	0.7640068900759128	-0.748365085050137	0.3753093462891681	2.498575726428925
chr17	56427	1012529	0.72	956102	0	0.0	0.0	17.445	16.656	33.92979433988686	20.501748523394532	0.9730883795421078	-0.797898459519042	2.923165042411797	13.313642315215114	8.04463899611938	0.7423998888802475	-0.748365085050137	2.10286033343201	2.498575726428925
chr17	56427	1026310	0.77	969883	1	7.0164	7.0164	28.496499999999997	5.604500000000002	31.052355950638503	23.37918691264289	1.0007968830327423	-0.797898459519042	0.7230716453518896	12.184570175408885	9.173711135925608	0.7617305765883193	-0.748365085050137	0.9501474905012179	2.498575726428925
chr17	56427	1083349	0.72	1026922	1	6.59835	6.59835	24.935	9.166	33.92979433988686	20.501748523394532	0.9853710085923485	-0.797898459519042	6.050122769655919	13.313642315215114	8.04463899611938	0.7721959404160276	-0.748365085050137	2.3739952477002286	2.498575726428925
chr17	56427	1090483	0.79	1034056	1	10.85245	10.85245	17.08	17.020999999999997	30.93246268441982	23.499080178861572	1.0203129644085012	-0.797898459519042	6.269311904898678	12.137525502916958	9.220755808417534	0.7832468276582712	-0.748365085050137	2.4600024223023103	2.455584922112937
chr17	56427	1106853	0.66	1050426	0	0.0	0.0	17.1345	16.9665	43.52125563738138	10.910287225900014	1.102114169496555	-0.797898459519042	1.647191922288862	17.07721611456921	4.281065196765285	0.8093776441882533	-0.748365085050137	1.057032355095873	2.455584922112937
chr17	56427	1162753	0.73	1106326	1	11.10655	11.10655	17.217	16.884	33.33032800879345	21.10121485448794	1.1296556413421863	-0.797898459519042	3.9575083863587697	13.078418952755483	8.279862358579011	0.8218910428968943	-0.748365085050137	1.552878587699111	2.432417886973954
chr17	56427	1171478	0.72	1115051	1	7.56555	7.56555	17.0575	17.0435	34.88894046963631	19.542602393645083	1.1517828939972397	-0.797898459519042	6.355137501777841	13.689999695150522	7.668281616183971	0.8276108407612067	-0.748365085050137	2.493679351991087	2.432417886973954
chr17	56427	1179477	0.74	1123050	1	10.6885	10.6885	17.08	17.020999999999997	30.213103087107733	24.21843977617366	1.1888441410544828	-0.797898459519042	0.2545189369016891	11.855257467965401	9.503023843369093	0.839477527036375	-0.748365085050137	1.2317320092708044	2.432417886973954
chr17	56427	1236004	0.71	1179577	1	9.86065	9.86065	23.1965	10.9045	29.85342328845169	24.578119574829707	1.1440699543628594	-0.797898459519042	0.22552814211895356	11.714123450489623	9.64415786084487	0.8582749172171479	-0.748365085050137	1.5715972034610797	2.3266605875403035
chr17	56427	1465660	0.64	1409233	0	0.0	0.0	19.063499999999998	15.0375	43.40136237116269	11.0301804921187	0.9943795636093883	-0.797898459519042	4.382559121082086	17.030171442077283	4.328109869257211	0.9745216577984688	-0.748365085050137	1.8045151836619318	2.8925662498365727
chr17	56427	1532192	0.67	1475765	0	0.0	0.0	33.236	0.865000000000002	61.62513883640228	7.193595973120885	1.146479129724606	-0.797898459519042	10.38820361061646	24.180961660850066	2.8226803495155703	1.0116852792983773	-0.748365085050137	4.795536328508036	2.979658426039765
chr17	56427	1552597	0.66	1496170	1	10.2869	10.2869	31.156999999999996	2.9440000000000026	51.43421120781436	2.9973316554670397	1.272519210753231	-0.797898459519042	6.010419297540482	20.18216449903634	1.1761168122981562	1.0632900305359525	-0.748365085050137	3.9064759303097762	2.961551566710419
chr17	56427	1619940	0.67	1563513	1	8.2377	8.2377	30.483	3.6179999999999986	81.76720756114076	27.33566469785937	1.4765881283410696	-0.797898459519042	15.603560405093376	32.08446663949367	10.726185328159172	1.185750584460652	-0.748365085050137	6.122649020393648	3.0960035815165674
chr17	56427	1628054	0.68	1571627	1	7.09835	7.09835	20.2135	13.8875	32.970648210137405	21.460894653143985	1.549522897884713	-0.797898459519042	0.09531684021985211	12.937284935279704	8.42099637605479	1.2112388166615242	-0.748365085050137	0.6598636610687699	3.046052183106312
chr17	56427	1768932	0.63	1712505	1	9.4754	9.4754	17.1605	16.9405	28.29481082760883	26.136732035672562	1.4298936757850929	-0.797898459519042	0.5150318909307634	11.102542708094584	10.255738603239912	1.165880333521565	-0.748365085050137	0.2020923058976588	3.123359349840288
chr17	56427	1811765	0.64	1755338	1	9.5328	9.5328	19.6205	14.4805	30.332996353326415	24.09854650995498	1.4075696135072493	-0.797898459519042	0.5820846370697954	11.902302140457328	9.455979170877166	1.142362394191809	-0.748365085050137	0.9784671524506414	3.123359349840288
chr17	56427	1945235	0.63	1888808	1	6.9918	6.9918	17.2305	16.8705	52.393357337563806	2.038185525717587	1.349237861521284	-0.797898459519042	25.817723993993358	20.558521878971746	0.7997594323627464	1.130780964043698	-0.748365085050137	10.13056369295166	3.0103262256877144
chr17	56427	1953371	0.58	1896944	0	0.0	0.0	18.858	15.243	50.83474487672095	3.5967979865604462	1.454183291209136	-0.797898459519042	0.567501792623868	19.946941136576708	1.411340174757786	1.169381066251457	-0.748365085050137	0.3622275369174573	2.8765339489904824
chr17	959381	1090483	0.51	131102	3	20.7459	0.9589999999999996	4.553999999999999	4.495	5.994663310934074	1.4387191946241775	1.185196816367494	2.2002846191435514	6.269311904898678	2.3522336245963094	0.5645360699031142	0.9157602797775445	0.8633651627092132	2.4600024223023103	2.0471722811110498
chr17	1026310	1090483	0.56	64173	4	17.86885	3.8360499999999993	11.475499999999998	11.416499999999997	7.553275771776933	0.11989326621868157	1.3152705875983943	2.923165042411797	6.269311904898678	2.96381436699135	0.04704467249192623	1.108434151555832	2.10286033343201	2.4600024223023103	2.0471722811110498
chr17	1090483	1106853	0.51	16370	1	10.85245	10.85245	0.11349999999999999	0.05449999999999999	20.022175458519808	12.588792952961557	6.269311904898678	6.050122769655919	1.647191922288862	7.856460306151674	4.93969061165225	2.4600024223023103	2.3739952477002286	1.057032355095873	0.0
chr17	1179477	1236004	0.65	56527	4	20.549149999999997	0.8278499999999998	6.1754999999999995	6.1165	5.63498351227803	0.3596797986560447	0.2545189369016891	6.355137501777841	0.22552814211895356	2.2110996071205307	0.14113401747577847	1.2317320092708044	2.493679351991087	1.5715972034610797	0.0
chr17	2689369	2731786	0.55	42417	3	21.3361	1.745899999999999	0.19000000000000003	0.101	15.586124608428591	7.193595973120888	2.3064550825009804	2.4918280054110027	1.3661708134938164	6.115807423950406	2.822680349515572	0.9050251727706291	0.9777632732680049	0.5360689596329508	0.0
chr17	2731786	2752146	0.52	20360	3	22.065599999999996	1.016399999999999	1.7045	1.4135	7.433382505558252	0.9591461297494517	1.3661708134938164	2.3064550825009804	0.3539023429080702	2.916769694499424	0.3763573799354094	0.5360689596329508	0.9050251727706291	0.13886701348070604	0.0
chr17	2731786	2833452	0.56	101666	4	18.2705	4.811499999999998	0.18750000000000003	0.10350000000000001	6.4742363758088	1.9182922594989038	0.5566228793816779	2.3064550825009804	0.2191755965326573	2.5404123145640143	0.7527147598708192	0.21841210843535855	0.9050251727706291	0.46308695017540286	0.0
chr17	2731786	2947232	0.55	215446	3	21.0	2.081999999999999	0.3225	0.0315	8.87210170018243	0.4795730648747254	0.37841232155019544	2.3064550825009804	20.74343812354965	3.4813057644025385	0.1881786899677047	0.3476282623355574	0.9050251727706291	8.139475081936437	0.0
chr17	2752146	2833452	0.61	81306	4	17.2541	3.795099999999999	1.601	1.517	5.515090246059348	0.9591461297494521	0.3539023429080702	1.3661708134938164	0.2191755965326573	2.164054934628605	0.37635737993540974	0.13886701348070604	0.5360689596329508	0.46308695017540286	0.0
chr17	3767064	3796077	0.57	29013	4	18.188499999999998	1.7294999999999998	3.5294999999999996	3.5065	26.376518568109926	21.10121485448794	1.4215449481000388	12.09733857341651	7.851809040205137	10.349827948223764	8.279862358579011	0.5577971025823807	4.746849837023183	3.0809552230552146	2.5649493574615403
chr17	3817210	3908064	0.62	90854	4	18.631149999999998	2.8934499999999996	1.2525	1.0534999999999999	10.910287225900014	5.634983512278029	1.9847169347843456	7.851809040205137	0.2800354934985338	4.281065196765283	2.211099607120531	0.7787790017815065	3.0809552230552146	0.8212274950186162	1.09861228866811
chr17	4103294	4118695	0.55	15401	3	18.0328	0.7213000000000012	1.9370000000000003	1.5020000000000002	4.316157583872533	1.4387191946241777	0.6850598939837653	0.2800354934985338	4.339373230656546	1.693608209709343	0.5645360699031143	0.6353673059100479	0.8212274950186162	1.702717749670078	0.0
chr17	4103294	4207919	0.54	104625	4	17.93445	0.6229500000000012	7.418499999999999	3.9794999999999985	2.8774383892483555	0.0	0.5317130277225157	0.2800354934985338	1.3894559556570343	1.1290721398062287	0.0	1.0180084924417767	0.8212274950186162	0.6983534565919021	4.61512051684126
chr17	5100418	5140854	0.71	40436	4	19.79505	0.3852499999999992	0.7715	0.3075	4.795730648747259	0.47957306487472584	0.4744020821789751	0.7067853096851896	1.656147732670489	1.8817868996770477	0.1881786899677047	0.1861496586880055	1.673437346808104	0.6498524073872389	1.38629436111989
chr17	5100418	5153016	0.51	52598	3	20.368850000000002	0.9590499999999995	4.5965	4.132499999999999	4.436050850091215	0.8392528635307701	0.747651836946795	0.7067853096851896	0.23303239249615643	1.7406528822012692	0.3293127074434833	0.29336956875454945	1.673437346808104	0.9899276682238909	0.693147180559945
chr17	5100418	5342349	0.6	241931	4	19.7623	0.35249999999999915	9.029	8.565000000000001	18.46356299767695	13.188259284054965	0.3409507965430344	0.7067853096851896	0.6459897019399986	7.244879563756634	5.174913974111882	0.8369339621844673	1.673437346808104	1.7236542922882232	3.6443986210273716
chr17	5153016	5342349	0.67	189333	4	20.72135	0.6065500000000004	13.1615	4.432500000000001	17.624310134146178	14.027512147585734	0.23303239249615643	1.656147732670489	0.6459897019399986	6.915566856313151	5.504226681555365	0.9899276682238909	0.6498524073872389	1.7236542922882232	4.824899197214342
chr17	6569391	6908204	0.51	338813	4	16.4672	0.5164	0.08850000000000002	0.07150000000000002	4.436050850091215	0.35967979865604427	0.3963261686090063	3.813569293786186	12.70774757873408	1.7406528822012692	0.1411340174757787	0.41100025847916555	1.496398622790063	8.348387128949664	1.7938024049626538
chr17	6955480	7039357	0.64	83877	4	15.721350000000001	1.3606500000000006	0.7719999999999999	0.5709999999999998	4.436050850091215	0.8392528635307701	0.20583271141659973	6.823911412719964	0.673231623650259	1.7406528822012692	0.3293127074434833	0.2961430079251407	3.6800795220263995	0.8653778462064069	0.9729550745276551
chr17	7591708	7620902	0.52	29194	3	19.5574	0.7377000000000002	8.141499999999999	7.542499999999999	33.21043474257477	0.11989326621868202	3.5811100960022695	2.5107297316501676	0.5647179598540037	16.41859069968224	3.34017174692676	1.804824045727113	3.2653453059047566	0.3216607554716521	1.09861228866811
chr17	7983159	7997336	0.59	14177	3	20.2787	4.049199999999999	13.166	7.606999999999999	11.629646823212102	5.634983512278029	3.518064382236827	7.454503599089005	2.4061364183115757	4.5633332317168405	2.211099607120531	1.380446057462178	2.9250573570109553	0.9441389274014665	2.19722457733622
chr17	7983159	8013281	0.52	30122	4	17.959000000000003	1.7294999999999998	27.503999999999998	6.730999999999996	15.106551543553866	2.1580787919362656	2.929468293504733	7.454503599089005	10.441291643429285	5.927628733982701	0.8468041048546713	1.149488047077142	2.9250573570109553	8.4078324180951	2.19722457733622
chr17	7997336	8013281	0.58	15945	4	22.008200000000002	2.319699999999999	19.897	14.337999999999996	9.471568031275837	3.4769047203417633	2.4061364183115757	3.518064382236827	10.441291643429285	3.716529126862169	1.36429550226586	0.9441389274014665	1.380446057462178	8.4078324180951	0.0
chr17	8649343	8689191	0.55	39848	3	21.9754	4.5	0.5635000000000001	0.04150000000000004	11.26996702455606	5.515090246059349	1.299786463723911	3.6696090069009912	0.6334774276633148	4.422199214241062	2.164054934628605	0.5100205409684831	2.091453482433115	0.24856890678990337	0.0
chr17	8689191	8736128	0.6	46937	3	18.508200000000002	1.0328	1.3989999999999996	0.7939999999999996	8.752208433963748	2.9973316554670375	0.6334774276633148	1.299786463723911	2.098669264376807	3.4342610919106122	1.176116812298155	0.24856890678990337	0.5100205409684831	0.8234925223523061	0.693147180559945
chr17	9023892	9306054	0.53	282162	2	13.295100000000001	0.1802999999999999	0.063	0.010000000000000002	3.117224921685718	0.47957306487472606	0.047589844899356845	0.28186461287462566	0.2312641723710007	1.2231614847900811	0.18817868996770482	0.3241217574453843	0.663601659274046	0.5055808101732342	0.0
chr17	9632433	9648205	0.61	15772	4	18.4344	0.48359999999999914	0.0645	0.0155	4.555944116309896	1.918292259498904	0.5473189936434864	0.1953736826966187	0.19145819317552953	1.7876975546931955	0.7527147598708193	0.21476137581908988	0.2522436246840209	0.28496026178849987	0.0
chr17	9632433	9793486	0.85	161053	4	17.40985	0.5409500000000005	1.5495	1.5005000000000002	4.316157583872533	1.6785057270615409	0.22630781749162804	0.1953736826966187	1.6386323401186536	1.6936082097093428	0.6586254148869666	0.27808565014196407	0.2522436246840209	0.6429795784773511	0.3465735902799725
chr17	9632433	10130199	0.51	497766	4	20.2131	2.2622999999999998	0.7574999999999998	0.7084999999999998	4.316157583872533	1.6785057270615409	0.3352808881611131	0.1953736826966187	0.37185214625614804	1.6936082097093428	0.6586254148869666	0.24194975466249416	0.2522436246840209	0.22342514679955255	1.0891772066723986
chr17	9809290	9828235	0.55	18945	3	20.91805	0.4098500000000005	9.503500000000004	9.272500000000003	6.953809440683526	3.3570114541230813	0.8606748063204371	1.6386323401186536	0.1613844081820219	2.728591004531719	1.3172508297739334	0.33771841957782855	0.6429795784773511	0.1528066936593296	0.0
chr17	9809290	10130199	0.57	320909	4	21.90165	0.5737500000000004	0.8484999999999999	0.6174999999999998	4.795730648747259	1.1989326621868148	0.3257837210632617	1.6386323401186536	0.37185214625614804	1.8817868996770475	0.47044672491926176	0.20406465418159433	0.6429795784773511	0.22342514679955255	3.66356164612965
chr17	9828235	10130199	0.59	301964	4	21.491799999999998	0.9836000000000009	10.121000000000004	8.655000000000005	8.152742102870342	2.1580787919362665	0.2922250464855068	0.8606748063204371	0.37185214625614804	3.199037729450981	0.8468041048546715	0.1956793149178687	0.33771841957782855	0.22342514679955255	3.66356164612965
chr17	9828235	10212739	0.65	384504	4	18.2541	2.2540999999999993	20.062000000000005	1.285999999999996	6.953809440683526	3.3570114541230813	0.30931829080824136	0.8606748063204371	1.2127274367801895	2.728591004531719	1.3172508297739334	0.20163540630707188	0.33771841957782855	0.4758596281899223	3.66356164612965
chr17	10220648	10521634	0.71	300986	4	20.2623	0.7541000000000011	6.055499999999999	5.9784999999999995	10.790393959681333	5.75487677849671	0.2899878991288635	1.2127274367801895	4.856668087964168	4.234020524273357	2.2581442796124573	0.1925638950318389	0.4758596281899223	1.9056980162966186	1.1547612298266259
chr17	10231168	10521634	0.53	290466	4	20.40165	0.6147500000000008	10.807	1.2269999999999985	12.828579485398919	3.7166912527791256	0.15519843320121543	4.01163780503573	4.856668087964168	5.033779956636103	1.458384847249712	0.13086590297479347	1.896097066214516	1.9056980162966186	0.963457252632055
chr17	10532101	10549820	0.55	17719	3	18.827849999999998	1.1065500000000004	0.08850000000000001	0.028499999999999998	10.670500693462653	2.5177585905923108	2.1652376087802967	4.856668087964168	0.7893159018378818	4.1869758517814315	0.98793812233045	0.8496131382931532	1.9056980162966186	0.30971804560652233	0.0
chr17	10532101	10748351	0.64	216250	4	19.508200000000002	0.4261999999999997	0.07850000000000001	0.018499999999999996	11.509753556993422	1.678505727061541	0.36369934168534124	4.856668087964168	1.3254686842533239	4.516288559224915	0.6586254148869666	0.50122971293132	1.9056980162966186	0.5200979347352684	2.652589788875415
chr17	10549820	10587490	0.54	37670	4	15.2951	2.4261999999999997	0.0655	0.051500000000000004	5.395196979840667	2.757545123029675	0.7893159018378818	2.1652376087802967	0.06558834911659116	2.1170102621366786	1.0820274673143024	0.30971804560652233	0.8496131382931532	0.5077026218038173	0.0
chr17	10549820	10748351	0.71	198531	4	18.40165	0.6803500000000007	0.10700000000000001	0.010000000000000002	8.991994966401112	0.8392528635307697	0.20291106904955386	2.1652376087802967	1.3254686842533239	3.5283504368944643	0.3293127074434834	0.47013630226000763	0.8496131382931532	0.5200979347352684	2.652589788875415
chr17	10779467	11547566	0.61	768099	4	19.7705	1.5082000000000004	4.913	4.776	7.193595973120889	3.117224921685718	0.01997963553655353	1.3254686842533239	0.26879971049125967	2.8226803495155712	1.223161484790081	0.14405573982131262	0.5200979347352684	0.17170148007611477	2.0896987612354216
chr17	11701001	11775365	0.51	74364	3	15.9754	2.1885000000000012	13.726999999999997	13.715999999999998	6.354343109590118	0.5994663310934074	0.412735680597903	0.26879971049125967	0.05593395451803154	2.493367642072088	0.23522336245963094	0.16195250602352085	0.17170148007611477	0.48041316426290126	0.0
chr17	13209919	13498276	0.56	288357	3	18.7705	2.1967	7.541999999999999	5.807999999999999	4.436050850091215	0.8392528635307701	0.05987241626001843	0.06507878352345221	0.11117230427682069	1.7406528822012692	0.3293127074434833	0.0978883935370243	0.12375201561574972	0.09755615771028875	0.0
chr17	13498276	14829914	0.54	1331638	4	20.2623	0.7048999999999985	8.318	5.031999999999999	2.997331655467037	0.5994663310934074	0.11524406840290853	0.05987241626001843	0.03478454444264484	1.176116812298155	0.23522336245963094	0.1520535388786219	0.0978883935370243	0.025023232579639	1.2663775150971
chr17	14115507	14717063	0.58	601556	4	16.2541	0.2540999999999993	0.1685	0.07150000000000001	4.436050850091215	0.5994663310934076	0.011161093743967582	0.5645396412357072	0.11898916107515509	1.740652882201269	0.23522336245963094	0.17893298489505072	0.2584383087529001	0.10338480631981724	0.8958797346140275
chr17	14115507	14829914	0.66	714407	4	18.0328	1.5246000000000013	1.6915000000000002	1.5945000000000003	3.716691252779126	1.3188259284054964	0.028194108854950314	0.5645396412357072	0.03478454444264484	1.4583848472497118	0.517491397411188	0.16699904877685245	0.2584383087529001	0.025023232579639	0.9939626599151999
chr17	16267213	16593247	0.52	326034	4	21.991799999999998	0.6803000000000008	0.7724999999999997	0.7554999999999997	8.632315167745066	2.8774383892483555	0.8560810337482916	0.5946950346536927	0.23544903793845237	3.387216419418686	1.1290721398062287	1.9139124629115642	0.8370204768716019	0.1170239949394398	3.267761546865866
chr17	16356635	16492444	0.67	135809	4	18.5574	2.9672	0.5270000000000002	0.4440000000000002	11.749540089430786	7.673169037995615	0.4590601391197518	1.1368382681720983	0.6850839889880315	4.610377904208766	3.010859039483276	1.5047755104958243	1.9819576360398599	1.7174528017051913	3.61091791264422
chr17	16356635	16593247	0.53	236612	4	22.09835	0.5737500000000004	1.2495	0.2784999999999996	7.793062304214296	3.7166912527791256	0.5553523057819337	1.1368382681720983	0.23544903793845237	3.057903711975203	1.458384847249712	1.5953816884824767	1.9819576360398599	0.1170239949394398	2.680578237162512
chr17	16356635	16776563	0.52	419928	4	21.40985	0.11474999999999902	9.013	8.042	4.795730648747259	0.7193595973120885	0.4157012526299752	1.1368382681720983	0.19400204889754283	1.8817868996770477	0.28226803495155717	0.9500171999284023	1.9819576360398599	0.20494940717169738	2.3618563601253237
chr17	17715905	17822547	0.66	106642	4	19.58195	1.3852499999999992	2.689	2.625	12.9484727516176	9.351674765057156	0.38674521838699977	1.1705131713850443	1.961848904910682	5.0808246291280295	3.6694844543702434	1.4610749544575266	1.9424362007564975	2.3376673439410873	0.0
chr17	17715905	17936945	0.58	221040	4	20.016399999999997	0.9507999999999992	6.923	6.859	13.547939082711007	8.752208433963748	2.204335115421288	1.1705131713850443	50.574327229842204	5.31604799158766	3.4342610919106122	1.9172023606915995	1.9424362007564975	19.84475639096987	4.26267987704132
chr17	19920062	20020147	0.6	100085	4	17.9918	0.7622999999999998	0.7025	0.4905	25.657158970797838	19.4227091274264	1.4854138992972479	20.016522057906933	6.502017724267032	10.067559913272206	7.621236943692043	0.5828585091670928	7.854241979896277	2.5513133808275503	0.0
chr17	20025015	20130248	0.56	105233	3	19.7623	1.9754000000000005	7.079499999999999	7.065499999999999	4.436050850091215	0.8392528635307701	0.09114499536737067	6.502017724267032	0.4181196712427968	1.7406528822012692	0.3293127074434833	0.6366027161489543	2.5513133808275503	0.23609370790827586	0.0
chr17	20025015	20224300	0.54	199285	4	22.204900000000002	0.46720000000000006	1.9979999999999998	1.9839999999999998	7.912955570432978	4.316157583872534	0.24545978180606692	6.502017724267032	0.1148491081145357	3.104948384467129	1.693608209709343	0.4475836066171165	2.5513133808275503	0.1305741240722415	0.0
chr17	20130248	20224300	0.57	94052	4	20.2295	2.4426000000000005	9.0635	5.081499999999999	8.752208433963748	3.476904720341764	0.4181196712427968	0.09114499536737067	0.1148491081145357	3.4342610919106122	1.3642955022658598	0.23609370790827586	0.6366027161489543	0.1305741240722415	0.0
chr17	20550003	20771508	0.54	221505	0	0.0	0.0	0.513	0.513	7.073702706902208	0.8392528635307706	0.12557385956404643	0.1148491081145357	0.9649010754494539	2.7756356770236454	0.3293127074434834	0.27695200076509224	0.1305741240722415	0.37861555125898994	0.0
chr17	20799341	20896254	0.61	96913	4	17.204900000000002	3.0246000000000004	1.1895000000000002	1.0305000000000002	7.193595973120889	3.117224921685718	0.7917584883344458	0.9649010754494539	0.5897980408405928	2.8226803495155712	1.223161484790081	0.5980522376776394	0.37861555125898994	1.871737981015414	0.0
chr17	21743520	21792817	0.53	49297	1	9.14755	9.14755	9.2075	9.106499999999999	9.11188823261979	0.23978653243736314	0.7782592285530169	0.22347988023300294	0.2820017849333832	3.575395109386391	0.09408934498385224	0.30537954028473097	0.17372707882488606	0.5304887793211037	0.0
chr17	25563900	25659885	0.67	95985	4	18.59835	2.0901500000000013	6.3744999999999985	6.091499999999998	8.99199496640111	5.874770044715392	0.22983133806571227	0.003995326845211761	4.719691179740332	3.5283504368944643	2.305188952104383	0.9488824914764713	0.006046912652513113	1.8519499286050771	6.62007320653036
chr17	25563900	25708007	0.56	144107	4	18.41805	1.9098500000000005	8.665499999999998	3.8004999999999987	10.310820894806607	7.193595973120889	1.6373246817875966	0.003995326845211761	8.250992381380938	4.045841834305653	2.8226803495155717	1.240534848892278	0.006046912652513113	3.2375899544470115	3.31003660326518
chr17	25563900	25715563	0.54	151663	4	16.61475	0.10655000000000037	11.491999999999999	0.9739999999999984	2.997331655467037	0.11989326621868157	1.9668241189484552	0.003995326845211761	1.3838047392080541	1.176116812298155	0.04704467249192623	1.3400301007175195	0.006046912652513113	0.5429882995269872	3.31003660326518
chr17	25563900	25928783	0.54	364883	4	20.2131	3.704900000000002	6.293499999999999	6.1724999999999985	6.354343109590118	3.2371181879044	1.1907740201009684	0.003995326845211761	11.1169544980619	2.4933676420720885	1.2702061572820074	0.7034466750052738	0.006046912652513113	4.362158943230761	3.5929854299633432
chr17	25659885	25708007	0.53	48122	3	20.508200000000002	0.18030000000000077	2.5740000000000003	2.291	16.185590939522	1.3188259284054968	4.444736023734004	0.22983133806571227	8.250992381380938	6.3510307864100355	0.5174913974111885	1.8222698459114421	0.9488824914764713	3.2375899544470115	0.0
chr17	25681055	25708007	0.53	26952	4	21.631149999999998	1.3032500000000002	2.435	2.43	21.341001386925303	3.8365845189978067	1.6370110555237007	19.757310381332942	8.250992381380938	8.373951703562863	1.505429519741638	0.7819832768025725	7.752530442500473	3.2375899544470115	0.0
chr17	25783489	25928783	0.55	145294	4	20.9754	2.9426000000000005	12.246999999999998	12.125999999999998	19.542602393645083	9.951141096150563	0.2904623020150583	1.3838047392080541	11.1169544980619	7.66828161618397	3.9047078168298737	0.11397390612935167	0.5429882995269872	4.362158943230761	0.0
chr17	25930336	25978505	0.66	48169	4	19.9836	0.9835999999999991	4.9030000000000005	4.763	7.433382505558251	2.158078791936267	0.37832997291286063	11.1169544980619	16.336495858896555	2.916769694499424	0.8468041048546717	0.14845212104824226	4.362158943230761	6.4102440577913296	1.38629436111989
chr17	26821820	26867784	0.65	45964	4	25.13935	0.3360500000000002	0.24450000000000002	0.20450000000000002	4.915623914965941	1.5586124608428593	0.5008160106602307	0.29483838762711295	0.8495537021695765	1.9288315721689742	0.6115807423950407	0.19651416583521514	0.11569102937495779	0.9877174292173593	0.693147180559945
chr17	26821820	26940434	0.63	118614	4	19.42625	5.37705	1.2839999999999994	1.2439999999999993	5.874770044715392	0.5994663310934079	1.253373548747745	0.29483838762711295	1.3123519132983241	2.3051889521043836	0.23522336245963116	1.5896525481616015	0.11569102937495779	0.6466827414806414	4.236340287347552
chr17	27090778	27175799	0.51	85021	3	20.14755	3.16395	6.9855	6.6245	5.874770044715392	0.11989326621868157	0.23690698444782454	2.330595853157493	7.9769305534718224	2.305188952104383	0.04704467249192601	1.5537507246130808	0.914497720187653	3.130051396668409	5.30826769740121
chr17	27475848	27546495	0.51	70647	4	18.5246	0.6721000000000004	3.614	3.452	29.01417042492092	21.820574451800027	3.421303448085012	1.6957815011040382	0.08151845399876353	11.384810743046138	8.562130393530566	1.5182789542597948	0.843637493698746	0.7392518464366742	2.6390573296152597
chr17	27940412	28106450	0.53	166038	4	17.2459	0.08199999999999896	14.322500000000002	0.21449999999999836	14.50708521246046	10.190927628587925	0.4390266436656569	4.012610233872753	1.2731435283805774	5.833539388998847	4.139931179289505	0.7072086061013008	1.5744998884756467	0.8808140441411358	2.6390573296152597
chr17	28135078	28258420	0.72	123342	4	18.7705	0.9344000000000001	20.156000000000002	19.825000000000003	6.714022908246163	0.47957306487472584	0.08553945474569871	1.2731435283805774	0.1537623894680471	7.7623709611678215	5.316047991587659	0.5767017302118694	0.8808140441411358	0.06033450820253939	1.7631802623080801
chr17	28135078	28420604	0.7	285526	4	19.86885	2.03275	6.553000000000001	6.222000000000001	5.994663310934074	0.23978653243736314	0.12429133179020377	1.2731435283805774	4.102933270472657	2.35223362459631	0.09408934498385246	0.2833956861585742	0.8808140441411358	1.6099415592994972	2.7901825370249167
chr17	28804416	29042310	0.62	237894	4	18.295099999999998	0.31150000000000055	5.051000000000001	4.990000000000001	18.34366973145827	14.267298680023098	0.29835478659175696	1.3642090211917308	3.9432851767208423	7.197834891264708	5.598316026539217	0.8084214866578993	0.5352991759807108	1.5472975716812485	0.3465735902799725
chr17	28804416	29046445	0.54	242029	4	21.155749999999998	2.549149999999999	5.223000000000001	4.8180000000000005	19.662495659863765	12.9484727516176	0.3606274364113396	1.3642090211917308	0.27024290819042374	7.715326288675896	5.080824629128029	0.8210449847162787	0.5352991759807108	1.0179845732502908	0.3465735902799725
chr17	29046445	29152921	0.55	106476	3	20.05735	3.647549999999999	0.23650000000000002	0.1685	6.953809440683527	0.2397865324373627	0.27024290819042374	3.9432851767208423	0.5379954517641471	8.468041048546715	5.833539388998847	1.0179845732502908	1.5472975716812485	0.6752497706536016	2.66023594028989
chr17	29886291	30169857	0.52	283566	4	19.90165	2.70495	20.965	11.169000000000002	14.267298680023096	0.35967979865604427	0.25030085976971655	1.7573008287371754	1.6043207473197372	5.598316026539218	0.1411340174757787	0.2269563768891723	1.590399093698687	0.6295161230489442	0.0
chr17	31365772	31376985	0.59	11213	4	18.28685	1.8442500000000006	1.1904999999999997	1.1044999999999996	2.997331655467037	0.11989326621868157	1.1120038960798069	0.1196062113115338	0.17038806708899396	1.176116812298155	0.04704467249192623	0.43633692492288634	0.04693203560647066	0.10572928398755593	0.0
chr17	31365772	31619040	0.69	253268	4	19.204900000000002	0.9261999999999997	4.556	2.2610000000000006	7.912955570432978	5.035517181184623	0.21207646945515937	0.1196062113115338	0.07056570752263361	3.104948384467129	1.9758762446609004	0.12036636201481504	0.04693203560647066	0.09261537604803635	0.0
chr17	31365772	32013215	0.55	647443	4	17.959	2.1721000000000004	1.1774999999999998	1.1174999999999997	4.555944116309896	1.6785057270615409	0.12592215998737094	0.1196062113115338	0.6299492099296675	1.7876975546931955	0.6586254148869668	0.10347106019912626	0.04693203560647066	0.24718447667973448	0.29862657820467503
chr17	31365772	32078210	0.57	712438	4	19.4508	0.6803000000000008	21.131	18.836	3.1172249216857186	0.23978653243736314	0.17367104328752717	0.1196062113115338	0.4122404569123719	1.2231614847900811	0.09408934498385235	0.11727524127806338	0.04693203560647066	0.4448350121013078	0.29862657820467503
chr17	32052802	32498460	0.51	445658	3	15.89345	3.0245499999999996	0.6204999999999996	0.6164999999999996	4.555944116309897	0.47957306487472584	0.09469689696802454	0.6299492099296675	0.5362852277044741	1.7876975546931952	0.1881786899677047	0.06840435440352956	0.24718447667973448	0.21043185906369	0.0
chr17	32106130	32498460	0.53	392330	3	18.6803	0.23770000000000024	4.1235	2.8865000000000007	3.7166912527791265	0.3596797986560445	0.03422640587386212	0.4122404569123719	0.5362852277044741	1.4583848472497118	0.14113401747577858	0.02877863379823691	0.4448350121013078	0.21043185906369	0.0
chr17	32106130	32846390	0.55	740260	4	17.877049999999997	0.56555	3.5084999999999997	3.5014999999999996	3.2371181879044	0.11989326621868157	0.11790762408775311	0.4122404569123719	0.7367656866594177	1.2702061572820074	0.04704467249192612	0.07982075034428349	0.4448350121013078	0.5139519548471431	0.2878231366242556
chr17	32498460	32846390	0.61	347930	4	18.11475	0.8032500000000002	0.6219999999999996	0.6149999999999995	3.5967979865604445	0.47957306487472606	0.2122675595398724	0.03422640587386212	0.7367656866594177	1.4113401747577858	0.1881786899677047	0.13737644713533473	0.02877863379823691	0.5139519548471431	0.32894072757057785
chr17	32747396	32846390	0.74	98994	4	19.4836	2.1721000000000004	0.1345	0.1275	3.9564777852164887	0.8392528635307703	0.17440077515293992	0.18719718400157237	0.7367656866594177	1.5524741922335645	0.3293127074434834	0.15587462449594713	0.11957614649363957	0.5139519548471431	0.0
chr17	32747396	32869823	0.55	122427	3	18.6557	3.0	0.14200000000000002	0.12000000000000001	5.395196979840667	0.5994663310934074	0.2820395882524302	0.18719718400157237	1.8305751123352239	2.1170102621366786	0.2352233624596307	0.22441200662668281	0.11957614649363957	0.7182956086508118	0.0
chr17	32747396	32965184	0.63	217788	4	19.7459	1.9098000000000006	13.029500000000002	12.767500000000002	9.591461297494519	4.795730648747259	0.6033528926096704	0.18719718400157237	0.3556074631893047	3.763573799354096	1.8817868996770477	0.3006877518906518	0.11957614649363957	0.32082311795863194	1.3540251005511048
chr17	32869823	32965184	0.54	95361	4	16.7459	1.0901999999999994	12.909500000000001	12.887500000000003	10.190927628587925	4.196264317653852	1.0158634987541513	0.7367656866594177	0.3556074631893047	3.9987971618137266	1.646563537217417	0.3986125918716914	0.5139519548471431	0.32082311795863194	2.7080502011022096
chr17	32908072	32965184	0.55	57112	4	17.491799999999998	0.3442999999999987	14.303500000000001	11.493500000000003	16.305484205740683	1.9182922594989034	0.4702355307638439	1.8305751123352239	0.3556074631893047	6.398075458901962	0.7527147598708188	0.18451475413558388	0.7182956086508118	0.32082311795863194	0.0
chr17	34176592	34296588	0.61	119996	3	20.05735	1.418050000000001	0.8720000000000003	0.33700000000000024	4.436050850091215	2.0381855257175854	0.25578082729409696	4.095455397371176	2.40199375113339	1.7406528822012692	0.7997594323627454	0.2916866923396871	1.6070073320314395	0.9425133947357259	2.187095830772468
chr17	34176592	34336339	0.65	159747	4	21.680300000000003	0.2049000000000003	5.0465	3.837499999999999	6.354343109590118	0.11989326621868157	0.44430764647511023	4.095455397371176	0.37702877786971956	2.4933676420720885	0.04704467249192623	0.31805446294002576	1.6070073320314395	0.14794154779768925	1.3690859461091367
chr17	34176592	34399938	0.57	223346	4	20.991799999999998	0.4836000000000009	0.6320000000000002	0.5770000000000002	6.234449843371437	0.23978653243736314	0.42514961917919164	4.095455397371176	0.7245249606088433	2.4463229695801623	0.09408934498385269	0.26961387618164434	1.6070073320314395	0.28429486124682546	1.2461879887365563
chr17	34176592	34476720	0.51	300128	4	21.2705	0.2049000000000003	0.8500000000000003	0.35900000000000026	8.512421901526384	2.0381855257175845	0.5017390659007622	4.095455397371176	0.8189864783068075	3.3401717469267598	0.799759432362745	0.27336972500372936	1.6070073320314395	0.32136042216903327	1.1989822663412115
chr17	34302977	34336339	0.68	33362	4	20.04915	1.8360500000000002	5.110499999999999	3.7734999999999994	6.354343109590118	0.11989326621868157	0.7474911388251828	2.40199375113339	0.37702877786971956	2.4933676420720885	0.04704467249192623	0.2933065127486556	0.9425133947357259	0.14794154779768925	0.3465735902799725
chr17	34302977	34399938	0.7	96961	4	19.36065	1.147549999999999	0.6959999999999998	0.6409999999999999	6.234449843371437	0.23978653243736314	0.5044961646148662	2.40199375113339	0.7245249606088433	2.4463229695801623	0.09408934498385269	0.19795821388708745	0.9425133947357259	0.28429486124682546	0.4620981203732966
chr17	34302977	34476720	0.78	173743	4	19.63935	1.4262499999999996	0.9139999999999999	0.4229999999999998	8.512421901526384	2.0381855257175845	0.6017331814386205	2.40199375113339	0.8189864783068075	3.3401717469267598	0.799759432362745	0.23611284721087836	0.9425133947357259	0.32136042216903327	0.7049254841255831
chr17	34336339	34399938	0.54	63599	3	21.1967	0.6885000000000012	4.469499999999999	4.414499999999999	6.114556577152756	0.11989326621868157	0.37702877786971956	0.7474911388251828	0.7245249606088433	2.3992782970882356	0.047044672491926454	0.14794154779768925	0.2933065127486556	0.28429486124682546	0.693147180559945
chr17	36151481	36478153	0.51	326672	3	18.7295	1.7459000000000007	16.63	13.466	5.515090246059348	3.117224921685718	0.05872227370264068	0.46528085091087656	3.290663452266753	2.164054934628605	1.2231614847900811	0.27995923533178396	0.18257059748411658	1.291216673592622	1.9012608248854015
chr17	36489812	36571093	0.73	81281	4	20.5	1.9754000000000005	10.018	9.976	8.272635369089024	1.7983989932802222	0.6726212693706863	3.290663452266753	0.4217117342749433	3.2460824019429073	0.7056700873788926	0.9538467817410511	1.291216673592622	0.3114816024294092	5.01727983681492
chr17	36489812	36740612	0.64	250800	4	21.786900000000003	0.6884999999999994	10.2015	9.7925	6.4742363758088	0.0	0.8260588677268006	3.290663452266753	2.2768220307006657	2.5404123145640147	0.0	0.7893300711564012	1.291216673592622	1.8779580531608944	3.75109324330146
chr17	36505188	36571093	0.67	65905	4	18.541	0.01640000000000086	8.799	8.756999999999998	9.471568031275837	0.5994663310934083	0.5530316809116026	1.1852091873855088	0.4217117342749433	3.763573799354095	0.1881786899677047	1.0678830141555509	0.4650617988275742	0.3114816024294092	5.01727983681492
chr17	36505188	36740612	0.73	235424	4	19.8279	1.2705000000000002	8.982499999999998	8.5735	7.673169037995614	1.198932662186814	0.8026020607951696	1.1852091873855088	2.2768220307006657	3.057903711975203	0.5174913974111879	0.810508663633498	0.4650617988275742	1.8779580531608944	3.75109324330146
chr17	36648423	36740612	0.75	92189	4	22.41805	1.3196499999999993	6.465	6.055999999999999	5.994663310934074	0.4795730648747263	1.300515964146281	0.4217117342749433	2.2768220307006657	2.35223362459631	0.18817868996770493	1.0451083021126688	0.3114816024294092	1.8779580531608944	0.0
chr17	36714631	36740612	0.66	25981	4	18.69675	2.40165	15.343499999999999	14.934499999999998	14.986658277335186	8.512421901526386	1.4397713352152965	1.2458700936209046	2.2768220307006657	7.621236943692043	5.080824629128029	1.1009260950344915	1.0232045732898398	1.8779580531608944	0.0
chr17	36762410	36823831	0.55	61421	1	10.5164	10.5164	3.6355	3.5195000000000003	24.93779937348575	19.902282192301126	1.6396728093598678	49.782671094262206	6.050951229346601	9.785291878320647	7.809415633659747	0.7598104086874323	19.534120065851706	2.3743203252967446	0.0
chr17	37704145	37810028	0.74	105883	4	18.7869	2.7377000000000002	7.324999999999999	2.0389999999999997	6.4742363758088	1.438719194624178	1.3497234998315908	0.10127857975523163	2.952457654188882	2.5404123145640147	0.5645360699031146	1.251171554803549	0.9848191145043746	1.1585087950999033	2.5641898826893033
chr17	37810028	37886577	0.57	76549	3	19.295099999999998	2.2295	3.1849999999999996	2.101	20.741535055831896	12.828579485398919	1.0650357421874017	1.0125251922271783	7.199895882017654	8.138728341103231	5.033779956636103	1.3176367793529602	2.185164743464259	2.8251523578286717	2.937433801762065
chr17	38115265	38170120	0.54	54855	3	21.073749999999997	0.6967499999999998	1.0485	0.4755	8.87210170018243	0.7193595973120885	0.6644344714334002	0.2904955817500257	2.62220995375002	3.4813057644025385	0.2822680349515574	2.2709742550108567	1.040590677710515	1.0289235781952266	3.0248667276159797
chr17	38115265	38183288	0.69	68023	4	22.68855	0.9180500000000009	10.748000000000003	10.175000000000002	10.310820894806607	0.7193595973120885	1.043423747871447	0.2904955817500257	5.061146592124976	4.045841834305653	0.28226803495155695	2.0305361191993194	1.040590677710515	1.985932916581496	2.4786759387839497
chr17	38115265	38231690	0.62	116425	4	20.0	1.7704999999999984	9.93	9.357	11.629646823212104	2.0381855257175854	1.4499439023912692	0.2904955817500257	1.4836799974026105	4.563333231716841	0.799759432362745	1.9040111383461993	1.040590677710515	3.3787124600576792	3.2155826903450815
chr17	38170120	38183288	0.61	13168	4	21.991799999999998	1.6148000000000007	11.223500000000003	9.699500000000004	9.591461297494519	1.438719194624177	2.62220995375002	0.6644344714334002	5.061146592124976	3.7635737993540954	0.5645360699031143	1.0289235781952266	2.2709742550108567	1.985932916581496	0.0
chr17	38170120	38231690	0.7	61570	4	19.30325	1.0737499999999986	10.4055	8.881499999999999	10.910287225900015	2.757545123029674	2.1497834319542695	0.6644344714334002	1.4836799974026105	4.281065196765283	1.0820274673143024	1.5770700669698825	2.2709742550108567	3.3787124600576792	4.320942817686779
chr17	38170120	38347780	0.55	177660	4	18.6393	1.7377000000000002	0.7795	0.7444999999999999	7.313489239339571	0.8392528635307706	2.4834358870018454	0.6644344714334002	4.073686906037336	2.869725022007498	0.3293127074434832	2.2031502596691768	2.2709742550108567	2.7634490698205214	4.938026119321969
chr17	38191437	38231690	0.64	40253	4	18.459000000000003	0.22949999999999982	28.873999999999995	9.586999999999996	9.951141096150563	3.716691252779126	1.4296764908197428	5.061146592124976	1.4836799974026105	3.904707816829874	1.4583848472497118	1.6829634657882324	1.985932916581496	3.3787124600576792	4.320942817686779
chr17	38191437	38347780	0.51	156343	4	17.79505	0.8934500000000014	19.247999999999994	19.212999999999994	6.354343109590118	0.11989326621868157	2.343525591579352	5.061146592124976	4.073686906037336	2.4933676420720885	0.04704467249192623	2.3157787652652435	1.985932916581496	2.7634490698205214	4.938026119321969
chr17	38219408	38231690	0.53	12282	4	16.467200000000002	1.7623000000000006	26.2555	6.968500000000002	11.030180492118696	2.637651856810993	1.6399665139829418	1.3373386385981416	1.4836799974026105	4.32810986925721	1.0349827948223762	0.6435030922198013	2.139388059409035	3.3787124600576792	0.0
chr17	38514901	38689631	0.67	174730	4	20.5246	2.9344	6.2315	6.2155	6.5941296420274815	3.4769047203417633	1.6358126633396477	2.539255698494337	0.955994887343025	2.5874569870559405	1.3642955022658594	1.2126664276520094	0.9963733283488581	0.37512087039964775	3.7000143051780667
chr17	38514901	38716720	0.58	201819	4	20.79505	2.66395	12.2505	0.19649999999999856	10.43071416102529	0.35967979865604427	1.5445646453930097	2.539255698494337	0.5149950694986821	4.092886506797579	0.14113401747577914	1.1002475196185275	0.9963733283488581	0.3978407821727374	3.7000143051780667
chr17	38689631	38716720	0.52	27089	3	17.86065	0.2704500000000003	6.035000000000001	6.019000000000001	6.953809440683526	3.836584518997807	0.955994887343025	0.3942455430226817	0.5149950694986821	2.7285910045317197	1.5054295197416385	0.37512087039964775	0.15469719891586112	0.3978407821727374	0.0
chr17	38776318	38959963	0.52	183645	3	17.877049999999997	1.9590499999999995	8.8075	6.927499999999999	3.8365845189978076	0.4795730648747256	0.08356523769223899	0.5149950694986821	0.4505526470546186	1.505429519741638	0.18817868996770482	0.3873317803794952	0.3978407821727374	0.5872000995519501	1.10897324614383
chr17	39894327	39957900	0.53	63573	4	23.6639	0.7458999999999989	0.5325	0.4295	10.670500693462651	0.35967979865604427	5.5521333859940265	0.6838506521967715	5.994663310934074	4.1869758517814315	0.1411340174757787	2.178590216227498	0.7155593410849814	2.3522336245963094	3.2188758248682006
chr17	40177019	40253719	0.74	76700	4	18.5492	3.4672	0.7835	0.7165	6.833916174464845	0.8392528635307701	0.9503925144844634	1.2211523251465466	11.076671309728543	2.681546332039793	0.3293127074434834	0.4170844497328528	2.3833272958290443	4.3463523056951985	3.0445224377234195
chr17	40336225	40558031	0.55	221806	4	18.2787	1.7377000000000002	2.4765	2.2265	13.308152550273643	2.0381855257175845	0.4799925177956825	1.323778686594998	0.4127541821211365	5.221958646603808	0.799759432362745	0.994316766192754	2.2270020736707243	0.803050505416192	2.04278182239148
chr17	40374324	40558031	0.6	183707	4	15.18855	1.3524500000000002	1.6725	1.4225	7.073702706902208	4.196264317653852	0.30804281630649705	1.309105192970196	0.4127541821211365	2.7756356770236454	1.6465635372174168	1.0939966407676829	0.5136770979984067	0.803050505416192	2.2069036877093775
chr17	40374324	40669572	0.61	295248	4	16.72955	2.8934500000000005	1.665	1.4300000000000002	5.155410447403304	2.277972058154948	0.3476014600715038	1.309105192970196	0.9686766581603846	2.022920917152826	0.8938487773465975	0.984080831403214	0.5136770979984067	1.3119478629447408	2.8245518339657933
chr17	40475030	40558031	0.51	83001	4	18.7623	2.2212999999999994	15.634	15.384	10.670500693462653	0.5994663310934074	0.2657842795175648	0.3428719308778054	0.4127541821211365	4.1869758517814315	0.23522336245963116	1.5190144971550006	0.7437006594159882	0.803050505416192	4.12713438504509
chr17	40475030	40669572	0.64	194542	4	20.3033	0.680299999999999	15.6265	15.3915	8.752208433963748	1.3188259284054968	0.3500497332823302	0.3428719308778054	0.9686766581603846	3.434261091910612	0.5174913974111881	1.1085152753800704	0.7437006594159882	1.3119478629447408	4.082276879334113
chr17	40475030	40706201	0.6	231171	4	18.672150000000002	2.311449999999999	15.519	15.499	11.629646823212104	1.558612460842859	0.5601253077426493	0.3428719308778054	9.718606982833847	4.5633332317168405	0.6115807423950406	1.1607979023923718	0.7437006594159882	7.311529169855968	3.7728467231953635
chr17	41471580	41837779	0.53	366199	4	20.29505	1.8360500000000002	11.9005	11.6655	7.7930623042142955	0.8392528635307701	1.2257826720519265	10.708739818564776	4.5756272022921705	3.057903711975203	0.3293127074434834	0.721473517717573	4.201980423543835	1.795420960376193	1.9495070501524487
chr17	41654085	41751285	0.58	97200	4	20.24595	0.6229499999999994	0.07600000000000001	0.061000000000000006	14.746871744897824	5.634983512278031	0.6907430975561896	0.35978259368281096	14.016244778399649	5.786494716506922	2.2110996071205307	0.3097591604406663	0.9209945886530277	5.499805501701626	0.693147180559945
chr17	41654085	41755254	0.61	101169	4	23.336100000000002	2.4672	0.155	0.13999999999999999	12.34900642052419	3.2371181879043993	1.213520985755813	0.35978259368281096	3.3463953035050653	4.845601266668398	1.2702061572820071	0.5133718671834901	0.9209945886530277	1.313085180236631	0.693147180559945
chr17	41654085	41837779	0.68	183694	4	19.66395	1.2049500000000002	11.7905	11.7755	8.03284883665166	1.0790393959681333	1.0965011772152866	0.35978259368281096	4.5756272022921705	3.151993056959055	0.42340205242733564	0.5921112437060185	0.9209945886530277	1.795420960376193	0.693147180559945
chr17	41654085	41843858	0.72	189773	4	20.66395	0.2049500000000002	12.971	12.956	6.354343109590118	2.757545123029674	1.2079480485112162	0.35978259368281096	0.5255987957876789	2.493367642072088	1.0820274673143024	0.630656873314224	0.9209945886530277	0.6093414127033556	0.693147180559945
chr17	41771878	41837779	0.64	65901	4	16.09015	2.36885	11.8845	11.6815	6.354343109590118	0.5994663310934074	0.34930436736903603	3.3463953035050653	4.5756272022921705	2.493367642072088	0.23522336245963094	0.531118440296704	1.313085180236631	1.795420960376193	0.0
chr17	42061129	42072092	0.55	10963	1	7.59015	7.59015	2.4370000000000003	2.2190000000000003	8.512421901526384	0.8392528635307701	1.9247664740023662	4.863258699478877	6.120205998074055	3.3401717469267593	0.3293127074434834	0.7552551636029381	2.04198552606733	2.40149506176063	0.0
chr17	43045808	43099304	0.52	53496	4	18.2787	2.737700000000001	3.5104999999999995	3.3575	27.815237762734107	9.351674765057156	2.9941940269956344	0.5574216424188754	2.1891599622964835	10.914364018126877	3.669484454370243	1.1748856447063967	1.3743254350078884	0.8589999814570751	0.0
chr17	43246830	43313224	0.57	66394	4	18.41805	2.598350000000001	19.790499999999998	4.7585000000000015	5.754876778496712	0.9591461297494521	1.8780160386093434	2.0094238776102413	0.6621079504698951	2.2581442796124573	0.3763573799354094	0.7369108562762183	8.56215815668931	0.6077538647675585	2.0996497489519816
chr17	43296236	43313224	0.69	16988	4	21.18855	0.17215000000000025	7.954999999999998	7.076999999999998	11.389860290774742	4.675837382528578	4.17805589836705	1.6859100617923857	0.6621079504698951	4.469243886732988	1.8347422271851215	1.63941877297035	0.6615307865848054	0.6077538647675585	2.802901033148
chr17	43296236	43462670	0.69	166434	4	22.8525	1.4917999999999996	0.48450000000000004	0.39350000000000007	13.428045816492325	2.637651856810993	2.276354117854726	1.6859100617923857	8.750674810543345	5.269003319095734	1.0349827948223758	1.0876858078813942	0.6615307865848054	3.4336593165664713	2.565835184134081
chr17	43505630	43669885	0.65	164255	4	20.6393	4.4918	0.4545000000000003	0.42750000000000027	9.111888232619792	3.836584518997808	0.18102054745507296	1.3944527375100297	1.5877045582235698	3.575395109386391	1.5054295197416385	0.1580996573348955	1.373737033914202	0.6229961307362207	1.8793802126507575
chr17	43717800	43818000	0.53	100200	4	17.38525	3.1065500000000004	0.097	0.017000000000000008	7.793062304214296	0.11989326621868202	0.2967418165891518	0.6671989375182513	1.2764727853308138	3.057903711975203	0.047044672491926454	0.4244349693882363	0.2618008207838484	0.5008725345859992	0.549306144334055
chr17	43717800	43909610	0.66	191810	4	19.40985	1.0819500000000009	0.06250000000000001	0.05150000000000001	7.793062304214296	0.11989326621868202	0.5400541265467953	0.6671989375182513	1.6368479468150965	3.057903711975203	0.047044672491926454	0.3728059130792337	0.2618008207838484	0.6422794040537976	0.549306144334055
chr17	43717800	43930119	0.67	212319	4	22.204900000000002	1.7131000000000007	0.11200000000000002	0.0020000000000000087	6.714022908246163	0.9591461297494517	0.6459991642489443	0.6671989375182513	1.3884905490136106	2.6345016595478667	0.3763573799354094	0.39883576357022754	0.2618008207838484	0.989768967909852	1.1655025204888267
chr17	43860830	43909610	0.66	48780	4	19.0492	0.7212999999999994	1.78	1.7690000000000001	9.111888232619792	1.1989326621868144	0.39325384573573263	1.2764727853308138	1.6368479468150965	3.575395109386391	0.47044672491926165	0.15430806885420648	0.5008725345859992	0.6422794040537976	0.0
chr17	43860830	43930119	0.77	69289	4	21.844250000000002	2.073750000000002	1.8295	1.7195	8.03284883665166	2.277972058154948	0.7613479359814668	1.2764727853308138	1.3884905490136106	3.151993056959055	0.8938487773465975	0.29874375292539257	0.5008725345859992	0.989768967909852	2.3978952727983702
chr17	44079976	44290477	0.76	210501	4	18.31965	1.418050000000001	6.593999999999999	4.699	8.991994966401112	3.4769047203417633	0.9887587714815183	1.7517842790369105	1.7439020540899124	3.5283504368944647	1.3642955022658598	0.5184946398414676	0.8922041014980192	0.6842861453371083	4.112682609295796
chr17	44919133	45018320	0.57	99187	4	19.5246	2.2787000000000006	0.009000000000000001	0.007	8.752208433963748	3.716691252779126	0.39647324064370865	4.685291631714001	0.3183887567633035	3.4342610919106122	1.4583848472497123	0.8841004317597106	1.8384519606056293	0.12493191035200317	2.442155204613442
chr17	44919133	45078570	0.62	159437	4	21.0492	0.7540999999999993	0.3215	0.3055	8.87210170018243	3.596797986560445	0.3669657226033892	4.685291631714001	0.6014532749481468	3.4813057644025385	1.411340174757786	0.5972165628032302	1.8384519606056293	0.23600301527795994	2.0049031986000676
chr17	45741828	45820087	0.62	78259	4	19.9344	1.1966999999999999	19.7485	19.0775	5.515090246059348	0.47957306487472584	2.1693206527767153	0.35630970271783824	0.49700609384018546	2.164054934628605	0.1881786899677047	0.8512152755410559	4.536110741781466	0.3264451832767456	2.71467281447722
chr17	46236169	46534543	0.61	298374	4	15.81145	1.6475499999999998	2.573999999999999	2.2409999999999988	8.87210170018243	4.076371051435171	0.0835789960703203	0.6277819110392397	3.733456586128154	3.4813057644025385	1.5995188647254908	0.09460208830245166	1.012706669401851	1.4649633619694997	1.7328679513998648
chr17	46385255	46534543	0.66	149288	4	16.89345	0.56555	20.438	15.623000000000001	7.912955570432978	5.035517181184623	0.08994725508073205	0.0772021085614573	3.733456586128154	3.104948384467129	1.9758762446609004	0.13865585912094425	0.05048862803152671	1.4649633619694997	3.4657359027997297
chr17	46755739	46962083	0.51	206344	4	18.8279	0.9918000000000013	1.9235	1.7805000000000002	9.7113545637132	1.318825928405496	0.46947698554207845	6.246143204486813	0.3675050307756313	3.8106184718460216	0.5174913974111881	0.6055453521234249	2.4509113035321235	2.8140486775106157	1.7939737753466627
chr17	46801947	46962083	0.56	160136	4	16.85245	2.967250000000001	0.0805	0.06249999999999999	7.073702706902207	1.3188259284054964	0.31744732525304087	0.99634293256522	0.3675050307756313	2.7756356770236454	0.5174913974111881	0.6674670024332836	0.3909529569966166	2.8140486775106157	2.8204191863619763
chr17	47574099	47633724	0.58	59625	4	19.008200000000002	3.1557000000000013	0.9289999999999999	0.8539999999999999	11.869433355649466	1.0790393959681337	0.32172616511512014	2.5745119512076258	3.9277647726485783	4.657422576700694	0.42340205242733564	0.18305013028305034	1.0102074569409005	3.715411063347736	0.0
chr17	47574099	47647399	0.58	73300	3	18.14755	2.29505	0.9095	0.8734999999999999	17.144737069271454	4.196264317653853	0.9944762054701002	2.5745119512076258	20.51390341498491	9.267800480909461	4.186975851781431	0.8420547109059641	1.0102074569409005	8.049408429066522	0.0
chr17	47574099	47772741	0.61	198642	4	17.8115	1.9589999999999996	4.3934999999999995	2.6104999999999996	9.231781498838474	3.7166912527791265	1.1491868732713604	2.5745119512076258	1.6135821693311896	3.622439781878317	1.4583848472497123	1.2751005159861994	1.0102074569409005	2.919749936492612	3.7839313027319403
chr17	47653337	47772741	0.52	119404	4	19.3115	0.45899999999999963	20.852499999999996	13.848499999999998	13.068366017836281	7.553275771776933	0.2811473195305921	20.51390341498491	1.6135821693311896	5.127869301619954	2.96381436699135	1.2040511133238958	8.049408429066522	2.919749936492612	5.95842469302978
chr17	47938536	48075679	0.56	137143	4	22.85245	0.4262499999999996	0.0315	0.021500000000000002	12.708686219180237	5.754876778496711	0.5035511935859689	3.442517514143499	1.2376079093541315	4.986735284144177	2.2581442796124573	0.4967128163180704	1.3508023770509792	0.8662454080466271	1.44518587894808
chr17	47938536	48164945	0.54	226409	4	22.68855	0.5901499999999995	0.011500000000000002	0.0014999999999999996	7.7930623042142955	0.8392528635307701	0.6227423868890787	3.442517514143499	11.709597351797433	3.057903711975203	0.3293127074434834	0.5784768636296371	1.3508023770509792	4.594704855424154	1.7917594692280534
chr17	48104354	48164945	0.66	60591	4	20.3279	1.7705000000000002	9.5835	9.570500000000001	8.632315167745066	0.0	0.6015341045778939	1.2376079093541315	11.709597351797433	3.387216419418686	0.0	0.627355471497027	0.8662454080466271	4.594704855424154	2.484906649788
chr17	48104354	48238783	0.58	134429	4	17.5164	1.0410000000000004	9.5805	9.573500000000001	17.384523601708814	8.752208433963748	2.290323573407331	1.2376079093541315	2.924375850376243	6.821477511329299	3.4342610919106122	1.341043859502497	0.8662454080466271	1.147489833776934	2.363775916441892
chr17	48104354	48350447	0.55	246093	4	19.631149999999998	1.0737499999999986	9.741	9.413	12.349006420524193	3.7166912527791265	2.0656721189436897	1.2376079093541315	0.5644674180657356	4.845601266668398	1.4583848472497118	1.0674722612789307	0.8662454080466271	1.1620650788866824	1.824212654574298
chr17	48194811	48350447	0.53	155636	4	18.2541	2.450799999999999	18.203000000000003	17.875	12.708686219180237	3.357011454123082	1.6885941527111323	5.45793120867475	0.5644674180657356	4.986735284144176	1.3172508297739334	0.916493915260738	2.1416264173438435	1.1620650788866824	1.5054559786563337
chr17	48217270	48238783	0.57	21513	4	19.344250000000002	2.86885	0.0345	0.0275	16.785057270615408	9.351674765057156	1.6496261237730543	1.1957830550329334	2.924375850376243	6.586254148869667	3.6694844543702434	2.3092629643226914	0.469210857036888	1.147489833776934	3.8286413964891
chr17	48217270	48350447	0.68	133177	4	21.459	0.7541000000000011	0.195	0.133	11.749540089430784	4.316157583872534	1.7717019299005472	1.1957830550329334	0.5644674180657356	4.610377904208766	1.693608209709343	0.9919238333745973	0.469210857036888	1.1620650788866824	1.70864806000377
chr17	48217270	48474489	0.51	257219	4	18.7377	3.4754000000000005	1.9149999999999996	1.8529999999999998	17.144737069271454	9.7113545637132	1.185792920664203	1.1957830550329334	1.4230305765324889	6.727388166345445	3.8106184718460216	1.072510038110152	0.469210857036888	0.886024534646116	2.935074027852572
chr17	48277813	48350447	0.58	72634	4	20.33605	0.3688500000000001	0.23750000000000002	0.0905	20.26196199095717	4.196264317653853	1.201672740138229	2.924375850376243	0.5644674180657356	7.9505496511355265	1.6465635372174172	0.5233374917184289	1.147489833776934	1.1620650788866824	0.0
chr17	49565375	49841901	0.56	276526	3	16.983600000000003	0.7540999999999993	2.6105	2.4844999999999997	3.8365845189978076	0.7193595973120888	0.0589654651126501	0.8047755474633081	0.15906897130883568	1.505429519741638	0.28226803495155706	0.023137337750887665	0.31578422420209806	0.12093244722001012	0.0
chr17	52977926	53373359	0.52	395433	4	15.0	0.6066000000000003	0.15150000000000002	0.1305	6.594129642027481	2.2779720581549476	0.06306453779397711	0.007888885240453862	0.06657991746454903	2.5874569870559405	0.8938487773465977	0.29790093371009296	0.02699279032051113	0.24655616985291154	4.19252700934227
chr17	53603854	53795554	0.75	191700	4	20.71315	1.1229499999999994	0.9554999999999999	0.9254999999999999	4.555944116309896	0.9591461297494517	0.13008763366450574	0.06657991746454903	0.026620864831179113	1.7876975546931955	0.3763573799354095	0.07656722909484075	0.24655616985291154	0.07881760341393312	0.0
chr17	54670013	54793301	0.58	123288	4	21.06555	0.5901499999999995	12.612499999999999	9.296499999999998	10.790393959681333	1.4387191946241789	0.4045454443820282	0.36348169998573393	0.6412600842593823	4.234020524273357	0.5645360699031146	0.23200279731272405	0.14262583773010068	0.25162272742743036	0.0
chr17	54670013	54857617	0.53	187604	4	20.7459	0.2705000000000002	29.141500000000004	7.232500000000005	14.027512147585735	1.7983989932802222	0.485697971931291	0.36348169998573393	1.2902546987669978	5.504226681555365	0.705670087378893	0.23872906874221092	0.14262583773010068	0.5062803912936041	0.0
chr17	55184104	55208409	0.55	24305	3	18.38525	3.1557500000000003	4.303000000000001	4.035000000000001	5.515090246059348	3.5967979865604445	0.5919437130731033	0.506364341871951	0.29932426721738	2.164054934628605	1.4113401747577856	0.6348756460543835	1.034742817061811	0.11745123445417718	0.0
chr17	55208409	55910571	0.55	702162	4	20.68035	0.8606499999999997	2.991999999999999	2.7239999999999993	8.392528635307704	0.719359597312089	0.21172841895625943	0.5919437130731033	1.0025245979290753	3.2931270744348335	0.28226803495155717	0.20796719761955063	0.6348756460543835	3.979175514492973	2.074192089357123
chr17	55320562	55749354	0.67	428792	4	20.11475	1.1311499999999999	0.037000000000000005	0.022000000000000002	5.994663310934074	2.1580787919362674	0.06710569201963552	0.29932426721738	0.18975571351673476	2.35223362459631	0.8468041048546715	0.20889628636874633	0.11745123445417718	0.0744578547020648	1.791759469228055
chr17	55320562	55910571	0.56	590009	4	20.5328	0.713099999999999	2.8874999999999993	2.828499999999999	7.9129555704329775	0.2397865324373636	0.1950775930027071	0.29932426721738	1.0025245979290753	3.1049483844671286	0.09408934498385246	0.2251730992530615	0.11745123445417718	3.979175514492973	2.074192089357123
chr17	55860556	55910571	0.54	50015	3	20.09835	0.27864999999999895	2.864499999999999	2.8514999999999993	11.629646823212102	3.9564777852164883	1.3040475222025938	0.18975571351673476	1.0025245979290753	4.5633332317168405	1.5524741922335643	0.6998147822451882	0.0744578547020648	3.979175514492973	0.0
chr17	55935446	56077036	0.72	141590	4	22.2705	1.1885000000000012	10.972999999999999	3.7380000000000004	5.155410447403304	0.11989326621868113	1.0296646071185582	1.0025245979290753	14.50385337556699	2.022920917152826	0.04704467249192623	0.40402798043775867	3.979175514492973	5.691137237682064	1.89466421264869
chr17	55970160	56077036	0.83	106876	4	18.4836	2.598399999999999	7.3985	7.3125	6.5941296420274815	1.3188259284054968	0.9423101877286992	1.2986077115349495	14.50385337556699	2.5874569870559405	0.5174913974111883	0.36975115922394175	0.5095580128180057	5.691137237682064	1.89466421264869
chr17	57991793	58114635	0.82	122842	4	19.40985	2.4262499999999996	4.253500000000001	4.1585	6.714022908246163	4.316157583872533	0.20300710973026936	0.11926711387085948	1.429977878239456	2.6345016595478667	1.6936082097093428	0.51777402850071	0.49372921640370193	0.6516070638039121	2.3107502885539324
chr17	58499262	58716159	0.57	216897	4	17.35245	2.9262500000000005	0.7260000000000001	0.6920000000000001	12.588792952961555	6.5941296420274815	0.35377017837939734	0.260028947171618	0.233707223291493	4.93969061165225	2.5874569870559414	0.7582777771558573	0.48383022598323705	1.6873517113123708	3.2257830407275074
chr17	60630573	61484263	0.59	853690	4	17.8197	0.19669999999999987	1.1744999999999997	0.3884999999999996	2.637651856810993	0.23978653243736292	0.2190883052409459	0.3090903942797831	0.5645961057015021	1.0349827948223762	0.09408934498385235	0.23365555572370186	0.1212833449942911	0.22154070633539386	1.73754394767996
chr17	61502950	61689728	0.54	186778	4	17.69675	1.0901499999999995	16.971500000000002	16.9415	6.114556577152755	2.277972058154948	0.8627169677258988	0.5645961057015021	0.4803208370870091	2.3992782970882356	0.8938487773465977	1.2452690402514381	0.22154070633539386	2.1288781151098704	3.708218037883532
chr17	61943611	62024151	0.7	80540	4	19.27045	0.1393500000000003	5.470999999999999	5.2829999999999995	5.035517181184622	2.158078791936267	1.2861656569771642	9.505908124375143	0.636999902961895	1.9758762446609002	0.8468041048546715	0.5046759005838618	3.7300037654649114	2.1547507210152608	0.2310490601866483
chr17	61943611	62067817	0.53	124206	4	18.29505	1.1147500000000008	0.14150000000000001	0.04649999999999999	3.2371181879044	0.3596797986560445	1.0579442198901414	9.505908124375143	8.262395899884522	1.2702061572820074	0.14113401747577858	1.0847780462850154	3.7300037654649114	3.2420645576518172	0.3549866642554286
chr17	61943611	62103076	0.64	159465	4	20.85245	1.4426500000000004	0.101	0.08700000000000001	7.912955570432978	5.035517181184623	1.3773835243634933	9.505908124375143	0.25872063854325295	3.104948384467129	1.9758762446609004	1.0620563820959728	3.7300037654649114	0.894634953674461	0.44793986730701374
chr17	61959605	62024151	0.72	64546	4	19.163899999999998	0.03279999999999994	5.386499999999999	5.367499999999999	7.9129555704329775	0.7193595973120885	1.3522495244817667	1.0794441875384602	0.636999902961895	3.1049483844671286	0.28226803495155717	0.5306064136293848	0.4235608877602458	2.1547507210152608	0.17328679513998624
chr17	61959605	62067817	0.71	108212	4	18.188499999999998	1.0082000000000004	0.05700000000000001	0.038000000000000006	6.114556577152755	2.5177585905923108	1.0636300555385192	1.0794441875384602	8.262395899884522	2.399278297088236	0.9879381223304501	1.185985533563511	0.4235608877602458	3.2420645576518172	0.358351893845611
chr17	61996659	62024151	0.54	27492	4	16.79505	2.3360499999999993	5.3904999999999985	5.363499999999999	6.114556577152756	1.0790393959681333	0.7675401882179521	4.076052609825028	0.636999902961895	2.3992782970882356	0.42340205242733586	0.3011735180626731	1.5993939120761096	2.1547507210152608	0.0
chr17	61996659	62067817	0.58	71158	4	15.81965	1.3606499999999988	0.06100000000000001	0.034	4.316157583872533	0.719359597312089	0.6874343379131236	4.076052609825028	8.262395899884522	1.693608209709343	0.28226803495155706	1.4386183892525282	1.5993939120761096	3.2420645576518172	0.549306144334055
chr17	61996659	62103076	0.54	106417	4	18.37705	3.91805	0.020500000000000004	0.006500000000000001	8.991994966401112	3.956477785216489	1.2888720463287973	4.076052609825028	0.25872063854325295	3.5283504368944647	1.5524741922335648	1.2873327221824433	1.5993939120761096	0.894634953674461	0.7324081924454067
chr17	62384403	62398523	0.62	14120	3	19.0246	3.204900000000001	2.445	2.328	9.111888232619792	4.795730648747259	1.9019894924210092	1.46155600723726	0.9119766697739228	4.892645939160324	3.199037729450981	1.5459439119159883	0.5734969599015765	0.35784865241336283	0.0
chr17	62384403	62645400	0.58	260997	4	18.622950000000003	3.6065500000000004	8.04	3.2669999999999995	3.4769047203417625	0.8392528635307703	0.8489092057461326	1.46155600723726	2.4877640715029403	1.3642955022658596	0.3293127074434834	1.0440071842712235	0.5734969599015765	0.9761686345884236	4.60280764789727
chr17	62844036	63133425	0.62	289389	4	19.4426	3.049200000000001	9.174999999999999	9.156999999999998	14.866765011116504	10.790393959681333	1.0042582037122485	0.49967484900285425	1.1071808934301963	5.833539388998848	4.234020524273358	0.9857972970328536	0.7206764522931403	0.5201095370365945	1.8939355102972033
chr17	63133425	63194932	0.52	61507	3	22.622950000000003	0.13114999999999988	9.258999999999999	9.072999999999999	14.626978478679142	11.030180492118697	1.1071808934301963	3.522914637904394	0.047320364721109176	5.739450044014996	4.32810986925721	0.5201095370365945	2.1912795349252523	0.19439497126621677	0.0
chr17	66259383	66432519	0.51	173136	4	18.082	4.754099999999999	16.909	4.633000000000002	4.076371051435171	0.47957306487472584	0.05539842261282759	11.755308898427236	0.7557432359574698	2.728591004531719	0.9408934498385239	0.2282455693398138	4.612641515322768	3.7562307917911952	3.113268334643735
chr17	66259383	66459171	0.54	199788	4	16.91805	3.5901499999999995	6.170499999999999	6.105499999999998	5.874770044715393	2.2779720581549485	0.14882540504050798	11.755308898427236	10.569935308951766	3.434261091910612	0.23522336245963094	0.6988837565621405	4.612641515322768	4.147515207096768	3.113268334643735
chr17	67565388	68165328	0.51	599940	4	17.770500000000002	4.4590000000000005	3.2804999999999995	1.7665000000000002	12.828579485398919	5.155410447403305	0.0655482070202479	0.5785629625196795	0.027101893673426358	5.033779956636103	2.0229209171528266	0.0558319278832074	0.38418960900999977	0.04634718309901275	0.0
chr17	71251965	71365954	0.75	113989	4	25.73775	1.114749999999999	0.08750000000000002	0.07550000000000001	5.874770044715392	0.11989326621868157	0.21035936137466155	6.959476733871781	0.35322934906571934	2.305188952104383	0.04704467249192601	0.47874637105891255	2.730814782066238	0.23940507612483783	1.9459101490553101
chr17	71425692	71706432	0.69	280740	4	22.2541	2.483600000000001	7.443	7.428999999999999	5.035517181184622	0.9591461297494517	0.08541231475292548	0.35322934906571934	0.14642244007397665	1.9758762446609	0.3763573799354094	0.0790948401232071	0.23940507612483783	0.057454400534761536	1.7328679513998648
chr17	72297303	72364504	0.53	67201	3	24.07375	2.0573499999999996	13.2235	13.187499999999998	8.392528635307704	0.23978653243736225	0.9277317068751115	1.4340389237531614	3.3268142173807025	3.2931270744348335	0.09408934498385246	0.767264788487539	0.9326938376910539	1.3054017980683896	1.229626484704645
chr17	72297303	72489584	0.57	192281	4	17.9918	4.0246	13.220999999999998	13.19	7.313489239339571	0.8392528635307706	0.7482378366162947	1.4340389237531614	0.11072195656637131	2.869725022007498	0.3293127074434832	0.6517909076741404	0.9326938376910539	0.3850211038401074	1.49461381760644
chr17	72297303	72858297	0.59	560994	4	20.38525	1.6311499999999999	13.210999999999999	13.2	8.87210170018243	0.7193595973120885	0.6223403302509483	1.4340389237531614	14.668031077854355	3.4813057644025385	0.2822680349515574	0.6936857272149318	0.9326938376910539	5.75555858909056	1.8363553185775339
chr17	72375748	72489584	0.55	113836	4	17.2213	3.2541	8.797999999999996	8.766999999999996	7.073702706902207	0.599466331093407	0.38758145023081264	3.3268142173807025	0.11072195656637131	2.7756356770236454	0.2352233624596307	0.5190634654227072	1.3054017980683896	0.3850211038401074	1.8920948169591325
chr17	72375748	72858297	0.59	482549	4	19.61475	0.8606499999999997	8.787999999999997	8.776999999999997	8.632315167745066	0.9591461297494521	0.5167931002548083	3.3268142173807025	14.668031077854355	3.387216419418686	0.37635737993540985	0.6691851645834545	1.3054017980683896	5.75555858909056	1.988037527045756
chr17	72919621	72954178	0.71	34557	4	18.541	2.0820000000000007	5.351499999999999	5.331499999999999	6.833916174464845	0.8392528635307701	0.7493979657735104	0.5560931127582381	8.86408491749969	2.681546332039793	0.3293127074434834	0.42474571917356746	2.612033041176469	3.4781600755107163	2.484906649788
chr17	73110210	73167954	0.63	57744	4	19.08195	2.06555	5.1610000000000005	5.067000000000001	12.10921988808683	5.874770044715393	3.3552839811822746	1.4167981783644827	0.44381052633340806	4.751511921684546	2.3051889521043836	3.0111718885106544	1.2662953123083232	2.758246366175385	6.76140127163208
chr17	73110210	73234950	0.65	124740	4	21.7541	0.6066000000000003	0.0535	0.040499999999999994	14.746871744897824	3.237118187904401	1.7915748615650335	1.4167981783644827	14.00591968806663	5.7864947165069225	1.2702061572820074	2.875329349674886	1.2662953123083232	5.495754060711768	6.918421183101405
chr17	73236799	73408854	0.53	172055	4	17.352449999999997	0.9754500000000004	6.696000000000001	6.678000000000001	8.632315167745066	6.234449843371436	2.4584199425736437	14.00591968806663	4.5761828296577285	3.3872164194186856	2.4463229695801614	1.9096218806986867	5.495754060711768	1.7956389818570033	3.9727087185328385
chr17	73629098	73746013	0.51	116915	4	25.13115	0.09834999999999994	0.19400000000000003	0.08199999999999999	11.389860290774742	0.11989326621868113	0.5742653131117618	3.7532748348033285	3.622297051329673	4.469243886732988	0.04704467249192623	0.8916819419416537	1.472739803863964	1.4213457004120018	2.51773296355299
chr17	73900889	74001526	0.62	100637	4	24.74595	2.1229499999999994	6.947000000000001	6.745000000000001	26.85609163298465	19.4227091274264	1.915680833884554	10.856892425789292	3.9910488979678047	10.538006638191465	7.621236943692042	2.1615764142677816	4.260113720813338	1.566039480163085	3.04653198915014
chr17	74117925	74178323	0.59	60398	4	17.77865	0.1393500000000003	0.14600000000000002	0.07700000000000001	20.38185525717585	11.509753556993422	0.7463801466641982	1.0565504788996456	0.9081259620626588	7.997594323627452	4.516288559224914	1.021931360465697	1.503786284603575	0.3563376811232144	3.36729582998647
chr17	74117925	74275574	0.53	157649	4	20.663899999999998	2.7459000000000007	0.188	0.03500000000000002	19.782388926082444	12.10921988808683	2.689154954038768	1.0565504788996456	0.6074880819629448	7.7623709611678215	4.751511921684545	1.5326544279921404	1.503786284603575	0.46659855477323803	4.056104554509061
chr17	74519412	74610609	0.52	91197	4	17.89345	4.204950000000001	2.352	2.1079999999999997	12.828579485398919	0.11989326621868202	0.47327846133891827	4.308221386581462	4.076269144706553	5.033779956636103	0.047044672491926676	1.1059988576673547	1.690494141553849	1.5994788777535467	1.850679972287324
chr17	74519412	74620021	0.54	100609	4	19.3033	2.7951000000000015	0.1655	0.07849999999999999	11.150073758337378	1.7983989932802231	0.8103392442893121	4.308221386581462	0.5173838073088624	4.375154541749136	0.7056700873788933	1.1521640511296818	1.690494141553849	2.193873606263589	1.850679972287324
chr17	74519412	74677490	0.7	158078	4	18.94265	3.155750000000001	12.117999999999999	11.873999999999999	8.152742102870342	4.795730648747259	0.7038357712707424	4.308221386581462	1.9337195162992693	3.1990377294509815	1.8817868996770482	1.5308758669673725	1.690494141553849	1.0672783887217232	1.8943904352384415
chr17	74864368	75052469	0.57	188101	4	22.377049999999997	0.4098500000000005	0.06100000000000001	0.053000000000000005	12.588792952961555	2.757545123029674	0.34163981421264783	1.1097703930331386	1.1399181496477588	4.93969061165225	1.0820274673143022	0.2641090379714837	2.044540270989095	0.4472901415494617	0.0
chr17	75277534	75327597	0.52	50063	1	10.88525	10.88525	0.5780000000000001	0.548	20.98132158826926	9.951141096150565	1.1878445167981546	4.448132846147378	1.2480756405327935	8.232817686087085	3.904707816829874	0.4660958703233005	1.745393711819458	1.0494210798459231	0.0
chr17	75327597	75370633	0.54	43036	4	18.62295	3.147549999999999	11.487999999999998	11.457999999999998	9.231781498838473	1.7983989932802222	1.2480756405327935	1.1878445167981546	0.1672498669340825	3.904707816829874	0.42340205242733564	1.0494210798459231	0.4660958703233005	0.15937944861959036	0.0
chr17	75327597	75491064	0.59	163467	4	20.40985	1.3606499999999997	0.019000000000000003	0.011000000000000003	9.351674765057155	1.6785057270615407	0.4517991520656022	1.1878445167981546	1.94459053144801	3.669484454370243	0.6586254148869668	0.39370094250799875	0.4660958703233005	0.7630338847889168	0.0
chr17	75370633	75491064	0.54	120431	3	17.2623	1.7868999999999993	11.476999999999997	11.468999999999998	7.553275771776933	0.11989326621868157	0.1672498669340825	1.2480756405327935	1.94459053144801	3.2460824019429073	0.23522336245963116	0.15937944861959036	1.0494210798459231	0.7630338847889168	0.0
chr17	76037062	76108753	0.52	71691	1	12.4672	12.4672	7.5550000000000015	7.5390000000000015	8.752208433963748	0.11989326621868113	0.41474564481222204	0.0651943093373601	4.440969481988417	3.4342610919106122	0.04704467249192623	0.30448352005487095	0.33475169153198836	1.74258289406941	0.0
chr17	76861900	77038575	0.57	176675	4	16.0656	1.5246000000000004	0.3385000000000001	0.32550000000000007	3.9564777852164887	1.7983989932802222	0.6026048982719069	0.12148514876371223	0.2339536427532645	1.5524741922335643	0.7056700873788929	0.6944531249975577	0.5705420302964503	1.12664359694171	1.884521758665105
chr17	76861900	77387947	0.52	526047	4	16.2459	1.7049000000000012	0.3690000000000001	0.2950000000000001	6.354343109590118	0.5994663310934074	0.3828948501700131	0.12148514876371223	3.2106176462836635	2.493367642072088	0.23522336245963094	0.4442909719851825	0.5705420302964503	1.2598076641828848	1.98172570135031
chr17	76989755	77038575	0.81	48820	4	19.672150000000002	2.081950000000001	17.5125	17.4995	7.313489239339571	5.1554104474033045	1.0216222602820872	0.44260781084210754	0.2339536427532645	3.998797161813726	3.151993056959055	1.0946896343881227	0.5416272958282066	1.12664359694171	1.8722570325555237
chr17	77020335	77038575	0.55	18240	4	15.3525	2.2376999999999994	13.600500000000007	13.587500000000006	5.395196979840666	3.2371181879043998	0.8413562541661859	1.1291452148783607	0.2339536427532645	2.1170102621366786	1.2702061572820071	0.3301380525749207	1.5507204013035187	1.12664359694171	0.0
chr17	77083672	77387947	0.55	304275	4	20.418	2.4672	0.40900000000000003	0.33499999999999996	8.03284883665166	1.0790393959681333	0.2773966294238822	0.2339536427532645	3.2106176462836635	3.151993056959055	0.42340205242733564	0.19790380671979468	1.12664359694171	1.2598076641828848	0.0
chr17	77982351	78010281	0.57	27930	4	17.9508	0.8196999999999992	0.486	0.478	20.02217545851981	10.430714161025291	3.022014300678545	14.495020759206607	2.2549764567390844	7.856460306151675	4.092886506797579	1.7248028869220344	5.687671425489049	1.116152529695658	0.0
chr17	78400663	78549307	0.66	148644	4	19.22135	3.8770500000000006	3.838499999999999	3.807499999999999	6.833916174464845	1.7983989932802218	1.7873811115187843	0.12473668786108763	0.12689194114352867	2.681546332039793	0.705670087378893	1.0760736152992993	0.5596064752530355	0.32364064311568014	1.8141392368405969
chr17	78549307	78836540	0.59	287233	1	7.67215	7.67215	3.823999999999999	3.821999999999999	5.994663310934074	0.9591461297494517	0.12689194114352867	1.4605399794254859	2.920179193812336	2.35223362459631	0.37635737993540963	0.32364064311568014	0.9873486720585666	1.145843116327015	0.0
chr17	78549307	78840153	0.52	290846	2	15.63115	0.2868499999999994	3.830999999999999	3.814999999999999	5.63498351227803	0.5994663310934074	0.16159122132579834	1.4605399794254859	0.30884729083537604	2.211099607120531	0.23522336245963116	0.33385435599367247	0.9873486720585666	0.12118795413303181	0.0
chr17	78840153	78955059	0.65	114906	4	16.36065	0.44265000000000043	0.7014999999999998	0.6854999999999998	9.231781498838474	2.9973316554670375	0.30884729083537604	2.920179193812336	1.0354303341502145	3.622439781878317	1.176116812298155	0.12118795413303181	1.145843116327015	1.095217552087273	2.07944154167984
chr17	79568696	81153056	0.54	1584360	3	18.344250000000002	2.819650000000001	0.4375	0.4235	4.915623914965941	1.5586124608428593	1.4831907002740268	0.1690065776976057	0.0	1.9288315721689742	0.6115807423950407	1.6901352964228074	1.2732699631307907	0.0	3.697440709012711
chr17	80023457	81153056	0.56	1129599	1	10.58195	10.58195	0.4365	0.4245	12.229113154305512	5.754876778496712	1.0758137590353352	5.22196507040287	0.0	4.798556594176472	2.2581442796124573	1.202105726728651	3.1134705120867507	0.0	2.8282968844639416
chr17	80056333	81153056	0.61	1096723	1	10.58195	10.58195	0.7225	0.13849999999999996	30.93246268441982	24.45822630861102	0.9961197510990704	3.734356509548906	0.0	12.137525502916958	9.597113188352942	1.1863227655813828	1.7286155362649605	0.0	2.7738521593481735
chr17	80111813	81153056	0.64	1041243	3	18.7459	2.418000000000001	0.485	0.376	7.193595973120889	0.719359597312089	0.8944414435311621	2.904407891094231	0.0	2.822680349515572	0.28226803495155717	1.188809358245445	1.1396546472449316	0.0	2.737665488305169
chr17	80278723	81153056	0.71	874333	1	10.58195	10.58195	0.453	0.408	14.267298680023096	7.7930623042142955	0.9883999150258038	0.4022540835328119	0.0	5.598316026539218	3.057903711975203	1.184600729450046	1.2108556289336463	0.0	2.7648030944270374
chr17	80309705	80382356	0.72	72651	4	20.508200000000002	2.3115000000000006	13.350000000000001	13.313	11.629646823212102	2.757545123029675	0.5148820946749338	1.8574904068480766	2.8816673296151936	4.563333231716841	1.0820274673143024	1.27954567513243	0.9110710572318028	1.1307315250312746	3.8622959031278548
chr17	80309705	80452508	0.61	142803	4	22.45905	0.3606499999999997	0.3340000000000001	0.29700000000000004	11.030180492118696	2.1580787919362674	1.7060083958765626	1.8574904068480766	26.3224313803421	4.32810986925721	0.8468041048546713	1.905466871797519	0.9110710572318028	10.328604787701089	3.463842283437575
chr17	80309705	81153056	0.7	843351	4	21.9918	0.8278999999999996	0.449	0.41200000000000003	7.673169037995614	1.198932662186814	0.9564723289819885	1.8574904068480766	0.0	3.0108590394832766	0.47044672491926187	1.1946493287932205	0.9110710572318028	0.0	2.851122090838166
chr17	80382356	81153056	0.7	770700	3	19.680300000000003	1.483600000000001	13.762000000000002	12.901000000000002	10.43071416102529	3.9564777852164887	0.9993438980002722	0.5148820946749338	0.0	4.092886506797579	1.5524741922335643	1.187134800341223	1.27954567513243	0.0	2.648887328380229
chr17	80407985	81153056	0.83	745071	1	10.58195	10.58195	0.5765	0.2844999999999999	21.70068118558135	15.226444809772548	0.935882937770832	2.8816673296151936	0.0	8.515085721038641	5.974673406474627	1.189580093370819	1.1307315250312746	0.0	2.5745949240556922
chr17	80455168	81153056	0.68	697888	1	10.58195	10.58195	0.5625	0.2985	14.147405413804416	7.673169037995615	0.706418667022815	26.3224313803421	0.0	5.551271354047291	3.010859039483276	1.0143865944943964	10.328604787701089	0.0	2.544761994538462
chr17	80477656	81153056	0.75	675400	1	10.58195	10.58195	1.1219999999999992	0.26099999999999923	22.899613847768162	16.42537747195936	0.46721805846545705	7.890520900197821	0.0	8.985532445957903	6.445120131393888	0.9450727218988074	3.096145290290411	0.0	2.425697238155271
chr17	80512463	81153056	0.76	640593	3	18.29505	2.868850000000001	0.4935	0.3675	5.63498351227803	0.8392528635307706	0.4372053236405018	1.019576717347939	0.0	2.2110996071205316	0.3293127074434834	0.9241595812604871	1.3299611495404768	0.0	2.425697238155271
chr17	80606039	81153056	0.88	547017	1	10.58195	10.58195	0.5475	0.3135	25.177585905923113	18.703349530114313	0.42607909722936727	0.5022458788334951	0.0	9.8793812233045	7.338968908740485	1.0416588026006688	0.23729466333449992	0.0	2.311656013845369
chr17	80739765	81153056	0.84	413291	4	21.9344	0.7704999999999984	0.4455	0.4155	4.555944116309896	1.918292259498904	0.04641505040029673	8.341610057249907	0.0	1.7876975546931955	0.7527147598708193	0.4871898934780678	3.273147238168513	0.0	1.0711088143746537
chr16	147013	157102	0.65	10089	2	24.08195	2.049149999999999	0.027500000000000004	0.006500000000000004	12.22911315430551	5.515090246059347	5.989315707623696	-0.5292444372121073	1.0136630054936284	4.798556594176472	2.164054934628605	2.350135289516384	-0.5139576002841684	1.6419900594702508	0.0
chr16	147013	230907	0.74	83894	2	23.09015	3.0409500000000005	0.030000000000000006	0.009000000000000003	29.37385022357696	11.629646823212106	1.6120295169460594	-0.5292444372121073	5.1776726666945185	11.525944760521918	4.563333231716841	1.7271508245539928	-0.5139576002841684	3.3953708757021346	3.032626123324273
chr16	147013	284999	0.79	137986	2	19.7295	6.4016	0.081	0.060000000000000005	34.88894046963631	17.14473706927145	3.0098000824830975	-0.5292444372121073	1.7721620527967292	13.689999695150522	6.727388166345445	2.3811110741931247	-0.5139576002841684	0.9792666681371895	3.744149016912603
chr16	147013	402987	0.83	255974	2	19.54095	6.59015	0.0425	0.0215	54.911115928156114	37.16691252779126	2.4393263787216406	-0.5292444372121073	4.895709290277628	21.546460001302197	14.58384847249712	1.7349485038472003	-0.5139576002841684	3.224840309390591	3.3720224150029368
chr16	147013	451770	0.73	304757	3	20.6475	5.4836	0.0675	0.0465	26.256625301891248	8.51242190152639	2.8325240003494807	-0.5292444372121073	7.762294659579178	10.302783275731837	3.3401717469267593	1.9734381593754515	-0.5139576002841684	3.0458308590881433	3.655820877315374
chr16	147013	475618	0.72	328605	1	13.06555	13.06555	2.9509999999999987	2.929999999999999	26.496411834328605	8.75220843396375	3.190294486742901	-0.5292444372121073	1.0649976336891662	10.396872620715689	3.434261091910612	2.051265402122057	-0.5139576002841684	0.41789223416599497	3.67664357539343
chr16	147013	537760	0.69	390747	3	22.61475	3.516349999999999	0.026000000000000002	0.005000000000000001	11.269967024556058	6.474236375808799	2.85230034464465	-0.5292444372121073	1.8265863273917116	4.422199214241062	2.5404123145640143	1.791503777840551	-0.5139576002841684	1.869410368580713	3.636589969402875
chr16	147013	639630	0.76	492617	3	20.81965	5.31145	0.16950000000000004	0.14850000000000002	62.10471190127701	44.36050850091215	2.6362952550982968	-0.5292444372121073	11.924254895062072	24.36914035081777	17.406528822012692	1.8060863635792272	-0.5139576002841684	4.678933887957033	3.552353070028402
chr16	147013	661187	0.68	514174	3	21.31145	4.819649999999999	0.5764999999999998	0.5554999999999998	11.030180492118696	6.714022908246162	3.0256975701875453	-0.5292444372121073	4.37638953117006	4.32810986925721	2.634501659547867	1.9265319210811864	-0.5139576002841684	1.7172424998036229	3.5930371737063003
chr16	147013	686610	0.75	539597	3	20.1475	5.9836	0.0105	0.0105	41.24328357922642	23.499080178861565	3.0893351399369293	-0.5292444372121073	8.162777982080193	16.183367337222613	9.220755808417534	1.9166712936923398	-0.5139576002841684	5.276399562470693	3.4796542243863824
chr16	147013	710933	0.7	563920	3	19.7295	6.4016	0.03	0.009	22.300147516674755	4.555944116309899	3.3081628996359127	-0.5292444372121073	24.451155298835413	8.750309083498273	1.787697554693195	2.0615831086332816	-0.5139576002841684	9.594338609349698	3.6230692442254364
chr16	147013	718190	0.67	571177	2	19.524549999999998	6.60655	1.8335	1.8125	26.13673203567256	8.392528635307704	3.5767918812668094	-0.5292444372121073	1.045268016095176	10.25573860323991	3.2931270744348335	2.157289354978458	-0.5139576002841684	5.331957410512768	3.6230692442254364
chr16	147013	764988	0.76	617975	1	13.06555	13.06555	0.131	0.11	19.063029328770355	1.3188259284054986	3.385084686247105	-0.5292444372121073	21.18720086676474	7.480102926216265	0.5174913974111877	2.3977005620060803	-0.5139576002841684	8.3136022333362	3.7619819963760257
chr16	147013	771190	0.72	624177	1	13.06555	13.06555	0.013000000000000001	0.008	28.41470409382751	10.670500693462655	3.5619715701783776	-0.5292444372121073	5.512334079019838	11.149587380586507	4.186975851781431	2.456482641713582	-0.5139576002841684	2.1629734479046525	3.7789741915278423
chr16	147013	790852	0.66	643839	3	22.680300000000003	3.450799999999999	0.081	0.060000000000000005	23.978653243736296	6.234449843371438	3.6215330873415827	-0.5292444372121073	0.5760988435793815	9.40893449838524	2.4463229695801623	2.447519255263443	-0.5139576002841684	0.8059325150517135	3.818848851791505
chr16	147013	1020608	0.67	873595	1	13.06555	13.06555	0.0225	0.0014999999999999996	36.08787313182312	18.34366973145827	2.82058208589374	-0.5292444372121073	2.151120743684579	14.160446420069785	7.1978348912647085	2.0157809748427833	-0.5139576002841684	1.0172172045593435	3.81294993256711
chr16	147013	1107555	0.54	960542	2	24.6967	1.4344000000000001	0.012	0.009000000000000001	12.588792952961555	5.155410447403303	2.7589847778626395	-0.5292444372121073	1.9342965763774236	4.93969061165225	2.0229209171528266	1.9250004764212985	-0.5139576002841684	0.7589946609007375	3.791241266613069
chr16	147013	1143753	0.66	996740	1	13.06555	13.06555	17.781499999999998	17.760499999999997	17.504416867927496	0.23978653243736225	2.729035078324784	-0.5292444372121073	6.093685703617864	6.8685221838212245	0.09408934498385246	1.8826553528081065	-0.5139576002841684	2.3910888178869727	3.791241266613069
chr16	147013	1153197	0.54	1006184	3	21.2377	4.8934	0.013500000000000002	0.007500000000000001	14.027512147585732	3.7166912527791247	2.760615545222755	-0.5292444372121073	0.8307808311019746	5.504226681555364	1.4583848472497123	1.887427487570938	-0.5139576002841684	0.32598838403880853	3.791241266613069
chr16	147013	1202841	0.59	1055828	3	21.59835	4.53275	5.120999999999999	5.099999999999999	18.103883199020903	0.35967979865604605	2.6698766042704296	-0.5292444372121073	0.2978674468915812	7.103745546280855	0.1411340174757787	1.8140101479514648	-0.5139576002841684	0.5894797001459271	3.791241266613069
chr16	147013	1350963	0.63	1203950	2	25.01635	1.1147500000000008	0.0235	0.0025000000000000005	10.430714161025287	7.313489239339569	2.3780482555771534	-0.5292444372121073	0.6036280636415612	4.092886506797579	2.869725022007498	1.6633561349194852	-0.5139576002841684	4.130183059058716	3.6820225726473175
chr16	147013	1401810	0.68	1254797	1	13.06555	13.06555	4.399500000000001	4.3785	18.463562997676945	0.7193595973120903	2.3061450365709324	-0.5292444372121073	1.3944785134918718	7.244879563756634	0.2822680349515574	1.7633171235190017	-0.5139576002841684	1.2478294719583267	3.652120365306074
chr16	147013	1458211	0.65	1311198	1	13.06555	13.06555	0.017	0.003999999999999998	24.338333042392343	6.594129642027484	2.2669298276031165	-0.5292444372121073	20.95981431611653	9.550068515861017	2.5874569870559405	1.7411434937272587	-0.5139576002841684	8.224378491739216	3.724211194261751
chr16	147013	1464343	0.65	1317330	1	13.06555	13.06555	0.020000000000000004	0.0009999999999999992	21.46089465314398	3.7166912527791265	2.3539427762823117	-0.5292444372121073	1.5741811120409441	8.420996376054788	1.4583848472497118	1.7713221103288768	-0.5139576002841684	1.807455072257499	3.6959336643186855
chr16	147013	1662365	0.65	1515352	1	13.06555	13.06555	7.778500000000001	7.7575	46.39869402662973	28.65449062626487	2.2520456828832836	-0.5292444372121073	1.1378622619561503	26.486150612954447	19.52353908414937	1.7760438656616508	-0.5139576002841684	1.9066049429214043	3.5689632990323283
chr16	147013	1755931	0.53	1608918	3	22.26225	3.86885	0.07100000000000001	0.05	33.21043474257477	15.466231342209914	2.1872507797480907	-0.5292444372121073	3.0454337855720297	13.031374280263556	6.068762751458479	1.7836365942872774	-0.5139576002841684	1.6301242858289526	3.5455676480761893
chr16	147013	1813881	0.56	1666868	3	24.204900000000002	1.9261999999999997	0.0815	0.060500000000000005	18.70334953011431	0.9591461297494526	2.2159353624073046	-0.5292444372121073	11.966314478639996	7.338968908740487	0.3763573799354094	1.7778480417234086	-0.5139576002841684	4.695437561574208	3.491090390308404
chr16	147013	1823259	0.54	1676246	2	20.30325	5.82785	0.263	0.24200000000000002	22.180254250456073	4.436050850091217	2.2699130656932667	-0.5292444372121073	0.49042055451490246	8.703264411006346	1.7406528822012692	1.7939463931212496	-0.5139576002841684	1.8016737562179825	3.491090390308404
chr16	147013	1979720	0.54	1832707	3	24.1311	2.0	0.0125	0.0085	22.53993404911212	4.795730648747261	2.117995068003795	-0.5292444372121073	6.682192678605065	8.844398428482124	1.8817868996770475	1.79460608992902	-0.5139576002841684	2.622011861112674	3.586648763686542
chr16	147013	1993069	0.55	1846056	3	19.9836	6.147500000000001	0.027000000000000003	0.006	28.294810827608828	10.550607427243973	2.1509991989206885	-0.5292444372121073	11.870462448160094	11.102542708094582	4.139931179289504	1.8005891368352516	-0.5139576002841684	4.657826380197363	3.586648763686542
chr16	147013	2008098	0.67	1861085	1	13.06555	13.06555	3.589	3.568	15.586124608428591	2.1580787919362647	2.22948772210626	-0.5292444372121073	3.4370049730936314	12.278659520392736	5.316047991587659	1.8236624615520103	-0.5139576002841684	7.207244550837998	3.5834320389102468
chr16	147013	2034051	0.67	1887038	1	13.06555	13.06555	0.020499999999999997	0.0005000000000000022	21.700681185581345	3.9564777852164905	2.245586787988943	-0.5292444372121073	2.5475967162834996	8.515085721038641	1.5524741922335643	1.8975050384282068	-0.5139576002841684	4.771896217483142	3.723773379109324
chr16	147013	2054005	0.53	1906992	2	24.7295	1.4016000000000002	0.5924999999999994	0.5714999999999995	14.027512147585732	3.7166912527791247	2.2487468988384847	-0.5292444372121073	8.052696106675448	5.504226681555364	1.4583848472497123	1.9275815157216942	-0.5139576002841684	3.159780886480898	3.745260274401764
chr16	147013	2059484	0.68	1912471	1	13.06555	13.06555	0.959	0.938	21.94046771801871	4.196264317653853	2.2653745170924284	-0.5292444372121073	3.486527159056822	8.609175066022495	1.6465635372174168	1.9311116191075177	-0.5139576002841684	2.7459847015345398	3.745260274401764
chr16	147013	2097723	0.53	1950710	2	22.6311	3.5	5.540499999999999	5.519499999999999	34.049687606105536	16.30548420574068	2.288820600696002	-0.5292444372121073	1.8585984504434836	13.360686987707039	6.398075458901962	1.9468923217332244	-0.5139576002841684	2.4023724240719178	3.7717623310500947
chr16	1107555	1153197	0.55	45642	4	19.8033	3.4589999999999996	0.0045000000000000005	0.0015	8.87210170018243	1.438719194624178	2.7949352626238353	2.151120743684579	0.8307808311019746	3.481305764402538	0.5645360699031143	1.0966989073969033	1.0172172045593435	0.32598838403880853	0.0
chr16	1107555	1202841	0.68	95286	4	20.16395	3.09835	5.111999999999998	5.108999999999998	12.9484727516176	5.515090246059349	1.7716109274804643	2.151120743684579	0.2978674468915812	5.0808246291280295	2.1640549346286053	0.6951587732576882	1.0172172045593435	0.5894797001459271	0.0
chr16	2097723	2301687	0.51	203964	4	18.385199999999998	0.7459000000000007	5.532999999999999	5.526999999999998	40.64381724813302	9.711354563713197	3.155395329871361	3.486527159056822	12.02328662616079	15.94814397476298	3.8106184718460216	3.1331746343978613	2.7459847015345398	4.71779274552915	3.7029664531589206
chr16	2635851	2771148	0.6	135297	4	18.64755	2.8606499999999997	2.2525	2.1945	14.746871744897822	10.670500693462651	1.885724520967606	0.693911719446985	1.0908121096170975	5.786494716506922	4.186975851781431	1.440927166208727	2.6495190918709612	2.947511854026444	5.257495372027781
chr16	2848526	2867349	0.55	18823	3	17.81965	1.3770500000000006	1.3419999999999996	1.3009999999999997	13.068366017836281	6.594129642027481	3.4140567759237777	1.0908121096170975	1.758848792843324	5.127869301619955	2.5874569870559405	1.3396347264342794	2.947511854026444	0.6901510654585944	0.0
chr16	2848526	2918205	0.67	69679	4	18.13935	1.6967499999999998	2.7715	2.7304999999999997	16.66516400439673	10.190927628587927	3.303650614099922	1.0908121096170975	13.59465262310743	6.53920947637774	3.998797161813726	1.5393713067293118	2.947511854026444	5.334377821762439	2.910660646115897
chr16	2867349	2892434	0.65	25085	3	20.30325	1.1065500000000004	1.3809999999999998	1.2619999999999996	24.69801284104838	5.0355171811846215	1.758848792843324	3.4140567759237777	4.7266911830421945	9.691202533336796	1.9758762446608995	0.6901510654585944	1.3396347264342794	2.5118726222843675	1.09861228866811
chr16	2867349	2918205	0.63	50856	4	19.516399999999997	0.3196999999999992	4.0725	1.4295000000000002	23.259293646424208	3.5967979865604462	3.2627867006185145	3.4140567759237777	13.59465262310743	9.126666463433681	1.4113401747577856	1.6132985060940555	1.3396347264342794	5.334377821762439	0.549306144334055
chr16	2867349	2977106	0.54	109757	4	19.540950000000002	0.3442500000000006	1.5479999999999998	1.0949999999999998	15.46623134220991	4.196264317653851	7.768806630531653	3.4140567759237777	1.520917893504969	6.068762751458479	1.6465635372174168	4.783462968283539	1.3396347264342794	0.5967898485353186	2.346484475072848
chr16	2892434	2918205	0.51	25771	4	20.62295	0.7868500000000012	2.8104999999999998	2.6914999999999996	28.294810827608828	1.4387191946241753	4.7266911830421945	1.758848792843324	13.59465262310743	11.102542708094582	0.5645360699031139	2.5118726222843675	0.6901510654585944	5.334377821762439	0.0
chr16	2892434	2924837	0.53	32403	3	20.319650000000003	1.0901499999999995	0.30500000000000016	0.18600000000000017	25.417372438360474	4.316157583872533	6.541718195063076	1.758848792843324	4.7163872589226745	9.973470568288352	1.6936082097093426	3.0895615548813056	0.6901510654585944	6.901395380672879	0.8047189562170501
chr16	2892434	2977106	0.61	84672	4	20.6475	0.7622999999999998	0.2860000000000001	0.1670000000000001	20.501748523394532	9.231781498838473	9.549321940887046	1.758848792843324	1.520917893504969	8.044638996119378	3.6224397818783163	5.996151095201099	0.6901510654585944	0.5967898485353186	2.6584525216740325
chr16	2892434	3011791	0.51	119357	4	20.1967	1.2131000000000007	0.0655	0.053500000000000006	21.10121485448794	8.632315167745064	7.216277424156169	1.758848792843324	5.33742222332752	8.468041048546715	3.1990377294509806	4.4271032401058585	0.6901510654585944	14.393018437027857	2.6584525216740325
chr16	2924837	2977106	0.51	52269	4	19.55735	0.32784999999999975	0.4720000000000002	0.019000000000000045	16.185590939522	4.9156239149659395	11.413818758808453	13.59465262310743	1.520917893504969	6.3510307864100355	1.9288315721689737	7.798026410875443	5.334377821762439	0.5967898485353186	4.512186087131015
chr16	2924837	3011791	0.55	86954	4	19.10655	0.12295000000000122	0.2515000000000001	0.23950000000000013	16.785057270615408	4.316157583872532	7.467648754978252	13.59465262310743	5.33742222332752	6.774432838837372	1.505429519741638	4.925531871638982	5.334377821762439	14.393018437027857	4.512186087131015
chr16	2924837	3020237	0.59	95400	4	17.7459	1.483600000000001	0.4075000000000002	0.0835000000000001	14.866765011116502	6.234449843371436	7.279054485729593	13.59465262310743	3.5196981471081656	13.642955022658596	5.363092664079586	5.763712076369322	5.334377821762439	3.9427809918953263	4.3121317265633925
chr16	2977106	3011791	0.56	34685	3	19.4344	0.450800000000001	0.2325000000000001	0.22050000000000008	11.869433355649466	0.5994663310934074	1.520917893504969	8.993216870867261	5.33742222332752	4.845601266668398	0.42340205242733564	0.5967898485353186	3.528829897478361	14.393018437027857	0.0
chr16	3054028	3078292	0.58	24264	4	18.7541	2.1967	6.893500000000001	0.34650000000000114	40.7637105143517	14.387191946241776	16.1280753765981	3.5196981471081656	3.4958627528373394	15.995188647254905	5.6453606990311425	6.32846237280115	3.9427809918953263	1.371734405700344	3.4125016880492054
chr16	3109021	3179619	0.6	70598	4	19.8033	1.180299999999999	9.7165	1.6475000000000015	19.063029328770355	2.5177585905923117	4.80945253309309	3.4958627528373394	2.950068238269411	7.480102926216265	0.9879381223304509	3.0919754152035117	1.371734405700344	7.793225940440382	2.065639743252664
chr16	3109021	3224247	0.6	115226	4	20.90985	0.07375000000000043	4.959	3.11	14.267298680023096	7.313489239339571	4.070456819185617	3.4958627528373394	1.0002589634972854	5.598316026539218	2.8697250220074983	3.9848298432749525	1.371734405700344	2.8276437667657452	2.279034170810949
chr16	3202703	3224247	0.59	21544	4	17.41805	3.418049999999999	0.9424999999999997	0.9064999999999996	12.828579485398917	5.874770044715391	2.8493015365746808	2.950068238269411	1.0002589634972854	10.067559913272206	7.338968908740487	2.830017431746024	7.793225940440382	2.8276437667657452	2.07944154167984
chr16	3661735	3704249	0.58	42514	1	10.18035	10.18035	0.0315	0.006500000000000004	22.420040782893437	16.66516400439673	1.5115677351746077	2.3739745081866963	0.6859523964650186	8.797353755990198	6.53920947637774	0.7170566819110923	0.9315189815424558	0.2691594520236734	0.0
chr16	4338480	4357637	0.51	19157	1	9.9754	9.9754	3.6165000000000007	3.5705000000000005	25.417372438360474	21.341001386925303	1.5520974068086344	1.9350888305480611	28.40783123143281	9.973470568288352	8.373951703562861	0.6090243137233229	4.191366536019571	11.146890552227097	0.0
chr16	4409304	4635612	0.58	226308	4	21.80325	1.8688500000000001	14.8505	10.967500000000001	4.436050850091215	0.35967979865604427	0.7162614486790452	0.7396416273653429	0.7595235319069511	1.7406528822012692	0.1411340174757787	1.589858313529577	1.7828196771347093	0.2980278787575975	4.1932086969428735
chr16	5037852	5134932	0.54	97080	4	14.057400000000001	0.7458999999999998	0.0165	0.0015000000000000013	5.395196979840667	0.8392528635307706	0.19759912026152696	0.8646926920901223	0.5085710316614992	2.1170102621366786	0.3293127074434835	0.7559712514153776	1.485177469109513	1.6481941777576312	2.96582515169011
chr16	5289821	5540304	0.57	250483	4	21.59015	0.6065500000000004	10.8015	9.8505	6.5941296420274815	0.5994663310934074	0.022975119183723892	4.070148420676636	0.2440672430677306	2.5874569870559405	0.23522336245963116	0.027045479488976787	1.5970771794223353	0.09576904423627773	0.0
chr16	6385021	7665607	0.56	1280586	4	13.92625	0.6967499999999998	1.8835000000000002	1.6975	4.196264317653852	0.8392528635307703	0.04943334111372748	0.0794305122416052	0.03612434668052156	1.6465635372174168	0.3293127074434833	0.14371448601532053	0.05491429980010392	0.0857235376913587	0.0
chr16	7075683	7318227	0.53	242544	3	20.491799999999998	4.1639	0.09150000000000001	0.0485	4.196264317653852	0.11989326621868113	0.07909048500473743	0.01666481369612549	0.06255946840702802	1.6465635372174168	0.04704467249192623	0.16913613370340905	0.16947094984219832	0.07824541546425672	0.0
chr16	7075683	7665607	0.54	589924	4	19.63935	5.01635	0.16300000000000006	0.023000000000000048	4.555944116309897	0.47957306487472584	0.08779756546007689	0.01666481369612549	0.03612434668052156	1.7876975546931952	0.1881786899677047	0.11355973587869438	0.16947094984219832	0.0857235376913587	0.0
chr16	7318227	7563535	0.56	245308	3	17.352449999999997	1.0245499999999996	0.0235	0.0195	3.9564777852164887	0.35967979865604427	0.06255946840702802	0.07909048500473743	0.1691416875880764	1.5524741922335643	0.14113401747577858	0.07824541546425672	0.16913613370340905	0.06636915940549193	0.0
chr16	7318227	7665607	0.59	347380	4	15.475449999999999	0.8524500000000002	0.11450000000000006	0.07150000000000006	4.675837382528577	0.3596797986560447	0.09387693134746203	0.07909048500473743	0.03612434668052156	1.8347422271851215	0.14113401747577847	0.0747557695190951	0.16913613370340905	0.0857235376913587	0.0
chr16	7563535	7665607	0.75	102072	4	16.5	1.8769999999999998	0.09500000000000006	0.09100000000000005	4.316157583872533	0.719359597312089	0.1691416875880764	0.06255946840702802	0.03612434668052156	1.693608209709343	0.28226803495155706	0.06636915940549193	0.07824541546425672	0.0857235376913587	0.0
chr16	9102636	9144344	0.54	41708	3	18.70495	1.1639499999999998	0.5215	0.4725	7.31348923933957	1.7983989932802222	0.8738743869396559	0.8798521382644038	6.727079983631058	2.869725022007498	0.7056700873788928	0.3428977759073934	1.1451975315184182	2.868759221678474	0.0
chr16	9254058	9391427	0.63	137369	3	20.7049	2.8033	0.522	0.30300000000000005	4.675837382528577	0.599466331093407	0.18852103096939773	0.8642185453236394	0.03878534750863143	1.8347422271851215	0.23522336245963094	0.5178136610719478	0.7496092358935458	0.05681723730908961	0.0
chr16	10350774	10603612	0.68	252838	4	21.811500000000002	0.2049000000000003	0.6345000000000003	0.33050000000000035	6.953809440683526	1.438719194624178	0.12139265518625546	1.055446044111585	1.4264752817888238	2.728591004531719	0.5645360699031143	0.33045403913043503	0.414144305548928	0.5597317060924871	2.980502669811635
chr16	10615715	10647112	0.56	31397	1	9.7951	9.7951	4.169499999999999	4.1495	9.231781498838474	4.436050850091215	0.8553712658210865	1.4264752817888238	2.40334353389943	3.6224397818783167	1.740652882201269	0.33563737421382517	0.5597317060924871	0.9430430332230765	1.09861228866811
chr16	10615715	10830843	0.72	215128	4	18.42625	1.1639499999999998	4.6975	3.6214999999999997	7.793062304214296	2.997331655467037	0.6910660170278394	1.4264752817888238	0.24273096457283344	3.057903711975203	1.1761168122981551	0.31840133849728786	0.5597317060924871	0.716405822023963	2.2154083994216562
chr16	10615715	11012611	0.51	396896	4	19.41805	0.17215000000000025	4.162999999999999	4.156	5.874770044715392	1.0790393959681333	0.4857402747310122	1.4264752817888238	1.3428289967219003	2.3051889521043836	0.42340205242733564	0.5006769949959089	0.5597317060924871	0.5269099120897931	2.4460919119586353
chr16	11490176	11501392	0.53	11216	3	19.37705	0.8360500000000002	0.08950000000000002	0.07950000000000002	5.155410447403304	0.8392528635307706	1.5392858715665239	0.5250439134008786	0.13067176520444201	2.022920917152826	0.3293127074434832	0.603997221722305	0.7598693039509772	0.22017669804366732	0.0
chr16	11490176	11735224	0.6	245048	4	17.9344	2.2787000000000006	0.15350000000000003	0.015500000000000014	4.91562391496594	1.0790393959681335	0.20744811170350685	0.5250439134008786	0.28855967582649045	1.9288315721689737	0.42340205242733564	0.16740783198785397	0.7598693039509772	0.6176036648011535	2.079441541679837
chr16	11490176	11808350	0.66	318174	4	17.09015	3.1229500000000003	1.0939999999999999	0.9249999999999998	8.752208433963748	2.757545123029674	0.22609000022380488	0.5250439134008786	2.4556760309352295	3.434261091910612	1.0820274673143027	0.2708764386945784	0.7598693039509772	0.9635776742532354	2.384871785637888
chr16	11501392	11626174	0.55	124782	3	20.582	2.0410000000000004	7.053499999999997	7.043499999999997	3.8365845189978076	0.4795730648747256	0.13067176520444201	1.5392858715665239	0.15831848083897418	1.505429519741638	0.18817868996770482	0.22017669804366732	0.603997221722305	0.06212226353816939	0.693147180559945
chr16	11501392	11735224	0.68	233832	4	17.09835	1.4426500000000004	0.07400000000000001	0.064	4.07637105143517	0.23978653243736292	0.1435651003337046	1.5392858715665239	0.28855967582649045	1.5995188647254905	0.09408934498385246	0.14646635864262492	0.603997221722305	0.6176036648011535	2.079441541679837
chr16	11501392	11808350	0.61	306958	4	16.2541	2.2869	1.0144999999999997	1.0044999999999997	7.9129555704329775	3.5967979865604445	0.17810687258751606	1.5392858715665239	2.4556760309352295	3.1049483844671286	1.4113401747577858	0.2587044715119704	0.603997221722305	0.9635776742532354	2.384871785637888
chr16	11626174	11735224	0.69	109050	4	19.13935	3.483650000000001	7.117499999999997	6.979499999999997	3.5967979865604445	0.2397865324373627	0.15831848083897418	0.13067176520444201	0.28855967582649045	1.4113401747577856	0.09408934498385235	0.06212226353816939	0.22017669804366732	0.6176036648011535	3.4657359027997297
chr16	11626174	11808350	0.68	182176	4	18.2951	4.3279000000000005	8.057999999999996	6.038999999999996	7.433382505558252	4.07637105143517	0.21059769228645966	0.13067176520444201	2.4556760309352295	2.916769694499424	1.5995188647254905	0.28509418601290243	0.22017669804366732	0.9635776742532354	3.2307340881768596
chr16	12189210	12913398	0.53	724188	4	20.86065	1.8770500000000006	20.919	9.812000000000003	7.433382505558252	0.9591461297494517	0.07681772623333748	1.190789761611092	0.025658849705715945	2.916769694499424	0.3763573799354094	0.19488588249981853	0.7421054011725742	0.11722288599826448	1.6430012865523138
chr16	12549231	12667719	0.55	118488	3	19.92625	1.0901500000000013	2.8695000000000004	2.857500000000001	3.5967979865604445	0.47957306487472606	0.1376129583227051	0.07459590310838715	0.05465687265290206	1.4113401747577858	0.1881786899677047	0.05399766608350181	0.1108098757382303	0.3875724710848653	0.0
chr16	12549231	12913398	0.74	364167	4	20.0	1.0164000000000009	18.229000000000003	12.502000000000002	6.234449843371437	2.1580787919362665	0.07901425415395562	0.07459590310838715	0.025658849705715945	2.4463229695801623	0.8468041048546715	0.2780046934582902	0.1108098757382303	0.11722288599826448	1.4325249457433924
chr16	12667719	12913398	0.77	245679	4	18.90985	0.07375000000000043	15.371500000000003	15.359500000000002	5.754876778496711	2.6376518568109923	0.05465687265290206	0.1376129583227051	0.025658849705715945	2.2581442796124573	1.0349827948223762	0.3875724710848653	0.05399766608350181	0.11722288599826448	1.4325249457433924
chr16	16198359	16281309	0.53	82950	1	9.5246	9.5246	9.1975	9.1395	5.0355171811846215	0.2397865324373627	0.7515913011900467	0.09507085910042888	1.9198281219965008	1.9758762446609002	0.09408934498385224	1.311239093445851	0.7794009142510738	0.7533174138018607	0.0
chr16	16198359	16288803	0.51	90444	1	7.7787	7.7787	9.2	9.137	4.436050850091215	0.8392528635307701	0.8483889520582476	0.09507085910042888	0.3324596636913178	1.9288315721689737	0.14113401747577858	1.2650108741360897	0.7794009142510738	0.3512200585985691	0.0
chr16	17288166	18771388	0.52	1483222	4	17.9098	4.4836	8.181000000000001	8.179000000000002	3.9564777852164887	0.35967979865604427	0.015519933707824481	0.03589850130786485	5.150024763025006	1.5524741922335643	0.14113401747577858	0.030195431440683686	0.02465074359825546	3.6085850705729854	1.7783191718114497
chr16	19097675	19191376	0.66	93701	4	18.459	1.2131000000000007	0.42450000000000004	0.2615	11.989326621868148	7.193595973120889	1.443310149247849	0.38524862708391433	0.4429110986813751	4.70446724919262	2.8226803495155717	0.5663375051588857	1.4312612406209226	0.5300685778684395	2.04301673668685
chr16	19097675	19514051	0.51	416376	4	19.39345	0.27865000000000073	0.6115	0.07450000000000001	12.22911315430551	6.953809440683527	0.4353724002407593	0.38524862708391433	2.572943240283785	4.798556594176472	2.7285910045317197	0.2648392614393601	1.4312612406209226	2.332015124564359	1.3201349465481
chr16	19179141	19369678	0.51	190537	3	13.4918	0.32789999999999964	16.598	15.042	4.076371051435171	0.9591461297494519	0.25169550526917395	0.6067269793201988	0.11293998327762587	1.5995188647254905	0.3763573799354094	0.1797473539214025	0.23807235330525078	0.20854723802118655	0.0
chr16	19191376	19369678	0.6	178302	3	15.532799999999998	1.7130999999999998	0.8594999999999998	0.6964999999999998	3.9564777852164887	0.8392528635307703	0.17213870933574754	1.411085438127514	0.11293998327762587	1.5524741922335645	0.3293127074434834	0.15408738396251806	0.5536929169462502	0.20854723802118655	0.0
chr16	19234687	19369678	0.57	134991	4	14.9836	1.1639000000000008	0.8659999999999998	0.6899999999999997	2.757545123029674	0.3596797986560445	0.08526311796337106	0.4429110986813751	0.11293998327762587	1.0820274673143024	0.14113401747577858	0.033456219742241444	0.5300685778684395	0.20854723802118655	0.0
chr16	19234687	19514051	0.68	279364	4	17.631149999999998	1.483649999999999	0.35650000000000004	0.18050000000000002	3.836584518997807	1.4387191946241775	0.0961329721545534	0.4429110986813751	2.572943240283785	1.505429519741638	0.5645360699031142	0.12259461338655755	0.5300685778684395	2.332015124564359	0.5972531564093501
chr16	21200130	21289476	0.53	89346	4	15.196750000000002	0.11474999999999991	16.421499999999998	15.736499999999998	7.073702706902207	1.558612460842859	0.23617414158986347	1.8428682042969529	2.6597925518421475	2.7756356770236454	0.6115807423950406	0.09267188635841571	0.9851190051773362	1.6470425656863972	0.0
chr16	21312555	21566070	0.54	253515	1	9.13115	9.13115	0.3435	0.2915	15.466231342209912	0.35967979865604516	0.13620204197376984	2.6597925518421475	3.488660221117523	6.068762751458479	0.1411340174757787	0.5403786217639551	1.6470425656863972	1.503279577998802	0.0
chr16	21695654	21719825	0.73	24171	4	19.6475	0.2705000000000002	4.087000000000001	4.056000000000001	4.915623914965941	0.8392528635307701	0.9523605607540789	0.7128253648014092	0.07212931547576266	1.928831572168974	0.3293127074434834	1.2456493481789235	0.408456753026515	0.30489698764537687	0.0
chr16	21695654	22019552	0.53	323898	4	17.88525	2.03275	19.7655	11.622499999999999	7.9129555704329775	2.158078791936267	0.302048500560189	0.7128253648014092	0.1898505612119261	3.1049483844671286	0.8468041048546713	0.4334120702070027	0.408456753026515	0.1655446039875122	2.32251883499876
chr16	21695654	22110490	0.57	414836	4	17.6885	2.229499999999999	11.306000000000001	3.1629999999999994	4.555944116309896	1.1989326621868146	0.2774531033226003	0.7128253648014092	0.6086918164362696	1.7876975546931955	0.470446724919262	0.37469168035880235	0.408456753026515	2.3673589054368698	1.9566849410370424
chr16	22217641	22332727	0.63	115086	4	20.9508	0.5245999999999995	3.1975	2.4215	11.030180492118696	7.6731690379956135	3.25865993024378	0.6086918164362696	0.07883942661438882	4.32810986925721	3.010859039483276	1.3211718323158808	2.3673589054368698	0.30185685761199255	5.15329159449778
chr16	22734199	23072092	0.6	337893	1	9.0164	9.0164	2.0970000000000004	1.3750000000000004	6.234449843371436	0.719359597312089	0.28102229654120015	0.07883942661438882	0.30712836372781005	2.4463229695801623	0.28226803495155717	0.1715307405304433	0.30185685761199255	0.7756123187633959	0.0
chr16	22824745	22910324	0.58	85579	1	10.86065	10.86065	13.834	2.4410000000000025	5.395196979840667	0.5994663310934074	0.15690818794905673	0.28600871936071387	0.48390888851582775	2.1170102621366786	0.2352233624596307	0.15392220401896883	0.11222637397848671	0.31899842503404907	0.0
chr16	22910324	22959876	0.74	49552	4	19.491799999999998	2.2295	8.138000000000002	8.137000000000002	7.193595973120889	2.3978653243736296	0.48390888851582775	0.15690818794905673	0.28206158018225486	2.822680349515572	0.940893449838524	0.31899842503404907	0.15392220401896883	0.16769327900451342	0.0
chr16	22910324	23072092	0.66	161768	4	19.87705	1.8442499999999988	8.498500000000002	7.7765	5.155410447403304	0.35967979865604427	0.34389048220580215	0.15690818794905673	0.30712836372781005	2.0229209171528266	0.14113401747577847	0.21404034762164134	0.15392220401896883	0.7756123187633959	0.0
chr16	22910324	23445791	0.67	535467	4	20.84425	0.8770500000000006	8.795000000000002	7.480000000000001	5.155410447403304	0.35967979865604427	0.263311242472775	0.15690818794905673	1.8702122203344715	2.0229209171528266	0.14113401747577847	0.30012045790388553	0.15392220401896883	1.4982744946041409	1.845063947106615
chr16	22959876	23072092	0.53	112216	3	17.647550000000003	0.385250000000001	0.36150000000000004	0.36050000000000004	7.553275771776933	2.0381855257175854	0.28206158018225486	0.48390888851582775	0.30712836372781005	2.9638143669913504	0.7997594323627455	0.16769327900451342	0.31899842503404907	0.7756123187633959	0.0
chr16	23308340	23445791	0.73	137451	4	18.959	1.0081999999999987	0.898	0.4169999999999999	4.436050850091215	1.079039395968133	0.12560570920175285	0.2681683848565128	1.8702122203344715	1.7406528822012692	0.42340205242733575	0.09309609182766168	0.16441569025513073	1.4982744946041409	0.0
chr16	23706179	24021882	0.56	315703	4	16.95085	3.4098500000000014	15.675499999999998	15.672499999999998	5.395196979840667	1.5586124608428593	0.06380068838350757	4.054325655682398	0.4848457625423742	2.1170102621366786	0.6115807423950406	0.21577459120853817	1.5908685171634145	0.19024763297632227	1.7309856169634033
chr16	24053534	24082374	0.56	28840	3	17.3033	1.7623000000000006	8.9035	5.2195	2.877438389248356	0.47957306487472606	0.3990899291606596	0.4848457625423742	0.07371890408281175	1.1290721398062287	0.1881786899677047	0.2609967960717126	0.19024763297632227	0.08058071180926354	0.0
chr16	24053534	24264526	0.79	210992	4	17.20495	1.8606499999999997	10.274999999999999	3.8480000000000008	3.8365845189978076	0.4795730648747256	0.11819310387827855	0.4848457625423742	0.08725128724552493	1.505429519741638	0.18817868996770482	0.10524136183452057	0.19024763297632227	0.09842951603511071	0.0
chr16	24082374	24264526	0.76	182152	4	15.44265	0.09834999999999905	5.0554999999999986	1.371499999999999	3.3570114541230813	0.9591461297494517	0.07371890408281175	0.3990899291606596	0.08725128724552493	1.3172508297739336	0.3763573799354095	0.08058071180926354	0.2609967960717126	0.09842951603511071	0.0
chr16	27166369	27386445	0.55	220076	4	17.64755	1.1393500000000003	0.3875	0.3705	11.030180492118696	0.9591461297494517	0.29636096995112016	0.7010370383550811	0.38564510851942624	4.32810986925721	0.3763573799354094	0.9166267818634449	0.2750784836737213	0.22010544303258797	2.2495965758975878
chr16	27166369	27468520	0.61	302151	4	20.508200000000002	1.7213000000000012	0.0145	0.0025000000000000005	8.512421901526386	3.476904720341763	0.32061372990555925	0.7010370383550811	0.1356614921550618	3.3401717469267593	1.3642955022658594	0.7274267167154144	0.2750784836737213	0.7655259120546745	1.8048967486582614
chr16	27190898	27386445	0.58	195547	4	14.868849999999998	1.6393499999999996	0.3845	0.3735	6.354343109590118	3.7166912527791265	0.11281359971892892	1.7596141644064305	0.38564510851942624	2.493367642072088	1.4583848472497118	0.9449977424776963	0.6904513880343034	0.22010544303258797	2.8119957198719847
chr16	27616993	27879007	0.57	262014	4	21.6803	2.0410000000000004	0.8240000000000001	0.09300000000000008	19.90228219230113	16.06569767330332	0.13178402936858435	0.1356614921550618	0.6336584712712876	7.809415633659748	6.303986113918111	0.12353055437665629	0.7655259120546745	0.31358321562820385	0.0
chr16	28289155	28328449	0.6	39294	4	18.13935	1.6639499999999998	0.12100000000000002	0.07200000000000001	11.38986029077474	5.874770044715392	3.7346505281128453	3.576137072680173	0.35136775519716157	4.469243886732988	2.3051889521043836	1.465431850412726	1.5458380691204168	0.13787247181441872	1.5890269151739724
chr16	28884982	28956916	0.57	71934	4	19.049149999999997	1.5901499999999995	17.392999999999994	17.317999999999994	12.349006420524193	8.512421901526386	4.466788354131098	5.479430045076884	4.249986285771967	4.845601266668397	3.3401717469267593	3.1601170167234875	5.7472819215976045	6.463734069580764	3.32421347040815
chr16	29712013	29859919	0.51	147906	4	22.63935	2.786850000000001	0.028	0.006000000000000002	5.874770044715392	0.11989326621868157	3.975204369913418	5.3540852537848185	3.7155993880466736	2.305188952104383	0.04704467249192601	2.603096559124876	2.1008785163858588	1.4579564126898426	3.0432893583779452
chr16	30043644	30076669	0.53	33025	1	9.86065	9.86065	4.0825000000000005	4.0295	19.66249565986376	12.708686219180235	2.0910982995294636	8.729931676491288	4.801145474470347	7.715326288675896	4.986735284144177	2.6439034714614693	3.425519960798524	3.7961527219680002	6.361302477573
chr16	30406596	30420856	0.54	14260	4	20.401600000000002	0.4836000000000009	8.381499999999999	7.7545	12.468899686742875	3.8365845189978085	2.6904519768568074	10.116982323756304	3.3403333110418933	6.398075458901962	0.0	5.225719581150847	3.96978191552146	5.058219556693099	2.89037175789616
chr16	30856125	30913542	0.67	57417	4	16.614800000000002	2.0082000000000004	2.3659999999999997	2.1259999999999994	5.754876778496711	1.9182922594989036	0.2839835624595622	2.124530239791499	3.698129322133627	2.2581442796124573	0.752714759870819	1.664921094860303	0.8336400573813951	8.543867875945732	2.3547651006561647
chr16	30996363	31022067	0.53	25704	1	10.56555	10.56555	19.658	19.554000000000002	6.833916174464845	1.3188259284054968	1.0821365453911496	2.4256324324823084	1.300475612638785	2.681546332039793	0.5174913974111881	1.7863212088437583	0.9517889283605458	2.800666635074625	0.0
chr16	30996363	31053781	0.84	57418	4	19.03275	2.09835	2.4450000000000007	2.3410000000000006	8.152742102870342	2.637651856810993	1.2027329642613906	2.4256324324823084	4.073132451760181	3.1990377294509815	1.0349827948223767	2.3465802016245187	0.9517889283605458	3.665155365123405	3.21162348176676
chr16	31724624	31880066	0.6	155442	4	21.344250000000002	4.67215	1.1905000000000001	1.1425	13.66783234892969	7.193595973120889	0.2036246463744156	0.8085824931027356	0.2738226932024243	5.363092664079586	2.822680349515571	0.11863918128198986	0.6439337231453021	0.5673081437875306	0.0
chr16	34337110	34726728	0.64	389618	3	17.35245	4.31965	12.913499999999997	12.844499999999998	4.555944116309896	0.9591461297494517	0.2831024360301294	0.02820767162127526	0.0017612637478743305	1.7876975546931955	0.3763573799354095	0.48491446680485906	0.02714381153311098	0.01401045474807638	1.1249524175825651
chr16	34430132	34726728	0.63	296596	3	13.811499999999999	0.7786999999999997	13.355999999999998	12.401999999999997	7.193595973120888	1.6785057270615402	0.23607084206027723	0.4330603238962501	0.0017612637478743305	2.8226803495155717	0.6586254148869668	0.5405610455046072	0.3074881304969913	0.01401045474807638	0.0
chr16	34625646	34726728	0.68	101082	3	15.418050000000001	2.38525	16.727999999999998	9.029999999999996	7.553275771776933	2.0381855257175854	0.5408611760325157	0.07849227204185495	0.0017612637478743305	2.9638143669913504	0.7997594323627455	0.2122274060299395	0.71031165643466	0.01401045474807638	0.0
chr16	34666591	34726728	0.7	60137	3	15.729500000000002	2.6967000000000008	14.111499999999998	11.646499999999996	5.0355171811846215	0.47957306487472584	0.2392402671606794	0.9838597496514099	0.0017612637478743305	1.9758762446609	0.18817868996770482	0.09387499707386705	0.3860547064913225	0.01401045474807638	0.0
chr16	46707452	46963759	0.56	256307	4	21.9426	0.2705000000000002	0.036500000000000005	0.0275	8.872101700182428	5.994663310934073	0.9916768733729658	0.0017612637478743305	0.66643159966657	3.481305764402538	2.3522336245963094	1.2055441674514205	0.01401045474807638	0.9274523638881894	5.182979756652314
chr16	49034588	49384478	0.58	349890	4	20.33605	0.8770500000000006	0.222	0.208	4.675837382528578	2.0381855257175854	0.6661308111952808	0.05699996178923098	0.632517448423011	1.8347422271851215	0.7997594323627453	0.2613817008897211	0.13317994681625905	0.24819222250742867	1.6384833510064525
chr16	49499005	49526147	0.51	27142	3	19.2705	1.0738000000000003	7.0665	7.0405	10.910287225900014	0.11989326621868113	1.0954804370434383	0.5899429660697108	0.20454175847194547	4.281065196765284	0.04704467249192579	1.2063625397679105	0.3373089128480579	0.10598398990966008	0.0
chr16	49499005	49910549	0.61	411544	4	18.0246	2.3197	0.39900000000000013	0.3730000000000001	12.468899686742873	1.6785057270615402	0.31230094810379094	0.5899429660697108	0.7744601598622913	4.8926459391603245	0.6586254148869664	0.20850621713662057	0.3373089128480579	0.9235837036507469	1.09861228866811
chr16	49526147	49910549	0.52	384402	4	16.9508	1.2458999999999998	7.4395	6.6674999999999995	12.588792952961555	1.558612460842859	0.2570019182111268	1.0954804370434383	0.7744601598622913	4.93969061165225	0.6115807423950406	0.13804920518335687	1.2063625397679105	0.9235837036507469	1.09861228866811
chr16	50669870	50840343	0.58	170473	4	17.68035	4.352450000000001	0.0635	0.0405	15.106551543553866	4.076371051435171	0.6301547255690848	0.8205591583059634	0.7397964749320879	5.927628733982701	1.599518864725491	1.1060698606092472	0.3219775228438947	0.29028721938712654	0.7652266106674307
chr16	51852363	52005155	0.6	152792	4	19.0328	1.7049000000000003	0.0205	0.0145	2.5177585905923108	0.11989326621868135	0.05649716717985933	0.6479104229117782	0.043522573827336174	0.9879381223304501	0.04704467249192612	0.04433761478897699	0.2542322401526214	0.017077733356418243	0.0
chr16	53455365	53544307	0.54	88942	4	21.844250000000002	0.17215000000000025	0.42900000000000027	0.35300000000000026	9.351674765057156	2.39786532437363	4.30279626914204	0.5148944973310615	0.10100232451013047	3.6694844543702434	0.940893449838524	2.310394745392881	0.38076466619067095	0.27467243391821555	5.721562562355475
chr16	55069119	55291950	0.57	222831	4	14.295100000000001	1.1803	16.024500000000003	14.987500000000004	5.035517181184622	1.198932662186815	0.0731742181551969	0.3527713595318785	0.1620007264732066	1.9758762446609002	0.4704467249192621	0.028712681174979975	0.13842322923656256	0.09444259661928413	0.0
chr16	55499172	56352139	0.53	852967	4	21.368850000000002	2.1721500000000002	3.0420000000000003	2.547	11.869433355649466	0.8392528635307706	0.17991713719277802	0.1620007264732066	0.6011823927742743	4.657422576700693	0.3293127074434832	0.2073796155884606	0.09444259661928413	0.23589672437809828	1.7669911410325874
chr16	55978192	56352139	0.63	373947	4	20.05735	0.8606500000000015	1.659	1.1640000000000001	8.512421901526384	4.196264317653852	0.05129850645944221	0.03522594532728518	0.6011823927742743	3.3401717469267593	1.6465635372174163	0.32306909524415617	0.013822236339094827	0.23589672437809828	2.42008600030548
chr16	56611053	56677348	0.59	66295	4	15.86065	1.1557500000000003	0.0655	0.060500000000000005	3.9564777852164887	1.3188259284054962	0.27488915401221187	1.7224962751367565	0.8328047502804373	1.5524741922335643	0.5174913974111881	0.6982722336836168	0.8202509413803081	1.1917951660450172	1.573707571493161
chr16	56611053	56696927	0.52	85874	4	15.11475	1.90165	1.5244999999999997	1.5194999999999999	2.997331655467037	0.3596797986560447	0.4020921428020154	1.7224962751367565	0.3182221801991393	1.176116812298155	0.14113401747577858	0.8107938990620067	0.8202509413803081	0.9124863102331089	1.7259003940820323
chr16	56611053	56736110	0.79	125057	4	19.0492	2.032799999999998	4.033500000000001	4.0285	3.4769047203417625	0.8392528635307703	0.3758139117180417	1.7224962751367565	1.5821818105312626	1.3642955022658596	0.3293127074434834	0.8426562797917324	0.8202509413803081	0.6208290711119859	1.6781783124366647
chr16	56998434	57126624	0.53	128190	3	20.3443	3.2622999999999998	1.4605000000000001	1.3165	16.90495053683409	5.155410447403303	1.0998867390059242	1.7092876398165122	0.25500827646956853	6.633298821361594	2.022920917152826	0.49323691262305014	1.6998873855621337	1.1163799397530434	0.0
chr16	57496617	57553831	0.57	57214	4	19.4836	4.9098	6.789499999999999	6.7044999999999995	18.943136062551673	11.030180492118696	1.0561437091309027	2.695052292260494	8.509311601423796	7.433058253724338	4.32810986925721	0.9603974109583282	2.1232097887883046	4.628477322994207	2.6390573296152597
chr16	57625202	57791281	0.52	166079	3	21.2377	4.2377	6.234500000000001	6.2255	6.714022908246163	0.47957306487472584	0.5082211442623797	1.9398896981381757	1.0459143286463368	2.634501659547867	0.1881786899677047	1.2282449913895914	0.7611893344611532	1.1474565717403162	2.145229720574195
chr16	58333859	58370706	0.56	36847	3	19.549149999999997	2.1557499999999994	7.301499999999999	7.282499999999999	5.754876778496711	1.6785057270615402	0.4164881286398141	0.9755999989627271	0.3495268383802756	2.2581442796124573	0.6586254148869666	0.2757795548689461	1.0306522150687036	0.6134350743346834	0.0
chr16	58333859	58521633	0.78	187774	4	21.08195	0.6229499999999994	7.405999999999999	7.177999999999999	10.310820894806607	6.234449843371436	0.36266669087419495	0.9755999989627271	0.22982236937204611	4.045841834305652	2.4463229695801623	0.5471767375801059	1.0306522150687036	1.0424141992752742	1.30400766847605
chr16	58370706	58521633	0.61	150927	4	18.9262	1.5328	0.12350000000000003	0.10450000000000001	11.989326621868148	4.555944116309896	0.3495268383802756	0.4164881286398141	0.22982236937204611	4.70446724919262	1.7876975546931955	0.6134350743346834	0.2757795548689461	1.0424141992752742	1.30400766847605
chr16	66376281	66391446	0.51	15165	3	22.07375	1.59835	0.29700000000000004	0.265	4.196264317653852	0.11989326621868113	1.2649470883606355	1.4872678671445387	0.5467334059360488	1.6465635372174168	0.04704467249192623	0.4963499900236196	0.5835859838029683	0.21453159826126234	0.0
chr16	66376281	66638778	0.72	262497	4	22.56555	1.1065500000000004	5.9915	5.9595	10.790393959681332	6.4742363758087995	0.5480897665970194	1.4872678671445387	9.009692576819864	4.234020524273357	2.5404123145640143	0.645191453505885	0.5835859838029683	3.5352947658989087	2.367041140990617
chr16	66376281	66773964	0.56	397683	4	20.87705	2.79505	0.21550000000000002	0.18350000000000005	4.07637105143517	0.23978653243736292	0.9213213075849122	1.4872678671445387	3.0777485222372998	1.5995188647254905	0.09408934498385246	0.6454279743311867	0.5835859838029683	1.2076714214880775	2.506897822234158
chr16	66391446	66638778	0.64	247332	4	20.9672	0.49179999999999957	6.2565	5.6945	10.670500693462651	6.594129642027481	0.5041361282301875	1.2649470883606355	9.009692576819864	4.1869758517814315	2.5874569870559405	0.6543175706023729	0.4963499900236196	3.5352947658989087	2.367041140990617
chr16	66391446	66773964	0.52	382518	4	19.2787	1.1966999999999999	0.48050000000000004	0.08149999999999999	3.9564777852164887	0.1198932662186818	0.9076981971287666	1.2649470883606355	3.0777485222372998	1.5524741922335643	0.04704467249192623	0.6513381998160639	0.4963499900236196	1.2076714214880775	2.506897822234158
chr16	66440567	66638778	0.63	198211	4	22.13935	0.6803500000000007	7.4	4.551	14.866765011116502	2.3978653243736288	0.5032576269427176	0.5467334059360488	9.009692576819864	5.833539388998848	0.9408934498385237	0.7671036496153365	0.21453159826126234	3.5352947658989087	2.944317584050801
chr16	66440567	66773964	0.57	333397	4	20.450850000000003	2.36885	1.6239999999999999	1.2249999999999999	8.152742102870342	4.316157583872534	0.9666346715651785	0.5467334059360488	3.0777485222372998	3.199037729450981	1.6936082097093432	0.7179527519411406	0.21453159826126234	1.2076714214880775	2.9389626686249954
chr16	66642504	66773964	0.7	131460	4	22.21315	4.13115	0.21000000000000005	0.18900000000000006	6.3543431095901175	2.5177585905923103	1.4373329344336072	9.009692576819864	3.0777485222372998	2.493367642072088	0.9879381223304502	0.5639921181140702	3.5352947658989087	1.2076714214880775	2.102346309695485
chr16	66762216	66773964	0.62	11748	4	18.590200000000003	0.5082000000000004	6.143	5.743999999999999	3.836584518997807	0.0	1.30629367347559	2.410520557299452	3.0777485222372998	1.505429519741638	0.0	0.5125738916382834	0.9458592106946709	1.2076714214880775	0.0
chr16	66762216	66785183	0.57	22967	1	9.5492	9.5492	21.334	9.447000000000001	16.425377471959365	12.588792952961557	2.171620096093155	2.410520557299452	1.7366877828706644	6.445120131393888	4.93969061165225	0.8521175493813427	0.9458592106946709	1.3960370063869256	0.0
chr16	66762216	66864712	0.53	102496	3	20.40165	1.3032499999999985	6.5539999999999985	5.333	17.74420340036486	13.907618881367053	1.834146126979517	2.410520557299452	2.2781953471875562	6.962611528805077	5.457182009063439	1.2741571460114258	0.9458592106946709	0.8939363932715064	4.7982041715526575
chr16	66762216	66901761	0.75	139545	4	20.811500000000002	1.713099999999999	5.958499999999999	5.9285	5.515090246059348	1.6785057270615409	1.9520405664756482	2.410520557299452	9.724726062048516	2.164054934628605	0.6586254148869668	1.1732090742907533	0.9458592106946709	3.8158652866151175	3.8440029495197545
[truncated: 3,319 more rows]
