# Supplementary material for: CTCF-anchored chromatin loop dynamics during human meiosis
Source: BMC Biol. 2025 Mar 20;23:83. doi: 10.1186/s12915-025-02181-3 (PMC11927364; doi:10.1186/s12915-025-02181-3)
Supplement: Supplementary file 3 — Additional file 3: Genomic coordinates (hg19) of predicted chromatin loops in the eight germline cell types. [file 12915_2025_2181_MOESM3_ESM.gz › Predicted_Loops/Early_primary_Spermatocytes_Lollipop_loops_with_features.txt]

chrom	anchor1	anchor2	probability	length	motif_pattern	avg_motif_strength	std_motif_strength	avg_conservation	std_conservation	avg_CTCF	std_CTCF	CTCF_in-between	CTCF_upstream	CTCF_downstream	avg_ATAC	std_ATAC	ATAC_in-between	ATAC_upstream	ATAC_downstream	expression
chrX	70204	192662	0.87	122458	4	16.459049999999998	0.14755000000000074	1.2420000000000002	1.1690000000000003	2.6073806254236995	0.17382537502824658	0.09084603702336952	-0.09684361908167821	0.13730824679351208	1.0561706276038128	0.07041137517358759	0.061331613166821834	-0.10879210578265046	0.6644663918325833	0.0
chrX	70204	319257	0.97	249053	1	8.3033	8.3033	1.2470000000000003	1.1640000000000001	5.359615730037604	2.5784097295856583	0.11446303198368399	-0.09684361908167821	0.02436234332996279	2.171017401185615	1.0444353984082149	0.3679083149338837	-0.10879210578265046	0.29748875033882727	4.119096819090934
chrX	70204	1365724	0.7	1295520	3	20.18855	3.581949999999999	1.6340000000000003	0.7770000000000001	4.084896313163796	1.3036903127118498	0.04132565727175185	-0.09684361908167821	0.09941719202959903	1.6546673165793067	0.5280853138019063	0.3108813958819011	-0.10879210578265046	1.3330114500624233	3.993925458888108
chrX	70204	1573206	0.73	1503002	3	15.0984	1.5082000000000004	2.6380000000000003	0.22699999999999987	4.606372438248536	1.8251664377965895	0.04934490662380039	-0.09684361908167821	0.8905493950345719	18.0253120444384	16.898730041661	0.451981399675298	-0.10879210578265046	0.545884195951343	2.792680461790001
chrX	70204	1710619	0.65	1640415	3	14.8279	1.7786999999999997	3.8025000000000007	1.3915000000000002	16.426497940169305	13.645291939717358	0.11981026591763112	-0.09684361908167821	0.40275495003911804	6.65387495390402	5.527292951126619	0.4598473756293585	-0.10879210578265046	0.1631437866054687	2.5848205892715277
chrX	70204	1767589	0.74	1697385	3	19.71315	3.1065500000000004	1.3015000000000003	1.1095000000000002	3.592391083917097	0.8111850834651508	0.12930684957684874	-0.09684361908167821	5.183116957841628	1.455168420254142	0.32858641747674167	0.44988899643625213	-0.10879210578265046	2.099523114090023	2.637566429244805
chrX	70204	1780333	0.62	1710129	4	16.70495	0.09834999999999994	1.6250000000000004	0.7860000000000001	24.21966892060236	21.438462920150414	0.16696819326479648	-0.09684361908167821	11.257262382781686	9.81065160751986	8.68406960474246	0.4621821843743431	-0.10879210578265046	4.55997477314662	2.637566429244805
chrX	70204	1792233	0.69	1722029	3	17.295099999999998	0.6884999999999994	1.5195000000000003	0.8915000000000002	3.4185657088888504	0.6373597084369043	0.24306878866036394	-0.09684361908167821	0.18840882592526864	1.3847570450805544	0.25817504230315413	0.49028171375052143	-0.10879210578265046	0.07631868779850746	2.637566429244805
chrX	70204	1868501	0.8	1798297	1	8.3033	8.3033	1.4060000000000004	1.0050000000000001	2.433555250395453	0.3476507500564934	0.24075059203440047	-0.09684361908167821	0.10325439597393882	0.9857592524302252	0.14082275034717506	0.47272502980826475	-0.10879210578265046	0.2897711134913361	2.637566429244805
chrX	1767589	1780333	0.53	12744	4	19.811500000000002	3.0082000000000004	0.5155000000000001	0.32350000000000007	25.03085400406751	20.627277836685263	5.183116957841628	0.40275495003911804	11.257262382781686	10.139238024996601	8.355483187265719	2.099523114090023	0.1631437866054687	4.55997477314662	0.0
chrX	2953946	3631465	0.57	677519	4	16.4426	3.0328	6.2075	5.663499999999999	2.288700771205247	0.26073806254236986	0.04891774967007423	0.0445243512714393	0.14226186952436953	0.9270831064522356	0.10561706276038124	0.03311753356287163	0.3415740389935141	0.3274617965859528	0.0
chrX	8751203	8783659	0.55	32456	4	16.60655	0.42625000000000135	14.638499999999995	2.654499999999997	2.549438833747617	0.4055925417325755	1.6709858580482175	0.027306263976402706	0.14777882546205123	1.0327001692126168	0.16429320873837083	0.6768655735198208	0.04622904619376378	0.09129834868845302	6.6267177492490195
chrX	8751203	9281306	0.52	530103	4	17.4426	1.2622999999999998	8.665999999999997	8.626999999999997	3.0709149588323568	0.11588358335216431	0.24177800010091216	0.027306263976402706	0.14382316656437094	1.2439342947333794	0.04694091678239165	0.12025165862198083	0.04622904619376378	0.16788440013720124	4.39186849005305
chrX	9495165	9677214	0.68	182049	1	10.81965	10.81965	6.0125	5.9105	1.3036903127118498	0.43456343757061655	0.02673516745926045	0.21006525298242082	0.03289306489627266	0.5280853138019064	0.17602843793396877	0.02423768423635844	0.2127276201227276	0.09699857911798089	0.0
chrX	9495165	9853366	0.82	358201	1	8.64755	8.64755	0.664	0.562	1.1878067293596852	0.31867985421845213	0.02976342798707744	0.21006525298242082	0.05656996990586498	0.4811443970195146	0.12908752115157707	0.06001920677590344	0.2127276201227276	0.033099119581867044	1.5455212266791576
chrX	9853366	9963985	0.55	110619	3	19.0246	1.7294999999999998	0.6985	0.5275	2.3176716670432884	0.811185083465151	0.05656996990586498	0.03289306489627266	0.9146571170767299	0.9388183356478335	0.3285864174767417	0.033099119581867044	0.09699857911798089	0.6237528156717047	0.0
chrX	9853366	9984003	0.53	130637	3	16.5164	0.7787000000000006	1.5735000000000001	0.34750000000000014	2.6073806254236995	1.1008940418455622	0.18805789837992953	0.03289306489627266	0.1341762833101093	1.6898730041661003	1.0796410859950085	0.12360721214619698	0.09699857911798089	0.05435073344159592	0.0
chrX	9853366	10087643	0.69	234277	4	19.672150000000002	2.3770499999999988	0.8805000000000001	0.3455	4.026954521487713	2.520467937909576	0.16422162513997784	0.03289306489627266	0.38045598051555635	1.6311968581881107	1.020964940017019	0.09296937124442321	0.09699857911798089	0.19833435205532624	1.6094379124341003
chrX	9853366	10690912	0.57	837546	4	18.868850000000002	1.5737499999999986	1.2785	0.05249999999999999	1.998991812824836	0.4925052292466988	0.09519227044996827	0.03289306489627266	0.022615028198332984	0.8097308144962563	0.19949889632516465	0.059072249510642785	0.09699857911798089	0.07248870428505305	0.9985774245179968
chrX	9963985	10087643	0.85	123658	4	21.40165	0.647549999999999	0.35300000000000004	0.182	4.838139604952865	1.709282854444425	0.26052205414855256	0.05656996990586498	0.38045598051555635	1.9597832756648523	0.6923785225402772	0.14652666125930539	0.033099119581867044	0.19833435205532624	1.6094379124341003
chrX	9963985	10690912	0.65	726927	4	20.59835	0.15575000000000117	0.751	0.58	2.8101768962899873	0.31867985421845213	0.1010695597292056	0.05656996990586498	0.022615028198332984	1.138317231972998	0.12908752115157707	0.06302467067479164	0.033099119581867044	0.07248870428505305	0.9985774245179968
chrX	9984003	10087643	0.6	103640	4	18.89345	3.1557499999999994	1.2280000000000002	0.6930000000000001	5.127848563333275	1.4195738960640139	0.1341762833101093	0.9146571170767299	0.38045598051555635	2.710837944183119	0.05867614597798965	0.05435073344159592	0.6237528156717047	0.19833435205532624	0.0
chrX	9984003	10690912	0.62	706909	4	18.09015	2.3524499999999993	1.6260000000000001	0.29500000000000015	3.099885854670398	0.6083888125988632	0.07803067392780437	0.9146571170767299	0.022615028198332984	1.8893719004912648	0.8801421896698439	0.04714616862354007	0.6237528156717047	0.07248870428505305	0.693147180559945
chrX	10157699	10690912	0.56	533213	4	17.959	2.483599999999999	0.716	0.615	3.5054783964029737	1.0139813543314384	0.027383675008622665	0.38045598051555635	0.022615028198332984	1.419962732667348	0.4107330218459271	0.025882020007057503	0.19833435205532624	0.07248870428505305	1.38629436111989
chrX	11162337	11577215	0.58	414878	4	20.295099999999998	3.180300000000001	18.0445	17.7055	1.941050021148754	0.49250522924669893	0.09720324289683525	0.022615028198332984	0.0848959720680613	0.7862603561050605	0.1994988963251646	0.05657195221534002	0.07248870428505305	0.062182446927113624	1.6094379124341003
chrX	11162337	11788476	0.59	626139	4	20.647550000000003	2.8278499999999998	19.6645	16.0855	3.244740333860604	0.8111850834651508	0.1695300282374722	0.022615028198332984	0.9482780404545235	1.3143456699069669	0.3285864174767417	0.08891304854659512	0.07248870428505305	0.38411860675961607	3.68574464760714
chrX	11233216	11577215	0.71	343999	4	15.950849999999999	1.1639499999999998	1.3085	0.9695	4.838139604952864	3.3895948130508087	0.05928944755647818	0.281211308519763	0.0848959720680613	1.9597832756648526	1.3730218158849565	0.04475774843713054	0.11391015232397984	0.062182446927113624	1.6094379124341003
chrX	11776506	11788476	0.55	11970	4	20.10655	2.2868499999999994	17.6255	14.046499999999998	9.154803084820989	5.098877667495234	4.085452980335287	0.0848959720680613	0.9482780404545235	3.7083324258089423	2.065400338425234	1.654892805527927	0.062182446927113624	0.38411860675961607	0.0
chrX	11805829	12697551	0.52	891722	1	12.1967	12.1967	1.8884999999999998	1.0624999999999998	3.7372455631073023	0.14485447919020533	0.018713495913201282	0.9482780404545235	0.43382748023806983	1.5138445662321314	0.05867614597798965	0.010107024411441234	0.38411860675961607	0.17573032399148322	0.0
chrX	11805829	12789642	0.55	983813	4	22.10655	2.2868499999999994	0.41950000000000004	0.40650000000000003	4.838139604952864	0.9560395626553564	0.038870783884960104	0.9482780404545235	0.14081062962117954	1.9597832756648523	0.3872625634547313	0.01803560894574889	0.38411860675961607	0.10541219488163016	0.0
chrX	15720850	15793880	0.72	73030	0	0.0	0.0	0.9364999999999999	0.9274999999999999	1.2167776251977265	0.0	0.053951004162311245	0.25563161488060177	0.007714783216040649	0.49287962621511255	0.0	0.6106240030572654	1.0855901198517963	0.09730188840738875	0.0
chrX	15720850	17064788	0.68	1343938	1	8.10655	8.10655	2.802	2.7929999999999997	1.071923146007521	0.14485447919020555	0.06587733785416709	0.25563161488060177	0.08525985899756491	0.43420348023712296	0.05867614597798959	0.22444661230179436	1.0855901198517963	0.03781115930208824	3.954803361070388
chrX	15793880	17064788	0.75	1270908	1	8.10655	8.10655	3.7295	1.8655	1.071923146007521	0.14485447919020555	0.06656265901786755	0.053951004162311245	0.08525985899756491	0.43420348023712296	0.05867614597798959	0.20225575753742742	0.6106240030572654	0.03781115930208824	3.954803361070388
chrX	16463375	17064788	0.55	601413	3	15.581949999999999	0.6311500000000008	2.864	2.731	1.3326612085498908	0.4055925417325754	0.11561131869663384	1.1626211115592788	0.08525985899756491	0.5398205429975043	0.16429320873837086	0.3137652253363571	0.4709424688854041	0.03781115930208824	3.8745219559615562
chrX	17064788	18224903	0.77	1160115	2	14.541	1.6721000000000004	2.909	2.686	1.1588358335216442	0.23176716670432884	0.21676073137076649	0.08892672716105483	0.027660630624862258	0.46940916782391673	0.09388183356478338	0.10851987846926768	0.1733916936489463	0.3656735028752472	4.04030772349616
chrX	17064788	18409240	0.6	1344452	2	19.4508	3.2377000000000002	4.992	0.6029999999999998	1.1878067293596852	0.26073806254236986	0.19083333100898509	0.08892672716105483	1.7158930961554018	0.4811443970195146	0.10561706276038127	0.1437780562711714	0.1733916936489463	0.7579942840575081	4.956027871888711
chrX	17064788	18904826	0.61	1840038	1	8.10655	8.10655	2.8895	2.7055	1.2167776251977265	0.289708958380411	0.22244150196889667	0.08892672716105483	0.019643037592034295	0.6923785225402772	0.3168511882811438	0.16347346888573272	0.1733916936489463	0.1455256363804185	4.504462975482903
chrX	17806711	18195030	0.54	388319	4	19.37705	4.327849999999999	0.3430000000000001	0.05500000000000002	3.5054783964029737	0.20279627086628782	0.10981991268415016	0.9349842617321741	0.43447130637841574	1.419962732667348	0.08214660436918542	0.05004529664505253	0.45411273872985836	0.23884508924190856	1.6094379124341003
chrX	17879183	18195030	0.62	315847	4	13.959050000000001	1.0901500000000004	16.055000000000003	15.657000000000002	4.229750792354001	0.5214761250847397	0.08291891275709175	0.2270596759577126	0.43447130637841574	1.713343462557296	0.21123412552076248	0.04042441234145183	0.0919749721699362	0.23884508924190856	0.0
chrX	17963416	18195030	0.53	231614	1	7.5246	7.5246	13.042499999999999	12.644499999999999	2.984002271318234	0.7242723959510278	0.05003306507903858	0.17334455026382434	0.43447130637841574	1.2087286071465855	0.29338072988994796	0.029589635558425587	0.07021660767847936	0.23884508924190856	0.0
chrX	18409240	20385032	0.63	1975792	4	17.7623	4.926200000000001	2.6420000000000003	1.7469999999999999	1.158835833521644	0.289708958380411	0.18709896127396228	0.027660630624862258	0.061199114547893854	0.46940916782391673	0.11735229195597918	0.19562358223244808	0.3656735028752472	0.02478990086472059	4.826117516241785
chrX	18904826	20385032	0.7	1480206	1	6.41805	6.41805	0.5395000000000001	0.3555000000000001	1.1878067293596852	0.31867985421845213	0.14655667389218244	0.20349052526947561	0.061199114547893854	0.6806432933446793	0.3285864174767417	0.18849863421343793	0.17666013019097365	0.02478990086472059	5.188759211685137
chrX	19757930	20460774	0.52	702844	4	19.78685	0.13114999999999988	1.89	1.1529999999999998	2.1728171878530826	0.7822141876271098	0.22753177807022168	0.030485960115512512	0.05275588789591387	0.8801421896698438	0.3168511882811437	0.22226748901861507	0.028497543869550706	0.021369806420100005	5.643681291272822
chrX	20271036	20385032	0.67	113996	4	15.3443	2.5081999999999995	1.8435000000000001	0.9484999999999998	1.7672246461205074	0.8980977709792742	0.0772584330569888	0.2608984708818825	0.061199114547893854	0.715848980931473	0.3637921050635355	0.30059711964582897	0.31776260630907627	0.02478990086472059	4.61512051684126
chrX	20271036	20460774	0.79	189738	4	18.88525	1.03275	2.9174999999999995	0.12549999999999994	2.0279627086628773	0.6373597084369043	0.07084767241591601	0.2608984708818825	0.05275588789591387	0.8214660436918544	0.2581750423031542	0.19049692693314776	0.31776260630907627	0.021369806420100005	4.61512051684126
chrX	20385032	20460774	0.91	75742	3	16.37705	3.5409499999999996	1.9689999999999999	1.0739999999999998	1.1298649376836032	0.26073806254237	0.061199114547893854	0.0772584330569888	0.05275588789591387	0.45767393862831884	0.1056170627603813	0.02478990086472059	0.30059711964582897	0.021369806420100005	0.0
chrX	20385032	20548638	0.71	163606	2	14.20495	1.3688500000000001	11.050999999999998	10.155999999999999	1.2167776251977265	0.34765075005649326	0.05666471075738758	0.0772584330569888	0.0057209086303253295	0.49287962621511255	0.140822750347175	0.022953151733991015	0.30059711964582897	0.04395271172653056	0.0
chrX	20385032	21764007	0.74	1378975	1	6.41805	6.41805	4.438	3.5429999999999997	1.04295225016948	0.1738253750282467	0.011765044086588239	0.0772584330569888	0.013115561984388024	0.4224682510415251	0.0704113751735875	0.041461256832758434	0.30059711964582897	0.14651909977586575	3.21807518418471
chrX	20385032	22154187	0.67	1769155	2	13.18855	0.35244999999999926	8.0425	7.147500000000001	1.04295225016948	0.1738253750282467	0.015196515476429225	0.0772584330569888	0.17592522671690833	0.4224682510415251	0.0704113751735875	0.061556464490193724	0.30059711964582897	0.07126196125766887	3.24735007231746
chrX	21764007	22154187	0.66	390180	1	6.770499999999999	6.770499999999999	11.5855	3.6045000000000007	1.2167776251977265	0.0	0.027324029085035437	0.0057209086303253295	0.17592522671690833	0.49287962621511255	0.0	0.13257699086112978	0.04395271172653056	0.07126196125766887	3.25906002757056
chrX	22099759	22154187	0.52	54428	3	17.90165	4.360650000000001	8.008500000000002	7.181500000000001	1.4485447919020553	0.23176716670432884	0.11497232125040198	0.013115561984388024	0.17592522671690833	0.5867614597798959	0.09388183356478338	0.046571792207120426	0.14651909977586575	0.07126196125766887	0.0
chrX	22099759	22210836	0.73	111077	4	18.5	3.7622999999999998	0.893	0.066	2.8101768962899873	1.129864937683603	0.14605815487727447	0.013115561984388024	0.023477274697550482	1.1383172319729982	0.45767393862831884	0.05916371840736456	0.14651909977586575	0.00950993027637062	0.0
chrX	22099759	22766614	0.55	666855	4	20.7869	1.4754000000000005	0.45200000000000007	0.37500000000000006	2.230758979529165	0.550447020922781	0.0531755426678398	0.013115561984388024	0.13459773962248364	0.9036126480610398	0.22296935471636048	0.021539795810801225	0.14651909977586575	0.054521452581566376	1.09861228866811
chrX	22154187	22210836	0.61	56649	4	14.13935	0.5983500000000008	8.0745	7.115500000000001	2.5784097295856583	1.3616321043879318	0.17592522671690833	0.11497232125040198	0.023477274697550482	1.0444353984082149	0.5515557721931023	0.07126196125766887	0.046571792207120426	0.00950993027637062	0.0
chrX	22154187	22766614	0.64	612427	4	16.42625	2.88525	7.633500000000001	7.556500000000001	1.9989918128248363	0.7822141876271098	0.0476835002453279	0.11497232125040198	0.13459773962248364	0.8097308144962564	0.3168511882811439	0.019315136382234456	0.046571792207120426	0.054521452581566376	1.09861228866811
chrX	22684691	22766614	0.72	81923	4	18.040999999999997	1.2705000000000002	0.8524999999999997	0.7754999999999997	2.201788083691124	0.5794179167608221	0.099017990486817	0.023477274697550482	0.13459773962248364	0.8918774188654419	0.23470458391195842	0.04010917782268004	0.00950993027637062	0.054521452581566376	0.0
chrX	22684691	23336298	0.53	651607	4	16.319699999999997	0.4507999999999992	3.8745	2.2465000000000006	2.6363515212617403	1.0139813543314387	0.10101468422535269	0.023477274697550482	1.0140002722469657	1.0679058567994106	0.41073302184592714	0.04091797775714268	0.00950993027637062	0.410740684918407	4.39444915467244
chrX	23336298	23351612	0.54	15314	1	7.93445	7.93445	8.900500000000001	2.7794999999999996	2.6363515212617403	1.0139813543314387	1.0140002722469657	0.07791521016630855	0.02474955061181364	1.6311968581881107	0.15255797954277295	0.410740684918407	0.03156108303438079	0.0841706687636991	0.0
chrX	25162248	26089222	0.52	926974	1	11.040999999999999	11.040999999999999	9.1505	2.5315	2.781206000451946	0.52147612508474	0.02325237439615629	0.3442709363448767	0.09861033897503708	1.1265820027774	0.21123412552076254	0.02825649000357567	0.13945369055813792	0.22424730154536252	0.0
chrX	25987099	26089222	0.52	102123	1	8.9672	8.9672	3.832499999999999	2.7864999999999998	2.984002271318234	0.31867985421845213	0.11120502892112563	0.012363148417096504	0.09861033897503708	1.2087286071465857	0.12908752115157707	0.0726248235129979	0.02276334357715111	0.22424730154536252	0.0
chrX	26223191	26796582	0.62	573391	1	9.2541	9.2541	1.0654999999999992	0.32849999999999885	1.2747194168738085	0.40559254173257553	0.0286985125961296	0.09861033897503708	0.7543637438203312	0.5163500846063085	0.1642932087383709	0.03274618316812902	0.22424730154536252	0.3055698201419332	1.3862943611198926
chrX	26671828	26936873	0.7	265045	4	18.0246	1.3361	8.328500000000002	0.21149999999999824	2.433555250395453	0.811185083465151	0.08482112535727857	0.010332057619158867	0.02421646802245411	0.9857592524302252	0.3285864174767417	0.03896320131346061	0.028459376655983644	0.00980935502098655	0.0
chrX	26671828	27204851	0.68	533023	4	19.082	0.2787000000000006	4.167500000000001	3.9495000000000013	2.3756134587193705	0.8691268751412332	0.05435205579879499	0.010332057619158867	0.030919397627264263	0.9622887940390292	0.3520568758679376	0.024306067527930506	0.028459376655983644	0.012524508036417931	1.79175946922805
chrX	26671828	27354768	0.66	682940	4	21.19675	1.8360500000000002	4.064000000000001	4.053000000000001	2.4045843545574117	0.8401559793031921	0.04920818691558216	0.010332057619158867	0.14174677441560035	0.9740240232346272	0.34032164667233966	0.021719813897612922	0.028459376655983644	0.05741730924728835	1.79175946922805
chrX	26671828	27701979	0.6	1030151	4	19.3607	0.0	4.562000000000001	3.5550000000000015	2.5204679379095762	0.7242723959510277	0.06749510509750381	0.010332057619158867	0.3575762855451006	1.0209649400170189	0.293380729889948	0.04265073577399683	0.028459376655983644	0.22480884555116185	2.8487878562386704
chrX	26801805	26936873	0.68	135068	4	16.827849999999998	0.13934999999999853	8.1685	0.3714999999999997	1.622370166930302	0.0	0.049761955714347855	0.7543637438203312	0.02421646802245411	0.6571728349534834	0.0	0.020157055508178968	0.3055698201419332	0.00980935502098655	0.0
chrX	26801805	27204851	0.72	403046	4	17.88525	0.9180500000000009	4.0075	3.7895	1.5644283752542196	0.057941791676082266	0.0327772227044723	0.7543637438203312	0.030919397627264263	0.6337023765622876	0.02347045839119588	0.013277056497751252	0.3055698201419332	0.012524508036417931	1.79175946922805
chrX	26801805	27354768	0.59	552963	4	20.0	3.0328000000000017	3.904	3.893	1.5933992710922609	0.028970895838041133	0.03227353699295128	0.7543637438203312	0.14174677441560035	0.6454376057578854	0.01173522919559794	0.01307302872794078	0.3055698201419332	0.05741730924728835	1.79175946922805
chrX	26801805	27416901	0.56	615096	4	18.40985	1.4426500000000004	4.0305	3.7664999999999997	4.258721688192042	2.6363515212617403	0.04333181189765145	0.7543637438203312	0.09512048809240443	1.725078691752894	1.0679058567994106	0.017552399722888922	0.3055698201419332	0.08957498905429767	1.79175946922805
chrX	26801805	27701979	0.51	900174	4	18.16395	1.1967500000000015	4.402	3.395	1.7092828544444252	0.08691268751412329	0.059732876838704846	0.7543637438203312	0.3575762855451006	0.6923785225402772	0.03520568758679371	0.04036138523171204	0.3055698201419332	0.22480884555116185	2.8487878562386704
chrX	26801805	28307647	0.55	1505842	1	8.4836	8.4836	17.969500000000004	10.172500000000003	1.2747194168738085	0.34765075005649326	0.16684061721448362	0.7543637438203312	0.02131117409786047	0.5163500846063084	0.14082275034717504	0.08996394431419921	0.3055698201419332	0.008632508772382943	3.639558711954656
chrX	26936873	28307647	0.58	1370774	1	8.34425	8.34425	18.341	9.801000000000004	1.2747194168738085	0.34765075005649326	0.17837685925839483	0.049761955714347855	0.02131117409786047	0.5163500846063084	0.14082275034717504	0.09684230417311947	0.020157055508178968	0.008632508772382943	3.639558711954656
chrX	27204851	28307647	0.76	1102796	1	9.40165	9.40165	14.180000000000003	13.962000000000003	1.2167776251977265	0.289708958380411	0.21583763470791126	0.02421646802245411	0.02131117409786047	0.4928796262151125	0.11735229195597915	0.11799119811895374	0.00980935502098655	0.008632508772382943	4.1015085226363075
chrX	27354768	28307647	0.74	952879	1	11.5164	11.5164	14.076500000000003	14.065500000000004	1.2457485210357675	0.31867985421845213	0.2449309270865022	0.030919397627264263	0.02131117409786047	0.5046148554107105	0.1290875211515771	0.1345843330050238	0.012524508036417931	0.008632508772382943	4.1015085226363075
chrX	28677410	29496795	0.53	819385	4	17.0164	1.5410000000000004	19.654500000000002	19.3015	4.722256021600701	0.8980977709792743	0.02800264772204587	0.02131117409786047	0.03617763877637705	1.9128423588824608	0.36379210506353554	0.021081979015871825	0.008632508772382943	0.020261386144216013	0.0
chrX	36975832	37003646	0.53	27814	1	7.90165	7.90165	19.5	19.488	4.20077989651596	0.31867985421845213	0.5249633818355043	0.012385123766732582	0.041597084089163815	1.7016082333616982	0.12908752115157707	0.3409098004617501	0.014258379220291079	0.09576254250063901	0.0
chrX	36975832	37364307	0.63	388475	4	15.631150000000002	0.17214999999999936	0.021	0.009000000000000001	3.8241582506214256	0.057941791676082044	0.0924741896883222	0.012385123766732582	0.29448128748046204	1.5490502538189252	0.02347045839119588	0.1145504578408065	0.014258379220291079	0.1192854173967321	2.537586907616915
chrX	37337949	37364307	0.57	26358	1	7.729500000000001	7.729500000000001	3.31	3.28	2.9260604796421514	0.8401559793031921	0.28137754513007524	0.041597084089163815	0.29448128748046204	1.1852581487553897	0.34032164667233955	0.11397748972126365	0.09576254250063901	0.1192854173967321	0.0
chrX	37337949	37431205	0.52	93256	1	7.38525	7.38525	23.182499999999997	16.592499999999998	2.9260604796421514	0.8401559793031921	0.29077762829637205	0.041597084089163815	0.16487481010557103	1.1852581487553897	0.34032164667233955	0.11778517765162191	0.09576254250063901	0.08327608784278578	0.0
chrX	37765072	38079435	0.53	314363	3	13.9836	0.7048999999999994	4.6545	4.5465	1.9989918128248363	0.31867985421845213	0.02801586807214747	0.08849130926330258	0.25069928513336576	0.8097308144962563	0.129087521151577	0.038823393221918086	0.06784972789949524	0.13656812790102763	0.0
chrX	38487095	39009111	0.67	522016	4	18.344250000000002	1.1311499999999999	6.1129999999999995	1.294	1.390603000225973	0.23176716670432884	0.04528644908171692	0.04380771816316202	0.01762664504073019	0.5632910013887	0.09388183356478338	0.048378235971553975	0.17416560533912692	0.05642355735340237	0.6931471805599467
chrX	38487095	40398711	0.64	1911616	3	17.13935	0.07375000000000043	2.6595	2.1595	1.1298649376836032	0.028970895838041133	0.036251204658568625	0.04380771816316202	1.084955528486604	0.4576739386283188	0.011735229195597885	0.08550267011590602	0.17416560533912692	0.4394825021980496	1.5216936817280775
chrX	38929210	39009111	0.77	79901	4	20.0328	0.5573999999999995	4.973000000000001	2.4339999999999997	3.041944062994316	1.4195738960640143	0.19144482550263078	0.018872053654266058	0.01762664504073019	1.2321990655377815	0.575026230584298	0.07754847893362662	0.04310645921004947	0.05642355735340237	0.0
chrX	39737361	40398711	0.61	661350	3	15.8033	1.2623000000000006	0.35650000000000004	0.1435	1.2457485210357675	0.14485447919020555	0.04520747638142953	0.03308263901908962	1.084955528486604	0.5046148554107105	0.05867614597798962	0.1526014532125835	0.03623171516451772	0.4394825021980496	4.00733318523247
chrX	40028969	40398711	0.52	369742	1	8.5328	8.5328	17.713500000000003	17.213500000000003	1.7961955419585485	0.6953015001129865	0.02131238449499159	0.14598403062718335	1.084955528486604	0.727584210127071	0.28164550069435007	0.07490396249712256	0.6764894470850212	0.4394825021980496	0.0
chrX	40028969	40403197	0.52	374228	1	9.4672	9.4672	21.575000000000003	13.352000000000004	2.0569336045009186	0.43456343757061655	0.034062641407746314	0.14598403062718335	0.1402400086470611	0.8332012728874523	0.17602843793396877	0.07927429109118382	0.6764894470850212	0.4794311895753567	0.0
chrX	40403197	41112926	0.62	709729	4	19.9508	1.016399999999999	4.1505	4.0725	4.9250522924669875	3.3026821255366854	0.14499142914650803	1.084955528486604	1.724673239444921	1.9949889632516462	1.3378161282981629	0.32103973497169935	0.4394825021980496	0.6986126996399081	6.019515383193108
chrX	41135368	41301616	0.54	166248	4	18.88525	3.29505	10.964499999999997	10.792499999999997	8.40155979303192	3.534449292241014	1.1124957835887013	1.724673239444921	0.09445053929076055	3.403216466723396	1.431697961862946	0.4687089279797061	0.6986126996399081	0.05738856328889313	6.09582456243222
chrX	45491799	46937899	0.54	1446100	1	7.36885	7.36885	19.617	19.553	1.3036903127118498	0.3766216458945344	0.1141125943527295	0.006765359539862255	0.49532588341909145	0.5280853138019064	0.15255797954277298	0.12101219678082854	0.020026303154249366	0.5454056523035741	3.4996990872469715
chrX	47053029	47243994	0.79	190965	4	20.319699999999997	0.2705000000000002	6.2829999999999995	1.8419999999999992	7.06889858448203	4.693285125762659	0.21117737285132468	0.9330286251781472	0.17178068455001058	2.863395923725892	1.9011071296868627	0.8131361910096178	0.6247604920202477	0.32967542728983845	4.556546832989413
chrX	47053029	47382962	0.62	329933	4	17.7869	2.8033	16.9355	8.810500000000005	11.211736689321906	0.550447020922781	0.1945834614212555	0.9330286251781472	0.47918614206920973	4.541533698696394	0.22296935471636026	0.6095021943720875	0.6247604920202477	0.9617401339727417	4.259234082238677
chrX	49594130	49684433	0.55	90303	4	15.61475	1.3688499999999992	0.6154999999999999	0.5685	3.2737112296986446	1.4195738960640139	0.5364089547546009	0.2007676093651914	0.027614227867219683	1.3260808991025648	0.575026230584298	0.2172829608655274	0.08132485526592191	0.10838542318221234	2.13833305950803
chrX	49594130	49969244	0.54	375114	4	17.2869	0.3033000000000001	0.6369999999999995	0.5899999999999995	6.692276938587495	1.998991812824837	0.21501456627347001	0.2007676093651914	0.03733478924994488	3.274128945571819	1.3730218158849565	0.15742327215792726	0.08132485526592191	0.044042969016812546	2.6658863595946753
chrX	49594130	50323089	0.61	728959	4	17.959	0.9754000000000005	0.6899999999999995	0.6429999999999996	2.89708958380411	1.7961955419585482	0.12876677908531645	0.2007676093651914	0.03522769756335634	1.1735229195597918	0.7275842101270709	0.10238718183601926	0.08132485526592191	0.047845362002705984	2.9429130689336476
chrX	49927831	50323089	0.81	395258	1	9.4672	9.4672	0.6664999999999995	0.6664999999999995	1.0429522501694797	0.05794179167608221	0.09792367729337019	0.027614227867219683	0.03522769756335634	0.4224682510415251	0.023470458391195825	0.07244371837447672	0.10838542318221234	0.047845362002705984	3.863017608452592
chrX	49927831	50490799	0.77	562968	1	6.9836	6.9836	13.515999999999998	13.515999999999998	1.0139813543314387	0.028970895838041077	0.0885129187474789	0.027614227867219683	0.02057461563834352	0.4107330218459272	0.011735229195597913	0.0655375804503273	0.10838542318221234	0.05833905932145111	3.863017608452592
chrX	49927831	50887847	0.79	960016	1	9.18035	9.18035	6.8240000000000025	6.8240000000000025	1.100894041845562	0.11588358335216448	0.0806343161772781	0.027614227867219683	0.015392360290038064	0.4459387094327209	0.04694091678239165	0.05965308752616398	0.10838542318221234	0.20664495960218346	2.317810565071555
chrX	49927831	51357424	0.78	1429593	1	8.0328	8.0328	2.834	2.834	1.100894041845562	0.11588358335216448	0.06452419139455975	0.027614227867219683	0.22209738811412907	0.4459387094327209	0.04694091678239165	0.1026427142982348	0.10838542318221234	0.1384075387951988	3.2207404169313802
chrX	50323089	50490799	0.77	167710	2	16.4508	2.4836	14.182499999999997	12.849499999999999	1.0719231460075207	0.028970895838041133	0.0663336950796481	0.03733478924994488	0.02057461563834352	0.43420348023712296	0.011735229195597913	0.04926123280484727	0.044042969016812546	0.05833905932145111	0.0
chrX	50323089	50887847	0.76	564758	2	18.647550000000003	0.2868499999999994	7.490500000000002	6.157500000000002	1.1588358335216442	0.057941791676082266	0.06853398595437854	0.03733478924994488	0.015392360290038064	0.46940916782391673	0.023470458391195825	0.050701290176073506	0.044042969016812546	0.20664495960218346	0.0
chrX	50323089	51357424	0.73	1034335	2	17.5	1.4344000000000001	3.5004999999999997	2.1675000000000004	1.1588358335216442	0.057941791676082266	0.05176100152146061	0.03733478924994488	0.22209738811412907	0.46940916782391673	0.023470458391195825	0.11418287752468731	0.044042969016812546	0.1384075387951988	2.835374102018654
chrX	50434934	50490799	0.53	55865	3	16.63935	2.6721499999999994	28.130499999999998	1.0985000000000031	1.390603000225973	0.34765075005649326	0.12860972286465933	0.03522769756335634	0.02057461563834352	0.5632910013887	0.140822750347175	0.05209588902726723	0.047845362002705984	0.05833905932145111	0.0
chrX	50434934	50648505	0.71	213571	4	18.93445	0.3770499999999988	32.467999999999996	3.2389999999999954	2.201788083691124	0.4635343334086577	0.04883398261793407	0.03522769756335634	0.19787683293634256	0.8918774188654418	0.1877636671295667	0.05670599720868962	0.047845362002705984	0.08015388961351606	0.0
chrX	50434934	50722295	0.76	287361	4	17.21315	2.098349999999999	23.955000000000005	5.273999999999997	2.5784097295856583	0.8401559793031921	0.08710595384922629	0.03522769756335634	0.05879857085134466	1.0444353984082149	0.34032164667233966	0.06272706471803204	0.047845362002705984	0.03175668478561339	0.0
chrX	50434934	51204050	0.68	769116	4	18.3115	1.0	15.682500000000001	13.5465	2.0279627086628773	0.2897089583804111	0.051529529364153434	0.03522769756335634	0.0649783416243049	1.18525814875539	0.4811443970195147	0.11522897831426661	0.047845362002705984	0.15731239470933353	2.3690975360752127
chrX	50434934	51546289	0.53	1111355	4	17.46725	1.8442499999999997	16.725	12.504000000000001	4.46151795905833	2.7232642087758636	0.07382481476515822	0.03522769756335634	0.08892008366423072	1.8072252961220792	1.1031115443862043	0.12434735886135491	0.047845362002705984	0.07040042627008329	3.110917813304235
chrX	50490799	50648505	0.8	157706	4	16.2623	2.2951000000000006	31.369499999999995	4.337499999999999	1.8541373336346307	0.811185083465151	0.02057461563834352	0.12860972286465933	0.19787683293634256	0.7510546685182669	0.3285864174767417	0.05833905932145111	0.05209588902726723	0.08015388961351606	0.0
chrX	50490799	50722295	0.66	231496	4	14.541	0.5738000000000003	22.856500000000004	4.175499999999994	2.230758979529165	1.1878067293596852	0.07709019523548277	0.12860972286465933	0.05879857085134466	0.9036126480610398	0.48114439701951467	0.06529259772924853	0.05209588902726723	0.03175668478561339	0.0
chrX	50490799	50887847	0.78	397048	3	16.16395	2.1967500000000006	20.34	6.691999999999996	1.1298649376836032	0.0869126875141234	0.0694633717782614	0.12860972286465933	0.015392360290038064	0.45767393862831884	0.03520568758679374	0.05130955925620576	0.05209588902726723	0.20664495960218346	0.0
chrX	50490799	51204050	0.61	713251	4	15.63935	1.6721499999999994	14.584	12.447999999999997	1.6803119586063842	0.6373597084369044	0.04549226476879252	0.12860972286465933	0.0649783416243049	1.0444353984082149	0.6219671473666898	0.12017384349218886	0.05209588902726723	0.15731239470933353	2.3690975360752127
chrX	50490799	51357424	0.77	866625	3	15.0164	1.0492	16.349999999999998	10.681999999999999	1.1298649376836032	0.0869126875141234	0.04894088158879813	0.12860972286465933	0.22209738811412907	0.45767393862831884	0.03520568758679374	0.12674656889750066	0.05209588902726723	0.1384075387951988	2.835374102018654
chrX	50887847	51204050	0.84	316203	4	17.836100000000002	0.5246000000000013	7.892000000000003	5.756000000000002	1.7672246461205074	0.550447020922781	0.015392360290038064	0.05879857085134466	0.0649783416243049	1.0796410859950085	0.586761459779896	0.20664495960218346	0.03175668478561339	0.15731239470933353	4.738195072150425
chrX	50887847	51357424	0.65	469577	3	17.21315	1.1475500000000007	9.658000000000003	3.9900000000000024	1.2167776251977265	0.0	0.03158821379470682	0.05879857085134466	0.22209738811412907	0.49287962621511255	0.0	0.19053187738589952	0.03175668478561339	0.1384075387951988	4.725623503364424
chrX	50887847	51546289	0.63	658442	4	16.99185	1.368850000000001	8.934500000000003	4.7135000000000025	4.20077989651596	2.984002271318234	0.07180663142339504	0.05879857085134466	0.08892008366423072	1.701608233361698	1.2087286071465855	0.17452010090986725	0.03175668478561339	0.07040042627008329	4.666376719956352
chrX	51357424	51384556	0.52	27132	3	14.918050000000001	1.1475499999999998	8.1915	2.523499999999999	2.2597298753672064	1.0429522501694797	0.22209738811412907	0.0649783416243049	0.1647976861308318	0.9153478772566376	0.422468251041525	0.1384075387951988	0.15731239470933353	0.1346700140789433	0.0
chrX	51357424	51546289	0.67	188865	4	15.8443	0.22130000000000027	4.9445	0.7235	4.20077989651596	2.984002271318234	0.17302925637524352	0.0649783416243049	0.08892008366423072	1.701608233361698	1.2087286071465855	0.13520694003452768	0.15731239470933353	0.07040042627008329	4.48863636973214
chrX	51357424	53309216	0.53	1951792	3	15.09835	0.9672499999999999	21.887500000000003	16.219500000000004	1.1878067293596852	0.028970895838041133	0.26409073238871117	0.0649783416243049	0.8784605181465401	0.4811443970195146	0.01173522919559794	0.19860625045547398	0.15731239470933353	0.355837650908844	3.32744471455495
chrX	51384556	51546289	0.62	161733	4	14.69675	0.9262499999999996	7.467999999999999	3.246999999999999	5.24373214668544	1.941050021148754	0.1647976861308318	0.22209738811412907	0.08892008366423072	2.124076484403223	0.7862603561050605	0.1346700140789433	0.1384075387951988	0.07040042627008329	4.48863636973214
chrX	52964150	53019378	0.57	55228	3	18.7623	0.8278999999999996	3.12	3.1180000000000003	10.603347876723046	8.92303591811666	0.8519000297128043	5.157800108868391	4.895873759125769	4.295093885588838	3.6144505922441588	0.34507880447691425	2.0892680281971954	1.983169626415642	0.0
chrX	53313965	53342300	0.64	28335	3	19.3279	1.2787000000000006	15.093499999999999	0.8095000000000008	1.9700209169867953	0.1738253750282467	0.24538609497546726	0.8784605181465401	2.291195628667574	0.7979955853006584	0.07041137517358753	0.24849611848804484	0.355837650908844	0.9280936973671464	0.0
chrX	53313965	53346852	0.59	32887	3	19.16395	1.4426500000000004	16.5305	2.246500000000001	1.9700209169867953	0.1738253750282467	0.5285534558586877	0.8784605181465401	0.13856398900742525	0.7979955853006584	0.07041137517358753	0.3425614993089671	0.355837650908844	0.3010505016752116	0.0
chrX	53346852	53402049	0.61	55197	3	18.56555	0.8442500000000006	14.485499999999998	4.291500000000003	1.5354574794161786	0.6083888125988632	0.13856398900742525	2.291195628667574	0.06862872214422548	0.6219671473666897	0.24643981310755628	0.3010505016752116	0.9280936973671464	0.30087946252829234	2.19722457733622
chrX	55934552	57163590	0.82	1229038	1	7.6967	7.6967	6.073500000000001	6.027500000000002	0.8691268751412331	0.17382537502824658	0.01923476003495542	0.10717049992370795	0.01781031584614061	0.35205687586793755	0.0704113751735875	0.02345063611083505	0.05525101471425804	0.007214417519875416	0.7127776865026757
chrX	56274984	57163590	0.71	888606	1	7.2049	7.2049	2.4065	2.3605	1.2457485210357675	0.550447020922781	0.02008322230125986	0.017020077923368605	0.01781031584614061	0.5046148554107105	0.2229693547163604	0.018594520752056445	0.036126216680531266	0.007214417519875416	0.358351893845611
chrX	57163590	57619048	0.55	455458	1	6.93445	6.93445	11.589000000000004	11.543000000000005	1.709282854444425	1.0139813543314387	0.01781031584614061	0.5603583594047525	0.002619481714124354	0.6923785225402772	0.41073302184592714	0.007214417519875416	0.22698413663305764	0.005446838375266538	0.0
chrX	64254917	64748689	0.57	493772	4	15.0164	0.21309999999999985	16.1915	0.30150000000000077	3.9110709381355493	1.7092828544444254	0.024877189948659357	0.002619481714124354	0.15253000704470515	1.5842559414057191	0.6923785225402772	0.013499368500238203	0.005446838375266538	0.6019650491818872	0.0
chrX	64801871	64815362	0.54	13491	4	15.89345	0.040950000000000486	0.25500000000000006	0.028000000000000025	2.346642562881329	0.8980977709792743	0.4982023448540165	0.15253000704470515	0.003830713536889838	0.9505535648434313	0.3637921050635355	0.2018066246667198	0.6019650491818872	0.009707181550486305	3.13549421592915
chrX	67416963	67682696	0.89	265733	4	17.663899999999998	1.7130999999999998	11.58	3.0249999999999986	1.129864937683603	0.3186798542184521	0.06890226719918859	0.003830713536889838	0.39465698486905226	0.45767393862831884	0.1290875211515771	0.06253301073245195	0.009707181550486305	0.15986354709130404	0.693147180559945
chrX	67416963	67952886	0.77	535923	3	19.01635	0.3606499999999997	8.7905	5.8145	0.8980977709792742	0.08691268751412329	0.11806255098266313	0.003830713536889838	0.09277131833446917	0.3637921050635355	0.035205687586793766	0.09634781201894832	0.009707181550486305	0.05142367692679898	2.583394720752612
chrX	67416963	68132091	0.81	715128	1	9.6885	9.6885	23.183	8.578000000000001	1.2457485210357675	0.4345634375706166	0.1396835934959416	0.003830713536889838	0.03891297348077613	0.5046148554107105	0.1760284379339688	0.12405937499121872	0.009707181550486305	0.0851779229602282	2.871963445135301
chrX	67416963	69250452	0.64	1833489	4	17.81965	1.5573499999999996	7.462	7.143	1.2457485210357675	0.4345634375706166	0.13778441632740554	0.003830713536889838	0.09351874796032038	0.5046148554107105	0.1760284379339688	0.1059409211866211	0.009707181550486305	0.7927075942867351	2.715673290391834
chrX	67416963	69317366	0.75	1900403	4	20.9508	1.5738000000000003	10.100999999999999	4.504	1.071923146007521	0.2607380625423699	0.1362258032684306	0.003830713536889838	1.1504165836635478	0.43420348023712296	0.10561706276038127	0.13012226859757606	0.009707181550486305	0.4998422728755589	3.363389303672028
chrX	67458819	67682696	0.7	223877	4	15.12295	0.8278499999999998	7.155500000000001	1.3995000000000006	2.6073806254236995	1.1588358335216442	0.017599136284538342	0.34330954548137393	0.39465698486905226	1.0561706276038125	0.4694091678239167	0.04822474331865303	0.13906426034538816	0.15986354709130404	0.693147180559945
chrX	67682696	67952886	0.74	270190	2	17.30325	1.3524500000000002	5.7655	2.789500000000001	1.2167776251977263	0.2317671667043288	0.16641189659365557	0.017599136284538342	0.09277131833446917	0.4928796262151126	0.09388183356478333	0.12960481113166358	0.04822474331865303	0.05142367692679898	3.528518490848945
chrX	67952886	68132091	0.67	179205	1	9.32785	9.32785	17.3685	14.3925	1.3326612085498908	0.3476507500564933	0.20434258162040098	0.13251353790584877	0.03891297348077613	0.5398205429975043	0.14082275034717504	0.20693241962048725	0.12538033898021986	0.0851779229602282	3.73766961828337
chrX	67952886	68441805	0.77	488919	4	18.9426	0.28690000000000104	5.0344999999999995	2.0585	2.926060479642152	1.9410500211487542	0.09954840169416418	0.13251353790584877	0.33295200475942366	1.1852581487553897	0.7862603561050605	0.1298049768771382	0.12538033898021986	0.13486873546571834	3.06778244554087
chrX	67952886	68505846	0.68	552960	4	21.4098	2.754100000000001	17.483000000000004	14.507000000000003	3.4185657088888504	2.4335552503954525	0.12616087452619174	0.13251353790584877	0.20487165791384632	1.3847570450805546	0.9857592524302253	0.13022165499166094	0.12538033898021986	0.10276663241678331	3.06778244554087
chrX	67952886	69250452	0.6	1297566	4	17.459	1.1966999999999999	1.6474999999999997	1.3284999999999998	1.3326612085498908	0.3476507500564933	0.14592997596841828	0.13251353790584877	0.09351874796032038	0.5398205429975043	0.14082275034717504	0.10990308407041022	0.12538033898021986	0.7927075942867351	2.81488221762125
chrX	67952886	69317366	0.77	1364480	4	20.59015	1.93445	4.2865	1.3105000000000004	1.1588358335216442	0.17382537502824663	0.14335973315728595	0.13251353790584877	1.1504165836635478	0.46940916782391673	0.0704113751735875	0.14338776761037794	0.12538033898021986	0.4998422728755589	3.7533865951317367
chrX	68047820	68441805	0.65	393985	4	17.86065	1.3688500000000001	17.775999999999996	10.682999999999998	4.6063724382485365	0.26073806254236986	0.10118139693933667	0.09277131833446917	0.33295200475942366	4.4828575527184045	2.5113390478579545	0.1486916104532528	0.05142367692679898	0.13486873546571834	2.3978952727983702
chrX	68114665	68441805	0.71	327140	4	17.13935	2.0901500000000004	22.113500000000002	15.0205	4.229750792354001	0.6373597084369045	0.06234490025671253	0.2912475428702764	0.33295200475942366	1.713343462557296	0.25817504230315425	0.09097188127418329	0.4311724572427031	0.13486873546571834	2.3978952727983702
chrX	68114665	68505846	0.54	391181	4	19.606550000000002	4.5573500000000005	34.562000000000005	2.5719999999999974	4.7222560216007	1.129864937683603	0.10605403340160913	0.2912475428702764	0.20487165791384632	1.9128423588824608	0.45767393862831907	0.09791832449539115	0.4311724572427031	0.10276663241678331	2.3978952727983702
chrX	68132091	70107578	0.51	1975487	1	7.2131	7.2131	18.022	13.738999999999999	1.3036903127118498	0.3766216458945344	0.1836082018723862	0.4788028234451875	1.805075166379496	0.5280853138019064	0.15255797954277298	0.14361567604989317	0.1939484682848732	0.7311810760415112	3.897746577687724
chrX	68758283	69250452	0.64	492169	4	16.92625	0.6639499999999998	14.767999999999997	14.448999999999998	5.707266480094098	4.026954521487713	0.056980076297417734	1.3729316033511563	0.09351874796032038	2.31184015153279	1.6311968581881107	0.0593236271253322	0.556132855721004	0.7927075942867351	3.0445224377234195
chrX	68758283	69317366	0.62	559083	4	20.0574	2.4672	17.406999999999996	11.809999999999997	5.533441105065851	4.200779896515961	0.061353217093420245	1.3729316033511563	1.1504165836635478	2.2414287763592022	1.7016082333616982	0.14709888550134814	0.556132855721004	0.4998422728755589	4.76843771267628
chrX	69250452	70107578	0.58	857126	3	15.344249999999999	0.91805	2.301	1.9820000000000002	1.3036903127118498	0.3766216458945344	0.24498271319983517	0.056980076297417734	1.805075166379496	0.5280853138019064	0.15255797954277298	0.2078897619556037	0.0593236271253322	0.7311810760415112	4.419169137795418
chrX	69317366	70107578	0.62	790212	3	18.4754	4.0492	4.94	0.657	1.1298649376836032	0.20279627086628774	0.25780846093593246	0.09351874796032038	1.805075166379496	0.45767393862831884	0.08214660436918544	0.1583682406010744	0.7927075942867351	0.7311810760415112	4.015427067009653
chrX	69317366	70640628	0.57	1323262	2	19.3033	3.2212999999999994	3.7615000000000003	1.8355000000000001	1.1588358335216442	0.17382537502824663	0.2255910852991891	0.09351874796032038	0.10681409559860973	0.46940916782391673	0.0704113751735875	0.2971981367279325	0.7927075942867351	0.04326714300371279	3.173528295682442
chrX	69501857	69654016	0.63	152159	4	17.37705	3.5081500000000005	5.152499999999999	5.0165	8.343618001355837	2.375613458719371	0.30463813077679114	0.31697804904013877	1.6831021010775153	3.391481237527798	0.9740240232346273	0.24988428284713526	0.17583591973946985	1.2661507768744014	4.74018375459462
chrX	70107578	70349222	0.74	241644	3	18.4836	4.0574	21.679000000000002	17.396	1.071923146007521	0.14485447919020555	0.3472037971022125	0.05943145995961961	0.4148223387702127	0.43420348023712296	0.05867614597798959	0.49341150050187405	0.030580331167101633	0.1680319189346672	3.221239596668915
chrX	70107578	70364866	0.73	257288	3	13.6721	0.7541000000000002	18.476	14.192999999999998	1.071923146007521	0.14485447919020555	0.3513152382337623	0.05943145995961961	0.015968756273098714	0.43420348023712296	0.05867614597798959	0.47362729690886785	0.030580331167101633	0.5304135330246098	3.221239596668915
chrX	70107578	70640628	0.77	533050	2	15.254100000000001	0.8279000000000005	3.1045000000000003	1.1785	0.9560395626553564	0.028970895838041077	0.1778309186419107	0.05943145995961961	0.10681409559860973	0.3872625634547313	0.01173522919559794	0.5030044398480841	0.030580331167101633	0.04326714300371279	2.8127145365422086
chrX	70107578	71557589	0.7	1450011	2	13.844249999999999	0.58195	2.1710000000000003	2.112	0.9560395626553564	0.028970895838041077	0.17166624049089912	0.05943145995961961	0.027774457661838815	0.3872625634547313	0.01173522919559794	0.3198432686441894	0.030580331167101633	0.01860674245614714	2.9328484997620086
chrX	70150761	70349222	0.65	198461	4	18.0492	4.4918000000000005	27.973000000000003	11.102	2.1728171878530826	0.9560395626553564	0.03153120008977521	1.7914569324576082	0.4148223387702127	0.8801421896698438	0.38726256345473126	0.44230107871608243	0.72566474347085	0.1680319189346672	2.860658541712332
chrX	70349222	70364866	0.55	15644	3	17.7295	4.8115000000000006	35.872	3.203000000000003	1.2167776251977265	0.0	0.4148223387702127	0.03153120008977521	0.015968756273098714	0.49287962621511255	0.0	0.1680319189346672	0.44230107871608243	0.5304135330246098	0.0
chrX	70349222	70640628	0.71	291406	2	19.311500000000002	3.2294999999999994	20.500500000000002	18.5745	1.100894041845562	0.11588358335216448	0.037381031396414126	0.03153120008977521	0.10681409559860973	0.4459387094327209	0.04694091678239165	0.5109592391156887	0.44230107871608243	0.04326714300371279	2.4041894764155036
chrX	70349222	71557589	0.63	1208367	2	17.90165	4.63935	19.567	19.508	1.100894041845562	0.11588358335216448	0.13656300005998354	0.03153120008977521	0.027774457661838815	0.4459387094327209	0.04694091678239165	0.28513384524962604	0.44230107871608243	0.01860674245614714	2.8265991482699904
chrX	70364866	70640628	0.8	275762	2	14.5	1.5820000000000007	17.2975	15.3715	1.100894041845562	0.11588358335216448	0.015968756273098714	0.4148223387702127	0.10681409559860973	0.4459387094327209	0.04694091678239165	0.5304135330246098	0.1680319189346672	0.04326714300371279	2.6893631923914305
chrX	70364866	71557589	0.76	1192723	2	13.09015	0.17215000000000025	16.363999999999997	16.305	1.100894041845562	0.11588358335216448	0.13291329338476823	0.4148223387702127	0.027774457661838815	0.4459387094327209	0.04694091678239165	0.2866697781823114	0.1680319189346672	0.01860674245614714	2.9451242575872154
chrX	70640628	71346530	0.67	705902	4	17.68855	1.6065500000000004	1.775	0.15100000000000025	1.8251664377965895	0.840155979303192	0.07978362649369446	0.015968756273098714	0.2292536380778358	0.7393194393226689	0.3403216466723396	0.16810639100878896	0.5304135330246098	0.3363171096450886	2.4257610230757423
chrX	70640628	71557589	0.65	916961	3	14.67215	1.4098500000000005	0.9925	0.9335	0.9850104584933975	0.0	0.16808257478603633	0.015968756273098714	0.027774457661838815	0.39899779265032925	0.0	0.21336757086616387	0.5304135330246098	0.01860674245614714	3.073004790185108
chrX	71238541	71346530	0.65	107989	4	19.18855	0.10655000000000037	5.1525	3.5284999999999997	6.112859021826673	3.447536604726891	0.2553990947023783	0.040073060065653296	0.2292536380778358	2.476133360271161	1.3964922742761523	0.13040471746860793	0.19282638541908043	0.3363171096450886	0.0
chrX	71557589	71774549	0.6	216960	4	16.40985	3.1475500000000007	1.8345	1.7755	1.970020916986795	0.9850104584933976	0.027774457661838815	0.38443257356813343	0.11039229303858081	0.7979955853006584	0.3989977926503292	0.01860674245614714	0.32069470663111027	0.12179379389644182	0.0
chrX	73640591	73770219	0.65	129628	4	19.4836	4.352499999999999	17.581	17.485	4.142838104839878	0.49250522924669893	0.27713079611789865	0.010865267961580764	0.00771212264557773	1.6781377749705022	0.1994988963251645	0.1122572607965981	0.05121884571162134	0.0420212264094213	0.0
chrX	73756196	73770219	0.55	14023	1	11.91805	11.91805	0.23700000000000002	0.141	5.446528417551727	0.811185083465151	1.1404075092775219	0.1724144832539447	0.00771212264557773	2.2062230887724086	0.3285864174767418	0.46194441388932833	0.06983986580659458	0.0420212264094213	0.0
chrX	85227353	87063779	0.78	1836426	1	6.41805	6.41805	4.433999999999999	4.3149999999999995	1.2457485210357675	0.31867985421845213	0.0026503167025466344	0.0009705350495462957	0.07797164369047978	0.5046148554107105	0.1290875211515771	0.016256807011881286	0.015961250328115812	0.03158394253945673	1.8008924606240935
chrX	85227353	87194567	0.63	1967214	1	10.3033	10.3033	4.816999999999999	3.931999999999999	2.3176716670432884	1.390603000225973	0.00765797002043569	0.0009705350495462957	0.02130844256393866	0.9388183356478335	0.5632910013887	0.01727581429902978	0.015961250328115812	0.014521065064437365	1.8008924606240935
chrX	99702823	99940742	0.54	237919	1	10.63115	10.63115	12.652999999999999	4.4540000000000015	1.2747194168738085	0.17382537502824658	0.20067349115073507	0.01658774229358431	0.055770238032684556	0.5163500846063084	0.0704113751735875	0.09746515784994678	0.016928868663614812	0.10843597451987248	2.1640799450068235
chrX	99702823	101601013	0.59	1898190	1	9.7213	9.7213	4.1244999999999985	4.074499999999998	1.2167776251977265	0.11588358335216442	0.1291807787277248	0.01658774229358431	0.10309055183530202	0.4928796262151126	0.04694091678239168	0.14985957975823996	0.016928868663614812	0.16370493416080162	2.825316061028516
chrX	99940742	100023857	0.78	83115	4	18.0574	3.2049000000000003	8.6835	8.423499999999999	2.317671667043288	0.8691268751412331	0.055770238032684556	0.5848775601143085	0.5562520537889997	0.9388183356478335	0.3520568758679375	0.10843597451987248	0.23691611946258695	0.22532079705883726	3.98898404656427
chrX	100872585	101054499	0.63	181914	4	16.7049	1.9999999999999991	10.172	1.2890000000000015	3.6793037714312202	1.1298649376836032	0.23315078282535798	0.14927456553350718	0.030044412072670293	1.4903741078409354	0.45767393862831873	0.11405326262858889	0.3155858938533764	0.07196220027454078	1.8268796411139985
chrX	101601013	102118848	0.8	517835	4	18.155749999999998	1.2868499999999994	0.07700000000000001	0.027000000000000007	1.1878067293596852	0.14485447919020555	0.10920696491325661	0.04991361310066017	0.2348455475300607	0.48114439701951467	0.05867614597798959	0.2005142717712213	0.020218487305025356	0.09512879205523712	3.7574524106254605
chrX	101601013	102155363	0.57	554350	4	18.2377	1.2048999999999985	0.031000000000000007	0.019000000000000006	2.3466425628813297	1.0139813543314389	0.11748277053110201	0.04991361310066017	0.2631570834246193	0.9505535648434315	0.4107330218459272	0.19357253678100003	0.020218487305025356	0.15032901030811355	3.5561699371176667
chrX	101601013	102431345	0.53	830332	4	17.2295	2.213099999999999	0.21400000000000005	0.16400000000000006	1.5644283752542196	0.23176716670432884	0.1292352916473221	0.04991361310066017	0.042809698398021095	0.6337023765622876	0.0938818335647833	0.15569107877175234	0.020218487305025356	0.18943627647217678	3.2029374093415117
chrX	101601013	103072562	0.79	1471549	4	19.073749999999997	0.3688500000000001	0.541	0.491	1.100894041845562	0.23176716670432884	0.1527738129706853	0.04991361310066017	1.3646741906044877	0.4459387094327209	0.09388183356478336	0.194392403427881	0.020218487305025356	0.5527880288407262	3.559098021069388
chrX	102118848	102189711	0.65	70863	2	17.72135	0.8524499999999993	0.12000000000000002	0.015999999999999993	1.1298649376836032	0.0869126875141234	0.24856843020375924	0.12401334722585967	0.43203741237728166	0.45767393862831884	0.03520568758679374	0.12188488616005629	0.28962092928229505	0.276621157226361	1.9459101490553101
chrX	102118848	103072562	0.68	953714	3	17.7869	0.9179999999999993	0.5680000000000001	0.46399999999999997	0.9560395626553564	0.08691268751412329	0.17642916327886843	0.12401334722585967	1.3646741906044877	0.3872625634547313	0.035205687586793766	0.1910684324118598	0.28962092928229505	0.5527880288407262	3.4755803833615677
chrX	102189711	102318614	0.55	128903	3	17.819699999999997	0.7540999999999993	1.1219999999999999	0.9859999999999998	2.8101768962899873	1.5933992710922606	0.1582237082921339	0.2631570834246193	0.11307620946091214	1.1383172319729982	0.6454376057578856	0.09031091101086193	0.15032901030811355	0.04580373496254876	0.693147180559945
chrX	102189711	102431345	0.68	241634	4	16.795099999999998	1.7786999999999988	0.25700000000000006	0.12100000000000005	1.5064865835781376	0.289708958380411	0.13716076727082704	0.2631570834246193	0.042809698398021095	0.6102319181710917	0.11735229195597915	0.0695467037258673	0.15032901030811355	0.18943627647217678	2.1432398260130467
chrX	102189711	103072562	0.82	882851	4	18.63935	0.06555	0.5840000000000001	0.448	1.04295225016948	0.1738253750282467	0.17063882620942122	0.2631570834246193	1.3646741906044877	0.4224682510415251	0.0704113751735875	0.19662152533245633	0.15032901030811355	0.5527880288407262	3.5605620630452486
chrX	102206341	102431345	0.6	225004	4	17.147550000000003	2.13115	0.19650000000000006	0.18150000000000005	1.9700209169867953	0.1738253750282467	0.1153664942440349	0.43203741237728166	0.042809698398021095	0.7979955853006584	0.07041137517358753	0.05424187287080156	0.276621157226361	0.18943627647217678	2.868286148739598
chrX	102206341	103072562	0.55	866221	4	18.991799999999998	0.28690000000000104	0.5235	0.5085	1.5064865835781376	0.6373597084369044	0.16562040886792118	0.43203741237728166	1.3646741906044877	0.6102319181710918	0.2581750423031542	0.1950856656864819	0.276621157226361	0.5527880288407262	3.7292335267208543
chrX	102318614	102431345	0.71	112731	4	16.041	1.0245999999999995	1.2429999999999999	0.8649999999999998	3.099885854670398	1.3036903127118495	0.11307620946091214	0.11766612188279232	0.042809698398021095	1.2556695239289772	0.5280853138019064	0.04580373496254876	0.06271443283210346	0.18943627647217678	0.693147180559945
chrX	102318614	103072562	0.58	753948	4	17.88525	0.8196499999999993	1.5699999999999998	0.5379999999999998	2.6363515212617403	1.7672246461205074	0.17276144732505797	0.11766612188279232	1.3646741906044877	1.0679058567994106	0.715848980931473	0.2147975230377311	0.06271443283210346	0.5527880288407262	3.6470965523334544
chrX	102318614	103381142	0.56	1062528	4	19.655749999999998	2.5901499999999995	3.7025	1.5945000000000005	3.534449292241015	0.8691268751412331	0.19958717091169445	0.11766612188279232	1.302755643352344	2.03019465083844	0.24643981310755636	0.19827320740665078	0.06271443283210346	1.2583775336462346	3.291740348062552
chrX	102431345	103072562	0.62	641217	3	16.86065	1.8442499999999988	0.7050000000000001	0.32699999999999996	1.3326612085498908	0.4635343334086577	0.18325458233187003	0.11307620946091214	1.3646741906044877	0.5398205429975043	0.18776366712956666	0.24450796228607194	0.04580373496254876	0.5527880288407262	3.844026510451689
chrX	102788662	103072562	0.61	283900	4	17.868850000000002	0.8360499999999984	0.6435	0.3885	2.4045843545574117	1.5354574794161784	0.3600187408122896	0.042809698398021095	1.3646741906044877	0.9740240232346273	0.6219671473666898	0.313821275283478	0.18943627647217678	0.5527880288407262	3.69337472535711
chrX	102966390	103072562	0.75	106172	4	16.713099999999997	1.9917999999999996	0.6935000000000001	0.33849999999999997	3.3026821255366854	2.4335552503954525	0.1549887808085686	0.5874100827911048	1.3646741906044877	1.3378161282981627	0.9857592524302251	0.07781337220454485	0.5982867738263598	0.5527880288407262	0.693147180559945
chrX	102966390	103381142	0.58	414752	4	18.4836	3.7622999999999998	2.8260000000000005	2.4710000000000005	4.20077989651596	1.535457479416178	0.2369350327005908	0.5874100827911048	1.302755643352344	2.300104922337192	0.02347045839119577	0.13739842839533864	0.5982867738263598	1.2583775336462346	2.1082700000858288
chrX	103072562	103588510	0.74	515948	3	17.9344	0.7704999999999984	7.887000000000001	6.855000000000001	1.1878067293596852	0.31867985421845213	0.38676674884373446	0.1549887808085686	0.02003623689889939	0.4811443970195146	0.12908752115157707	0.22945140232192354	0.07781337220454485	0.016394462351164683	2.9739525201286616
chrX	103086828	103172812	0.55	85984	1	7.2541	7.2541	0.7135	0.07750000000000001	4.954023188305029	3.1578276463464805	0.21024654590316394	1.3646741906044877	0.19230153623603896	2.992483444877469	0.293380729889948	0.08516448430002212	0.5527880288407262	0.16072110815812637	0.0
chrX	103172812	103381142	0.78	208330	4	18.37705	3.8688499999999992	3.0440000000000005	2.2530000000000006	2.230758979529165	0.43456343757061655	0.21248753823514044	0.21024654590316394	1.302755643352344	2.4878685894667587	0.21123412552076237	0.16087848405235758	0.08516448430002212	1.2583775336462346	3.156540989968755
chrX	103268025	103381142	0.74	113117	4	19.1967	3.049199999999999	6.5205	1.2235	5.939033646798427	3.2737112296986446	0.22947852816892977	0.19230153623603896	1.302755643352344	3.0042186740730674	0.7275842101270709	0.16101095071092733	0.16072110815812637	1.2583775336462346	0.693147180559945
chrX	103411208	103588510	0.56	177302	4	18.2377	1.0737999999999985	9.146	5.596000000000001	7.677287397080892	6.170800813502755	0.44444414997840864	1.302755643352344	0.02003623689889939	3.1098357368334484	2.4996038186623566	0.1800308141590413	1.2583775336462346	0.016394462351164683	5.64897423816121
chrX	103588510	104360296	0.51	771786	1	8.58195	8.58195	16.011000000000003	1.2689999999999992	3.0129731671562747	1.5064865835781374	0.04114106998376888	0.29307740331452375	0.028556498375975937	1.2204638363421834	0.6102319181710918	0.025544885562324923	0.11871674659885764	0.026192778943863928	0.0
chrX	105724588	105970147	0.68	245559	4	17.59015	3.7868499999999994	26.368000000000002	4.375000000000009	3.2737112296986446	1.9410500211487538	0.05757393200397484	0.03486057184488501	0.07327972125808746	1.326080899102565	0.7862603561050606	0.11163710310319205	0.017544220422716094	0.14169617001968768	3.1411333734480054
chrX	105724588	106749937	0.87	1025349	3	17.81145	3.565549999999999	15.784500000000007	14.958500000000006	1.100894041845562	0.23176716670432884	0.05108444020053496	0.03486057184488501	0.04837129659090979	0.6337023765622876	0.0938818335647833	0.11967004060975517	0.017544220422716094	0.11440216970677276	3.7179247696234725
chrX	105724588	106961461	0.55	1236873	4	18.36065	3.016349999999999	24.066000000000003	6.6770000000000085	1.2457485210357675	0.08691268751412329	0.06726997262197011	0.03486057184488501	0.2805994961656062	0.8214660436918543	0.28164550069435	0.12410069415244795	0.017544220422716094	0.11366232573826203	3.383774271920988
chrX	105724588	107382637	0.77	1658049	4	18.9836	2.3933999999999997	15.911500000000006	14.831500000000005	1.1298649376836032	0.20279627086628774	0.10288033387094471	0.03486057184488501	0.008559299909176305	0.45767393862831884	0.08214660436918544	0.13651532658244278	0.017544220422716094	0.02143305719006925	3.2438467060864706
chrX	106137774	106515948	0.77	378174	4	16.14755	0.16394999999999982	16.666	6.433000000000001	3.3606239172127683	1.6803119586063842	0.04719010782399985	0.07327972125808746	0.034667658884184764	1.3612865866893586	0.6806432933446792	0.1616109876688349	0.14169617001968768	0.04453578384321892	3.8801376799090703
chrX	106137774	106749937	0.66	612163	3	15.2787	1.032799999999999	5.5295	4.703499999999999	1.2747194168738085	0.40559254173257553	0.04240361255235097	0.07327972125808746	0.04837129659090979	0.7041137517358751	0.02347045839119577	0.11686096215610044	0.14169617001968768	0.11440216970677276	3.8801376799090703
chrX	106137774	106961461	0.56	823687	4	15.8279	0.48359999999999914	13.810999999999996	3.5779999999999985	1.4195738960640143	0.26073806254237	0.06893754040377056	0.07327972125808746	0.2805994961656062	0.8918774188654418	0.21123412552076248	0.12423553921042076	0.14169617001968768	0.11366232573826203	3.3564332802524928
chrX	106137774	107382637	0.59	1244863	4	16.45085	0.1393500000000003	5.656499999999999	4.576499999999999	1.3036903127118498	0.3766216458945344	0.11580324717667127	0.07327972125808746	0.008559299909176305	0.5280853138019064	0.15255797954277298	0.14072512511970048	0.14169617001968768	0.02143305719006925	3.2001917318591127
chrX	106749937	106898471	0.58	148534	3	18.2377	3.9918000000000005	0.48750000000000004	0.3385	2.520467937909576	1.651341062768343	0.04837129659090979	0.034667658884184764	0.7174128052293848	1.2087286071465857	0.4811443970195147	0.11440216970677276	0.04453578384321892	0.2906021182185486	2.0471722811110498
chrX	106749937	106920116	0.54	170179	4	13.5328	0.7131000000000007	9.733499999999996	8.907499999999995	1.7672246461205074	0.8980977709792742	0.13346642263160685	0.034667658884184764	0.1961990769053455	0.9036126480610397	0.17602843793396883	0.13681297177716564	0.04453578384321892	0.1816555009114202	2.0471722811110498
chrX	106749937	106961461	0.85	211524	4	14.795100000000001	0.5491999999999999	9.107499999999998	8.281499999999998	1.0139813543314387	0.14485447919020555	0.1457283011463273	0.034667658884184764	0.2805994961656062	0.9153478772566376	0.1877636671295667	0.1455780025398959	0.04453578384321892	0.11366232573826203	2.0471722811110498
chrX	106749937	107020534	0.51	270597	4	16.83605	2.5901500000000004	1.683	0.857	7.3586075428624405	6.489480667721208	0.26808546723893806	0.034667658884184764	0.53324286023515	3.168511882811438	2.440927672684367	0.17624722909311613	0.04453578384321892	0.2160004722242236	3.3457146457829334
chrX	106749937	107137444	0.77	387507	4	17.9918	3.7459	10.372000000000002	9.546000000000001	1.2167776251977265	0.34765075005649326	0.2876851442290905	0.034667658884184764	0.0274120706318106	0.6806432933446792	0.04694091678239165	0.16377541435327242	0.04453578384321892	0.1638767206475196	2.6163332750144437
chrX	106749937	107382637	0.76	632700	4	15.418050000000001	1.1721499999999994	0.9529999999999997	0.12699999999999967	0.8980977709792742	0.028970895838041133	0.18682038093758133	0.034667658884184764	0.008559299909176305	0.5515557721931021	0.17602843793396875	0.16381467402484717	0.04453578384321892	0.02143305719006925	2.8224439829424695
chrX	106749937	108718656	0.52	1968719	4	13.86065	0.3852500000000001	14.180499999999999	13.354499999999998	1.3326612085498908	0.4635343334086577	0.07346031202192958	0.034667658884184764	0.4431918284813631	0.7275842101270709	0.0	0.06475862222134077	0.04453578384321892	0.17952353679086594	2.486173272321594
chrX	106749937	108729115	0.78	1979178	4	14.2869	0.04099999999999948	8.216	7.39	1.100894041845562	0.23176716670432884	0.07541416454588105	0.034667658884184764	0.01487421557761529	0.6337023765622876	0.0938818335647833	0.06536509937573652	0.04453578384321892	0.11169594664938544	2.336754431341457
chrX	106898471	106920116	0.53	21645	4	17.5246	4.704900000000001	9.394999999999996	9.245999999999995	3.41856570888885	0.7532432917890686	0.7174128052293848	0.04837129659090979	0.1961990769053455	1.3847570450805544	0.3051159590855459	0.2906021182185486	0.11440216970677276	0.1816555009114202	0.0
chrX	106898471	106961461	0.7	62990	4	18.786900000000003	3.4426000000000005	8.768999999999998	8.619999999999997	2.6653224170997816	1.5064865835781374	0.37530165111670966	0.04837129659090979	0.2805994961656062	1.3964922742761523	0.293380729889948	0.21909238822072	0.11440216970677276	0.11366232573826203	0.0
chrX	106898471	107020534	0.63	122063	4	20.82785	1.40165	1.3445	1.1955	9.009948605630782	4.838139604952864	0.5354476050123357	0.04837129659090979	0.53324286023515	3.6496562798309524	1.9597832756648523	0.25150421975278464	0.11440216970677276	0.2160004722242236	5.9427993751267
chrX	106898471	107137444	0.59	238973	4	21.983600000000003	0.24590000000000067	10.033500000000002	9.884500000000003	2.868118687966069	1.3036903127118495	0.43643099855191997	0.04837129659090979	0.0274120706318106	1.161787690364194	0.5280853138019064	0.19446342312549014	0.11440216970677276	0.1638767206475196	2.995773937616707
chrX	106898471	107382637	0.54	484166	4	19.40985	2.819650000000001	0.6144999999999997	0.4654999999999997	2.549438833747617	1.6223701669303017	0.22929423555427997	0.04837129659090979	0.008559299909176305	1.0327001692126168	0.6571728349534834	0.17897360074911298	0.11440216970677276	0.02143305719006925	3.043950183465732
chrX	106920116	106961461	0.58	41345	3	14.082	1.2623000000000006	18.014999999999993	0.6259999999999977	1.9120791253107128	0.7532432917890687	0.1961990769053455	0.7174128052293848	0.2805994961656062	1.0913763151906064	0.011735229195597885	0.1816555009114202	0.2906021182185486	0.11366232573826203	0.0
chrX	106961461	107382637	0.66	421176	3	15.96725	0.6229499999999994	9.234499999999997	8.154499999999999	1.04295225016948	0.11588358335216442	0.20745774176954995	0.1961990769053455	0.008559299909176305	0.7393194393226689	0.3637921050635355	0.17297353801325782	0.1816555009114202	0.02143305719006925	2.5608086515222372
chrX	107137444	107382637	0.78	245193	3	19.16395	2.5737500000000004	10.499	9.419	1.2457485210357675	0.31867985421845213	0.0274120706318106	0.18802280619414252	0.008559299909176305	0.5046148554107105	0.1290875211515771	0.1638767206475196	0.07616232294033695	0.02143305719006925	3.0800823678525013
chrX	107382637	108729115	0.74	1346478	3	15.45905	1.1311499999999999	8.343	7.263	1.1298649376836032	0.20279627086628774	0.023065211862637238	0.0274120706318106	0.01487421557761529	0.45767393862831884	0.08214660436918544	0.01910437630377224	0.1638767206475196	0.11169594664938544	0.8796857765384184
chrX	107382637	109158515	0.73	1775878	3	16.8443	0.2541000000000011	0.6149999999999998	0.4649999999999997	0.7532432917890688	0.17382537502824663	0.027928818125302735	0.0274120706318106	0.01466898209737165	0.30511595908554584	0.07041137517358752	0.042820669656065624	0.1638767206475196	0.041222338578744806	2.413803008625817
chrX	108718656	109158515	0.87	439859	3	15.286900000000001	1.8115000000000006	13.842499999999998	13.692499999999997	1.1878067293596852	0.6083888125988631	0.052691241216919246	0.016315223799733446	0.01466898209737165	0.4811443970195146	0.24643981310755625	0.11867052728719779	0.006608801182321046	0.041222338578744806	3.374368298024592
chrX	108729115	109158515	0.9	429400	3	15.71315	1.385250000000001	7.878	7.728	0.9560395626553564	0.37662164589453434	0.04317972365241338	0.4431918284813631	0.01466898209737165	0.3872625634547313	0.15255797954277298	0.11718831576787114	0.17952353679086594	0.041222338578744806	4.714978856756915
chrX	109134242	109158515	0.52	24273	3	17.975450000000002	0.8770499999999988	0.10600000000000001	0.04400000000000002	2.056933604500918	1.4775156877400961	0.5156110493978394	0.01487421557761529	0.01466898209737165	0.8332012728874523	0.5984966889754939	0.20885836165691513	0.11169594664938544	0.041222338578744806	0.0
chrX	109158515	109411312	0.72	252797	2	20.89345	3.79505	0.3375000000000001	0.18750000000000006	1.2457485210357675	0.6663306042749454	0.01466898209737165	0.5156110493978394	0.1701577030827093	0.5046148554107105	0.26991027149875213	0.041222338578744806	0.20885836165691513	0.06892571276481144	0.693147180559945
chrX	109158515	109651462	0.87	492947	3	16.2787	0.8197000000000001	0.11300000000000002	0.037	1.1298649376836032	0.5504470209227811	0.18336493581396832	0.5156110493978394	1.8010536471911034	0.45767393862831884	0.22296935471636048	0.09236832616674799	0.20885836165691513	0.729552080871527	1.4255553730053514
chrX	109158515	109693462	0.79	534947	2	18.37705	1.278649999999999	0.1005	0.04950000000000001	0.9850104584933976	0.4055925417325755	0.21922580433648642	0.5156110493978394	0.012504201801445146	0.39899779265032925	0.1642932087383709	0.10547396652833793	0.20885836165691513	0.020260288099933205	1.4255553730053514
chrX	109411312	109656352	0.56	245040	4	24.05735	0.6311499999999999	0.3450000000000001	0.18000000000000005	3.7372455631073027	1.8251664377965897	0.39062944763666263	0.01466898209737165	0.4871419833720735	1.5138445662321316	0.739319439322669	0.1582321141946438	0.041222338578744806	0.1973264084627621	1.791759469228055
chrX	112098111	113405469	0.65	1307358	1	7.9754	7.9754	3.7255000000000003	0.36850000000000027	1.2167776251977265	0.46353433340865774	0.0037228597681667193	4.718332443735253	0.007897760963052081	0.4928796262151126	0.18776366712956674	0.007755517635564705	1.911253036765009	0.039242819279718795	0.0
chrX	112098111	113952413	0.53	1854302	1	11.11475	11.11475	2.0625	2.0315000000000003	1.3036903127118498	0.3766216458945344	0.00899920077889776	4.718332443735253	0.16915450434521845	0.5280853138019064	0.15255797954277298	0.016606378793340534	1.911253036765009	0.0724914835375055	0.0
chrX	113405469	113845658	0.66	440189	3	17.7213	1.770500000000001	6.9605	3.6035	1.3036903127118498	0.5504470209227811	0.007897760963052081	0.0037228597681667193	0.07815669524945752	0.5280853138019063	0.22296935471636045	0.039242819279718795	0.007755517635564705	0.031658901300474926	0.0
chrX	113405469	113952413	0.8	546944	4	19.09015	3.139350000000001	1.694	1.6629999999999998	0.8401559793031921	0.08691268751412334	0.021611217056811613	0.0037228597681667193	0.16915450434521845	0.3403216466723396	0.035205687586793766	0.03776255591843468	0.007755517635564705	0.0724914835375055	0.0
chrX	113405469	114925118	0.72	1519649	4	18.663899999999998	2.7131	8.076500000000001	4.719500000000001	1.2167776251977265	0.46353433340865774	0.0889154391498456	0.0037228597681667193	0.02612509716766069	0.4928796262151126	0.18776366712956674	0.07611127237395812	0.007755517635564705	0.023884075461084602	3.796363765762814
chrX	113845658	113952413	0.8	106755	4	20.86065	1.3688500000000001	5.2975	5.2665	1.390603000225973	0.4635343334086577	0.07815669524945752	0.007897760963052081	0.16915450434521845	0.5632910013887	0.18776366712956669	0.031658901300474926	0.039242819279718795	0.0724914835375055	0.0
chrX	114565194	114925118	0.66	359924	4	21.33605	0.04094999999999871	6.458500000000001	6.3375	1.8541373336346307	0.17382537502824658	0.016098340670831122	0.2680364723199143	0.02612509716766069	0.7510546685182669	0.07041137517358748	0.06312278070558665	0.2714335667283265	0.023884075461084602	2.99573227355399
chrX	119159660	119347614	0.63	187954	4	15.9754	1.8443000000000005	11.290999999999999	6.610999999999999	7.880083667947181	5.50447020922781	0.1356416375149035	0.9364464138840121	1.8942837271168715	3.1919823412026336	2.2296935471636044	0.09889974699036522	0.37932597451455574	1.164811987579245	3.678967921132976
chrX	119619881	119866943	0.67	247062	1	7.1967	7.1967	20.3605	19.629499999999997	2.3176716670432884	0.7532432917890688	0.0375237254947064	0.10850984608417183	0.00233327460766972	0.9388183356478335	0.3051159590855459	0.32945394152345225	0.20578482351931657	0.01758632918388974	4.81348657654057
chrX	122843293	123014789	0.54	171496	4	15.13935	1.221350000000001	6.5885	0.05749999999999833	1.448544791902055	0.0	0.1837963256973266	0.08316690932314413	0.8105169153986932	0.5867614597798959	0.0	0.35254408741731863	0.0336883867124006	0.375386123178314	5.36597601502185
chrX	122911806	122967376	0.54	55570	3	17.4426	2.262299999999999	17.559499999999996	1.484499999999997	3.302682125536686	1.5064865835781374	0.2669263751858385	0.11839871023968457	0.18575395639939457	1.3378161282981624	0.6102319181710917	0.20104261641549792	0.3316071945861015	0.5623445201189224	0.0
chrX	122911806	123014789	0.75	102983	4	15.770500000000002	0.5902000000000003	12.787499999999998	6.2564999999999955	3.1288567505084393	1.6803119586063842	0.2295548877372143	0.11839871023968457	0.8105169153986932	1.2674047531245751	0.6806432933446791	0.36738470355891445	0.3316071945861015	0.375386123178314	5.36597601502185
chrX	122967376	123014789	0.77	47413	4	18.0328	1.6720999999999986	11.303	4.7719999999999985	1.6223701669303017	0.1738253750282467	0.18575395639939457	0.2669263751858385	0.8105169153986932	0.6571728349534833	0.07041137517358748	0.5623445201189224	0.20104261641549792	0.375386123178314	5.36597601502185
chrX	128109789	128249239	0.55	139450	3	16.8197	2.000000000000001	9.4415	8.8765	1.3036903127118498	0.028970895838041133	0.03324018167147061	0.08230011178347973	0.05853093680945309	0.5280853138019064	0.01173522919559794	0.01346458710143899	0.037663484428774166	0.027161885190606503	0.0
chrX	128109789	129059762	0.76	949973	2	15.729499999999998	0.9097999999999997	9.731499999999999	8.5865	1.129864937683603	0.1448544791902055	0.14955506439630764	0.08230011178347973	0.38032986204951713	0.45767393862831884	0.05867614597798956	0.1119696216933529	0.037663484428774166	0.7495614709634622	2.8970203390144427
chrX	128109789	129162337	0.69	1052548	3	19.18035	4.360650000000001	12.827499999999999	5.490499999999999	1.158835833521644	0.11588358335216442	0.20852588848109485	0.08230011178347973	0.5649148152538248	0.46940916782391673	0.04694091678239165	0.1503824731890847	0.037663484428774166	0.22882981838233496	2.589290818032732
chrX	128249239	129059762	0.69	810523	2	17.7295	1.0902000000000012	0.855	0.29	1.1588358335216442	0.17382537502824663	0.16956697077771635	0.03324018167147061	0.38032986204951713	0.46940916782391673	0.0704113751735875	0.12891735429790874	0.01346458710143899	0.7495614709634622	2.8970203390144427
chrX	128249239	129162337	0.59	913098	3	21.18035	2.3606499999999997	3.9509999999999996	3.3859999999999992	1.1878067293596852	0.14485447919020555	0.23529584287219207	0.03324018167147061	0.5649148152538248	0.48114439701951467	0.05867614597798959	0.17129282368259383	0.01346458710143899	0.22882981838233496	2.589290818032732
chrX	128249239	130128804	0.68	1879565	2	19.622950000000003	0.8032500000000002	6.9845000000000015	6.419500000000001	1.1298649376836032	0.20279627086628774	0.2203530747277352	0.03324018167147061	0.1693677109687226	0.45767393862831884	0.08214660436918544	0.1972474273288391	0.01346458710143899	0.13212951743335094	3.2838295690823647
chrX	128741059	128888696	0.7	147637	4	17.2623	0.6066000000000003	0.6445000000000001	0.3895	1.5354574794161784	0.20279627086628774	0.2825720517673699	0.19321521156291183	0.18504884831045654	0.6219671473666897	0.08214660436918542	0.15134333797366809	0.2627488285603164	0.14146939215834659	0.0
chrX	128741059	128977621	0.58	236562	4	16.69675	1.1721500000000002	2.2439999999999998	1.9889999999999999	7.271694855348317	5.533441105065851	0.24591252543851735	0.19321521156291183	0.47684653428898566	2.9455425280950776	2.2414287763592027	0.1476316656356448	0.2627488285603164	0.44345882595945924	0.3465735902799725
chrX	128741059	129162337	0.64	421278	4	20.70495	2.83605	3.7959999999999994	3.5409999999999995	1.390603000225973	0.34765075005649326	0.41481502403416254	0.19321521156291183	0.5649148152538248	0.5632910013887	0.140822750347175	0.2926021474431623	0.2627488285603164	0.22882981838233496	1.9643031199914276
chrX	128771641	128888696	0.74	117055	4	19.6475	2.9917999999999996	4.637	3.6029999999999993	1.7672246461205074	0.43456343757061655	0.29699777887018347	0.2273564515443681	0.18504884831045654	0.715848980931473	0.17602843793396877	0.16682261656037706	0.0920951869381826	0.14146939215834659	0.0
chrX	128771641	128977621	0.74	205980	4	19.08195	3.5573499999999996	6.2364999999999995	2.0034999999999994	7.503462022052646	5.301673938361522	0.24866755918854583	0.2273564515443681	0.47684653428898566	3.039424361659861	2.147546942794419	0.1558772069091946	0.0920951869381826	0.44345882595945924	0.3465735902799725
chrX	128771641	129162337	0.63	390696	4	23.09015	0.45085000000000086	7.788499999999999	0.4514999999999998	1.6223701669303017	0.5794179167608221	0.429488473631504	0.2273564515443681	0.5649148152538248	0.6571728349534834	0.23470458391195836	0.3082969686498378	0.0920951869381826	0.22882981838233496	1.9643031199914276
chrX	128888696	129059762	0.71	171066	2	16.6475	0.00820000000000043	1.0895000000000001	0.055499999999999994	1.1588358335216442	0.17382537502824663	0.3251617504883432	0.18226659679218468	0.38032986204951713	0.46940916782391673	0.0704113751735875	0.28647608011420683	0.08859678899881251	0.7495614709634622	2.8178714032577883
chrX	128888696	129162337	0.61	273641	3	20.09835	3.4426500000000004	4.185499999999999	3.1514999999999995	1.1878067293596852	0.14485447919020555	0.48616381934097863	0.18226659679218468	0.5649148152538248	0.48114439701951467	0.05867614597798959	0.368815239975523	0.08859678899881251	0.22882981838233496	2.3571637439897133
chrX	128888696	130128804	0.71	1240108	2	18.540950000000002	1.885250000000001	7.219000000000002	6.185000000000001	1.1298649376836032	0.20279627086628774	0.26800417145442784	0.18226659679218468	0.1693677109687226	0.45767393862831884	0.08214660436918544	0.2542159207992711	0.08859678899881251	0.13212951743335094	3.354828098538811
chrX	129059762	129162337	0.71	102575	4	20.09015	3.450850000000001	4.241	3.095999999999999	1.0139813543314387	0.028970895838041077	0.7546695947282069	0.47684653428898566	0.5649148152538248	0.4107330218459272	0.011735229195597913	0.5061335994279813	0.44345882595945924	0.22882981838233496	1.6661022550876001
chrX	129059762	129194338	0.66	134576	4	19.9672	3.3279000000000014	6.273	5.128	8.459501584708002	7.474491126214605	0.7095475618400271	0.47684653428898566	2.615161025306682	3.4266869251145917	3.0276891324642627	0.44019317693629095	0.44345882595945924	1.0593222310740897	1.6661022550876001
chrX	129059762	130128804	0.62	1069042	3	18.53275	1.8934500000000014	7.2745000000000015	6.129500000000002	0.9560395626553564	0.028970895838041077	0.25885792798128476	0.47684653428898566	0.1693677109687226	0.3872625634547313	0.01173522919559794	0.2490537135021127	0.44345882595945924	0.13212951743335094	3.515915107123117
chrX	129059762	130811852	0.63	1752090	4	17.237699999999997	0.5983999999999998	0.8320000000000001	0.313	1.071923146007521	0.08691268751412334	0.17897538171609728	0.47684653428898566	0.08139515939395522	0.43420348023712296	0.03520568758679371	0.17285801247652294	0.44345882595945924	0.2869949975281715	3.1370048100849313
chrX	129162337	129194338	0.51	32001	3	23.41805	0.12294999999999945	9.369	2.0320000000000005	8.488472480546044	7.445520230376564	0.5649148152538248	0.5264559427159593	2.615161025306682	3.4384221543101896	3.0159539032686644	0.22882981838233496	0.25016017680252417	1.0593222310740897	0.0
chrX	129162337	129305136	0.58	142799	1	11.7705	11.7705	9.1715	1.8345000000000007	2.89708958380411	1.8541373336346305	0.6102595584060647	0.5264559427159593	0.08838777118528177	1.1735229195597918	0.7510546685182666	0.6225960713019687	0.25016017680252417	0.24477697371077334	3.9882977046582897
chrX	129162337	130128804	0.66	966467	2	21.983600000000003	1.5573999999999995	10.370500000000002	3.0335000000000023	0.9850104584933975	0.057941791676082155	0.20623545694340603	0.5264559427159593	0.1693677109687226	0.3989977926503292	0.023470458391195853	0.2217687991710016	0.25016017680252417	0.13212951743335094	3.9783683201319957
chrX	129162337	130811852	0.59	1649515	3	20.68855	2.852450000000001	3.9279999999999995	3.4089999999999994	1.100894041845562	0.057941791676082266	0.14317586858665188	0.5264559427159593	0.08139515939395522	0.44593870943272085	0.023470458391195798	0.15213328834152212	0.25016017680252417	0.2869949975281715	3.431185321084397
chrX	129213924	129433622	0.57	219698	4	16.672150000000002	3.3442500000000006	0.15850000000000003	0.02850000000000001	2.3756134587193705	0.5794179167608221	0.1329218427329581	2.615161025306682	0.04685710885357543	0.9622887940390292	0.23470458391195836	0.42005772648900774	1.0593222310740897	0.10703695542507072	3.6930752961225237
chrX	130128804	130767575	0.8	638771	4	19.7459	0.6803000000000008	10.602500000000001	2.8015000000000025	1.7961955419585485	0.8691268751412331	0.04607978472950362	0.1308293498786415	0.167503429196615	0.727584210127071	0.3520568758679376	0.04585545065792343	0.0529949924544943	0.16538570856320667	1.242453324894
chrX	130128804	130811852	0.94	683048	4	19.131149999999998	1.2950500000000016	6.961500000000002	6.442500000000002	1.04295225016948	0.11588358335216442	0.0539507904363797	0.1308293498786415	0.08139515939395522	0.422468251041525	0.04694091678239165	0.05360372197893194	0.0529949924544943	0.2869949975281715	1.242453324894
chrX	130128804	130937139	0.84	808335	4	19.959000000000003	0.46720000000000006	6.735500000000002	6.668500000000002	3.1578276463464805	2.230758979529165	0.05820450041255018	0.1308293498786415	0.5679087031491296	1.279139982320173	0.9036126480610397	0.08977794768948212	0.0529949924544943	0.3940090507254606	1.242453324894
chrX	130128804	131426988	0.75	1298184	3	20.9262	0.5	15.691	2.2869999999999973	1.04295225016948	0.11588358335216442	0.06784209584130212	0.1308293498786415	0.12622520238698198	0.422468251041525	0.04694091678239165	0.10363143244588945	0.0529949924544943	0.05112999227061959	2.442088719636158
chrX	130202699	130767575	0.62	564876	4	16.3279	2.7377000000000002	10.027000000000001	2.2260000000000018	4.142838104839878	1.4775156877400968	0.0299517118259866	0.1693677109687226	0.167503429196615	1.6781377749705024	0.5984966889754939	0.03456939466621867	0.13212951743335094	0.16538570856320667	1.38629436111989
chrX	130202699	130811852	0.64	609153	4	15.713149999999999	2.1229499999999994	6.386000000000001	5.867000000000001	3.3895948130508096	2.230758979529165	0.03994981967412871	0.1693677109687226	0.08139515939395522	1.3730218158849565	0.9036126480610398	0.04407793181602658	0.13212951743335094	0.2869949975281715	1.38629436111989
chrX	130202699	130937139	0.56	734440	4	16.541	2.950800000000001	6.160000000000001	6.093000000000001	5.50447020922781	0.11588358335216453	0.04701991699654838	0.1693677109687226	0.5679087031491296	2.2296935471636044	0.04694091678239176	0.08551678374658252	0.13212951743335094	0.3940090507254606	1.38629436111989
chrX	130811852	130937139	0.54	125287	3	18.66395	0.8278500000000015	0.29300000000000004	0.226	3.273711229698645	2.114875396177001	0.08139515939395522	0.167503429196615	0.5679087031491296	1.3260808991025648	0.856671731278648	0.2869949975281715	0.16538570856320667	0.3940090507254606	0.0
chrX	130811852	131426988	0.69	615136	2	19.631149999999998	1.7950500000000016	9.248499999999998	8.729499999999998	1.1588358335216442	0.0	0.08326702362023466	0.167503429196615	0.12622520238698198	0.4694091678239167	0.0	0.15918228230516346	0.16538570856320667	0.05112999227061959	3.641724114378315
chrX	130975501	131623455	0.55	647954	4	17.491799999999998	2.819699999999999	8.855500000000003	8.848500000000003	8.662297855574291	2.636351521261741	0.067961246745637	0.5679087031491296	0.06382698614680442	3.508833529483778	1.0679058567994109	0.08780313284624944	0.3940090507254606	0.027858586628093655	3.330499476619613
chrX	131426988	131623455	0.62	196467	4	18.04915	3.3770500000000006	17.841	0.1369999999999969	6.228742605178838	5.069906771657194	0.12622520238698198	0.04260737260753752	0.06382698614680442	2.5230742770535524	2.0536651092296356	0.05112999227061959	0.10376164750884719	0.027858586628093655	2.7080502011022096
chrX	131426988	132910314	0.66	1483326	4	21.35245	0.07375000000000043	22.066499999999998	4.088500000000002	1.1588358335216442	0.0	0.06124933382688424	0.04260737260753752	0.4115133676866183	0.4694091678239167	0.0	0.06677246566894023	0.10376164750884719	0.1666915553406427	3.2102949927232833
chrX	131426988	133160224	0.72	1733236	4	18.28685	3.1393500000000003	17.732	0.24599999999999866	1.0139813543314387	0.14485447919020555	0.06886545793690493	0.04260737260753752	0.01729370381543157	0.4107330218459271	0.05867614597798956	0.0722569609536272	0.10376164750884719	0.1302134450819754	3.449310977126298
chrX	132091877	132910314	0.53	818437	4	17.18855	4.09015	13.542	12.613	2.201788083691124	1.0429522501694797	0.04417649496036384	0.06382698614680442	0.4115133676866183	0.8918774188654418	0.4224682510415251	0.09279932768668783	0.027858586628093655	0.1666915553406427	3.335856190628552
chrX	132091877	132973113	0.57	881236	4	15.2869	2.1885000000000003	0.6715000000000001	0.25749999999999995	2.752235104613905	0.49250522924669893	0.0649615882419343	0.06382698614680442	0.03963716368646698	1.1148467735818022	0.19949889632516465	0.09588084259869661	0.027858586628093655	0.09432788403770634	3.335856190628552
chrX	132109505	132910314	0.52	800809	4	20.83605	0.44265000000000043	13.089500000000001	13.065500000000002	2.2597298753672064	1.1008940418455622	0.0292310449022641	0.7231219746277562	0.4115133676866183	0.9153478772566377	0.44593870943272096	0.08839423946015422	0.2929147291844273	0.1666915553406427	3.911328950026703
chrX	132109505	132973113	0.52	863608	4	18.9344	1.4589999999999996	0.21900000000000006	0.19500000000000003	2.8101768962899873	0.5504470209227812	0.05152719290144503	0.7231219746277562	0.03963716368646698	1.1383172319729982	0.22296935471636053	0.0918589792617043	0.2929147291844273	0.09432788403770634	3.911328950026703
chrX	132910314	132973113	0.55	62799	3	19.37705	1.90165	13.284500000000001	12.8705	1.709282854444425	0.5504470209227809	0.33584630599362925	0.019188311082142976	0.03963716368646698	0.6923785225402771	0.22296935471636045	0.13604112890962092	0.10275379182008748	0.09432788403770634	0.0
chrX	132910314	133160224	0.81	249910	3	18.2131	3.0656	21.820500000000003	4.3345	1.0139813543314387	0.14485447919020555	0.11407051140263473	0.019188311082142976	0.01729370381543157	0.4107330218459271	0.05867614597798956	0.10480985780710877	0.10275379182008748	0.1302134450819754	4.64439089914137
chrX	132910314	134099563	0.73	1189249	2	19.2295	2.049200000000001	19.432000000000002	6.723000000000001	0.9850104584933976	0.17382537502824663	0.0886728186027229	0.019188311082142976	0.15569692632967674	0.3989977926503292	0.07041137517358748	0.16577844546099685	0.10275379182008748	0.5045447336508528	3.725165055076267
chrX	132910314	134246303	0.71	1335989	2	18.0492	3.2295000000000007	24.3565	1.7985000000000007	1.0139813543314387	0.14485447919020555	0.142426954012536	0.019188311082142976	0.07957649275360087	0.4107330218459271	0.05867614597798956	0.22388471891415257	0.10275379182008748	0.1632166948637834	3.412615212170536
chrX	132910314	134678007	0.64	1767693	2	18.008200000000002	3.2705	16.2085	9.9465	1.1298649376836032	0.028970895838041133	0.12442604072223405	0.019188311082142976	0.15024564650600938	0.4576739386283188	0.011735229195597885	0.2293812552102086	0.10275379182008748	0.06085994396740836	2.9585633014912935
chrX	132926647	132973113	0.66	46466	4	19.59835	2.1229499999999994	11.228000000000002	10.814	2.8101768962899873	0.5504470209227812	0.3092490064922392	0.4115133676866183	0.03963716368646698	1.1383172319729982	0.22296935471636053	0.12526737143323222	0.1666915553406427	0.09432788403770634	0.0
chrX	132926647	133160224	0.58	233577	4	18.4344	3.2868999999999993	19.764000000000003	2.2780000000000005	2.1148753961770006	1.2457485210357677	0.09327165632834958	0.4115133676866183	0.01729370381543157	0.856671731278648	0.5046148554107105	0.10048274612310218	0.1666915553406427	0.1302134450819754	4.64439089914137
chrX	132926647	133388055	0.76	461408	4	23.2213	1.5	11.9945	10.047500000000001	2.4045843545574117	0.9560395626553566	0.055755763888316844	0.4115133676866183	0.03825079855799183	0.9740240232346273	0.38726256345473137	0.11516297462910781	0.1666915553406427	0.22272963790860412	4.28810826593285
chrX	132926647	133678894	0.62	752247	4	18.57375	3.14755	11.079	10.963000000000001	3.4765075005649324	0.11588358335216431	0.04898787167777111	0.4115133676866183	4.544454249104487	1.4082275034717502	0.04694091678239154	0.156751150828608	0.1666915553406427	1.8408202659761441	5.378776622334093
chrX	132926647	133683688	0.59	757041	4	19.6803	2.0410000000000004	21.000999999999998	1.0410000000000021	5.098877667495234	1.7382537502824662	0.07745563737788996	0.4115133676866183	0.08203956437683795	2.065400338425234	0.7041137517358751	0.16741560273810469	0.1666915553406427	0.03323173354567213	4.930120141053104
chrX	133160224	133388055	0.82	227831	3	19.9344	4.786899999999999	9.7165	7.769500000000001	1.158835833521644	0.289708958380411	0.01729370381543157	0.03963716368646698	0.03825079855799183	0.46940916782391673	0.11735229195597918	0.1302134450819754	0.09432788403770634	0.22272963790860412	3.9318256327243297
chrX	133160224	134099563	0.75	939339	2	16.163899999999998	1.016399999999999	15.0975	2.3885000000000005	0.8401559793031921	0.028970895838041077	0.0819157932821241	0.03963716368646698	0.15569692632967674	0.34032164667233966	0.011735229195597913	0.1819990641519946	0.09432788403770634	0.5045447336508528	3.6332424706697566
chrX	133160224	134246303	0.74	1086079	2	14.9836	0.16390000000000082	20.022	2.5359999999999996	0.8691268751412331	0.0	0.148951855582901	0.03963716368646698	0.07957649275360087	0.35205687586793755	0.0	0.2512841977175005	0.09432788403770634	0.1632166948637834	3.3304968330391462
chrX	133160224	134678007	0.7	1517783	2	14.9426	0.2049000000000003	11.874	5.612	0.9850104584933975	0.11588358335216442	0.12613112658250594	0.03963716368646698	0.15024564650600938	0.3989977926503292	0.04694091678239168	0.2498925126989331	0.09432788403770634	0.06085994396740836	2.88832048492254
chrX	133388055	134099563	0.78	711508	2	20.9508	3.7705	7.327999999999999	5.381	1.129864937683603	0.3186798542184521	0.10260834384415014	0.01729370381543157	0.15569692632967674	0.45767393862831884	0.1290875211515771	0.19858126614879795	0.1302134450819754	0.5045447336508528	3.6000665637748046
chrX	133388055	134246303	0.72	858248	2	19.7705	4.9508	12.2525	10.3055	1.158835833521644	0.289708958380411	0.1839019030928682	0.01729370381543157	0.07957649275360087	0.46940916782391673	0.11735229195597918	0.28342370825956326	0.1302134450819754	0.1632166948637834	3.287544775918776
chrX	134099563	134156129	0.6	56566	3	15.35245	1.8278499999999998	8.4985	4.2105	2.346642562881329	1.5354574794161784	0.15569692632967674	0.11175331893582491	0.2849198795538673	0.9505535648434313	0.6219671473666897	0.5045447336508528	0.3010080163507743	0.672829629544639	2.30258509299405
chrX	134099563	134246303	0.64	146740	3	16.0	1.1803	17.633499999999998	4.9245	0.8401559793031921	0.028970895838041077	0.578075391943467	0.11175331893582491	0.07957649275360087	0.34032164667233966	0.011735229195597913	0.6948049015357416	0.3010080163507743	0.1632166948637834	2.7250055577779255
chrX	134099563	134678007	0.76	578444	3	15.959	1.2212999999999994	9.4855	3.2234999999999996	0.9560395626553564	0.1448544791902055	0.19793269590822696	0.11175331893582491	0.15024564650600938	0.3872625634547313	0.05867614597798959	0.36014512844848295	0.3010080163507743	0.06085994396740836	2.356233352245956
chrX	134099563	135245088	0.62	1145525	4	15.016399999999999	2.1639	6.387	6.321999999999999	0.9270686668173154	0.11588358335216437	0.32816948071357793	0.11175331893582491	0.011884276828239608	0.3755273342591334	0.04694091678239168	0.34134378280467265	0.3010080163507743	0.09674505230375052	2.8693772658390313
chrX	134246303	134678007	0.69	431704	3	14.7787	0.04099999999999948	14.41	8.148	0.9850104584933975	0.11588358335216442	0.06871883822747551	3.9557634579732275	0.15024564650600938	0.3989977926503292	0.04694091678239168	0.24639131772904474	1.6023595225499125	0.06085994396740836	2.1513599047281966
chrX	134246303	135245088	0.56	998785	4	13.836099999999998	0.9836	11.3115	11.246500000000001	0.9560395626553564	0.08691268751412329	0.2914536775989197	3.9557634579732275	0.011884276828239608	0.3872625634547313	0.035205687586793766	0.28941380331699806	1.6023595225499125	0.09674505230375052	2.914493424608127
chrX	134678007	134730455	0.56	52448	4	14.852450000000001	0.11474999999999991	3.705	2.5570000000000004	4.46151795905833	3.360623917212768	0.15024564650600938	0.060692565490465464	0.3416304621348721	1.8072252961220794	1.3612865866893584	0.06085994396740836	0.3078762550429208	0.15068492492327595	0.0
chrX	134678007	135014108	0.56	336101	4	16.06555	1.3278499999999998	4.813000000000001	1.4490000000000003	1.7092828544444252	0.6083888125988632	0.7550856663361314	0.060692565490465464	0.03311246212331306	0.6923785225402771	0.24643981310755622	0.3092141640644186	0.3078762550429208	0.3410115956396797	3.5124279863582677
chrX	134678007	135245088	0.63	567081	4	13.7951	0.9426000000000005	3.1635000000000004	3.0985	1.0719231460075207	0.028970895838041133	0.4610159113821181	0.060692565490465464	0.011884276828239608	0.43420348023712296	0.011735229195597913	0.32216570140256573	0.3078762550429208	0.09674505230375052	3.895665093025181
chrX	134678007	136276462	0.65	1598455	4	14.83605	0.09834999999999994	16.329500000000003	10.0675	1.0139813543314387	0.08691268751412329	0.20473221916570208	0.060692565490465464	0.05130582695250848	0.41073302184592714	0.035205687586793766	0.21320028142185019	0.3078762550429208	0.020782430813436753	3.578028637395644
chrX	135014108	135245088	0.54	230980	3	15.12295	2.2704500000000003	1.7145	1.6495	1.6803119586063842	0.6373597084369044	0.03311246212331306	0.8419645609798357	0.011884276828239608	0.6806432933446792	0.25817504230315413	0.3410115956396797	0.34105424812909213	0.09674505230375052	4.4066479019144005
chrX	135245088	136276462	0.66	1031374	3	13.89345	1.0409500000000005	13.231000000000002	13.166000000000002	0.9850104584933975	0.057941791676082155	0.06381959923755048	0.03311246212331306	0.05130582695250848	0.3989977926503292	0.023470458391195853	0.15328775761566138	0.3410115956396797	0.020782430813436753	3.260392181766107
chrX	136276462	137210378	0.75	933916	2	15.245899999999999	0.31149999999999967	19.1345	7.262500000000002	1.1588358335216442	0.23176716670432884	0.0675014341156779	0.22537500884477485	0.01828575439062141	0.46940916782391673	0.09388183356478338	0.05900812953469886	0.10650799219196216	0.007407003221025102	2.5649493574615403
chrX	139139275	139816095	0.64	676820	4	16.7377	1.7377000000000002	5.3255	0.5525000000000002	2.0569336045009186	1.1878067293596852	0.11711292664649459	0.011882325342103957	0.11465513547210614	0.8332012728874523	0.48114439701951467	0.07573576597377694	0.04792241955435611	0.046443309890705546	0.7489330683884976
chrX	139816095	139844395	0.76	28300	2	15.40165	0.40165000000000006	2.3939999999999997	2.3789999999999996	1.2167776251977265	0.34765075005649326	0.11465513547210614	0.03847327480600545	2.3477712990828112	0.49287962621511255	0.140822750347175	0.046443309890705546	0.04928025468424013	1.6094028611105715	0.0
chrX	139816095	140372556	0.77	556461	3	16.87705	1.8770500000000006	2.4255	2.3475	0.8691268751412331	0.0	0.07455387320957779	0.03847327480600545	0.0068329375125755374	0.35205687586793755	0.0	0.07254630321416386	0.04928025468424013	0.0027678152666574403	3.2196216565149336
chrX	139816095	140983100	0.8	1167005	2	14.43445	0.56555	2.416	2.3569999999999998	0.8401559793031921	0.028970895838041077	0.03912419556107538	0.03847327480600545	1.9338898620293041	0.34032164667233966	0.011735229195597913	0.03604017243886953	0.04928025468424013	0.7833599933129178	2.968558507554174
chrX	140000721	140372556	0.75	371835	4	19.508200000000002	0.7540999999999993	1.219	1.1410000000000002	2.201788083691124	1.3326612085498908	0.05235774470709756	0.06384100449632606	0.0068329375125755374	0.8918774188654419	0.5398205429975044	0.0777646126318213	0.025860050169999874	0.0027678152666574403	3.2196216565149336
chrX	140372556	140983100	0.74	610544	2	16.311500000000002	2.4426000000000005	0.0685	0.009500000000000001	0.8401559793031921	0.028970895838041077	0.0068329375125755374	0.061881585983711865	1.9338898620293041	0.34032164667233966	0.011735229195597913	0.0027678152666574403	0.02506634929639997	0.7833599933129178	2.7174953585934127
chrX	140372556	141892071	0.74	1519515	2	19.0492	0.2950999999999997	1.5695	1.4914999999999998	1.04295225016948	0.1738253750282467	0.04011461870612563	0.061881585983711865	0.01255956787636934	0.4224682510415251	0.0704113751735875	0.02644358546360337	0.02506634929639997	0.005087499138819489	4.158920305976544
chrX	140372556	142316500	0.83	1943944	1	9.37705	9.37705	1.5409999999999995	1.4629999999999996	1.100894041845562	0.23176716670432884	0.034098415220519755	0.061881585983711865	0.012587832212922487	0.4459387094327209	0.09388183356478336	0.02178082647325092	0.02506634929639997	0.009966125953641113	3.7900852798230047
chrX	148593935	149000889	0.65	406954	3	16.29505	0.8524500000000002	1.306	1.11	0.8980977709792741	0.1448544791902055	0.43568040252414664	2.361064198254451	1.4322402709603195	0.36379210506353543	0.05867614597798962	0.21569886125476695	0.956395330918773	0.5801569939999854	3.5145415550372006
chrX	149533690	149852083	0.58	318393	1	9.4672	9.4672	0.12249999999999998	0.060499999999999984	2.4045843545574117	0.9560395626553566	0.04221982163191739	0.20777268502881527	2.4007566775506795	0.9740240232346273	0.38726256345473137	0.1615840951073085	0.09473777837639333	0.9724735476396773	4.14313472639153
chrX	149940762	150250845	0.59	310083	4	17.33605	2.0737500000000004	5.788499999999999	5.762499999999999	5.214761250847399	2.781206000451946	0.33709359166304603	0.20538931091660992	0.3736081790308558	2.1123412552076255	1.1265820027774003	0.2349445240347645	0.08319696606576572	0.18917164465622227	4.578311544735099
chrX	149940762	150528735	0.55	587973	4	18.6557	0.7541000000000011	1.3679999999999999	1.342	2.2597298753672064	0.1738253750282468	0.242814848113547	0.20538931091660992	0.4764949973362024	0.9153478772566377	0.07041137517358748	0.16653613755745422	0.08319696606576572	0.26131077156189697	4.578311544735099
chrX	149940762	150891141	0.59	950379	4	17.7131	1.6966999999999999	4.601499999999999	4.575499999999999	1.912079125310713	0.52147612508474	0.2004596177219386	0.20538931091660992	0.22999535066954127	0.7745251269094626	0.21123412552076248	0.17583476039065926	0.08319696606576572	0.09316412475187998	3.3238629866129012
chrX	150320324	150528735	0.74	208411	4	19.1557	1.254100000000001	6.183499999999999	3.473499999999999	2.4625261462334938	0.3766216458945344	0.05893959452874093	0.3736081790308558	0.4764949973362024	0.9974944816258231	0.15255797954277295	0.05720903821164663	0.18917164465622227	0.26131077156189697	0.0
chrX	150320324	150891141	0.57	570817	4	18.2131	2.1967	9.416999999999998	0.2400000000000002	2.1148753961770006	0.7242723959510275	0.10516101688706042	0.3736081790308558	0.22999535066954127	0.856671731278648	0.29338072988994796	0.14210141639084473	0.18917164465622227	0.09316412475187998	2.9057134672388347
chrX	150528735	150849462	0.56	320727	1	8.9508	8.9508	1.4095	1.3005	1.4775156877400963	0.6083888125988631	0.1365771965164085	0.05893959452874093	0.09453302224078289	0.5984966889754939	0.2464398131075563	0.2063645800421301	0.05720903821164663	0.07207991252364661	3.3478073838996147
chrX	150685300	150849462	0.87	164162	0	0.0	0.0	1.8270000000000004	1.7180000000000004	1.158835833521644	0.289708958380411	0.029648216400816912	0.19105409543530458	0.09453302224078289	0.46940916782391673	0.11735229195597918	0.16184353808331822	0.25095464878180407	0.07207991252364661	5.852202479774469
chrX	150685300	152084337	0.8	1399037	0	0.0	0.0	1.8270000000000004	1.7180000000000004	1.129864937683603	0.3186798542184521	0.07504485336489382	0.19105409543530458	1.4771933910002417	0.45767393862831884	0.1290875211515771	0.11434625702850662	0.25095464878180407	0.5983661363639236	3.9866275817112133
chrX	150849462	150891141	0.91	41679	1	8.0082	8.0082	4.642999999999999	4.533999999999999	1.1298649376836032	0.26073806254237	0.09453302224078289	0.029648216400816912	0.22999535066954127	0.45767393862831884	0.1056170627603813	0.07207991252364661	0.16184353808331822	0.09316412475187998	2.0215256339172747
chrX	150849462	150918349	0.51	68887	1	9.58195	9.58195	0.07050000000000001	0.03849999999999999	1.390603000225973	0.52147612508474	0.148035991333495	0.029648216400816912	0.05430080346155945	0.5632910013887	0.21123412552076254	0.08040745249934265	0.16184353808331822	0.08508189969491728	2.0215256339172747
chrX	150849462	152066520	0.53	1217058	1	7.041	7.041	19.8895	19.7805	1.2747194168738085	0.40559254173257553	0.06493741781096393	0.029648216400816912	1.0093479252779	0.5163500846063085	0.1642932087383709	0.10259399193889022	0.16184353808331822	0.40885616059148777	3.876887881825138
chrX	150849462	152084337	0.82	1234875	0	0.0	0.0	0.109	0.0	0.8401559793031921	0.028970895838041077	0.08107979837333339	0.029648216400816912	1.4771933910002417	0.34032164667233966	0.011735229195597913	0.10803205627740228	0.16184353808331822	0.5983661363639236	3.876887881825138
chrX	150849462	152805113	0.69	1955651	1	9.60655	9.60655	3.9844999999999997	3.8754999999999997	1.0139813543314387	0.14485447919020555	0.30635227140767446	0.029648216400816912	0.7417914756015737	0.4107330218459271	0.05867614597798956	0.2123279408529624	0.16184353808331822	0.5584089120434064	3.4519273335676135
chrX	150891141	152084337	0.92	1193196	1	8.0082	8.0082	4.642999999999999	4.533999999999999	1.100894041845562	0.28970895838041105	0.08060986978023431	0.09453302224078289	1.4771933910002417	0.44593870943272096	0.11735229195597921	0.10928788465724329	0.07207991252364661	0.5983661363639236	4.12426951487952
chrX	150918349	151306756	0.52	388407	4	16.38525	2.7786500000000007	0.0315	0.0005000000000000039	6.170800813502755	4.2587216881920416	0.05430080346155945	0.22999535066954127	0.09279058139604213	2.499603818662357	1.7250786917528942	0.08508189969491728	0.09316412475187998	0.04773778106458762	4.237079427247987
chrX	151648947	152073179	0.53	424232	0	0.0	0.0	7.643000000000002	7.532000000000001	3.447536604726891	0.7822141876271098	0.05353953105146294	0.09279058139604213	1.2878261637989235	1.3964922742761523	0.3168511882811438	0.17128490820858	0.04773778106458762	0.5216592293436608	4.398372135811727
chrX	151801014	152084337	0.59	283323	0	0.0	0.0	2.6400000000000006	2.5310000000000006	1.390603000225973	0.5794179167608221	0.10552607626228164	0.04724747754499131	1.4771933910002417	0.5632910013887001	0.2347045839119584	0.26674458487186214	0.019138516841315234	0.5983661363639236	4.398372135811727
chrX	152073179	152084337	0.69	11158	0	0.0	0.0	0.11000000000000001	0.0010000000000000078	2.5204679379095762	1.7092828544444252	1.2878261637989235	1.0093479252779	1.4771933910002417	1.0209649400170189	0.6923785225402772	0.5216592293436608	0.40885616059148777	0.5983661363639236	0.0
chrX	152084337	152127451	0.51	43114	1	9.86065	9.86065	0.0555	0.0535	7.0399276886439885	6.228742605178837	2.166399967106845	1.2878261637989235	0.8574978487095154	2.851660694530294	2.5230742770535524	0.8775427686275384	0.5216592293436608	0.5733768144862783	0.0
chrX	152084337	152805113	0.78	720776	1	9.60655	9.60655	3.9844999999999997	3.8754999999999997	0.9850104584933976	0.17382537502824663	0.6923020604382222	1.2878261637989235	0.7417914756015737	0.3989977926503292	0.07041137517358748	0.3910136635535584	0.5216592293436608	0.5584089120434064	2.8467929836420445
chrX	152084337	153943286	0.65	1858949	0	0.0	0.0	0.17650000000000005	0.06750000000000005	1.1588358335216442	0.3476507500564932	0.911634220703232	1.2878261637989235	0.1574784293707404	0.46940916782391673	0.14082275034717498	0.6354242262225075	0.5216592293436608	0.0637897244310197	3.5804502606788335
chrX	152735975	152773081	0.7	37106	4	21.05735	2.0737500000000004	0.1265	0.011500000000000003	16.02090539843673	10.74820235591325	2.3297890686335	3.3603459029833846	0.549897123798982	6.489581745165649	4.353770031566827	0.9437267266658812	1.3611739715766022	0.2227466081082522	1.4978661367769974
chrX	152735975	152933350	0.6	197375	4	18.0492	0.9344000000000001	0.059000000000000004	0.056	19.787121857382076	6.981985896967907	1.0885277443187475	3.3603459029833846	22.702339428640396	8.015161540593379	2.828190236139098	0.540340787483693	1.3611739715766022	9.196027556784333	2.139725758386476
chrX	152735975	152934718	0.52	198743	4	20.9836	2.0	0.099	0.016000000000000007	19.787121857382076	6.981985896967907	1.2373012577715587	3.3603459029833846	1.9923042691951178	8.015161540593379	2.828190236139098	0.5999201412239669	1.3611739715766022	0.8070218938716045	2.139725758386476
chrX	152805113	152927732	0.68	122619	4	17.63935	1.5737500000000004	23.8755	16.0155	2.9260604796421514	1.767224646120507	0.742825308596557	0.549897123798982	3.54787759639948	1.1852581487553897	0.715848980931473	0.4609144080933589	0.2227466081082522	1.4371373596602648	3.2808740922549533
chrX	152805113	152933350	0.7	128237	4	18.16395	1.049150000000001	3.9314999999999998	3.9284999999999997	6.981985896967906	5.823150063446262	0.8639059373244007	0.549897123798982	22.702339428640396	2.8281902361390983	2.358781068315182	0.5029501599304893	0.2227466081082522	9.196027556784333	3.2808740922549533
chrX	152805113	152934718	0.78	129605	4	21.09835	1.8852499999999992	3.9715	3.8884999999999996	6.981985896967906	5.823150063446262	1.094413842236405	0.549897123798982	1.9923042691951178	2.8281902361390983	2.358781068315182	0.5947068813447561	0.2227466081082522	0.8070218938716045	3.2808740922549533
chrX	152805113	154209255	0.55	1404142	3	16.9918	2.2213000000000003	13.2335	5.3735	1.1588358335216442	0.0	0.8611161183815338	0.549897123798982	0.06795595041982344	0.4694091678239167	0.0	0.6879291307774112	0.2227466081082522	0.44180657920709937	3.6237691131236103
chrX	152805113	154322927	0.58	1517814	3	18.91805	0.2950499999999998	4.386	3.4739999999999998	1.071923146007521	0.08691268751412334	0.8418240904623128	0.549897123798982	0.12791153098218966	0.43420348023712296	0.03520568758679371	0.694736479304873	0.2227466081082522	0.15543921816164136	3.5995751131732967
chrX	152875725	152909859	0.51	34134	3	21.0656	2.7377000000000002	0.14	0.024999999999999994	10.197755334990468	7.416549334538522	0.8147905315673364	0.7417914756015737	0.6094699734293881	4.130800676850467	3.004218674073067	0.37130273426043686	0.5584089120434064	0.246877758492968	0.0
chrX	152875725	152934718	0.59	58993	4	20.655749999999998	2.3278499999999998	0.099	0.016000000000000014	15.20972031497158	2.4045843545574117	1.5164871484391524	0.7417914756015737	1.9923042691951178	6.160995327688907	0.9740240232346271	0.6381539379159921	0.5584089120434064	0.8070218938716045	3.71357206670431
chrX	152909859	152927732	0.57	17873	4	19.93445	3.86885	20.028	19.863	3.7372455631073023	0.9560395626553562	0.6094699734293881	0.8147905315673364	3.54787759639948	1.5138445662321316	0.3872625634547312	0.246877758492968	0.37130273426043686	1.4371373596602648	0.0
chrX	152909859	152934718	0.6	24859	4	23.39345	0.4098500000000005	0.124	0.04100000000000001	7.793170980433057	5.011964979981111	2.4799897961845394	0.8147905315673364	1.9923042691951178	3.1567766536158404	2.03019465083844	1.004568475330157	0.37130273426043686	0.8070218938716045	0.0
chrX	152952982	152989761	0.51	36779	1	9.0246	9.0246	0.0515	0.0375	17.498421086176826	9.792162793257894	1.159497503292545	1.9923042691951178	0.4547352071502994	7.088078434141142	3.966507468112096	0.46967719013350384	0.8070218938716045	0.614305027593177	0.0
chrX	153193631	155095201	0.59	1901570	1	7.2131	7.2131	0.942	0.917	9.850104584933975	6.3735970843690435	0.5685795593513223	0.4547352071502994	0.0	3.9899779265032924	2.581750423031542	0.4792907125411721	0.614305027593177	0.0	3.3993615018704717
chrX	153212873	155095201	0.64	1882328	1	6.7131	6.7131	0.9335	0.9255	3.0129731671562747	0.4635343334086577	0.5475499436517708	2.6257791467385765	0.0	1.2204638363421836	0.1877636671295667	0.46648447525161324	1.7320471320807656	0.0	3.4121207146363726
chrX	153237298	155095201	0.56	1857903	0	0.0	0.0	20.892500000000002	19.0335	27.55132194197709	24.074814441412155	0.5113364994410602	3.3021483731056884	0.0	11.160202965013621	9.751975461541871	0.45503231936805855	1.3375999214143135	0.0	3.354144475000779
chrX	153279227	153295021	0.58	15794	4	17.5574	3.2623000000000006	1.1305	0.16149999999999998	2.89708958380411	0.7532432917890686	0.8951372146995099	3.2170691173631467	0.36158783407273803	1.572520712210121	0.09388183356478341	1.1056110575566482	1.3031369013022944	0.29293647879618534	3.1780538303479506
chrX	153279227	153316814	0.54	37587	4	17.0328	3.7869	1.5164999999999997	0.5474999999999995	2.781206000451946	0.869126875141233	0.5857844690161822	3.2170691173631467	0.2276558111622674	1.1265820027774	0.35205687586793755	0.63442109573669	1.3031369013022944	0.7124818455224621	3.1780538303479506
chrX	153279227	153536777	0.64	257550	4	19.2787	1.5410000000000004	0.5175000000000001	0.45150000000000007	3.1288567505084393	0.52147612508474	0.6506218657628801	3.2170691173631467	1.3284612651071726	1.2674047531245751	0.21123412552076248	0.5274587970034615	1.3031369013022944	0.8711138735775763	4.039246263178831
chrX	153279227	153763102	0.52	483875	4	20.09835	0.721350000000001	0.48600000000000004	0.48300000000000004	4.316663479868124	0.6663306042749455	1.2333773273338087	3.2170691173631467	0.1080475625092329	1.7485491501440897	0.26991027149875213	1.0032817594698935	1.3031369013022944	0.3277298390103934	4.372335067456994
chrX	153279227	155095201	0.67	1815974	1	10.40985	10.40985	1.4140000000000001	0.44499999999999995	3.5634201880790557	0.08691268751412329	0.44886387431710173	3.2170691173631467	0.0	1.4434331910585438	0.035205687586793766	0.4354504437377243	1.3031369013022944	0.0	3.354144475000779
chrX	153295021	155095201	0.72	1800180	1	7.14755	7.14755	1.5755	0.2835	2.8101768962899873	0.6663306042749453	0.44494846522578874	0.8951372146995099	0.0	1.5373150246233274	0.12908752115157718	0.42957074463282585	1.1056110575566482	0.0	3.358337109397275
chrX	153316814	155095201	0.79	1778387	1	6.62295	6.62295	1.9614999999999996	0.10249999999999959	2.694293312937823	0.7822141876271097	0.4459699966667622	0.36158783407273803	0.0	1.0913763151906064	0.3168511882811438	0.4312451105359605	0.29293647879618534	0.0	3.358337109397275
chrX	153402331	153536777	0.86	134446	4	18.2705	0.5327999999999999	7.3665	7.3004999999999995	5.069906771657193	2.462526146233494	0.9377842307480689	0.2276558111622674	1.3284612651071726	2.0536651092296356	0.9974944816258229	0.3798678834568685	0.7124818455224621	0.8711138735775763	3.7573247650020183
chrX	153402331	155095201	0.71	1692870	1	9.40165	9.40165	8.263	6.404	5.50447020922781	2.0279627086628773	0.4569983533638435	0.2276558111622674	0.0	2.2296935471636044	0.8214660436918542	0.41703815910682496	0.7124818455224621	0.0	3.300096473271838
chrX	153523796	155095201	0.51	1571405	0	0.0	0.0	1.299	0.5599999999999999	14.862069564915085	11.385562064350154	0.45707277857504275	0.4579436052281638	0.0	6.020172577341732	4.6119450738699825	0.4349951986821905	0.18549903310046517	0.0	3.2639995028720876
chrX	153536777	155095201	0.71	1558424	1	8.86885	8.86885	0.9625	0.8965	3.0419440629943155	0.43456343757061666	0.4155207207870867	5.445573210447599	0.0	1.2321990655377815	0.17602843793396872	0.42024485695030916	2.205836163412597	0.0	3.2639995028720876
chrX	153607260	155095201	0.58	1487941	0	0.0	0.0	1.018	0.841	30.709149588323573	27.23264208775864	0.37243096036069323	1.3284612651071726	0.0	12.439342947333792	11.031115443862042	0.3989505186227983	0.8711138735775763	0.0	3.208638076018795
chrX	153626606	155095201	0.59	1468595	0	0.0	0.0	8.2	6.341	15.847080023408482	12.370572522843549	0.24272035679765883	10.231012114416252	0.0	6.419170369992061	5.0109428665203115	0.34820651536153596	4.255885869756797	0.0	3.0940402121290584
chrX	153672403	155095201	0.75	1422798	1	7.66395	7.66395	5.3115000000000006	3.4525000000000006	5.7072664800940975	2.230758979529165	0.17250616710164354	4.096563325514862	0.0	2.31184015153279	0.9036126480610398	0.3005568969647049	1.659393268608303	0.0	2.787091477914065
chrX	153763102	155095201	0.75	1332099	1	9.6885	9.6885	0.9309999999999999	0.9279999999999999	4.229750792354001	0.7532432917890688	0.16406921572809685	0.2989752754099436	0.0	1.713343462557296	0.3051159590855459	0.22926044129320736	1.348725224477808	0.0	2.5480769226396087
chrX	153943286	154209255	0.51	265969	1	7.38525	7.38525	9.4255	9.1815	1.3326612085498908	0.17382537502824658	0.05054158818828913	0.1080475625092329	0.06795595041982344	0.5398205429975041	0.0704113751735875	0.2502630757623309	0.3277298390103934	0.44180657920709937	2.5273642636446314
chrX	153943286	154277466	0.58	334180	1	9.3115	9.3115	0.14700000000000005	0.09700000000000003	2.056933604500918	0.5504470209227809	0.054096112882092436	0.1080475625092329	2.7300894323567557	0.8332012728874523	0.22296935471636053	0.28935989159054054	0.3277298390103934	1.1058762349736384	2.982383292050095
chrX	153943286	154322927	0.71	379641	1	9.3115	9.3115	0.5780000000000001	0.33399999999999996	1.2457485210357675	0.2607380625423699	0.21611358365754071	0.1080475625092329	0.12791153098218966	0.5046148554107105	0.10561706276038121	0.40852486704286967	0.3277298390103934	0.15543921816164136	2.8072863909718087
chrX	153943286	155095201	0.85	1151915	0	0.0	0.0	1.0515	0.8074999999999999	2.491497042071535	0.9850104584933975	0.17283219352037127	0.1080475625092329	0.0	1.009229710821421	0.39899779265032925	0.21385773366436892	0.3277298390103934	0.0	2.3166260914519725
chrX	153977136	155095201	0.88	1118065	1	7.5	7.5	0.9319999999999999	0.927	2.752235104613905	0.7242723959510275	0.17350432983012906	0.1574784293707404	0.0	1.7602843793396878	0.35205687586793766	0.21848508891304733	0.0637897244310197	0.0	2.3166260914519725
chrX	154209255	154285446	0.64	76191	4	17.4754	2.7048999999999994	9.37	9.237	6.518451563559249	5.359615730037604	0.34677923907408337	0.035945433167279876	1.2117516099971701	2.640426569009531	2.171017401185615	0.51135909660439	0.27786100947792364	1.5936485072955924	6.167516490888339
chrX	154209255	154314901	0.55	105646	4	17.07375	2.3032499999999994	17.072499999999998	1.5345000000000004	1.4775156877400963	0.31867985421845213	0.5879408655013926	0.035945433167279876	0.8085572723300781	0.7862603561050605	0.3168511882811438	0.8131105551727161	0.27786100947792364	0.32752197107076175	3.2971501137943697
chrX	154209255	154322927	0.65	113672	3	16.69675	1.9262500000000005	9.7595	8.847499999999998	1.071923146007521	0.08691268751412334	0.6035178526328501	0.035945433167279876	0.12791153098218966	0.43420348023712296	0.03520568758679371	0.7788247682066886	0.27786100947792364	0.15543921816164136	3.2971501137943697
chrX	154209255	154377285	0.62	168030	4	15.5656	0.7951000000000006	9.376	9.231	1.8831082294726715	0.7242723959510274	0.4496583725859144	0.035945433167279876	0.8043532370606294	0.7627898977138647	0.29338072988994807	0.5771584483272105	0.27786100947792364	0.3620211602053195	3.2971501137943697
chrX	154209255	155095201	0.85	885946	1	7.38525	7.38525	10.233	8.374	2.3176716670432884	1.1588358335216442	0.20954493900324328	0.035945433167279876	0.0	0.9388183356478335	0.4694091678239168	0.20292852078632342	0.27786100947792364	0.0	2.1936954910062556
chrX	154285446	154314901	0.53	29455	3	19.77865	0.40165000000000006	7.8355	7.7025	6.837131417777701	5.0409358758191525	1.2117516099971701	2.7300894323567557	0.8085572723300781	2.957277757290675	1.854166212904471	1.5936485072955924	1.1058762349736384	0.32752197107076175	2.340361321429713
chrX	154285446	155095201	0.88	809755	1	10.09015	10.09015	0.996	0.863	7.677287397080892	4.200779896515961	0.19663236846437987	2.7300894323567557	0.0	3.109835736833448	1.701608233361698	0.17390784909901763	1.1058762349736384	0.0	1.8324390364715206
chrX	154322927	154377285	0.75	54358	4	17.49185	1.1311499999999999	0.5285	0.3835	1.7961955419585482	0.8111850834651507	0.12791153098218966	0.8085572723300781	0.8043532370606294	0.727584210127071	0.3285864174767418	0.15543921816164136	0.32752197107076175	0.3620211602053195	0.0
chrX	154322927	155095201	0.89	772274	1	9.3115	9.3115	1.3855	0.4735	2.230758979529165	1.2457485210357675	0.15155556083162977	0.8085572723300781	0.0	0.9036126480610397	0.5046148554107105	0.11816161391548778	0.32752197107076175	0.0	1.6419681796121983
chrX	154377285	155095201	0.86	717916	1	8.18035	8.18035	1.002	0.857	3.0419440629943155	0.43456343757061666	0.15334580115857036	0.12791153098218966	0.0	1.2321990655377815	0.17602843793396872	0.11533908870137859	0.15543921816164136	0.0	1.6419681796121983
chrX	154444710	155095201	0.81	650491	1	6.56555	6.56555	3.8755	2.0165	13.819117314745606	10.342609814180674	0.08622356703236106	0.8043532370606294	0.0	5.597704326300207	4.189476822828457	0.08991420682355332	0.3620211602053195	0.0	0.8669179411777292
chr13	19174106	19202949	0.52	28843	3	16.3443	2.0	7.022999999999999	5.899000000000001	8.285676209679755	4.8091687091148225	1.5428109422470317	5.2305430618097555	0.40150223768614784	3.356275549941005	1.9480480464692544	0.6249458116159345	2.1187339870651494	0.1626363509134402	0.0
chr13	19174106	19480692	0.51	306586	4	16.0	1.6556999999999995	0.7364999999999992	0.387499999999999	2.8101768962899873	0.6663306042749453	0.3220395354518604	5.2305430618097555	0.06896724591842163	1.6194616289925126	0.21123412552076248	0.16964419704386363	2.1187339870651494	0.13081393248255233	0.0
chr13	19202949	19480692	0.61	277743	4	18.0	0.3443000000000005	6.6354999999999995	6.286499999999999	7.61934560540481	5.4754993133897685	0.19526510842330122	1.5428109422470317	0.06896724591842163	3.5675096754617672	1.7368139209484919	0.12236212523970567	0.6249458116159345	0.13081393248255233	0.0
chr13	19728324	20013169	0.74	284845	4	18.541	1.8033000000000001	3.9485	1.3265000000000011	3.331653021374727	0.08691268751412329	0.09682561687168506	0.6968888580674735	0.2691903064151899	1.3495513574937608	0.035205687586793766	0.3572746847732105	0.28228849114640575	0.10904080980704273	4.89526417798806
chr13	19728324	20135428	0.55	407104	4	15.63935	1.0983500000000008	6.5495	1.2744999999999993	13.64529193971736	10.400551605856755	0.1485891332677395	0.6968888580674735	21.918552051180814	5.527292951126619	4.212947281219653	0.2827265955392833	0.28228849114640575	8.878539117126653	4.711168904330963
chr13	19728324	20392380	0.59	664056	4	18.704900000000002	1.9672	13.446	8.170999999999998	4.838139604952865	1.5933992710922606	0.23523779675015005	0.6968888580674735	1.3374393718930477	1.9597832756648526	0.6454376057578856	0.47785216525258073	0.28228849114640575	2.021037952668936	4.296033814280385
chr13	19930446	20013169	0.55	82723	1	10.17215	10.17215	1.4349999999999996	1.1869999999999994	3.534449292241015	0.11588358335216431	0.14849146954691475	0.07568019811047635	0.2691903064151899	1.431697961862946	0.04694091678239165	0.22924858116952038	0.40967226330700723	0.10904080980704273	0.0
chr13	20716603	20756547	0.51	39944	3	14.7869	0.6885000000000003	5.806	5.269	3.0709149588323568	0.3476507500564934	0.19147597890153342	3.0313343926201455	0.8765661536823531	1.2439342947333794	0.14082275034717506	0.7004002203661486	1.2279014106006791	1.133733243234727	1.09861228866811
chr13	20716603	21035003	0.51	318400	1	7.0492	7.0492	5.544499999999999	5.530499999999999	2.4625261462334938	0.9560395626553565	0.0939006422891282	3.0313343926201455	0.2031797726872349	1.2087286071465857	0.17602843793396883	0.630400000507245	1.2279014106006791	0.08230194929848632	0.7324081924454067
chr13	20756547	21035003	0.52	278456	1	7.7377	7.7377	0.2755	0.2615	2.1148753961770006	0.6083888125988631	0.07990364008538357	0.19147597890153342	0.2031797726872349	1.0679058567994106	0.035205687586793766	0.6203585979802962	0.7004002203661486	0.08230194929848632	0.549306144334055
chr13	20771618	21035003	0.57	263385	1	7.7623	7.7623	0.8375	0.8235	1.9700209169867953	0.4635343334086578	0.03431827743215758	0.8765661536823531	0.2031797726872349	1.009229710821421	0.023470458391195825	0.5909830857885254	1.133733243234727	0.08230194929848632	0.0
chr13	20771618	21069224	0.56	297606	3	14.745899999999999	0.7786999999999997	1.1280000000000001	0.533	2.7232642087758636	0.2897089583804109	0.053735255682340714	0.8765661536823531	0.40000609300190115	1.1031115443862043	0.11735229195597913	0.5324910622008774	1.133733243234727	0.4198057984774967	0.0
chr13	20771618	21094718	0.58	323100	1	7.7623	7.7623	1.3399999999999999	0.32100000000000006	1.941050021148754	0.49250522924669893	0.08105753586378568	0.8765661536823531	1.1926183706311542	0.7862603561050605	0.1994988963251646	0.5235997031375413	1.133733243234727	0.8246950888005772	0.0
chr13	21035003	21094718	0.54	59715	0	0.0	0.0	0.5165	0.5025	1.4775156877400963	0.028970895838041133	0.28721042177208966	0.03431827743215758	1.1926183706311542	0.8097308144962563	0.22296935471636042	0.22639176142223563	0.5909830857885254	0.8246950888005772	0.0
chr13	21035003	22132335	0.58	1097332	1	6.5082	6.5082	0.16550000000000004	0.15150000000000002	1.1878067293596852	0.31867985421845213	0.4786011888398489	0.03431827743215758	0.0925922837306149	0.6923785225402772	0.3403216466723396	0.6751115876140543	0.5909830857885254	0.9235931141343746	4.23018296532677
chr13	21069224	21094718	0.6	25494	1	6.9836	6.9836	0.8069999999999999	0.21199999999999988	2.230758979529165	0.7822141876271098	0.40000609300190115	0.2031797726872349	1.1926183706311542	0.9036126480610396	0.3168511882811437	0.4198057984774967	0.08230194929848632	0.8246950888005772	0.0
chr13	21094718	22132335	0.66	1037617	1	6.5082	6.5082	0.6679999999999999	0.3509999999999999	1.158835833521644	0.289708958380411	0.48961575361225657	0.40000609300190115	0.0925922837306149	0.46940916782391673	0.11735229195597918	0.7009354748682574	0.4198057984774967	0.9235931141343746	4.23018296532677
chr13	21094718	22487295	0.55	1392577	0	0.0	0.0	0.5165	0.5025	1.1878067293596852	0.26073806254236986	0.43787841936143507	0.40000609300190115	3.983700601541706	0.4811443970195146	0.10561706276038127	0.6746983400676241	0.4198057984774967	1.6136760101269356	3.87562165324198
chr13	21286757	21499107	0.65	212350	4	17.713099999999997	1.1884999999999994	6.2485	6.1655	5.388586625875646	4.287692584030084	0.17572175106850457	7.954359830646731	0.323836324930812	2.8281902361390983	2.3822515267063777	0.6105524471531236	3.8147576999464303	0.20685485684415936	4.85300587398525
chr13	21402833	21499107	0.7	96274	3	15.950800000000001	0.5737999999999994	11.414000000000001	0.9999999999999991	1.1298649376836032	0.028970895838041133	0.06259162737927737	0.26955242690206754	0.323836324930812	0.4576739386283188	0.011735229195597885	0.62214730679448	0.6009356140686621	0.20685485684415936	5.14166355650266
chr13	21402833	22132335	0.69	729502	3	14.1967	1.1803	5.365500000000001	5.048500000000001	1.0139813543314387	0.14485447919020555	0.3202476539309878	0.26955242690206754	0.0925922837306149	0.4107330218459271	0.05867614597798956	0.7311051874861676	0.6009356140686621	0.9235931141343746	4.396351383244891
chr13	21402833	22487295	0.62	1084462	1	7.6885	7.6885	5.214	5.2	1.04295225016948	0.11588358335216442	0.30924743349344086	0.26955242690206754	3.983700601541706	0.422468251041525	0.04694091678239165	0.6875386340614142	0.6009356140686621	1.6136760101269356	3.86673186274256
chr13	21499107	22132335	0.73	633228	3	14.7705	1.7540999999999993	6.3655	6.0485	0.9850104584933975	0.11588358335216442	0.3594208684765217	0.06259162737927737	0.0925922837306149	0.3989977926503292	0.04694091678239168	0.7476708020921412	0.62214730679448	0.9235931141343746	4.289878215636638
chr13	21499107	22487295	0.66	988188	1	8.2623	8.2623	6.2139999999999995	6.2	1.0139813543314387	0.08691268751412329	0.3332778215145815	0.06259162737927737	3.983700601541706	0.41073302184592714	0.035205687586793766	0.6939093698336527	0.62214730679448	1.6136760101269356	3.7250727856581047
chr13	22132335	22487295	0.73	354960	1	6.5082	6.5082	0.16550000000000004	0.15150000000000002	0.8980977709792742	0.028970895838041133	0.28664014588460773	0.29140884329965905	3.983700601541706	0.36379210506353543	0.011735229195597913	0.598002100771848	0.17937582222944404	1.6136760101269356	1.7482537807332401
chr13	22548041	23471906	0.59	923865	1	8.57375	8.57375	14.0075	13.7385	7.010956792805947	0.8111850834651504	0.022828889686365348	0.8346904865447932	0.15693415487656262	2.839925465334696	0.32858641747674167	0.17478392809710008	0.3819040813047727	0.4105195287141565	0.0
chr13	23594484	23702023	0.57	107539	1	10.7131	10.7131	1.0145000000000004	0.8415000000000004	3.2157694380225625	0.3766216458945344	0.18319129962030473	0.15693415487656262	1.066291297753899	1.3026104407113688	0.15255797954277284	0.3963432097974841	0.4105195287141565	0.6317667849583718	0.0
chr13	23594484	23716586	0.51	122102	3	18.09835	3.3278500000000006	0.2500000000000001	0.07700000000000005	4.1428381048398775	0.5504470209227807	0.2885178730819969	0.15693415487656262	2.8976468235778756	1.6781377749705022	0.22296935471636048	0.42442197611636506	0.4105195287141565	1.1737486404521864	0.0
chr13	23594484	23721785	0.53	127301	1	10.7131	10.7131	2.4335	2.2605	3.7951873547833848	0.20279627086628782	0.3950752560847075	0.15693415487656262	3.3210232311084895	1.5373150246233274	0.08214660436918553	0.455024636958636	0.4105195287141565	1.345245552600022	0.0
chr13	23702023	23721785	0.55	19762	0	0.0	0.0	3.2750000000000004	1.4189999999999996	3.4185657088888504	0.5794179167608222	1.5480855179117197	0.18319129962030473	3.3210232311084895	1.3847570450805544	0.23470458391195836	0.7743517291296269	0.3963432097974841	1.345245552600022	0.0
chr13	24495687	24528302	0.54	32615	4	17.295099999999998	3.2950999999999997	0.19250000000000006	0.01950000000000006	3.997983625649672	1.738253750282466	0.5258552916179775	0.07183174162989421	0.18083874789718113	1.6194616289925128	0.7041137517358752	0.37996020329760544	0.35415029065822806	0.39194726076598	0.0
chr13	24495687	24794279	0.72	298592	4	20.72955	0.1393500000000003	0.24200000000000005	0.06900000000000002	1.8541373336346305	0.4055925417325754	0.15912103865605046	0.07183174162989421	0.031306643688918695	0.7510546685182667	0.16429320873837083	0.35308815739621857	0.35415029065822806	0.5907864162320602	2.2499048351651303
chr13	24495687	25201419	0.54	705732	4	18.311500000000002	2.278699999999999	0.736	0.563	3.215769438022562	0.9560395626553564	0.12249572526215993	0.07183174162989421	0.5692923355258959	1.302610440711369	0.38726256345473137	0.4506975057351601	0.35415029065822806	0.49993326206402294	2.139657677364513
chr13	24627869	24794279	0.58	166410	4	17.336100000000002	3.5328	0.7199999999999998	0.40899999999999975	2.4914970420715346	1.0429522501694797	0.022283965310193266	9.985433486127546	0.031306643688918695	1.009229710821421	0.42246825104152513	0.30521045585330087	4.044795550410167	0.5907864162320602	0.0
chr13	24794279	25807252	0.69	1012973	2	20.89345	0.024550000000001404	0.22100000000000003	0.09000000000000002	1.129864937683603	0.3186798542184521	0.36173115232049013	0.022283965310193266	0.5744982396711013	0.45767393862831884	0.1290875211515771	0.48054321984238635	0.30521045585330087	0.5157865400532872	2.8329076514256473
chr13	25134823	25154650	0.51	19827	3	16.58195	3.68035	4.763	2.196999999999999	4.026954521487713	0.8401559793031923	0.7831946421137859	0.031306643688918695	0.2725564833273768	1.6311968581881104	0.34032164667233966	0.31724834058811135	0.5907864162320602	0.11040434574318639	0.0
chr13	25134823	25201419	0.58	66596	4	14.467200000000002	1.5656000000000008	1.9325000000000003	0.6335000000000004	4.519459750734413	0.3476507500564936	0.4245839740814481	0.031306643688918695	0.5692923355258959	1.8306957545132754	0.14082275034717495	0.17198606064784022	0.5907864162320602	0.49993326206402294	0.0
chr13	25154650	25201419	0.65	46769	4	18.147550000000003	2.114749999999999	4.129499999999999	2.8305	3.6793037714312202	0.4925052292466987	0.2725564833273768	0.7831946421137859	0.5692923355258959	1.4903741078409356	0.1994988963251647	0.11040434574318639	0.31724834058811135	0.49993326206402294	0.0
chr13	25154650	25254751	0.58	100101	4	17.991799999999998	2.2705	3.4959999999999996	3.4639999999999995	5.069906771657193	1.8831082294726718	0.43065197157875706	0.7831946421137859	4.688341982585367	2.0536651092296356	0.7627898977138647	0.31793829810353097	0.31724834058811135	1.8991048126561274	0.0
chr13	25154650	25688555	0.54	533905	4	18.991799999999998	1.2705000000000002	3.5624999999999996	3.3974999999999995	2.752235104613905	0.43456343757061644	0.6298763991496261	0.7831946421137859	0.033194114712028024	1.1148467735818022	0.17602843793396877	0.484087408441293	0.31724834058811135	0.1755879849649267	4.104231977066014
chr13	25258162	25321425	0.58	63263	1	12.09835	12.09835	8.480999999999998	8.046	5.388586625875646	0.23176716670432906	0.37001855487626595	4.688341982585367	3.023653042581908	2.182752630381213	0.09388183356478352	0.2300188767927765	1.8991048126561274	1.2247899292114164	0.0
chr13	25258162	25542430	0.52	284268	4	22.2295	1.9672	9.043999999999999	7.482999999999999	4.026954521487713	1.1298649376836032	0.7435647207365862	4.688341982585367	0.3515001048634121	1.6311968581881104	0.45767393862831873	0.5168540585957122	1.8991048126561274	0.33685499207605185	5.946570569412476
chr13	25258162	25611271	0.52	353109	4	21.08195	3.114750000000001	8.761	7.765999999999998	5.7072664800940975	0.550447020922781	0.712152269905884	4.688341982585367	0.33287815724057374	2.31184015153279	0.22296935471636048	0.5155260140129957	1.8991048126561274	0.49319425013330104	4.561633536017667
chr13	25506313	25542430	0.57	36117	1	10.13115	10.13115	0.8699999999999997	0.6909999999999996	2.288700771205247	0.608388812598863	0.23743348473184836	0.7662271205960758	0.3515001048634121	0.9270831064522356	0.24643981310755625	0.09617708674300146	0.6447544730424001	0.33685499207605185	0.0
chr13	25506313	25569464	0.53	63151	1	8.89345	8.89345	3.2214999999999994	3.0424999999999995	3.273711229698645	1.5933992710922609	0.28259365388090957	0.7662271205960758	7.617741183888341	1.3260808991025648	0.6454376057578854	0.19772107906630434	0.6447544730424001	3.085715376059966	0.0
chr13	25506313	25571685	0.51	65372	0	0.0	0.0	0.25850000000000006	0.07950000000000002	2.288700771205247	0.608388812598863	0.5318037539871707	0.7662271205960758	0.3512865660147459	0.9270831064522356	0.24643981310755625	0.29584008007014273	0.6447544730424001	0.4861763219517149	0.0
chr13	25506313	25807252	0.83	300939	1	10.459000000000001	10.459000000000001	0.15500000000000003	0.02400000000000002	1.2457485210357675	0.4345634375706166	0.26030957219258105	0.7662271205960758	0.5744982396711013	0.5046148554107105	0.1760284379339688	0.32412955806263033	0.6447544730424001	0.5157865400532872	1.823254419943195
chr13	25807252	25950015	0.67	142763	4	20.959000000000003	0.04099999999999859	0.0985	0.0325	1.390603000225973	0.5794179167608221	0.840941927199921	0.033194114712028024	0.31195106964618396	0.5632910013887001	0.2347045839119584	1.059403584071965	0.1755879849649267	0.18499381438952678	4.696020916273084
chr13	25807252	26148728	0.73	341476	3	18.803250000000002	2.114750000000001	0.076	0.055	1.071923146007521	0.2607380625423699	0.6590387578333566	0.033194114712028024	0.027529438553035756	0.43420348023712296	0.10561706276038127	0.6177666366598771	0.1755879849649267	0.07741602422412705	4.696020916273084
chr13	25807252	26951327	0.73	1144075	1	10.459000000000001	10.459000000000001	0.08	0.051000000000000004	0.9270686668173154	0.11588358335216437	0.5068561511214131	0.033194114712028024	0.06818881012693083	0.3755273342591334	0.04694091678239168	0.4638804319137471	0.1755879849649267	0.04455034525595702	4.2582703450969674
chr13	26084122	26148728	0.55	64606	3	20.37705	3.6885499999999993	3.71	3.689	1.9700209169867948	0.6373597084369041	0.1721949045260159	1.5849441281039052	0.027529438553035756	0.7979955853006585	0.25817504230315425	0.25139394493866696	0.6420126843676529	0.07741602422412705	0.0
chr13	26084122	26586510	0.51	502388	1	12.0328	12.0328	8.8695	1.4705	4.403576167382248	1.796195541958549	0.04613310164739779	1.5849441281039052	0.887040944209846	1.7837548377308836	0.7275842101270709	0.09978920500408908	0.6420126843676529	0.35931332066416305	0.0
chr13	26148728	26586510	0.51	437782	1	8.34425	8.34425	5.1805	5.1595	3.766216458945344	2.433555250395453	0.027529438553035756	0.1721949045260159	0.887040944209846	1.5255797954277295	0.9857592524302251	0.07741602422412705	0.25139394493866696	0.35931332066416305	0.0
chr13	26148728	26951327	0.66	802599	1	8.34425	8.34425	0.025	0.004000000000000002	1.1878067293596852	0.14485447919020555	0.44210811653681037	0.1721949045260159	0.06818881012693083	0.48114439701951467	0.05867614597798959	0.3984075797772637	0.25139394493866696	0.04455034525595702	3.9299574167148807
chr13	26586510	26611593	0.55	25083	1	9.81965	9.81965	5.197	5.143	6.663306042749454	0.46353433340865724	0.887040944209846	0.027529438553035756	4.0141388895411865	2.6991027149875215	0.18776366712956682	0.35931332066416305	0.07741602422412705	1.6260056352787575	0.0
chr13	26759007	27070903	0.6	311896	4	18.7131	1.2868999999999993	4.052	1.8519999999999999	3.911070938135549	1.3616321043879318	0.6791853385992657	0.5562717950391164	2.879778661350341	8.4611002500261	7.428400080813483	0.7368569284844616	0.26124057012536656	1.166510791121725	5.6269607741024705
chr13	26951327	27859850	0.52	908523	1	7.83605	7.83605	0.38850000000000007	0.35950000000000004	1.2167776251977265	0.1738253750282467	0.5793394725125625	0.5034130090450578	0.25766727490148517	0.4928796262151126	0.07041137517358753	0.39060467470265586	0.7636309809654828	0.21734179843264953	1.8593737718896886
chr13	27056693	27070903	0.61	14210	4	16.59835	0.8278500000000006	2.9795	2.9244999999999997	3.5634201880790557	1.0139813543314387	1.0275391627285515	0.06818881012693083	2.879778661350341	1.4434331910585438	0.4107330218459272	0.4162248778734237	0.04455034525595702	1.166510791121725	0.0
chr13	27316869	27446992	0.53	130123	4	17.672150000000002	1.819650000000001	0.023500000000000007	0.006500000000000004	8.169792626327592	2.549438833747617	0.270733147399445	1.1609897058265715	0.7509832762574284	3.3093346331586133	1.0327001692126168	0.16449865168164432	0.606471793054156	0.42686198561762373	0.0
chr13	27316869	27504395	0.53	187526	4	17.516399999999997	1.6639	0.14050000000000004	0.11050000000000003	6.692276938587495	1.0719231460075203	0.4177410190910228	1.1609897058265715	0.2038461675154023	2.710837944183119	0.43420348023712285	0.24480987496762613	0.606471793054156	0.2707589736628731	0.0
chr13	27334821	27446992	0.64	112171	4	18.2131	1.2787000000000006	0.5499999999999999	0.533	7.010956792805947	3.7082746672692615	0.1405012644613524	1.0844720367181162	0.7509832762574284	3.15677665361584	1.1852581487553897	0.09792347868058278	0.5804859361458863	0.42686198561762373	0.0
chr13	27334821	27504395	0.56	169574	4	18.05735	1.1229499999999994	0.667	0.4159999999999999	5.533441105065851	2.2307589795291647	0.34715734925695874	1.0844720367181162	0.2038461675154023	2.558279964640346	0.5867614597798959	0.20927343276379695	0.5804859361458863	0.2707589736628731	0.0
chr13	27504395	27699954	0.55	195559	1	9.59015	9.59015	0.4255000000000002	0.17450000000000013	7.677287397080892	0.08691268751412284	0.2038461675154023	0.7509832762574284	1.5600885848585546	3.1098357368334484	0.035205687586793655	0.2707589736628731	0.42686198561762373	0.6319444594016069	0.0
chr13	27859850	27936306	0.52	76456	3	20.31145	4.63935	7.271	6.523	8.691268751412332	7.300665751186359	0.25766727490148517	0.38327728639155595	4.694358121904808	3.5205687586793757	2.9572777572906754	0.21734179843264953	0.8452716535258475	1.9015417678052184	0.0
chr13	27936306	27950130	0.52	13824	3	20.631149999999998	4.319650000000001	6.899500000000001	6.8945	11.704241918568606	4.287692584030084	4.694358121904808	0.25766727490148517	2.728038275758441	4.741032595021559	1.736813920948492	1.9015417678052184	0.21734179843264953	1.5987890514413392	0.0
chr13	28404185	28498518	0.55	94333	4	16.59835	2.3196499999999993	18.1255	17.8865	8.546414272222126	2.8101768962899873	0.5503465949537241	0.28802580756743884	1.283483324482082	3.4618926127013863	1.1383172319729982	0.26771345371107375	0.6402293617755599	0.5964497817698745	0.693147180559945
chr13	28404185	28558479	0.69	154294	4	20.991799999999998	2.0738000000000003	0.14500000000000002	0.09400000000000003	7.445520230376563	3.911070938135549	1.3744342458842267	0.28802580756743884	0.6779492978414645	3.0159539032686653	1.584255941405719	0.683301353865035	0.6402293617755599	0.38762261808489207	2.1039723348580317
chr13	29068752	29106820	0.59	38068	1	7.0164	7.0164	0.5690000000000001	0.337	6.344626188531002	0.7822141876271096	0.6575300515936617	0.19394189961596367	0.13554245207414975	2.922072069703882	0.035205687586793655	0.3403302782373674	0.16941163112675087	0.42022774032551813	0.0
chr13	29106820	29370524	0.64	263704	4	16.5328	2.500000000000001	0.1265	0.10550000000000001	5.620353792579975	0.057941791676082044	0.21444949138373418	0.6575300515936617	2.0075334817254467	2.6286913398139338	0.32858641747674167	0.4115500697785758	0.3403302782373674	0.8131907849031762	4.65680936071484
chr13	29329110	29370524	0.53	41414	4	17.35245	1.6803500000000007	0.014	0.007000000000000001	7.764200084595016	2.0859045003389594	0.6379837012675299	0.13554245207414975	2.0075334817254467	3.145041424420242	0.8449365020830499	0.36497259873304	0.42022774032551813	0.8131907849031762	0.0
chr13	30029381	30046441	0.51	17060	3	17.98365	0.6229499999999994	1.0504999999999998	1.0374999999999999	1.709282854444425	0.6663306042749454	0.312464527209822	0.053263538359927864	0.3484929413313774	0.6923785225402772	0.2699102714987521	0.12656988112485446	0.0704896230885254	0.3973502269887525	0.0
chr13	30029381	30288165	0.77	258784	1	8.68035	8.68035	1.0459999999999998	1.0419999999999998	1.0429522501694797	0.0	0.27136705326222504	0.053263538359927864	0.6987414580603606	0.4224682510415251	0.0	0.1494656370899698	0.0704896230885254	0.28303892308492196	1.38629436111989
chr13	30029381	30296789	0.75	267408	1	8.68035	8.68035	1.0514999999999999	1.0364999999999998	0.9850104584933975	0.057941791676082155	0.28515002485237606	0.053263538359927864	0.03105349256635707	0.3989977926503292	0.023470458391195853	0.15377342151833567	0.0704896230885254	0.426748312997318	1.38629436111989
chr13	30029381	30498303	0.66	468922	4	20.3607	3.0	15.243500000000003	13.155500000000002	3.7372455631073023	2.694293312937823	0.1759548738313431	0.053263538359927864	0.15836457320680122	1.5138445662321316	1.0913763151906064	0.27108133686778746	0.0704896230885254	0.14470747472007264	2.46008526280882
chr13	30029381	31998452	0.61	1969071	4	18.37705	1.0163499999999992	11.0165	8.9285	1.0719231460075207	0.028970895838041133	0.4313844782495731	0.053263538359927864	0.9288024313558462	0.43420348023712296	0.011735229195597913	0.4472218619022208	0.0704896230885254	0.3762296295676597	2.4428392434707806
chr13	30046441	30498303	0.71	451862	4	20.98365	2.3770500000000006	14.206000000000003	14.193000000000001	4.403576167382248	2.0279627086628773	0.17080096691587587	0.312464527209822	0.15836457320680122	1.7837548377308836	0.8214660436918544	0.27653735094946386	0.12656988112485446	0.14470747472007264	2.46008526280882
chr13	30082354	30498303	0.63	415949	4	23.0246	0.33610000000000007	14.208000000000002	14.191000000000003	5.852120959284303	0.5794179167608222	0.1554590575058667	0.3484929413313774	0.15836457320680122	2.37051629751078	0.23470458391195836	0.2661063778801718	0.3973502269887525	0.14470747472007264	2.46008526280882
chr13	30296789	31998452	0.64	1701663	1	9.6967	9.6967	9.98	9.965	1.0139813543314387	0.08691268751412329	0.454364505854356	0.6987414580603606	0.9288024313558462	0.41073302184592714	0.035205687586793766	0.4933358460143358	0.28303892308492196	0.3762296295676597	2.4984468688576698
chr13	30909237	31019914	0.51	110677	3	13.040949999999999	0.12295000000000034	5.196999999999999	5.093999999999999	6.8371314177777	0.2897089583804111	0.923491967767549	2.72197189643054	0.07135728574800623	2.769514090161109	0.1173522919559793	0.5420321444193152	1.102588067941104	0.6779458309695561	0.0
chr13	31553382	31618422	0.68	65040	4	20.459	0.32789999999999964	0.8815000000000004	0.15350000000000025	9.705250105743769	1.2457485210357673	0.6342951364294362	0.18736559407390252	0.251906326819314	3.9313017805253025	0.5046148554107104	0.2569336773451943	0.28708527161688374	0.875783544713515	1.38629436111989
chr13	31553382	31998452	0.52	445070	4	19.76225	0.3688500000000001	10.49	9.455	4.780197813276782	3.6793037714312202	0.4259679204712539	0.18736559407390252	0.9288024313558462	1.9363128172736566	1.4903741078409356	0.45224942405216145	0.28708527161688374	0.3762296295676597	4.038568319269225
chr13	31757350	31998452	0.53	241102	1	9.6967	9.6967	11.2605	8.6845	1.5064865835781376	0.40559254173257553	0.47006721021981074	0.251906326819314	0.9288024313558462	0.6102319181710918	0.16429320873837086	0.2608888706373437	0.875783544713515	0.3762296295676597	0.0
chr13	31774389	31998452	0.53	224063	4	19.8934	0.5	10.004	9.940999999999999	14.166768064802099	13.065874022956537	0.18825787541980535	4.1894646014985195	0.9288024313558462	5.738527076647381	5.292588367214661	0.15209608718983658	1.69702475133243	0.3762296295676597	0.0
chr13	32005938	32316460	0.56	310522	4	22.540999999999997	2.0328	1.4055	1.3935	4.026954521487713	0.2027962708662876	0.11419601994629144	0.9288024313558462	0.08156969938710801	1.6311968581881107	0.08214660436918542	0.046257336148201586	0.3762296295676597	0.28897229236292393	0.0
chr13	32005938	32484099	0.52	478161	3	20.2787	0.22949999999999982	0.8419999999999999	0.8299999999999998	3.070914958832357	0.7532432917890688	0.10275752171615359	0.9288024313558462	0.10970837329057138	1.2439342947333794	0.30511595908554595	0.13135104421908114	0.3762296295676597	0.204421823792293	0.0
chr13	32005938	32568602	0.6	562664	1	10.2541	10.2541	2.9364999999999997	2.9244999999999997	3.882100042297508	0.057941791676082044	0.10380142680088092	0.9288024313558462	2.057792400926305	1.572520712210121	0.02347045839119588	0.14232508927310117	0.3762296295676597	1.2368793767664426	0.0
chr13	32005938	32575585	0.53	569647	3	18.2213	2.2868999999999993	7.513	7.5009999999999994	2.5784097295856583	1.2457485210357677	0.1277543642732416	0.9288024313558462	0.048283051284555595	1.2439342947333794	0.30511595908554595	0.1557426489013727	0.3762296295676597	0.16796867395142787	0.0
chr13	32230187	32316460	0.69	86273	4	20.13935	4.434449999999999	1.4395	1.3595	4.258721688192042	0.028970895838041244	0.18536430288269434	0.08784970800256836	0.08156969938710801	1.725078691752894	0.011735229195597885	0.07508544406674221	0.03558524610146126	0.28897229236292393	0.0
chr13	32230187	32568602	0.54	338415	1	7.85245	7.85245	2.9705	2.8905	4.113867209001837	0.1738253750282468	0.11505661393947444	0.08784970800256836	2.057792400926305	1.6664025457749045	0.07041137517358742	0.2133331265201554	0.03558524610146126	1.2368793767664426	0.0
chr13	32316460	32568602	0.55	252142	1	12.2869	12.2869	4.33	1.531	4.084896313163796	0.14485447919020555	0.09100010908031408	0.18536430288269434	2.057792400926305	1.6546673165793067	0.058676145977989536	0.2606360046931822	0.07508544406674221	1.2368793767664426	0.0
chr13	32484099	32568602	0.59	84503	1	10.0246	10.0246	3.7664999999999997	2.0945	3.1288567505084393	0.8111850834651508	0.10970837329057138	0.08156969938710801	2.057792400926305	1.2674047531245751	0.32858641747674183	0.204421823792293	0.28897229236292393	1.2368793767664426	0.0
chr13	32484099	32575585	0.51	91486	3	17.991799999999998	2.0573999999999995	8.343	6.671	1.8251664377965895	0.4925052292466988	0.25840293601033537	0.08156969938710801	0.048283051284555595	0.9388183356478333	0.0	0.2832278825599568	0.28897229236292393	0.16796867395142787	0.0
chr13	32484099	32847348	0.71	363249	4	17.10655	2.9426499999999995	1.0715	0.6004999999999998	1.9120791253107128	0.40559254173257553	0.21629534978146525	0.08156969938710801	0.15024612395072906	0.7745251269094625	0.16429320873837083	0.21089549094109883	0.28897229236292393	0.21301048078012538	2.88259555139242
chr13	32484099	32884370	0.52	400271	4	16.7131	3.336099999999999	3.669	1.9970000000000003	2.4045843545574117	0.08691268751412329	0.21018630256419119	0.08156969938710801	0.08439816204098931	0.9740240232346271	0.03520568758679382	0.21109111129286162	0.28897229236292393	0.6598911092940574	2.88259555139242
chr13	32575585	32884370	0.55	308785	4	14.6557	1.2786999999999997	10.34	4.6739999999999995	1.9120791253107128	0.5794179167608221	0.19590080641815447	2.057792400926305	0.08439816204098931	0.9740240232346271	0.03520568758679382	0.18971862021932676	1.2368793767664426	0.6598911092940574	2.88259555139242
chr13	32575585	33684008	0.62	1108423	3	14.88525	1.04915	19.2165	4.202500000000001	1.071923146007521	0.2607380625423699	0.38243716334126726	2.057792400926305	0.038584132433962984	0.6337023765622876	0.30511595908554584	0.2926335297682622	1.2368793767664426	0.1094048137033834	4.002297690438967
chr13	32738791	32802596	0.51	63805	1	8.66395	8.66395	13.2775	13.168499999999998	4.432547063220289	0.08691268751412284	0.34871323569650603	0.048283051284555595	0.6416943537968016	1.7954900669264813	0.035205687586793766	0.14125313098063164	0.16796867395142787	0.25993087536625326	0.0
chr13	32738791	32847348	0.75	108557	4	15.745899999999999	1.5819999999999999	0.29000000000000004	0.18100000000000005	3.0129731671562747	1.5064865835781374	0.4334012071168027	0.048283051284555595	0.15024612395072906	1.2204638363421834	0.6102319181710918	0.2144743749741267	0.16796867395142787	0.21301048078012538	0.0
chr13	32738791	32884370	0.67	145579	4	15.352450000000001	1.9754499999999995	2.8875	2.7785	3.5054783964029737	1.0139813543314384	0.36139241815016343	0.048283051284555595	0.08439816204098931	1.419962732667348	0.4107330218459271	0.21410209400743288	0.16796867395142787	0.6598911092940574	0.0
chr13	32738791	33002453	0.59	263662	4	15.4918	1.8361	0.165	0.056000000000000015	3.447536604726891	1.0719231460075207	0.23733846747035517	0.048283051284555595	0.4015486732871937	1.959783275664852	0.12908752115157707	0.41375204087914924	0.16796867395142787	0.2154542179195786	5.01690690710585
chr13	32820655	32847348	0.59	26693	4	14.36885	0.2049500000000002	0.24500000000000005	0.22600000000000003	2.230758979529165	0.7242723959510277	0.4949135916587399	0.6416943537968016	0.15024612395072906	0.9036126480610396	0.29338072988994796	0.3587437539282921	0.25993087536625326	0.21301048078012538	0.0
chr13	32820655	32884370	0.63	63715	4	13.9754	0.5983999999999998	2.8425000000000002	2.8235	2.7232642087758636	0.23176716670432884	0.2946423997967611	0.6416943537968016	0.08439816204098931	1.1031115443862043	0.0938818335647833	0.27406452237384765	0.25993087536625326	0.6598911092940574	0.0
chr13	32847348	33684008	0.77	836660	2	14.0	0.16389999999999993	11.945	11.474	1.1588358335216442	0.3476507500564932	0.44100749335846284	0.4949135916587399	0.038584132433962984	0.46940916782391673	0.14082275034717498	0.3270928989569759	0.3587437539282921	0.1094048137033834	4.375531736787816
chr13	33160842	33224876	0.55	64034	4	18.2459	0.32789999999999964	15.508499999999998	12.786499999999998	22.944949503728555	21.090812170093923	0.8035154919005685	4.346807724967473	0.08154406644326588	9.294301522913553	8.543246854395287	0.40904881101562535	1.760759667455903	0.04895669390806407	0.0
chr13	33224876	33384041	0.53	159165	1	8.959	8.959	8.691999999999998	5.97	2.2597298753672064	0.4055925417325755	0.08154406644326588	0.8035154919005685	0.04515572294546038	0.9153478772566377	0.1642932087383709	0.04895669390806407	0.40904881101562535	0.13901320087837274	0.0
chr13	33224876	33684008	0.63	459132	2	15.87705	2.0409499999999996	13.0705	10.3485	1.3326612085498908	0.5214761250847398	0.10550198601100495	0.8035154919005685	0.038584132433962984	0.5398205429975043	0.2112341255207625	0.1157338582317664	0.40904881101562535	0.1094048137033834	1.09861228866811
chr13	33643962	33684008	0.63	40046	3	14.14755	0.31145000000000067	11.722	11.697000000000001	1.3326612085498908	0.5214761250847398	0.15047561140469834	5.424337944143866	0.038584132433962984	0.5398205429975043	0.2112341255207625	0.060953095756988644	2.197234402580036	0.1094048137033834	0.0
chr13	33684008	35271295	0.72	1587287	1	6.91805	6.91805	12.048	11.371	0.8980977709792742	0.08691268751412329	0.1334573964051596	0.15047561140469834	0.16908416989014002	0.3637921050635355	0.035205687586793766	0.1401762539153515	0.060953095756988644	0.15534797756471963	1.525169150981896
chr13	34184783	34256583	0.58	71800	4	14.770499999999998	0.14749999999999996	0.4240000000000001	0.3860000000000001	7.909054563785221	2.752235104613905	0.3389352716428207	1.0428295643383811	0.030149703566106842	3.203717570398232	1.1148467735818024	0.17651876784464837	0.4224185547409673	0.10935943131999416	0.0
chr13	35271295	36833633	0.51	1562338	1	8.2049	8.2049	3.9905	3.3135	1.3326612085498908	0.3476507500564933	0.1425608589196832	0.030149703566106842	0.4443672909266866	0.5398205429975043	0.14082275034717504	0.11321069732417174	0.10935943131999416	0.17999968089368573	2.3537459597047965
chr13	35271295	36849280	0.56	1577985	1	7.84425	7.84425	0.6940000000000002	0.01700000000000007	1.2457485210357675	0.2607380625423699	0.1455535142628034	0.030149703566106842	0.6838543725721056	0.5046148554107105	0.10561706276038121	0.1138729642189218	0.10935943131999416	0.2770086173175134	2.3537459597047965
chr13	35271295	36857075	0.72	1585780	1	8.7541	8.7541	0.4630000000000001	0.214	1.071923146007521	0.08691268751412334	0.14805341211989376	0.030149703566106842	0.5357590579146599	0.43420348023712296	0.03520568758679371	0.114615665339089	0.10935943131999416	0.6570048676456917	2.3537459597047965
chr13	36204903	36295142	0.78	90239	4	18.2213	3.270500000000001	0.2675	0.1805	5.301673938361521	2.4045843545574113	0.22858495591357691	0.06364556215427578	0.6593002371626572	2.147546942794419	0.9740240232346272	0.11027908507260757	0.07106793513285471	0.2670624835030643	1.79175946922805
chr13	36204903	36400947	0.56	196044	4	15.83605	0.8852500000000001	0.281	0.16699999999999998	2.810176896289987	0.08691268751412329	0.2955550370125187	0.06364556215427578	0.06092502353143881	1.3730218158849565	0.1994988963251646	0.13935449984366752	0.07106793513285471	0.10827856373895185	1.79175946922805
chr13	36335217	36400947	0.56	65730	1	8.36065	8.36065	10.198000000000002	10.084000000000001	3.331653021374727	0.6083888125988632	0.17277637560493098	0.6593002371626572	0.06092502353143881	1.584255941405719	0.011735229195597996	0.1042655385703512	0.2670624835030643	0.10827856373895185	0.0
chr13	36705278	36849280	0.53	144002	4	15.114749999999999	0.5737500000000004	11.190499999999998	10.479499999999998	3.273711229698645	1.7672246461205077	0.4715752548184633	0.06092502353143881	0.6838543725721056	1.3260808991025648	0.715848980931473	0.22492210233087218	0.10827856373895185	0.2770086173175134	5.32300997913841
chr13	36833633	36849280	0.62	15647	4	16.04915	0.3606500000000006	4.0075	3.2965	1.5933992710922609	0.0869126875141234	0.4443672909266866	0.7942530524826793	0.6838543725721056	0.6454376057578854	0.03520568758679382	0.17999968089368573	0.3217277664554861	0.2770086173175134	0.0
chr13	36857075	38047324	0.68	1190249	3	16.88525	0.6229499999999994	0.18750000000000003	0.06150000000000003	1.04295225016948	0.11588358335216442	0.207573205024171	0.6838543725721056	0.010550971722630649	0.422468251041525	0.04694091678239165	0.3315938331444506	0.2770086173175134	0.03419102318230981	4.216616641266139
chr13	36857075	38508619	0.62	1651544	1	8.7541	8.7541	0.25950000000000006	0.010500000000000037	1.1298649376836032	0.028970895838041133	0.1525426571787403	0.6838543725721056	0.016793754914653417	0.4576739386283188	0.011735229195597885	0.24852584995933066	0.2770086173175134	0.09017858122812136	3.4520495144987753
chr13	38047324	38508619	0.77	461295	1	8.13115	8.13115	0.19800000000000006	0.07200000000000006	1.0139813543314387	0.08691268751412329	0.010550971722630649	0.15252342546245642	0.016793754914653417	0.41073302184592714	0.035205687586793766	0.03419102318230981	0.3576262210883753	0.09017858122812136	0.64863671635177
chr13	38047324	39489708	0.65	1442384	4	17.43445	1.1721500000000002	0.082	0.044	1.2167776251977265	0.289708958380411	0.014461506092267798	0.15252342546245642	0.8077026931651112	0.4928796262151125	0.11735229195597915	0.0609223315127159	0.3576262210883753	0.33790288267036755	1.0051041461871746
chr13	40229829	40516777	0.51	286948	4	16.836100000000002	1.7540999999999993	1.8984999999999999	1.8714999999999997	15.20972031497158	6.634335146911412	0.2237321925125775	1.1101537332112101	0.18472895592683922	6.160995327688907	2.6873674857919236	0.13741294623837422	0.48626714609678534	0.11113081831087535	0.0
chr13	40258486	40516777	0.51	258291	4	20.459049999999998	1.8688500000000001	0.0135	0.0135	5.185790355009358	3.3895948130508096	0.05922247775759009	1.7064895897900474	0.18472895592683922	2.100606026012027	1.3730218158849563	0.07596588040249068	0.6912470559433747	0.11113081831087535	0.0
chr13	40258486	40643495	0.54	385009	3	18.37705	3.95085	5.078	5.078	1.419573896064014	0.3766216458945344	0.10053042095021912	1.7064895897900474	0.0936645870846723	0.5750262305842979	0.1525579795427729	0.08753971530472592	0.6912470559433747	0.23317707645349603	0.0
chr13	40258486	41649487	0.52	1391001	3	18.2705	4.0573999999999995	0.051000000000000004	0.051000000000000004	1.2457485210357675	0.550447020922781	0.46320076221227313	1.7064895897900474	0.19406169760642805	0.5046148554107105	0.2229693547163604	0.283602574433246	0.6912470559433747	0.07860849427058085	3.1453431336618793
chr13	40643495	41388382	0.63	744887	4	15.03275	0.6065500000000004	8.995999999999999	1.160000000000001	1.2167776251977265	0.1738253750282467	0.4321791017326289	0.18472895592683922	0.5943686835277584	0.4928796262151126	0.07041137517358753	0.2682024814849218	0.11113081831087535	0.42751186409655384	2.422088417155961
chr13	40643495	41649487	0.72	1005992	3	14.31965	0.10654999999999948	5.1290000000000004	5.027	0.8691268751412331	0.17382537502824658	0.6020004200812842	0.18472895592683922	0.19406169760642805	0.35205687586793755	0.0704113751735875	0.35863892196902397	0.11113081831087535	0.07860849427058085	3.1453431336618793
chr13	40643495	41796602	0.51	1153107	4	14.147549999999999	0.27864999999999984	5.1515	5.0045	1.2747194168738085	0.23176716670432884	0.5378589654739621	0.18472895592683922	0.9584561579071529	0.5163500846063084	0.0938818335647833	0.4039882319233644	0.11113081831087535	0.7943693680463911	3.500371871644192
chr13	41388382	41649487	0.82	261105	2	14.926200000000001	0.7130999999999998	3.9689999999999994	3.8669999999999995	1.04295225016948	0.34765075005649326	1.0864710060937113	2.0731282448763495	0.19406169760642805	0.4224682510415251	0.14082275034717504	0.6166383047571032	1.436490785158594	0.07860849427058085	5.3151072831796355
chr13	41649487	41796602	0.89	147115	4	14.041	0.17210000000000036	0.12450000000000001	0.022500000000000006	1.100894041845562	0.4055925417325754	0.09925114028054731	9.59607646926288	0.9584561579071529	0.44593870943272085	0.1642932087383708	0.7140928644869154	3.8870788592396637	0.7943693680463911	4.92048682357344
chr13	41649487	42128968	0.76	479481	3	15.16395	0.9508499999999991	0.6774999999999998	0.5754999999999998	1.1298649376836032	0.43456343757061655	0.40893178881303366	9.59607646926288	0.3250221788985812	0.45767393862831884	0.17602843793396875	0.5212165673915198	3.8870788592396637	0.5444178492803158	4.657623087978832
chr13	41927453	42031879	0.59	104426	4	17.2459	2.4753999999999996	9.870999999999999	9.534999999999998	7.909054563785221	4.838139604952864	0.23748000342216674	0.9076461528231607	0.3461384829602497	3.2037175703982315	1.959783275664852	0.34612554270432255	0.3676598642799405	0.2330389837068338	0.0
chr13	41927453	42155352	0.67	227899	4	18.204900000000002	1.516399999999999	0.168	0.168	2.89708958380411	0.1738253750282468	0.2939052438911581	0.9076461528231607	0.09652699566154921	1.1735229195597918	0.07041137517358753	0.32090508666982404	0.3676598642799405	0.07523817039646295	3.97029191355212
chr13	41927453	42684758	0.53	757305	4	20.0	0.2787000000000006	0.20950000000000002	0.1265	2.491497042071535	0.5794179167608221	0.15883581848732897	0.9076461528231607	0.014827925158157347	1.009229710821421	0.23470458391195836	0.2874825493516253	0.3676598642799405	0.1813527692358944	4.052159302592734
chr13	42031879	42472292	0.51	440413	1	7.38525	7.38525	12.578999999999999	6.826999999999999	12.08086356446314	0.666330604274946	0.16524237555467083	0.23748000342216674	0.10690266836587607	4.893590574564332	0.2699102714987518	0.13813268034771817	0.34612554270432255	0.5682416855605668	0.0
chr13	42128968	42155352	0.73	26384	4	16.40165	0.28685000000000116	0.6264999999999997	0.6264999999999997	2.1438462920150414	0.579417916760822	0.3250221788985812	0.3461384829602497	0.09652699566154921	0.8684069604742459	0.23470458391195836	0.5444178492803158	0.2330389837068338	0.07523817039646295	0.0
chr13	42128968	42684758	0.59	555790	4	18.19675	2.081950000000001	0.6679999999999997	0.5849999999999997	1.7382537502824662	0.1738253750282467	0.1113403147052948	0.3461384829602497	0.014827925158157347	0.7041137517358751	0.07041137517358753	0.28597481823202686	0.2330389837068338	0.1813527692358944	4.09309299711304
chr13	44479709	44765635	0.66	285926	1	8.2541	8.2541	4.423500000000001	2.6915	1.2167776251977265	0.0	0.017022273248291187	2.0778329186166413	0.028561416365221658	0.49287962621511255	0.0	0.33096986015018437	0.9603635708132696	0.44767001617690544	1.9971548490359934
chr13	45621300	45883622	0.51	262322	4	15.590150000000001	2.3606500000000006	0.10950000000000003	0.07750000000000001	9.70525010574377	2.6942933129378233	0.0865851218617738	0.19485553316753165	23.249752542293493	3.9313017805253025	1.0913763151906062	0.2469425559415547	0.5743679235851994	9.417767967895808	3.5141007160290023
chr13	45621300	45885526	0.54	264226	4	15.647549999999999	2.41805	0.17000000000000004	0.017000000000000015	12.949990439604374	5.939033646798426	0.2534978055814001	0.19485553316753165	2.9739758357250867	5.24564745043227	2.4057219850975735	0.313027088063151	0.5743679235851994	1.2046672028890764	3.5141007160290023
chr13	45945118	46292161	0.51	347043	4	17.07375	3.1721499999999994	0.036000000000000004	0.027	6.199771709340796	4.809168709114823	0.31788905510631393	1.8650947653812453	0.19056027227239	2.511339047857955	1.9480480464692547	0.3495109509936811	0.7554931910154827	0.0771901733102654	2.571479466247255
chr13	46085833	46292161	0.69	206328	4	16.418	2.5164	0.114	0.051000000000000004	2.1438462920150414	0.7532432917890686	0.055041444537397316	0.4905806911062101	0.19056027227239	0.8684069604742459	0.30511595908554584	0.10055777799337522	0.7758082716381682	0.0771901733102654	2.4849066497880026
chr13	46085833	46357838	0.52	272005	4	18.680300000000003	0.2540999999999993	19.556	19.391000000000002	3.911070938135549	1.0139813543314387	0.08776315939245921	0.4905806911062101	0.03443535646747327	1.584255941405719	0.4107330218459271	0.09491555019325167	0.7758082716381682	0.22865930999732326	2.4849066497880026
chr13	46085833	46734746	0.64	648913	4	19.07375	0.1393500000000003	2.7465000000000006	2.5815000000000006	2.346642562881329	0.5504470209227809	0.056788782943149985	0.4905806911062101	0.3494123707590702	1.2674047531245751	0.09388183356478341	0.17259790980113904	0.7758082716381682	0.5504190585480827	2.973426372593321
chr13	46292161	47303107	0.84	1010946	2	13.7049	0.19669999999999987	17.437500000000004	17.3745	1.100894041845562	0.28970895838041105	0.1134825673365766	0.055041444537397316	0.0939668641557241	0.44593870943272096	0.11735229195597921	0.2447001436705859	0.10055777799337522	0.4249434900605005	2.844714299702894
chr13	46357838	46734746	0.54	376908	3	18.819650000000003	0.39344999999999963	22.137500000000003	16.8095	3.360623917212768	1.5644283752542196	0.03443535646747327	0.19056027227239	0.3494123707590702	1.6781377749705024	0.31685118828114367	0.22865930999732326	0.0771901733102654	0.5504190585480827	3.2991061877968666
chr13	47303107	47548176	0.85	245069	3	14.147549999999999	0.6393499999999994	17.4235	17.388500000000004	1.129864937683603	0.3186798542184521	0.22791902352293947	0.09805076405720106	0.006082435944406905	0.45767393862831884	0.1290875211515771	0.3532027736952868	0.20653039575738802	0.02733655742265849	2.1163796637932646
chr13	47303107	48348367	0.88	1045260	1	6.7541	6.7541	17.407000000000004	17.405000000000005	1.129864937683603	0.3186798542184521	0.05809367781847019	0.09805076405720106	0.2655651711900568	0.45767393862831884	0.1290875211515771	0.10373832134332583	0.20653039575738802	0.30419473702625527	2.1163796637932646
chr13	47303107	48701170	0.64	1398063	3	15.0246	1.5164	20.129	14.683000000000003	1.2167776251977265	0.4055925417325755	0.26043620272655854	0.09805076405720106	0.3712703673488943	0.4928796262151126	0.16429320873837086	0.20252850553328897	0.20653039575738802	0.3528593119538567	2.5794080046695105
chr13	47548176	48348367	0.56	800191	1	7.39345	7.39345	0.018500000000000006	0.016500000000000004	1.448544791902055	0.0	0.006082435944406905	0.5110696152347538	0.2655651711900568	0.5867614597798959	0.0	0.02733655742265849	0.2070187647359753	0.30419473702625527	0.0
chr13	49031840	49306195	0.56	274355	4	16.3361	3.5164	0.585	0.524	8.053909042975427	0.0	0.11911272076437596	0.4966245796425367	0.6662302027607443	3.2623937163762213	0.0	0.32234399671238323	0.3846566820732848	0.32535680976431375	1.91432069824455
chr13	49794507	49855411	0.59	60904	4	19.418	3.483599999999999	11.552500000000002	8.876500000000002	7.271694855348318	3.447536604726891	2.2033559293610665	0.08066577808942277	0.6698473026136672	2.9455425280950776	1.3964922742761523	0.8925125054841974	0.23247298890432486	0.2713347790889692	5.945420608606581
chr13	51486311	51644290	0.51	157979	3	17.336100000000002	1.7459000000000007	1.2539999999999996	0.7299999999999995	5.4754993133897685	0.8980977709792741	0.13203682137112904	0.07976817444004851	0.4100138578328733	4.189476822828457	1.6077263997969151	0.15807523612779148	0.1508275022250019	0.2657346391738177	0.0
chr13	52389341	52423900	0.56	34559	4	18.37705	1.1803500000000007	0.16350000000000003	0.0565	5.040935875819152	0.11588358335216453	0.6035777945944499	0.7850186475675649	0.313175684314675	2.0419298800340377	0.04694091678239165	1.0839101707904903	0.8597047801007324	0.2021617547393096	0.0
chr13	53436484	53507721	0.56	71237	4	17.45085	2.35245	10.876500000000002	10.840500000000002	3.2447403338606033	0.057941791676082266	0.354627808172324	3.5417716065737066	0.38180192775199395	1.3143456699069667	0.02347045839119588	0.18054959077972568	1.434664008802493	0.2089217416978792	0.0
chr13	53436484	53589801	0.59	153317	1	9.90165	9.90165	0.018000000000000002	0.018000000000000002	3.8241582506214256	0.6373597084369045	0.44141232007973036	3.5417716065737066	0.09697584547957999	1.5490502538189252	0.25817504230315425	0.2553449688978695	1.434664008802493	0.19434236285955725	0.0
chr13	53436484	53775354	0.59	338870	4	20.5164	0.7131000000000007	6.1985	6.1625000000000005	15.412516585837867	12.225718043653346	0.38711073967790044	3.5417716065737066	0.3231465473694666	6.2431419320580925	4.952266720542321	0.25848186831511455	1.434664008802493	0.1406206082228547	0.549306144334055
chr13	53471623	53507721	0.65	36098	4	15.66395	0.5655500000000009	27.196000000000005	5.479000000000001	2.9260604796421514	0.3766216458945344	0.31460444258718245	0.39574347597426596	0.38180192775199395	1.1852581487553897	0.15255797954277295	0.2002576648149016	0.16030365160895305	0.2089217416978792	0.0
chr13	53471623	53542322	0.61	70699	4	17.90165	1.6721499999999985	16.344	16.331	4.2587216881920416	1.709282854444425	0.34749175618691713	0.39574347597426596	0.6150648287610404	1.725078691752894	0.6923785225402771	0.20449797548730017	0.16030365160895305	0.40139877027003557	0.0
chr13	53471623	53726028	0.58	254405	4	17.58195	1.3524499999999993	16.358500000000003	16.3165	4.345634375706165	1.7961955419585487	0.2632837844285727	0.39574347597426596	1.024312580414866	1.7602843793396876	0.727584210127071	0.2358070464334292	0.16030365160895305	0.44727386951555137	0.0
chr13	53471623	54026381	0.55	554758	4	14.532800000000002	1.6967000000000008	23.565500000000004	9.1095	2.9260604796421514	0.3766216458945344	0.35762025008905773	0.39574347597426596	0.04703281177725423	1.1852581487553897	0.15255797954277295	0.21136857895228983	0.16030365160895305	0.03725006950241433	0.549306144334055
chr13	53507721	53589801	0.57	82080	1	7.5492	7.5492	10.858500000000001	10.858500000000001	3.882100042297508	0.5794179167608222	0.516732352666815	0.31460444258718245	0.09697584547957999	1.572520712210121	0.23470458391195836	0.32025966615666834	0.2002576648149016	0.19434236285955725	0.0
chr13	53542322	53589801	0.58	47479	1	9.7869	9.7869	0.0065	0.0065	5.214761250847399	0.7532432917890683	0.6150648287610404	0.38180192775199395	0.09697584547957999	2.112341255207625	0.3051159590855458	0.40139877027003557	0.2089217416978792	0.19434236285955725	0.0
chr13	53542322	53726028	0.51	183706	3	19.2541	0.3196999999999992	0.027500000000000004	0.014500000000000006	6.054917230150591	0.08691268751412373	0.23087646297285974	0.38180192775199395	1.024312580414866	2.4526629018799646	0.03520568758679388	0.24785629908070464	0.2089217416978792	0.44727386951555137	0.0
chr13	53589801	53726028	0.57	136227	1	9.4672	9.4672	0.021000000000000005	0.021000000000000005	5.301673938361523	0.8401559793031921	0.09697584547957999	0.6150648287610404	1.024312580414866	2.147546942794419	0.34032164667233966	0.19434236285955725	0.40139877027003557	0.44727386951555137	0.0
chr13	54356542	54879543	0.69	523001	4	17.7295	0.5327999999999999	11.084999999999999	10.153999999999998	2.9550313754801927	1.2747194168738085	0.04697375276655084	0.04703281177725423	0.08202635208706201	1.431697961862946	0.28164550069435	0.041106881031461484	0.03725006950241433	0.08098930526879006	0.3465735902799725
chr13	54447755	54879543	0.55	431788	1	9.13115	9.13115	1.6684999999999999	0.7374999999999994	2.1438462920150414	0.46353433340865746	0.025227789644694746	0.1499157229293566	0.08202635208706201	1.1031115443862043	0.04694091678239165	0.03696237900546835	0.060726301956105136	0.08098930526879006	0.0
chr13	59347769	59532368	0.58	184599	0	0.0	0.0	1.0260000000000002	0.09999999999999976	3.0129731671562747	0.8691268751412329	0.045198608883882566	0.10691541640030107	0.016725127422160712	1.2204638363421836	0.35205687586793755	0.23801157161370648	0.07960456858292812	0.03986733168674344	0.0
chr13	59347769	59892661	0.62	544892	1	8.7869	8.7869	12.338500000000003	11.412500000000001	2.4045843545574117	1.4775156877400961	0.026371398984878447	0.10691541640030107	0.05840042695395654	0.9740240232346272	0.5984966889754939	0.10699481483253646	0.07960456858292812	0.040204497704923965	0.0
chr13	59532368	59892661	0.57	360293	1	8.7869	8.7869	12.438500000000003	11.312500000000002	1.5354574794161786	0.6083888125988632	0.016725127422160712	0.045198608883882566	0.05840042695395654	0.6219671473666897	0.24643981310755628	0.03986733168674344	0.23801157161370648	0.040204497704923965	0.0
chr13	63086704	63201286	0.51	114582	3	20.10655	0.1557499999999994	8.074500000000002	6.621500000000001	3.969012729811631	2.5784097295856583	0.1537266295712153	0.1134035352693132	0.19716322782760407	1.607726399796915	1.0444353984082149	0.07537945478312534	0.3194341348153992	0.07986482987739292	0.0
chr13	63086704	63265939	0.71	179235	4	16.84425	3.41805	0.8220000000000004	0.6310000000000003	1.3326612085498908	0.057941791676082266	0.16939492196427638	0.1134035352693132	0.02058237669584406	0.5398205429975043	0.02347045839119588	0.07699740304082993	0.3194341348153992	0.061695983740703175	0.0
chr13	63201286	63265939	0.6	64653	4	16.6885	3.2623000000000006	7.443500000000002	7.252500000000001	3.911070938135549	2.6363515212617403	0.19716322782760407	0.1537266295712153	0.02058237669584406	1.584255941405719	1.0679058567994106	0.07986482987739292	0.07537945478312534	0.061695983740703175	0.0
chr13	63201286	63941567	0.56	740281	4	16.647550000000003	3.3032500000000002	7.507500000000002	7.188500000000002	5.388586625875645	1.158835833521644	0.03600419863673094	0.1537266295712153	0.005183101471608419	2.182752630381213	0.46940916782391673	0.06328277363437249	0.07537945478312534	0.10925562638429596	2.249904835165135
chr13	63265939	65104181	0.78	1838242	1	6.7131	6.7131	0.15900000000000003	0.032	1.129864937683603	0.1448544791902055	0.010842955571993393	0.19716322782760407	0.02318834824511713	0.45767393862831884	0.05867614597798956	0.0917755414770828	0.07986482987739292	0.05544837988847746	1.8112069227029957
chr13	65104181	66501007	0.73	1396826	1	6.459	6.459	0.5335000000000001	0.40650000000000003	1.071923146007521	0.08691268751412334	0.03617146469319993	0.005183101471608419	0.019663202356483816	0.43420348023712296	0.03520568758679371	0.05289492249964168	0.10925562638429596	0.08788461952804902	2.07944154167984
chr13	66501007	68415155	0.92	1914148	4	15.680299999999999	2.7622999999999998	0.5950000000000001	0.345	1.04295225016948	0.11588358335216442	0.025305952225849165	0.046524201017163376	0.001264472761848172	0.422468251041525	0.04694091678239165	0.1050080796585223	0.050858795721698734	0.04530637184502097	1.2646362033322367
chr13	67196431	68415155	0.65	1218724	1	9.2213	9.2213	0.9700000000000001	0.72	4.606372438248535	3.67930377143122	0.02852579829858879	0.019663202356483816	0.001264472761848172	1.865901442100069	1.4903741078409358	0.11477900821804378	0.08788461952804902	0.04530637184502097	1.517563443998684
chr13	67990541	68415155	0.75	424614	3	16.63935	1.8032499999999994	0.6500000000000002	0.4000000000000002	1.6803119586063842	0.7532432917890688	0.019104058826726177	0.033563642531888295	0.001264472761848172	0.6806432933446792	0.3051159590855459	0.06367658171105428	0.14210369337354972	0.04530637184502097	0.0
chr13	70431362	70914092	0.88	482730	1	9.41805	9.41805	0.44600000000000023	0.4220000000000002	1.1588358335216442	0.52147612508474	0.012483057473769082	0.001264472761848172	0.017853054761052194	0.46940916782391673	0.21123412552076257	0.0365624359583603	0.04530637184502097	0.05833595335742897	0.0
chr13	70914092	71630495	0.87	716403	1	7.1885	7.1885	2.4700000000000006	1.6020000000000003	0.9270686668173154	0.2897089583804111	0.031704476861520996	0.012483057473769082	0.022808312834861105	0.37552733425913337	0.11735229195597918	0.06460573720020461	0.0365624359583603	0.02249484491636338	3.76120011569356
chr13	70914092	71864210	0.58	950118	0	0.0	0.0	0.4975000000000003	0.3705000000000002	1.2747194168738085	0.6373597084369044	0.029516151858215284	0.012483057473769082	0.06225279793293817	0.5163500846063084	0.2581750423031542	0.05424707944388598	0.0365624359583603	0.038488671747158025	3.76120011569356
chr13	70914092	72005684	0.65	1091592	1	8.60655	8.60655	0.46700000000000025	0.4010000000000002	1.2747194168738085	0.6373597084369044	0.033758931456064435	0.012483057473769082	0.049522695372821036	0.5163500846063084	0.2581750423031542	0.05220473672748013	0.0365624359583603	0.020060138417284337	3.76120011569356
chr13	70914092	72420248	0.93	1506156	1	6.9672	6.9672	19.9845	19.1165	1.0719231460075207	0.43456343757061655	0.05862825000487949	0.012483057473769082	0.41095677294303645	0.43420348023712296	0.17602843793396875	0.0524836098395834	0.0365624359583603	0.1664660957303665	3.76120011569356
chr13	70914092	72453461	0.81	1539369	0	0.0	0.0	17.342499999999998	16.474499999999995	0.9560395626553564	0.31867985421845213	0.06594521457590483	0.012483057473769082	0.01651843561088006	0.3872625634547313	0.1290875211515771	0.06281683506146145	0.0365624359583603	0.040957741033452844	4.1781599829140745
chr13	71498279	72005684	0.55	507405	4	15.7049	1.5082000000000004	15.853	15.786999999999999	3.534449292241015	1.622370166930302	0.05252850123865121	0.017853054761052194	0.049522695372821036	1.431697961862946	0.6571728349534833	0.04533075003867112	0.05833595335742897	0.020060138417284337	3.76120011569356
chr13	71498279	72249045	0.52	750766	4	16.37705	2.1803500000000007	15.8595	15.7805	7.995967251299345	2.8391477921280286	0.05155416846210792	0.017853054761052194	0.230138597686582	3.238923257985025	1.150052461168596	0.03713927451261865	0.05833595335742897	0.10035090239280475	3.76120011569356
chr13	71630495	71864210	0.51	233715	1	7.1885	7.1885	2.0995000000000004	1.9725000000000004	1.5644283752542196	0.34765075005649326	0.022808312834861105	0.09465894446991102	0.06225279793293817	0.6337023765622876	0.14082275034717504	0.02249484491636338	0.09301839563280252	0.038488671747158025	0.0
chr13	71630495	73383113	0.54	1752618	2	15.885200000000001	1.5081999999999995	4.577500000000001	0.5055000000000001	1.2167776251977265	0.0	0.05924376600236864	0.09465894446991102	0.14242298157709654	0.49287962621511255	0.0	0.12186407497805118	0.09301839563280252	0.05769122021187243	5.056552033493512
chr13	71630495	73414032	0.7	1783537	2	17.9344	3.5574	2.0605000000000007	2.0115000000000007	1.1298649376836032	0.0869126875141234	0.06068574234844669	0.09465894446991102	0.46743882239572787	0.45767393862831884	0.03520568758679374	0.12075158866769402	0.09301839563280252	0.2364673796862499	5.056552033493512
chr13	72453461	73006387	0.52	552926	0	0.0	0.0	32.342499999999994	1.4744999999999973	1.2747194168738085	0.0	0.027664882827875166	0.3809349404810226	0.020845725681822365	0.5163500846063084	0.0	0.042617529696126824	0.996554184532353	0.05333033538042851	0.0
chr13	72453461	73217633	0.55	764172	1	8.5574	8.5574	16.987499999999997	16.829499999999996	1.2457485210357675	0.028970895838041022	0.025779810265055447	0.3809349404810226	0.03221322718273848	0.6806432933446793	0.1642932087383709	0.045578953759800964	0.996554184532353	0.7755406483143512	0.0
chr13	72453461	73383113	0.51	929652	1	8.6967	8.6967	19.449999999999996	14.366999999999996	1.2457485210357675	0.028970895838041022	0.026924971929353687	0.3809349404810226	0.14242298157709654	0.5046148554107105	0.011735229195597913	0.17551366181710304	0.996554184532353	0.05769122021187243	5.171910079333243
chr13	72453461	73414032	0.7	960571	1	10.7459	10.7459	16.932999999999996	16.883999999999997	1.158835833521644	0.11588358335216442	0.03064263877573835	0.3809349404810226	0.46743882239572787	0.46940916782391673	0.04694091678239165	0.17172117581451485	0.996554184532353	0.2364673796862499	5.171910079333243
chr13	72916478	73383113	0.53	466635	3	17.918	0.5245999999999995	3.2245	1.8585000000000014	1.7961955419585485	0.579417916760822	0.037250822383285996	0.01651843561088006	0.14242298157709654	0.7275842101270709	0.23470458391195834	0.30902631897630317	0.040957741033452844	0.05769122021187243	5.171910079333243
chr13	72916478	73991673	0.53	1075195	4	17.38525	1.0573499999999996	0.7029999999999993	0.6629999999999993	2.5784097295856583	0.20279627086628782	0.16684209564697616	0.01651843561088006	0.016487913615019705	1.0444353984082149	0.08214660436918553	0.20851084552355864	0.040957741033452844	0.04369017310633053	5.132874811950709
chr13	73006387	73217633	0.55	211246	1	8.5574	8.5574	15.513	15.354999999999999	1.2457485210357675	0.028970895838041022	0.020845725681822365	0.08506730695751095	0.03221322718273848	0.6806432933446793	0.1642932087383709	0.05333033538042851	0.05116517639696119	0.7755406483143512	0.0
chr13	73006387	73383113	0.52	376726	1	8.6967	8.6967	17.9755	12.892499999999998	1.2457485210357675	0.028970895838041022	0.025838994392693392	0.08506730695751095	0.14242298157709654	0.5046148554107105	0.011735229195597913	0.37056716688211816	0.05116517639696119	0.05769122021187243	5.171910079333243
chr13	73006387	73414032	0.79	407645	1	10.7459	10.7459	15.458499999999999	15.4095	1.158835833521644	0.11588358335216442	0.034681640076449013	0.08506730695751095	0.46743882239572787	0.46940916782391673	0.04694091678239165	0.346836196564569	0.05116517639696119	0.2364673796862499	5.171910079333243
chr13	73217633	73383113	0.61	165480	3	17.2541	0.13930000000000042	2.6205000000000007	2.4625000000000004	1.2167776251977265	0.0	0.03221322718273848	0.020845725681822365	0.14242298157709654	0.6689080641490813	0.1760284379339688	0.7755406483143512	0.05333033538042851	0.05769122021187243	5.171910079333243
chr13	73217633	73414032	0.74	196399	3	19.3033	2.1885000000000012	0.10350000000000004	0.05450000000000002	1.1298649376836032	0.0869126875141234	0.04956349574886741	0.020845725681822365	0.46743882239572787	0.6337023765622876	0.21123412552076254	0.6625299585068647	0.05333033538042851	0.2364673796862499	5.171910079333243
chr13	73217633	73991673	0.56	774040	4	16.72135	0.39344999999999963	0.09900000000000003	0.059000000000000025	1.9989918128248363	0.7822141876271098	0.21618507358860706	0.020845725681822365	0.016487913615019705	0.9857592524302252	0.14082275034717506	0.26913827280276764	0.05333033538042851	0.04369017310633053	5.132874811950709
chr13	73383113	73414032	0.73	30919	3	19.4426	2.049200000000001	2.5660000000000007	2.517000000000001	1.1298649376836032	0.0869126875141234	0.14242298157709654	0.03221322718273848	0.46743882239572787	0.45767393862831884	0.03520568758679374	0.05769122021187243	0.7755406483143512	0.2364673796862499	0.0
chr13	74329036	75794129	0.55	1465093	4	19.991799999999998	0.8442999999999987	11.018000000000002	8.308000000000002	6.692276938587495	5.127848563333275	0.03037301796352254	0.016487913615019705	0.5463181620308242	2.710837944183119	2.0771355676208314	0.05382643981946403	0.04369017310633053	0.40795598654834425	2.2093471253931765
chr13	74329036	75932094	0.56	1603058	4	16.2295	2.918	9.808500000000002	9.517500000000002	2.230758979529165	0.6663306042749453	0.05508427674753458	0.016487913615019705	0.29404946561973416	0.9036126480610397	0.26991027149875213	0.07068700765205845	0.04369017310633053	0.24884231740217005	2.2093471253931765
chr13	75670138	75932094	0.56	261956	1	6.65575	6.65575	0.23350000000000004	0.057499999999999996	2.1438462920150414	0.7532432917890686	0.30524085156665026	0.006221464140203981	0.29404946561973416	0.8684069604742459	0.30511595908554584	0.21754139234765948	0.04200209986926424	0.24884231740217005	0.0
chr13	75842916	75932094	0.53	89178	4	13.0738	0.23770000000000024	0.6315000000000003	0.34050000000000025	4.809168709114823	1.9120791253107132	0.1975184986154544	0.5463181620308242	0.29404946561973416	2.3353106099239858	1.161787690364194	0.16528121139374047	0.40795598654834425	0.24884231740217005	0.0
chr13	76270160	76593679	0.54	323519	4	16.83605	4.049150000000001	8.2855	7.724500000000001	3.070914958832357	1.274719416873809	0.09169847006869486	0.08240866172846405	0.10994454207032835	1.2439342947333794	0.5163500846063084	0.06122999540110252	0.708954032066915	0.0610297071507104	0.0
chr13	76270160	77047752	0.56	777592	4	22.31145	1.4262499999999996	8.041500000000001	7.968500000000001	4.95402318830503	0.608388812598863	0.07868719329666819	0.08240866172846405	0.14387866151033318	2.006724192447244	0.24643981310755647	0.05855601559547928	0.708954032066915	0.0878766271624732	0.0
chr13	76450668	76593679	0.65	143011	4	14.811499999999999	2.0245999999999995	0.33600000000000013	0.22500000000000014	1.5644283752542196	0.23176716670432884	0.030791870327333198	1.6197197164851445	0.10994454207032835	0.6337023765622876	0.0938818335647833	0.05842545809249441	0.6560992180512177	0.0610297071507104	0.0
chr13	76450668	77047752	0.6	597084	4	20.2869	3.450800000000001	0.092	0.018999999999999996	3.4475366047268916	2.114875396177001	0.06016558949690658	1.6197197164851445	0.14387866151033318	1.3964922742761523	0.8566717312786482	0.05707589817180892	0.6560992180512177	0.0878766271624732	0.0
chr13	76764430	77047752	0.58	283322	4	19.4426	4.2951	0.40600000000000025	0.3330000000000002	5.7072664800940975	0.14485447919020533	0.045809931228222356	0.10994454207032835	0.14387866151033318	2.31184015153279	0.05867614597798965	0.05434318797913494	0.0610297071507104	0.0878766271624732	0.0
chr13	77611593	77891333	0.51	279740	3	16.18855	2.8278500000000006	0.3540000000000002	0.3030000000000002	1.5644283752542196	0.4055925417325754	0.01905571185457769	0.8496605451514246	3.659991860735584	0.6337023765622876	0.16429320873837092	0.01711579864089494	2.009306913926023	1.4825514398956585	0.0
chr13	78326053	79965597	0.51	1639544	3	13.43445	0.3852499999999992	0.5050000000000001	0.349	1.1878067293596852	0.028970895838041133	0.0368951553052738	0.39176766360349075	0.04330747431410691	0.4811443970195146	0.01173522919559794	0.13559391018564124	0.20403407684739763	0.5222279604662504	2.0098814609904863
chr13	78493171	78695796	0.7	202625	4	17.147550000000003	3.86885	10.219000000000001	10.029000000000002	4.98299408414307	3.012973167156275	0.061766450349333785	0.14561897882905808	0.5315101752857423	2.018459421642842	1.2204638363421836	0.032432959158716024	0.08595076853128839	0.21529861422443186	0.2310490601866483
chr13	78711930	79552627	0.54	840697	4	19.06555	1.114749999999999	0.8390000000000001	0.16099999999999992	2.0569336045009186	0.14485447919020544	0.007994851693803517	0.5315101752857423	0.020765152839334982	0.8332012728874523	0.05867614597798959	0.2086022254141686	0.21529861422443186	0.05478732568736903	2.424151965035224
chr13	80253438	80813095	0.73	559657	4	19.53275	3.1229499999999994	1.3805	1.3205	2.5784097295856583	0.14485447919020533	0.036856999620634184	0.12595086530705635	0.6001891693876699	1.0444353984082146	0.05867614597798959	0.03891773959233912	0.05101886665932417	0.3027062268388211	0.693147180559945
chr13	80547766	80813095	0.6	265329	4	15.3934	1.0164	8.523	8.463000000000001	2.4625261462334938	0.26073806254236986	0.039307887572390496	0.03464758818389847	0.6001891693876699	0.9974944816258231	0.10561706276038124	0.053782431252697854	0.025517608535996127	0.3027062268388211	0.0
chr13	80547766	80982333	0.51	434567	4	15.524550000000001	1.1475499999999998	12.7585	4.227500000000001	2.4045843545574117	0.2027962708662876	0.379196891450059	0.03464758818389847	0.3744810502669745	0.9740240232346273	0.08214660436918547	0.21949191471469276	0.025517608535996127	0.21898233647299856	1.09861228866811
chr13	80917058	80929986	0.6	12928	4	21.9508	4.6884999999999994	1.072	0.9150000000000001	13.268670293822826	2.0279627086628773	3.8902749980537865	0.4701741980374305	0.9651984324133892	6.3018180780360815	0.10561706276038096	1.575832138270265	0.42161411899012263	0.41608087162644924	0.0
chr13	80917058	80982333	0.66	65275	4	21.6557	4.983599999999999	4.343999999999999	4.186999999999999	6.9240441052918245	4.316663479868126	1.537421419884709	0.4701741980374305	0.3744810502669745	3.731802884200138	2.675632256596325	0.6428981938484589	0.42161411899012263	0.21898233647299856	0.0
chr13	81553331	82904919	0.58	1351588	4	18.3033	2.5	0.6999999999999993	0.5499999999999994	1.419573896064014	0.3766216458945344	0.00874536138373585	0.06070629964998668	0.015432235075369232	0.5750262305842979	0.1525579795427729	0.0873811743108828	0.08183951407985059	0.04700216202381665	0.3465735902799725
chr13	82061474	82904919	0.86	843445	4	16.672150000000002	0.8688500000000001	0.6629999999999994	0.5869999999999993	1.0429522501694797	0.0	0.005495726851290335	0.014139291828942234	0.015432235075369232	0.4224682510415251	0.0	0.09271922574615361	0.07852076928154658	0.04700216202381665	0.0
chr13	82904919	84468332	0.76	1563413	3	14.9672	0.8361000000000001	0.7949999999999994	0.4549999999999993	1.0139813543314387	0.028970895838041077	0.0308348278250855	0.005495726851290335	0.02075907522825467	0.4107330218459272	0.011735229195597913	0.05506519478788159	0.09271922574615361	0.13123844010141622	0.0
chr13	84468332	85914881	0.77	1446549	1	7.06555	7.06555	0.2895000000000001	0.05049999999999995	1.0139813543314387	0.028970895838041077	0.06392807952929849	0.07931315044489594	2.07347392153215	0.4107330218459272	0.011735229195597913	0.15063418916598204	0.08044288995791347	0.8399012524950723	0.693147180559945
chr13	84468332	86298645	0.59	1830313	2	15.3934	1.2622999999999998	1.938	1.598	1.2457485210357675	0.2607380625423699	0.10003538285332605	0.07931315044489594	0.006293797780244181	0.5046148554107105	0.10561706276038121	0.15023653905711779	0.08044288995791347	0.03735889859457017	0.693147180559945
chr13	85468721	85937460	0.56	468739	4	20.7049	0.19669999999999987	6.024999999999999	5.0779999999999985	18.59931512802239	2.4914970420715346	0.19629594546563983	0.448263729339745	0.12127855394636584	7.534017143573864	1.0092297108214212	0.21871225192003102	0.181578009644008	0.10553047448621078	0.693147180559945
chr13	85914881	86298645	0.66	383764	1	8.32785	8.32785	1.8875000000000002	1.6484999999999999	1.2747194168738085	0.23176716670432884	0.2361372150107685	0.10129683859454931	0.006293797780244181	0.5163500846063084	0.0938818335647833	0.14873764815717022	0.18727548832853053	0.03735889859457017	0.693147180559945
chr13	85914881	87256087	0.76	1341206	1	6.40165	6.40165	0.12250000000000007	0.11650000000000006	0.9560395626553564	0.08691268751412329	0.07188689981181175	0.10129683859454931	0.4103443663522125	0.3872625634547313	0.035205687586793766	0.06915809470134039	0.18727548832853053	0.19906350711070592	0.693147180559945
chr13	86298645	87256087	0.73	957442	4	14.7295	1.9261999999999997	1.771	1.7650000000000001	1.1878067293596852	0.31867985421845213	0.006293797780244181	0.12127855394636584	0.4103443663522125	0.4811443970195146	0.12908752115157707	0.03735889859457017	0.10553047448621078	0.19906350711070592	0.693147180559945
chr13	88721252	88797022	0.53	75770	1	8.4672	8.4672	0.29300000000000004	0.23900000000000002	4.1428381048398775	0.6083888125988632	0.23247069644356594	0.14454362062721068	0.13372755959887553	1.6781377749705024	0.24643981310755614	0.09416681207501036	0.11819145125992465	0.11789716805699939	0.0
chr13	90161315	91946557	0.8	1785242	1	6.7377	6.7377	1.5690000000000002	1.5470000000000002	1.1588358335216442	0.23176716670432884	0.08633292621301687	0.006665574480578934	1.403527508138339	0.46940916782391673	0.09388183356478338	0.07446423304388605	0.07274629598718028	0.5685263266420109	0.44793986730701374
chr13	91519428	91827426	0.52	307998	1	8.09015	8.09015	0.04100000000000001	0.03300000000000001	3.389594813050809	0.8401559793031921	0.10610189191264348	0.04859712523034686	0.09727407925071091	1.3730218158849565	0.34032164667233966	0.0478556609772498	0.04593217554259092	0.07565332299921264	0.0
chr13	91786658	91827426	0.54	40768	1	10.7869	10.7869	14.005	13.997000000000002	3.302682125536686	0.9270686668173154	0.4036368925629746	0.06939789744673587	0.09727407925071091	1.3378161282981627	0.3755273342591334	0.1635010347110385	0.028110978575977358	0.07565332299921264	0.0
chr13	91946557	93896509	0.87	1949952	3	14.9918	1.516399999999999	14.940499999999998	14.9185	1.0139813543314387	0.3766216458945344	0.1599827105405808	0.09727407925071091	0.03189552280640609	0.4107330218459272	0.15255797954277298	0.1049576590455702	0.07565332299921264	0.0298494395537377	1.1901285105175459
chr13	92839724	93237224	0.77	397500	4	17.88525	2.3770499999999997	1.4364999999999999	1.4265	5.533441105065851	3.0998858546703985	0.07463194298906689	0.021029867613749278	0.10356691133471671	2.2414287763592022	1.2556695239289772	0.08289943039305397	0.03928968520845639	0.05605949480689143	2.07944154167984
chr13	93490101	93896509	0.92	406408	1	8.2541	8.2541	14.989999999999998	14.869	1.1588358335216442	0.52147612508474	0.07014468589356619	0.10356691133471671	0.03189552280640609	0.46940916782391673	0.21123412552076257	0.07923433818409255	0.05605949480689143	0.0298494395537377	0.693147180559945
chr13	93896509	95014820	0.62	1118311	4	18.9426	2.4344	27.302999999999997	2.555999999999999	2.259729875367206	1.6223701669303017	0.012434850414830695	0.8228585170029727	0.5000370371182931	0.9153478772566376	0.6571728349534834	0.03685390283645595	0.33331497053329023	0.20254980272876666	0.0
chr13	93896509	95048192	0.56	1151683	1	8.2541	8.2541	15.023499999999999	14.8355	1.448544791902055	0.8111850834651508	0.026563964220164233	0.8228585170029727	0.1110953727851255	0.5867614597798959	0.3285864174767417	0.041655227134206455	0.33331497053329023	0.18990573178189327	0.0
chr13	93896509	95648815	0.74	1752306	1	8.2541	8.2541	14.9505	14.908499999999998	0.9270686668173154	0.2897089583804111	0.04867318684475942	0.8228585170029727	0.9310794706910615	0.37552733425913337	0.11735229195597918	0.14862027882613482	0.33331497053329023	0.37715198898089725	1.6466221264688419
chr13	94107236	95014820	0.6	907584	4	17.663899999999998	3.7131	16.664	8.083	3.302682125536686	0.579417916760822	0.007916382580382856	0.03189552280640609	0.5000370371182931	1.3378161282981627	0.23470458391195836	0.038480231125823515	0.0298494395537377	0.20254980272876666	0.0
chr13	95014820	95048192	0.55	33372	1	10.6885	10.6885	12.4675	12.2795	3.0709149588323568	0.8111850834651508	0.5000370371182931	0.007916382580382856	0.1110953727851255	1.2439342947333794	0.3285864174767417	0.20254980272876666	0.038480231125823515	0.18990573178189327	0.0
chr13	95152502	95363669	0.52	211167	1	7.2869	7.2869	8.4025	3.6324999999999994	4.606372438248536	1.651341062768343	0.14487711623961794	0.1110953727851255	0.04389129429146387	2.405721985097573	0.12908752115157696	0.7477931876475282	0.18990573178189327	0.12181927300039222	4.72345667180103
chr13	95327327	95363669	0.57	36342	4	15.10655	0.5327500000000001	18.799999999999997	6.765	4.287692584030084	1.970020916986795	0.6504939465038122	0.0397712855777484	0.04389129429146387	1.7368139209484919	0.7979955853006584	0.4417421589229529	0.8114139883677256	0.12181927300039222	0.0
chr13	95655287	95841634	0.63	186347	1	9.5246	9.5246	6.906499999999999	6.8355	2.346642562881329	0.2027962708662876	0.055968287665993	0.9310794706910615	3.522860933905798	0.9505535648434313	0.08214660436918542	0.08312719033947019	0.37715198898089725	1.427003870184707	0.0
chr13	96186022	97683510	0.6	1497488	1	6.63935	6.63935	8.342	8.339	1.0719231460075207	0.028970895838041133	0.23447751004152165	0.7220030187300919	0.2710864948230046	0.43420348023712296	0.011735229195597913	0.2200520042981243	0.35027362603635687	0.10980889808736864	3.4127447534666566
chr13	96486613	96583562	0.51	96949	1	10.7541	10.7541	9.845	7.711	3.9110709381355493	0.14485447919020555	0.2414515243802124	0.8084541577174514	0.18840561452207358	1.584255941405719	0.05867614597798965	0.09780467245709722	0.35253333271990034	0.07631738695669905	0.0
chr13	96486613	96632768	0.54	146155	3	20.4426	1.0655999999999999	16.611	0.9450000000000003	3.2737112296986446	0.4925052292466987	0.2235925593056027	0.8084541577174514	0.01738425830947489	1.3260808991025648	0.1994988963251645	0.09057054861369403	0.35253333271990034	0.12827558097338143	0.0
chr13	96583562	96632768	0.54	49206	1	9.6885	9.6885	8.9	6.766	3.4185657088888504	0.6373597084369043	0.18840561452207358	0.2414515243802124	0.01738425830947489	1.3847570450805544	0.25817504230315413	0.07631738695669905	0.09780467245709722	0.12827558097338143	0.0
chr13	97619337	97680912	0.52	61575	1	9.9754	9.9754	0.6685000000000001	0.6455000000000001	4.316663479868124	0.8980977709792739	0.5608332576361347	0.01738425830947489	4.995751091394308	2.1123412552076255	0.7275842101270711	0.5930983882533614	0.12827558097338143	2.0236268974703107	0.0
chr13	97670384	97680912	0.59	10528	4	18.63935	1.3114500000000007	0.015	0.008	4.142838104839878	0.7242723959510278	1.761148683163593	0.3132786354261502	4.995751091394308	1.6781377749705024	0.2933807298899479	0.7133877930454662	0.5682897441870836	2.0236268974703107	0.0
chr13	97670384	98011805	0.62	341421	4	17.68855	0.3606499999999997	0.6719999999999996	0.6649999999999997	4.17180900067792	0.6953015001129867	0.3238023979719023	0.3132786354261502	0.027858841833258326	1.6898730041661003	0.28164550069435	0.21997904889220837	0.5682897441870836	0.43073753881398585	1.09861228866811
chr13	97683510	98452730	0.68	769220	4	17.15575	3.8770500000000006	8.4475	8.233500000000001	0.9850104584933975	0.11588358335216442	0.11871280476522394	4.995751091394308	0.11327818509497987	0.3989977926503292	0.04694091678239168	0.32794322403028114	2.0236268974703107	0.04588554915189802	1.7963572432721666
chr13	97683510	99495269	0.57	1811759	4	15.64755	2.36885	8.342500000000001	8.3385	1.0719231460075207	0.028970895838041133	0.1207601040584793	4.995751091394308	0.028656915718000404	0.43420348023712296	0.011735229195597913	0.2789366080583724	2.0236268974703107	0.099425432286805	2.4834108446591197
chr13	97762166	98011805	0.66	249639	4	20.40165	2.352450000000001	0.6859999999999996	0.6509999999999997	8.343618001355837	4.867110500790905	0.2311739131681263	0.2710864948230046	0.027858841833258326	3.3797460083322006	1.9715185048604502	0.2151122572957594	0.10980889808736864	0.43073753881398585	1.09861228866811
chr13	97999359	98011805	0.51	12446	4	15.5246	2.5245999999999995	1.1429999999999996	0.19399999999999967	3.7951873547833843	0.3186798542184519	0.6703855054921933	1.5207819337554385	0.027858841833258326	1.5373150246233274	0.12908752115157718	0.40732918307072963	1.4224520237088385	0.43073753881398585	0.0
chr13	97999359	98452730	0.61	453371	4	17.0164	4.016400000000001	0.5815	0.36749999999999994	2.4914970420715346	1.6223701669303014	0.045497567856535304	1.5207819337554385	0.11327818509497987	1.009229710821421	0.6571728349534836	0.43009492956994383	1.4224520237088385	0.04588554915189802	2.145229720574195
chr13	98452730	98721033	0.53	268303	1	10.5164	10.5164	0.25900000000000006	0.045	1.5933992710922609	0.7242723959510277	0.060467835504273225	0.027858841833258326	0.2741221546171651	0.6454376057578854	0.2933807298899479	0.38804990411342677	0.43073753881398585	0.14510719809618006	6.519147287940401
chr13	98452730	99495269	0.65	1042539	3	19.5246	1.5082000000000004	0.10900000000000003	0.10500000000000002	0.9560395626553564	0.08691268751412329	0.12227066967027693	0.027858841833258326	0.028656915718000404	0.3872625634547313	0.035205687586793766	0.24277789443911058	0.43073753881398585	0.099425432286805	2.741055945179227
chr13	98452730	99681285	0.58	1228555	2	20.9672	0.06560000000000166	3.9375000000000004	3.7235	1.2167776251977265	0.34765075005649326	0.10809657404152066	0.027858841833258326	1.0729034715209114	0.49287962621511255	0.140822750347175	0.22107284126711316	0.43073753881398585	0.4346005803009334	2.741055945179227
chr13	98452730	100266902	0.6	1814172	3	17.69675	3.336050000000001	0.5385	0.32449999999999996	1.04295225016948	0.1738253750282467	0.3842830985411643	0.027858841833258326	0.43716964120085244	0.4224682510415251	0.0704113751735875	0.4051957349205332	0.43073753881398585	0.3246542416271044	3.0609044160291683
chr13	98507972	99118981	0.59	611009	4	15.3033	2.0081999999999995	1.2334999999999998	1.2094999999999998	2.230758979529165	0.08691268751412329	0.09293309238089874	0.11327818509497987	0.05460206856204572	0.9036126480610396	0.03520568758679371	0.29577719740987113	0.04588554915189802	0.1633689176695558	4.710659439449254
chr13	98507972	99305746	0.7	797774	4	19.38525	2.0737500000000004	0.35050000000000003	0.3265	2.491497042071535	0.34765075005649315	0.08395950629821357	0.11327818509497987	0.5273028212596591	1.009229710821421	0.14082275034717506	0.2647794055970269	0.04588554915189802	0.21359434301103444	3.4152834595028403
chr13	98507972	99325525	0.65	817553	4	18.540999999999997	1.2294999999999998	0.035500000000000004	0.011500000000000002	1.912079125310713	0.23176716670432884	0.09468527872718445	0.11327818509497987	0.07734120461882867	0.7745251269094626	0.0938818335647833	0.2635410891173756	0.04588554915189802	0.1673605231541091	3.4152834595028403
chr13	98507972	99439399	0.54	931427	4	15.12295	2.1885499999999993	0.0785	0.0545	2.8101768962899873	0.6663306042749453	0.09256483440356607	0.11327818509497987	1.580990773793139	1.138317231972998	0.26991027149875213	0.25178228701211025	0.04588554915189802	0.6404113007173993	2.8460695495857
chr13	99097745	99118981	0.58	21236	4	13.549199999999999	0.2541000000000002	1.3169999999999997	1.126	2.6363515212617408	0.31867985421845213	0.5238662649184302	0.0513659870172242	0.05460206856204572	1.0679058567994104	0.12908752115157712	0.21220229850770395	0.21148404003062252	0.1633689176695558	0.0
chr13	99097745	99305746	0.63	208001	4	17.631149999999998	3.8278499999999998	0.43400000000000005	0.24300000000000002	2.89708958380411	0.057941791676082266	0.10251190781197327	0.0513659870172242	0.5273028212596591	1.1735229195597918	0.02347045839119577	0.16835459406283712	0.21148404003062252	0.21359434301103444	1.47221948958322
chr13	99097745	99325525	0.72	227780	4	16.7869	2.983599999999999	0.11900000000000001	0.07200000000000001	2.3176716670432884	0.6373597084369043	0.13939811150449138	0.0513659870172242	0.07734120461882867	0.9388183356478335	0.25817504230315413	0.17228293278637036	0.21148404003062252	0.1673605231541091	1.47221948958322
chr13	99097745	99439399	0.55	341654	4	13.36885	0.43445	0.162	0.028999999999999998	3.2157694380225625	0.26073806254236986	0.11871441333412618	0.0513659870172242	1.580990773793139	1.3026104407113688	0.10561706276038128	0.1706422832565416	0.21148404003062252	0.6404113007173993	0.9814796597221466
chr13	99097745	99495269	0.61	397524	4	15.90985	2.1065500000000004	0.0975	0.0935	1.998991812824836	0.9560395626553565	0.190066754071732	0.0513659870172242	0.028656915718000404	0.8097308144962563	0.38726256345473126	0.18704383177697045	0.21148404003062252	0.099425432286805	1.559293848617211
chr13	99118981	99305746	0.58	186765	3	17.37705	4.08195	1.5599999999999998	0.8829999999999998	2.5784097295856583	0.26073806254236986	0.05460206856204572	0.5238662649184302	0.5273028212596591	1.0444353984082146	0.10561706276038135	0.1633689176695558	0.21220229850770395	0.21359434301103444	0.0
chr13	99118981	99325525	0.68	206544	3	16.532799999999998	3.2376999999999994	1.2449999999999999	1.198	1.9989918128248363	0.31867985421845213	0.09986868578455567	0.5238662649184302	0.07734120461882867	0.8097308144962563	0.129087521151577	0.16817858867345378	0.21220229850770395	0.1673605231541091	0.0
chr13	99118981	99439399	0.6	320418	3	13.11475	0.1803499999999998	1.2879999999999998	1.1549999999999998	2.89708958380411	0.579417916760822	0.09186259876614222	0.5238662649184302	1.580990773793139	1.1735229195597918	0.23470458391195842	0.16788785471671647	0.21220229850770395	0.6404113007173993	0.0
chr13	99305746	99325525	0.58	19779	3	20.61475	0.8442500000000006	0.36200000000000004	0.31500000000000006	2.2597298753672064	0.579417916760822	0.5273028212596591	0.05460206856204572	0.07734120461882867	0.9153478772566377	0.23470458391195836	0.21359434301103444	0.1633689176695558	0.1673605231541091	0.0
chr13	99447022	99495269	0.63	48247	4	16.5246	1.4918000000000005	8.9755	8.971499999999999	1.5354574794161784	0.4925052292466988	0.4755725641745301	1.580990773793139	0.028656915718000404	0.6219671473666897	0.1994988963251646	0.23155715783798408	0.6404113007173993	0.099425432286805	2.426015131959807
chr13	99495269	99681285	0.63	186016	2	19.459	1.4425999999999988	3.8325	3.8285000000000005	1.3036903127118498	0.26073806254237	0.028656915718000404	4.986027250720591	1.0729034715209114	0.5280853138019064	0.10561706276038124	0.099425432286805	2.019688065215848	0.4346005803009334	0.0
chr13	99495269	100266902	0.54	771633	3	16.18855	1.8278500000000006	0.4335	0.4295	1.1298649376836032	0.0869126875141234	0.738283219819837	4.986027250720591	0.43716964120085244	0.45767393862831884	0.03520568758679374	0.6246354595015995	2.019688065215848	0.3246542416271044	3.345214167895781
chr13	100039750	100066129	0.52	26379	1	8.5328	8.5328	0.05000000000000001	0.03700000000000001	3.563420188079056	0.2607380625423701	0.5535210395531566	0.40984248409797935	0.8941169413387631	1.4434331910585438	0.10561706276038128	0.2242145462140851	0.180100829597636	0.36217959199244554	0.0
chr13	100039750	100089199	0.6	49449	4	16.91805	0.14755000000000074	0.6554999999999996	0.6424999999999997	8.69126875141233	4.867110500790905	0.7124230892244127	0.40984248409797935	8.11290720277687	3.5205687586793757	1.9715185048604504	0.2885809359511228	0.180100829597636	3.2862920773816593	0.0
chr13	100039750	100094684	0.53	54934	3	18.10655	1.0409500000000005	1.357	1.344	3.4765075005649324	0.3476507500564934	1.4513398868877039	0.40984248409797935	0.07805511426709794	1.877636671295667	0.32858641747674167	0.5878936677883546	0.180100829597636	1.2330924033697985	0.0
chr13	100094684	100266902	0.58	172218	4	16.7541	2.3934000000000006	1.782	0.919	2.1728171878530826	0.9560395626553564	0.07805511426709794	8.11290720277687	0.43716964120085244	1.3495513574937605	0.856671731278648	1.2330924033697985	3.2862920773816593	0.3246542416271044	3.508283726615155
chr13	100266902	101347339	0.56	1080437	2	16.16395	1.8032499999999994	4.7735	3.9105000000000003	1.1298649376836032	0.0869126875141234	0.2597745531474229	0.07805511426709794	0.23191318611781042	0.45767393862831884	0.03520568758679374	0.44584523486413674	1.2330924033697985	0.09394098159022904	2.6582265547522543
chr13	101167245	101225294	0.51	58049	2	21.68855	2.6393500000000003	5.038	2.2770000000000006	2.3756134587193705	0.7532432917890687	0.12377098947155322	0.017179532691519867	3.0791754390968573	0.9622887940390292	0.30511595908554584	0.1908397450540825	0.04510402321961347	1.2472803641718788	0.0
chr13	101225294	101780274	0.55	554980	4	21.44265	2.885249999999999	7.172	4.4110000000000005	2.491497042071535	0.6373597084369043	0.29692323241698404	0.12377098947155322	0.39395392031097454	1.009229710821421	0.2581750423031542	0.2660926955879567	0.1908397450540825	0.15957875701182328	3.4687536143704336
chr13	101347339	101780274	0.69	432935	4	18.2623	0.2951000000000015	10.133500000000002	1.4494999999999996	1.448544791902055	0.40559254173257553	0.11991602744469645	0.6077981700223495	0.39395392031097454	0.5867614597798959	0.16429320873837083	0.08218604391202579	0.8700851393929483	0.15957875701182328	0.0
chr13	101347339	101797335	0.74	449996	3	18.5082	0.5410000000000004	5.0975	3.5865000000000005	1.100894041845562	0.057941791676082266	0.13030580977652068	0.6077981700223495	0.03138920708522197	0.44593870943272085	0.023470458391195798	0.08512028572349889	0.8700851393929483	0.10339151031088589	0.0
chr13	101347339	102743764	0.58	1396425	4	16.188499999999998	1.7786999999999988	4.362	4.322000000000001	1.0139813543314387	0.028970895838041077	0.11734206051879657	0.6077981700223495	0.03077977039322334	0.4107330218459272	0.011735229195597913	0.09378603063026855	0.8700851393929483	0.18002502387359498	1.9310045361280466
chr13	101374322	101780274	0.69	405952	4	17.95905	0.5983499999999999	6.205	5.378	2.5784097295856583	0.7242723959510275	0.11304267255108266	0.23191318611781042	0.39395392031097454	1.0444353984082146	0.29338072988994796	0.08163597481566422	0.09394098159022904	0.15957875701182328	0.0
chr13	101797335	102106041	0.73	308706	4	17.319699999999997	1.7294999999999998	1.2685	0.24250000000000005	5.0409358758191525	3.882100042297508	0.10886163266061458	0.39395392031097454	0.08014425474971387	2.0419298800340377	1.572520712210121	0.1380677811199382	0.15957875701182328	0.061681602342109655	1.38629436111989
chr13	101797335	102568741	0.57	771406	4	18.94265	0.10655000000000037	0.7975	0.7135	3.5634201880790557	2.4045843545574113	0.09163655175720735	0.39395392031097454	0.13836664219655262	1.4434331910585438	0.9740240232346271	0.09225029341501852	0.15957875701182328	0.08992335806949142	2.89650680419207
chr13	101797335	102743764	0.77	946429	4	16.7295	2.319699999999999	0.7755	0.7354999999999999	1.071923146007521	0.08691268751412334	0.11117822222667025	0.39395392031097454	0.03077977039322334	0.43420348023712296	0.03520568758679371	0.09790630858568489	0.15957875701182328	0.18002502387359498	2.89650680419207
chr13	102077914	102106041	0.63	28127	1	7.7951	7.7951	0.5529999999999999	0.4729999999999999	7.097869480320071	1.82516643779659	0.8816826123427022	0.03138920708522197	0.08014425474971387	3.3210698623542108	0.293380729889948	0.4839785923452051	0.10339151031088589	0.061681602342109655	0.0
chr13	103578344	104749467	0.53	1171123	0	0.0	0.0	0.0925	0.0235	2.491497042071535	0.7532432917890688	0.0415593451822815	1.2791481657116972	0.005694483524568825	1.009229710821421	0.3051159590855459	0.07880115273475291	0.5181440361276182	0.048269041597752124	0.0
chr13	104749467	106158918	0.56	1409451	0	0.0	0.0	0.038500000000000006	0.030500000000000003	1.3326612085498908	0.4055925417325754	0.035683024932998283	0.029846710241695867	0.010229965110853785	0.5398205429975043	0.16429320873837086	0.057216955418917644	0.05497169595182052	0.03275613084421892	0.0
chr13	105848375	106158918	0.75	310543	0	0.0	0.0	0.0635	0.05550000000000001	1.2747194168738085	0.34765075005649326	0.14180246108855288	0.005694483524568825	0.010229965110853785	0.5163500846063084	0.14082275034717504	0.08888063510704251	0.048269041597752124	0.03275613084421892	0.0
chr13	106158918	106634688	0.83	475770	1	6.7541	6.7541	0.006500000000000001	0.0015	1.1298649376836032	0.20279627086628774	0.010229965110853785	0.33415590009129553	0.021417021086661277	0.45767393862831884	0.08214660436918544	0.03275613084421892	0.13535639686652579	0.08929297852841885	0.0
chr13	106158918	107078375	0.53	919457	1	6.87705	6.87705	19.387500000000006	19.379500000000004	1.6803119586063842	0.7532432917890688	0.015628315772970774	0.33415590009129553	0.07138485842380067	0.6806432933446792	0.3051159590855459	0.06003817267810524	0.13535639686652579	0.04381187282521483	0.0
chr13	106158918	107863446	0.51	1704528	1	6.5082	6.5082	0.011	0.002999999999999999	1.2747194168738085	0.34765075005649326	0.14045852177586504	0.33415590009129553	0.01530540880723214	0.5163500846063084	0.14082275034717504	0.14435919255846613	0.13535639686652579	0.03933638179887175	2.8163146654308315
chr13	107078375	107185517	0.53	107142	4	14.0574	0.3033000000000001	20.586500000000004	18.180500000000006	3.2737112296986446	0.8401559793031916	0.07138485842380067	0.021417021086661277	29.041679876737888	1.3260808991025648	0.3403216466723397	0.04381187282521483	0.08929297852841885	11.763901657855923	0.0
chr13	108520075	108807924	0.53	287849	4	16.63935	3.6393500000000003	3.7315000000000005	3.4835000000000003	8.69126875141233	5.272703042523481	0.10789268101810345	0.1694399182755212	0.5445913029379408	3.9899779265032924	2.605220881422738	0.09947562519674871	0.09194494636138643	0.6838518822567516	0.0
chr13	108829203	109387112	0.65	557909	1	9.33605	9.33605	3.0759999999999996	0.2549999999999992	1.1878067293596852	0.20279627086628776	0.3144737675771083	0.5445913029379408	0.11318847401151193	0.7627898977138647	0.36379210506353554	0.1967128392573551	0.6838518822567516	0.07125215055007844	3.3910240311707582
chr13	108880147	108974748	0.67	94601	3	17.92625	0.8770500000000006	7.269499999999999	6.405499999999998	1.1878067293596852	0.14485447919020555	0.04654893888417932	7.774779689869206	0.015175217771233374	0.48114439701951467	0.05867614597798959	0.12008014567857406	3.1493269008993137	0.05213583117424263	0.693147180559945
chr13	108880147	109387112	0.76	506965	1	8.5246	8.5246	2.0974999999999993	1.2334999999999994	1.0139813543314387	0.028970895838041077	0.0210296365003484	7.774779689869206	0.11318847401151193	0.4107330218459272	0.011735229195597913	0.0648144186436424	3.1493269008993137	0.07125215055007844	2.350240182896208
chr13	108880147	109849459	0.63	969312	3	15.59835	1.450849999999999	0.4385	0.4255	1.1298649376836032	0.0869126875141234	0.07483980718123259	7.774779689869206	0.020521466873323426	0.45767393862831884	0.03520568758679374	0.08484418453784769	3.1493269008993137	0.08312622382636137	1.5668267885974718
chr13	108880147	110052749	0.61	1172602	3	15.7623	1.2868999999999993	0.434	0.43	1.0719231460075207	0.028970895838041133	0.06542282221856421	7.774779689869206	0.1905050326988883	0.43420348023712296	0.011735229195597913	0.0845463475624391	3.1493269008993137	0.1452902852867812	1.5668267885974718
chr13	108880147	110583481	0.51	1703334	1	8.5246	8.5246	2.338	1.474	1.158835833521644	0.11588358335216442	0.15729319364857633	7.774779689869206	0.033816887066620255	0.46940916782391673	0.04694091678239165	0.14627923019263106	3.1493269008993137	0.05783681457351538	2.059780464958158
chr13	108974748	109387112	0.81	412364	1	9.40165	9.40165	8.502999999999998	5.171999999999999	1.1588358335216442	0.17382537502824663	0.015175217771233374	0.04654893888417932	0.11318847401151193	0.46940916782391673	0.0704113751735875	0.05213583117424263	0.12008014567857406	0.07125215055007844	4.00733318523247
chr13	108974748	110052749	0.63	1078001	3	16.63935	2.16395	6.839499999999998	6.835499999999999	1.2167776251977265	0.11588358335216442	0.06707911774826794	0.04654893888417932	0.1905050326988883	0.4928796262151126	0.04694091678239168	0.08142804541282654	0.12008014567857406	0.1452902852867812	2.003666592616235
chr13	109387112	109614075	0.6	226963	1	9.31965	9.31965	14.024500000000002	10.693500000000002	2.491497042071535	1.5064865835781376	0.15011157547942325	0.015175217771233374	0.11475215509129476	1.009229710821421	0.6102319181710918	0.09803357619900006	0.05213583117424263	0.08446230278988702	0.0
chr13	109387112	109849459	0.79	462347	1	7.07375	7.07375	1.6719999999999993	1.6589999999999994	1.100894041845562	0.11588358335216448	0.13384283559762644	0.015175217771233374	0.020521466873323426	0.4459387094327209	0.04694091678239165	0.10680688845191175	0.05213583117424263	0.08312622382636137	0.0
chr13	109387112	110052749	0.82	665637	1	7.2377	7.2377	1.6674999999999993	1.6634999999999993	1.0429522501694797	0.05794179167608221	0.099233730262491	0.015175217771233374	0.1905050326988883	0.4224682510415251	0.023470458391195825	0.0995746547994433	0.05213583117424263	0.1452902852867812	0.0
chr13	109387112	110583481	0.76	1196369	0	0.0	0.0	3.5714999999999995	0.2405000000000006	1.129864937683603	0.1448544791902055	0.21503529015028391	0.015175217771233374	0.033816887066620255	0.45767393862831884	0.05867614597798956	0.18080019169107595	0.05213583117424263	0.05783681457351538	1.866140652999458
chr13	109614075	109779692	0.51	165617	3	17.262249999999998	1.3770499999999997	26.194000000000003	1.475999999999999	3.650332875593179	0.3476507500564934	0.11475215509129476	0.22427395868736338	0.12955866672594243	1.4786388786453377	0.14082275034717506	0.08446230278988702	0.151825762469062	0.18973638729821338	0.0
chr13	109779692	110052749	0.51	273057	3	15.180299999999999	0.7048999999999994	13.837000000000002	13.833	2.201788083691124	1.100894041845562	0.048380845399117196	0.11475215509129476	0.1905050326988883	0.8918774188654418	0.4459387094327209	0.11036548623289442	0.08446230278988702	0.1452902852867812	0.0
chr13	109849459	110052749	0.73	203290	3	14.31145	0.16394999999999982	0.0085	0.0045000000000000005	1.1588358335216442	0.057941791676082266	0.020521466873323426	0.12955866672594243	0.1905050326988883	0.46940916782391673	0.023470458391195825	0.08312622382636137	0.18973638729821338	0.1452902852867812	0.0
chr13	109849459	111793764	0.6	1944305	4	15.1475	1.0	3.5155000000000003	3.5025000000000004	1.100894041845562	0.11588358335216448	0.46727611844899286	0.12955866672594243	6.065112894067342	0.4459387094327209	0.04694091678239165	0.5037148429633312	0.18973638729821338	2.456792855386865	3.0740820447285837
chr13	110052749	110583481	0.68	530732	1	7.2377	7.2377	1.908	1.904	1.1878067293596852	0.08691268751412329	0.36027206298295805	0.020521466873323426	0.033816887066620255	0.4811443970195146	0.03520568758679374	0.2826721773635729	0.08312622382636137	0.05783681457351538	4.90527477843843
chr13	110052749	111793764	0.64	1741015	4	15.31145	0.8360500000000002	3.511	3.507	1.0429522501694797	0.05794179167608221	0.5194415237549884	0.020521466873323426	6.065112894067342	0.4224682510415251	0.023470458391195825	0.5528249657275548	0.08312622382636137	2.456792855386865	3.2328110356731594
chr13	110052749	111991653	0.68	1938904	3	14.9344	0.45899999999999963	0.006	0.002	0.9560395626553564	0.1448544791902055	0.5748445021935678	0.020521466873323426	0.06089144490423748	0.3872625634547313	0.05867614597798959	0.5416267077976354	0.08312622382636137	0.05948683547362096	3.1087573153992345
chr13	110384879	110437231	0.52	52352	1	9.40165	9.40165	10.968	5.1160000000000005	17.208712127796414	7.995967251299343	1.3281278654358697	0.1905050326988883	0.28394474357396365	9.892798211889044	0.31685118828114334	0.7836636855862302	0.1452902852867812	0.4622814078394072	0.0
chr13	110583481	110768528	0.6	185047	1	10.2951	10.2951	1.9605	1.8515	4.316663479868124	3.041944062994316	0.033816887066620255	0.5590120870298833	1.4127677565848373	1.7485491501440897	1.2321990655377815	0.05783681457351538	0.3503681472977198	0.6867231244635799	0.0
chr13	110583481	111793764	0.67	1210283	1	8.07375	8.07375	5.415	1.6030000000000004	1.129864937683603	0.1448544791902055	0.5892403445716579	0.5590120870298833	6.065112894067342	0.45767393862831884	0.05867614597798956	0.6712920760430702	0.3503681472977198	2.456792855386865	3.113349339761355
chr13	110583481	111991653	0.76	1408172	1	7.6967	7.6967	1.91	1.902	1.0429522501694797	0.2317671667043288	0.6557156314356812	0.5590120870298833	0.06089144490423748	0.4224682510415251	0.09388183356478333	0.639225194237027	0.3503681472977198	0.05948683547362096	2.996474973959285
chr13	110583481	112093037	0.57	1509556	0	0.0	0.0	1.9189999999999998	1.893	1.158835833521644	0.11588358335216442	0.6161292724380358	0.5590120870298833	0.011646666809047544	0.46940916782391673	0.04694091678239165	0.6012070337706985	0.3503681472977198	0.1623805575228626	2.996474973959285
chr13	111577526	111793764	0.55	216238	3	17.0	0.8524999999999991	9.098500000000001	2.0805	1.3326612085498908	0.3476507500564933	0.25402019306933066	24.937548091644544	6.065112894067342	0.5398205429975043	0.14082275034717504	0.24356361337897803	10.101442636351761	2.456792855386865	2.070999826062131
chr13	111577526	111991653	0.71	414127	2	16.62295	1.2295499999999997	5.5935	5.585500000000001	1.2457485210357675	0.4345634375706166	0.640242338001995	24.937548091644544	0.06089144490423748	0.5046148554107105	0.1760284379339688	0.3389137660170699	10.101442636351761	0.05948683547362096	2.1067846884896864
chr13	111735829	111745946	0.53	10117	1	7.35245	7.35245	0.004	0.004	2.781206000451946	1.2167776251977265	1.0537995125431576	1.353031453137789	0.10663092700437564	1.7368139209484919	0.11735229195597918	0.4268621472748872	0.5480719098294363	0.46923246940447577	0.0
chr13	111735829	111793764	0.72	57935	1	8.07375	8.07375	3.5090000000000003	3.5090000000000003	2.491497042071535	1.5064865835781376	0.2720318863535749	1.353031453137789	6.065112894067342	1.009229710821421	0.6102319181710918	0.461833478311267	0.5480719098294363	2.456792855386865	2.3951290051934717
chr13	111745946	111793764	0.61	47818	3	15.426200000000001	0.7213000000000003	3.5130000000000003	3.5050000000000003	1.2747194168738085	0.28970895838041105	0.10663092700437564	1.0537995125431576	6.065112894067342	1.1265820027774003	0.727584210127071	0.46923246940447577	0.4268621472748872	2.456792855386865	2.3951290051934717
chr13	111745946	111991653	0.58	245707	2	15.049150000000001	0.3442499999999997	0.008	0.0	1.1878067293596852	0.37662164589453434	0.8762945209876865	1.0537995125431576	0.06089144490423748	1.0913763151906064	0.7627898977138647	0.4481898797001749	0.4268621472748872	0.05948683547362096	2.3084191684540016
chr13	111745946	113097865	0.61	1351919	3	16.06555	1.3606500000000006	0.006500000000000001	0.0015	1.2457485210357675	0.31867985421845213	0.18395049546144765	1.0537995125431576	0.16111080936280295	1.607726399796915	0.24643981310755625	0.206663518072307	0.4268621472748872	0.501875116837766	1.754472323094022
chr13	111793764	111991653	0.69	197889	2	15.77045	0.37705000000000055	3.5130000000000003	3.5050000000000003	0.8980977709792742	0.08691268751412329	1.0622764287091564	0.10663092700437564	0.06089144490423748	0.3637921050635355	0.035205687586793766	0.4431051374735718	0.46923246940447577	0.05948683547362096	2.178354413344797
chr13	111793764	112056359	0.62	262595	3	15.06555	1.0819500000000009	3.8525000000000005	3.1655	1.129864937683603	0.1448544791902055	0.8155252843153901	0.10663092700437564	0.07582763510692912	0.45767393862831884	0.05867614597798956	0.3485778012744484	0.46923246940447577	0.09726565449211427	2.178354413344797
chr13	111793764	112093037	0.74	299273	1	8.07375	8.07375	3.5220000000000002	3.4960000000000004	1.0139813543314387	0.028970895838041077	0.7248701621437676	0.10663092700437564	0.011646666809047544	0.4107330218459272	0.011735229195597913	0.3177777393922122	0.46923246940447577	0.1623805575228626	2.178354413344797
chr13	111793764	113021285	0.72	1227521	3	16.1475	0.0	4.715	2.303000000000001	0.8980977709792742	0.08691268751412329	0.19560625415425453	0.10663092700437564	0.04539706843255331	0.3637921050635355	0.035205687586793766	0.20603937498708888	0.46923246940447577	0.052715054104017806	1.321834242437622
chr13	111875818	112709933	0.51	834115	1	8.3033	8.3033	0.038500000000000006	0.006499999999999995	3.2737112296986446	1.2457485210357673	0.0491812142290526	1.5658150504472004	1.431814352457578	1.6898730041661003	0.14082275034717495	0.14215396653018034	0.6705461317535053	0.5799844673623468	2.163498558227095
chr13	111922058	112056359	0.63	134301	4	14.745899999999999	0.7623000000000006	0.38249999999999995	0.30449999999999994	1.970020916986795	0.6953015001129865	0.10181802693617621	0.375919928694305	0.07582763510692912	0.7979955853006584	0.28164550069435007	0.05802035864123884	0.15227373523699722	0.09726565449211427	3.66356164612965
chr13	111922058	113021285	0.51	1099227	4	15.827850000000002	0.3196500000000002	1.2449999999999994	1.1669999999999996	1.7382537502824662	0.9270686668173153	0.03605459609929544	0.375919928694305	0.04539706843255331	0.7041137517358751	0.37552733425913337	0.15390366510624248	0.15227373523699722	0.052715054104017806	1.3916883604240302
chr13	111991653	112056359	0.93	64706	4	14.6885	0.7049000000000003	0.3475	0.33949999999999997	1.0429522501694797	0.2317671667043288	0.06089144490423748	0.13986954524867895	0.07582763510692912	0.4224682510415251	0.09388183356478333	0.05948683547362096	0.05665690077909189	0.09726565449211427	0.0
chr13	111991653	112093037	0.85	101384	1	7.6967	7.6967	0.017	0.009000000000000001	0.9270686668173154	0.11588358335216437	0.06629495615112381	0.13986954524867895	0.011646666809047544	0.3755273342591334	0.04694091678239168	0.0731541944647862	0.05665690077909189	0.1623805575228626	0.0
chr13	111991653	113021285	0.87	1029632	4	15.77045	0.37705000000000055	1.2099999999999995	1.2019999999999995	0.811185083465151	0.0	0.029037524576604475	0.13986954524867895	0.04539706843255331	0.3285864174767417	0.0	0.1604767791541237	0.05665690077909189	0.052715054104017806	1.1077041997108281
chr13	111991653	113097865	0.55	1106212	4	16.4098	1.0164000000000009	0.006500000000000001	0.0015	0.8691268751412331	0.05794179167608221	0.030170050591951048	0.13986954524867895	0.16111080936280295	0.8449365020830502	0.5163500846063085	0.15301673270340982	0.05665690077909189	0.501875116837766	1.4467240756718105
chr13	112056359	112093037	0.79	36678	1	6.9918	6.9918	0.3565	0.33049999999999996	1.158835833521644	0.11588358335216442	0.07582763510692912	0.06089144490423748	0.011646666809047544	0.46940916782391673	0.04694091678239165	0.09726565449211427	0.05948683547362096	0.1623805575228626	0.0
chr13	112056359	113021285	0.87	964926	3	15.06555	1.0819500000000009	1.5494999999999994	0.8624999999999995	1.0429522501694797	0.2317671667043288	0.026901464641728826	0.06089144490423748	0.04539706843255331	0.4224682510415251	0.09388183356478333	0.16724896199072525	0.05948683547362096	0.052715054104017806	1.1077041997108281
chr13	112056359	113097865	0.64	1041506	3	15.7049	1.7213000000000012	0.346	0.34099999999999997	1.100894041845562	0.17382537502824658	0.02826141200477939	0.06089144490423748	0.16111080936280295	0.9388183356478335	0.42246825104152513	0.15882749666458787	0.05948683547362096	0.501875116837766	1.4467240756718105
chr13	112093037	113021285	0.83	928248	1	8.07375	8.07375	1.2189999999999994	1.1929999999999996	0.9270686668173154	0.11588358335216437	0.024968237658936923	0.07582763510692912	0.04539706843255331	0.3755273342591334	0.04694091678239168	0.170014222731857	0.09726565449211427	0.052715054104017806	1.1077041997108281
chr13	112093037	113097865	0.65	1004828	1	8.7131	8.7131	0.015500000000000002	0.0105	0.9850104584933975	0.057941791676082155	0.026525160695161573	0.07582763510692912	0.16111080936280295	0.8918774188654419	0.4694091678239168	0.1610746128349195	0.09726565449211427	0.501875116837766	1.4467240756718105
chr13	112717379	113021285	0.65	303906	4	16.2459	0.09839999999999982	1.2364999999999995	1.1754999999999995	1.5933992710922606	0.7822141876271098	0.017540439590529845	1.431814352457578	0.04539706843255331	0.6454376057578854	0.3168511882811438	0.17546504993253487	0.5799844673623468	0.052715054104017806	0.7742402021815791
chr13	112717379	113097865	0.7	380486	4	16.88525	0.5409500000000005	0.033	0.028	1.651341062768343	0.7242723959510275	0.023147112731518364	1.431814352457578	0.16111080936280295	1.161787690364194	0.1994988963251647	0.1507592928730167	0.5799844673623468	0.501875116837766	1.338347349044594
chr13	113021285	113097865	0.68	76580	3	16.78685	0.6393500000000003	1.2084999999999995	1.2034999999999996	0.8691268751412331	0.05794179167608221	0.04539706843255331	0.017540439590529845	0.16111080936280295	0.8449365020830502	0.5163500846063085	0.052715054104017806	0.17546504993253487	0.501875116837766	4.15888308335967
chr13	113021285	114112675	0.59	1091390	2	18.491799999999998	2.3442999999999987	1.2664999999999995	1.1454999999999995	1.2457485210357675	0.4345634375706166	1.0121059534289587	0.017540439590529845	2.996251231710727	0.5046148554107105	0.1760284379339688	0.8645913093941097	0.17546504993253487	1.6587100611359777	3.2943512939837283
chr13	113021285	114878371	0.74	1857086	2	16.163899999999998	0.016399999999999082	1.2214999999999996	1.1904999999999994	1.0429522501694797	0.2317671667043288	0.8548904530671453	0.017540439590529845	0.08134107787083918	0.4224682510415251	0.09388183356478333	0.770584016587273	0.17546504993253487	0.5955495219686975	3.128215327413072
chr13	113021285	115000418	0.54	1979133	2	14.56555	1.5819500000000009	1.4244999999999994	0.9874999999999995	16.22370166930302	15.412516585837867	0.845969428164793	0.017540439590529845	0.0	6.571728349534834	6.243141932058092	0.7732041692528842	0.17546504993253487	0.0	3.18351609217988
chr13	113097865	115000418	0.52	1902553	2	15.2049	2.221300000000001	0.22099999999999997	0.21599999999999997	16.2816434609791	15.354574794161785	0.8781934089465611	0.04539706843255331	0.0	7.088078434141142	5.726791847451784	0.8022047050792713	0.052715054104017806	0.0	3.1520526408514993
chr13	113260422	115000418	0.51	1739996	2	15.55735	2.5737500000000004	0.24699999999999997	0.18999999999999997	27.609263733653172	4.026954521487713	0.9451859745274802	0.16111080936280295	0.0	11.183673423404816	1.63119685818811	0.8302626298536814	0.501875116837766	0.0	3.0626273709777956
chr13	113295153	113528840	0.55	233687	4	18.377049999999997	0.06555	0.04150000000000001	0.038500000000000006	6.547422459397289	1.6223701669303021	0.6605285404198051	2.262217313430868	1.0170353829958947	2.6521617982051295	0.6571728349534834	0.7789773298562389	1.200182376054931	0.411970116016148	3.521143085969875
chr13	113344349	115000418	0.52	1656069	3	13.15575	0.17215000000000025	0.355	0.08199999999999996	31.4334219842746	0.20279627086628693	0.8826658311967689	2.1199940039220255	0.0	12.732723677223742	0.08214660436918475	0.7960348916118155	1.7213068923374784	0.0	3.031985427956982
chr13	113548666	113683885	0.68	135219	4	17.94265	2.0737500000000004	0.1815	0.0785	6.373597084369043	1.448544791902055	1.2769399211259143	1.0170353829958947	0.6579768949858422	3.027689132464263	0.14082275034717484	0.76650133676126	0.411970116016148	0.26652643781652624	0.693147180559945
chr13	113548666	113778145	0.54	229479	4	16.082	0.21310000000000073	1.0299999999999998	0.7699999999999998	3.7082746672692615	1.2167776251977263	1.0847090018714094	1.0170353829958947	2.22055955809502	1.9480480464692547	0.9388183356478336	0.7678968515685459	0.411970116016148	2.5696316482380626	1.93504498963883
chr13	113548666	115000418	0.51	1451752	3	14.42625	1.4426500000000004	0.3485	0.08849999999999997	18.280635273803938	13.35558298133695	0.9585177557136413	1.0170353829958947	0.0	7.850868331855007	4.964001949737919	0.8353806476518518	0.411970116016148	0.0	3.029333797024842
chr13	113683885	115000418	0.52	1316533	2	16.5	3.516400000000001	0.26999999999999996	0.16699999999999998	19.729180065705993	11.907038189434894	0.9258131240903688	1.0759925011056874	0.0	7.991691082202182	4.8231791993907445	0.8424551315723574	0.5265177764384433	0.0	3.216228726342033
chr13	113750811	115000418	0.71	1249607	1	6.4918	6.4918	6.031999999999999	5.594999999999999	21.699200982692787	9.937017272448099	0.9401578000317243	0.6579768949858422	0.0	8.78968666750284	4.025183614090086	0.8733005123667213	0.26652643781652624	0.0	3.216228726342033
chr13	113778145	115000418	0.53	1222273	2	14.63935	1.6557500000000012	1.1184999999999998	0.6814999999999998	17.06385764860621	14.572360606534675	0.9348256337596766	1.1785920894088575	0.0	6.912049996207173	5.9028202853857525	0.848050578216792	2.0023819773274565	0.0	3.1805940959433916
chr13	113863418	115000418	0.61	1137000	3	14.07375	1.0901500000000004	0.22099999999999997	0.21599999999999997	57.68105361353984	26.044835358398952	0.8383978510597225	2.22055955809502	0.0	23.364841328435453	10.549971046842527	0.7189350262520393	2.5696316482380626	0.0	3.0936381110601374
chr13	113951362	115000418	0.68	1049056	1	6.4918	6.4918	0.34299999999999997	0.09399999999999999	34.82301679732541	3.186798542184521	0.7206712489986432	2.2427210368573616	0.0	14.105745493108696	1.290875211515771	0.6955297052449976	0.9981296550426684	0.0	2.8818190553271403
chr13	114048246	115000418	0.69	952172	2	16.2705	3.286900000000001	0.295	0.142	25.552330129152253	6.083888125988631	0.6623156956962384	1.2941872464704378	0.0	10.350472150517364	2.4643981310755625	0.6635615622923084	1.0097113101699378	0.0	3.0309708943963485
chr13	114112675	114145163	0.51	32488	4	18.2541	2.581999999999999	1.5434999999999994	1.4224999999999994	23.06083308708072	21.380521128474335	2.996251231710727	0.9460765314258871	0.3485898922367546	9.341242439695943	8.660599146351263	1.6587100611359777	0.700882552028757	0.31463388323548086	0.0
chr13	114112675	115000418	0.85	887743	3	16.90985	3.9262499999999996	0.27899999999999997	0.15799999999999997	16.658265106873635	14.97795314826725	0.6417214168506429	0.9460765314258871	0.0	6.747756787468803	6.067113494124124	0.66085294724524	0.700882552028757	0.0	3.0410136898606477
chr13	114145163	115000418	0.67	855255	2	14.32785	1.3442500000000006	1.7014999999999993	1.2644999999999995	38.03878623534797	6.4025679802070865	0.5522814666309137	2.996251231710727	0.0	15.408355933820065	2.59348565222714	0.6229480160655542	1.6587100611359777	0.0	3.124154536937152
chr13	114427733	114454597	0.62	26864	1	9.4918	9.4918	0.08100000000000002	0.04700000000000001	8.865094126440578	2.9550313754801927	1.604701198890901	0.3485898922367546	0.2942242369565974	6.160995327688907	0.0821466043691852	1.0484123760212554	0.31463388323548086	0.8299613006904877	0.0
chr13	114427733	115000418	0.84	572685	3	15.9836	3.0	0.2825	0.15449999999999997	21.72817187853083	9.908046376610057	0.65278545778933	0.3485898922367546	0.0	9.446859502456324	3.368010779136602	0.7750740967447998	0.31463388323548086	0.0	3.006723521212848
chr13	114454597	115000418	0.84	545821	1	6.4918	6.4918	0.2355	0.20149999999999998	18.773140503050634	12.86307775209025	0.6063590701966058	1.604701198890901	0.0	9.52900610682551	3.2858641747674167	0.7617930436139787	1.0484123760212554	0.0	3.006723521212848
chr13	114519978	115000418	0.92	480440	3	15.745899999999999	2.7622999999999998	0.25349999999999995	0.18349999999999997	17.29562481531054	14.340593439830347	0.6488361485665687	0.2942242369565974	0.0	7.005931829771956	5.808938451820969	0.752516320576931	0.8299613006904877	0.0	2.8558053660652942
chr13	114538583	115000418	0.91	461835	1	6.4918	6.4918	10.927000000000003	10.490000000000002	16.861061377739922	14.775156877400963	0.6538972105096852	0.5232045687493584	0.0	6.829903391837988	5.984966889754938	0.774293641773057	0.2119342655050202	0.0	2.542406519010427
chr13	114566480	115000418	0.82	433938	3	13.2213	0.23770000000000113	0.22399999999999998	0.21299999999999997	24.65423235817298	6.981985896967906	0.5901827431759453	1.6449761267325198	0.0	9.986680045453827	2.828190236139098	0.7812344182865586	0.666329822053522	0.0	2.7736289505885336
chr13	114580516	115000418	0.92	419902	2	13.1967	0.21310000000000073	0.23999999999999996	0.19699999999999995	16.890032273577965	14.746185981562922	0.527117385015156	2.4768505988635883	0.0	6.841638621033586	5.97323166055934	0.7738115702419021	1.0032968819262968	0.0	3.4670361882356673
chr13	114784902	115000418	0.91	215516	1	6.4918	6.4918	0.23149999999999998	0.2055	25.204679379095758	6.431538876045126	0.946357146104277	0.08504759378247366	0.0	10.937233610297259	1.877636671295667	1.0097537547243258	0.5250209689731555	0.0	4.89783979995091
chr13	114808780	115000418	0.93	191638	1	6.4918	6.4918	0.24	0.19699999999999995	22.394502482805773	9.241715772335112	0.6482388740934484	3.33896914927084	0.0	9.071332168197191	3.7435381133957355	0.9200162986185576	1.7299609166808223	0.0	4.89783979995091
chr13	114878371	114992344	0.63	113973	4	17.2459	1.0655999999999999	0.0225	0.008499999999999999	3.7662164589453435	2.491497042071535	0.08134107787083918	0.539527826961838	9.587593965722792	1.5255797954277293	1.009229710821421	0.5955495219686975	1.107571170937149	3.883642854921679	4.89783979995091
chr13	114878371	115000418	0.94	122047	3	14.581949999999999	1.59835	0.23399999999999999	0.20299999999999999	16.45546883600735	15.180749419133539	0.7102257355561299	0.539527826961838	0.0	6.665610183099617	6.149260098493309	0.81307281684905	1.107571170937149	0.0	4.89783979995091
chr12	92883	298286	0.97	205403	1	7.57375	7.57375	0.03149999999999999	0.020499999999999997	6.808160521939659	2.288700771205247	0.10606521652656928	-0.37870197546042245	2.8888020369767182	8.660599146351263	6.829903391837989	0.689706025955113	-0.3682939662259103	1.1701658862794817	1.8145603606223026
chr12	92883	312968	0.91	220085	1	8.541	8.541	0.041999999999999996	0.009999999999999995	9.502453834877482	4.982994084143071	0.2917032291028425	-0.37870197546042245	2.5293044273177263	3.849155176156117	2.0184594216428415	0.7217577862717287	-0.3682939662259103	1.0245443332490691	1.7122820646288466
chr12	92883	329187	0.92	236304	1	9.9836	9.9836	2.1495	2.0975000000000006	3.1867985421845213	1.3326612085498906	0.4452835909835013	-0.37870197546042245	0.3384322395003856	1.290875211515771	0.5398205429975043	0.742539893241672	-0.3682939662259103	0.15429406528453563	1.8540505353549273
chr12	92883	498339	0.93	405456	1	8.82785	8.82785	3.163	3.111	27.058816712730394	22.53935696199598	0.40070632537127215	-0.37870197546042245	2.7595992955573925	10.960704068688456	9.13000831417518	0.4971298899599213	-0.3682939662259103	2.5124723051029405	1.8295892730628445
chr12	92883	551586	0.86	458703	1	7.9754	7.9754	0.047	0.004999999999999994	4.026954521487713	0.4925052292466987	0.6740252415693262	-0.37870197546042245	1.7756534510961797	1.6311968581881107	0.1994988963251645	0.7308694899746487	-0.3682939662259103	0.7192632335934368	2.5105750790685417
chr12	92883	562028	0.87	469145	1	9.5574	9.5574	0.0835	0.031500000000000014	11.82012550192077	7.300665751186359	0.6985447435652538	-0.37870197546042245	49.13265418357292	4.78797351180395	2.957277757290675	0.730611163595528	-0.3682939662259103	19.90214458867998	2.5105750790685417
chr12	92883	562962	0.88	470079	1	9.5574	9.5574	12.442499999999999	12.3905	11.82012550192077	7.300665751186359	0.7947784792074908	-0.37870197546042245	7.357118175036763	4.78797351180395	2.957277757290675	0.7687030847811774	-0.3682939662259103	2.980144918052119	2.5105750790685417
chr12	92883	569420	0.94	476537	0	0.0	0.0	0.8939999999999998	0.8419999999999999	8.169792626327592	3.6503328755931794	0.8837109015706346	-0.37870197546042245	0.37322146386450744	3.309334633158613	1.4786388786453375	0.7986724079591546	-0.3682939662259103	0.18250639340897964	2.5105750790685417
chr12	92883	638350	0.89	545467	0	0.0	0.0	0.14800000000000002	0.09600000000000003	2.89708958380411	1.6223701669303017	0.819200973488673	-0.37870197546042245	0.9249017541361962	1.1735229195597918	0.6571728349534834	0.7208082596551444	-0.3682939662259103	0.37464958380564584	2.4552815706192734
chr12	92883	655891	0.92	563008	1	12.17215	12.17215	8.860499999999998	8.808499999999999	8.11185083465151	3.592391083917097	0.8224941725077601	-0.37870197546042245	3.1453550278241966	3.2858641747674175	1.4551684202541422	0.7100233874453782	-0.3682939662259103	1.2740877037214537	2.4552815706192734
chr12	92883	679323	0.85	586440	1	6.64755	6.64755	0.045	0.006999999999999992	8.980977709792743	4.461517959058331	0.9153072063420394	-0.37870197546042245	4.316744657588456	3.637921050635355	1.8072252961220796	0.7325613368672816	-0.3682939662259103	1.7485820327708124	2.4552815706192734
chr12	92883	685390	0.86	592507	1	12.7377	12.7377	0.027499999999999997	0.024499999999999994	8.865094126440578	4.345634375706166	0.950136366194517	-0.37870197546042245	1.4639167853980148	3.590980133852963	1.7602843793396876	0.7429649229211961	-0.3682939662259103	1.2857445287718603	2.4552815706192734
chr12	92883	752201	0.79	659318	1	7.64755	7.64755	0.045	0.006999999999999992	19.729180065705993	15.20972031497158	1.0021995338729437	-0.37870197546042245	0.975933845687345	7.991691082202183	6.160995327688908	0.7979666796554103	-0.3682939662259103	0.5106231297755827	2.493885192257467
chr12	92883	860493	0.79	767610	1	6.5492	6.5492	10.183499999999997	10.131499999999997	11.414532960188195	6.895073209453782	0.9984940533489864	-0.37870197546042245	0.5321340090954808	17.41508012626731	15.584384371754036	0.7574291570806833	-0.3682939662259103	0.9541106352031249	2.4127045091074053
chr12	92883	1058665	0.74	965782	1	10.3115	10.3115	0.025999999999999995	0.025999999999999995	34.15668619305046	29.637226442316052	0.9028000947850395	-0.37870197546042245	1.1899730023830766	13.835835221609946	12.00513946709667	0.7977868795092236	-0.3682939662259103	1.112657915526371	2.711858118616792
chr12	92883	1227333	0.75	1134450	0	0.0	0.0	11.004999999999997	10.952999999999998	3.447536604726891	1.0719231460075207	0.9454964498282284	-0.37870197546042245	0.025549383385212843	1.3964922742761523	0.43420348023712296	0.8446013428200263	-0.3682939662259103	0.062330881960088055	2.9778035657886064
chr12	92883	1626472	0.76	1533589	1	10.2705	10.2705	7.2459999999999996	7.194	3.0419440629943155	1.4775156877400961	0.7060667511586379	-0.37870197546042245	0.10836938970171787	1.2321990655377815	0.5984966889754938	0.6410039973270847	-0.3682939662259103	0.25347061355520023	2.836003395989149
chr12	92883	1692771	0.7	1599888	1	8.86885	8.86885	0.267	0.215	3.41856570888885	1.1008940418455617	0.6812983065129925	-0.37870197546042245	4.023063229714054	1.3847570450805542	0.4459387094327209	0.6249447007946448	-0.3682939662259103	1.6296206141849519	2.8616940317015587
chr12	92883	1703544	0.75	1610661	0	0.0	0.0	1.5849999999999997	1.5329999999999997	16.54238152352147	12.022921772787058	0.7036498960266425	-0.37870197546042245	9.259962435508422	6.700815870686411	4.870120116173136	0.631664534213939	-0.3682939662259103	3.750929281952992	2.8616940317015587
chr12	92883	1714782	0.64	1621899	1	6.7377	6.7377	0.030999999999999996	0.020999999999999994	8.169792626327592	3.6503328755931794	0.7629358566929332	-0.37870197546042245	1.5146943334977785	3.309334633158613	1.4786388786453375	0.65327765391812	-0.3682939662259103	0.701755393446424	2.8218773411517217
chr12	92883	1739264	0.66	1646381	1	7.7049	7.7049	14.036499999999998	13.984499999999999	6.808160521939659	2.288700771205247	0.7741146488614143	-0.37870197546042245	1.6308760289779887	2.757778860965511	0.9270831064522357	0.6539985271662515	-0.3682939662259103	1.7768354305254719	2.8218773411517217
chr12	92883	1772234	0.65	1679351	0	0.0	0.0	0.2005	0.14850000000000002	10.342609814180674	5.823150063446262	0.7909350888423614	-0.37870197546042245	1.3886568029111699	6.442640828383257	4.611945073869982	0.6760427172752599	-0.3682939662259103	1.1039640655562704	2.8218773411517217
chr12	92883	1906088	0.59	1813205	0	0.0	0.0	0.0465	0.0054999999999999945	31.636218255140886	27.116758504406473	0.834932141105212	-0.37870197546042245	0.7985859821668656	12.814870281592928	10.984174527079652	0.7075808513082246	-0.3682939662259103	0.9670703021157567	2.9624842905951723
chr12	92883	2017243	0.66	1924360	0	0.0	0.0	0.030499999999999996	0.021499999999999995	5.330644834199563	0.8111850834651513	0.8327122734798735	-0.37870197546042245	1.8917603812162014	2.159282171990017	0.3285864174767418	0.7225207108308431	-0.3682939662259103	0.7662946213617987	2.843984918971365
chr12	92883	2030352	0.65	1937469	0	0.0	0.0	0.053500000000000006	0.0015000000000000152	16.165759877626936	11.646300126892523	0.8398778393001863	-0.37870197546042245	53.52807334743413	6.548257891143638	4.717562136630363	0.7228168870241914	-0.3682939662259103	21.682595272255472	2.82880509753758
chr12	92883	2031586	0.67	1938703	1	8.09015	8.09015	0.1365	0.08450000000000003	16.165759877626936	11.646300126892523	0.8734142980857957	-0.37870197546042245	2.560020250784192	6.548257891143638	4.717562136630363	0.736157953978426	-0.3682939662259103	1.3188339596729506	2.82880509753758
chr12	92883	2049240	0.63	1956357	1	11.81965	11.81965	5.3999999999999995	5.348	4.867110500790905	0.34765075005649315	0.8885156187150229	-0.37870197546042245	0.3787524337800583	1.9715185048604504	0.14082275034717517	0.7413679848526307	-0.3682939662259103	0.8294637370032941	2.82880509753758
chr12	312968	329187	0.75	16219	4	18.5246	1.4425999999999988	2.1395000000000004	2.1075000000000004	8.169792626327592	6.315655292692961	2.5293044273177263	2.8888020369767182	0.3384322395003856	3.3093346331586124	2.5582799646403456	1.0245443332490691	1.1701658862794817	0.15429406528453563	1.6094379124341003
chr12	551586	562962	0.51	11376	3	17.532799999999998	1.5819999999999999	12.4375	12.3955	11.327620272674071	7.793170980433057	5.663789762992565	2.7595992955573925	7.357118175036763	4.588474615478786	3.15677665361584	2.2942290551168925	2.5124723051029405	2.980144918052119	0.0
chr12	551586	655891	0.78	104305	4	20.14755	4.196750000000001	8.8555	8.8135	7.61934560540481	4.084896313163796	1.47541727330113	2.7595992955573925	3.1453550278241966	3.086365278442253	1.6546673165793067	0.6183483021811625	2.5124723051029405	1.2740877037214537	1.79175946922805
chr12	569420	685390	0.51	115970	1	12.7377	12.7377	0.8694999999999997	0.8664999999999997	12.515427002033757	0.6953015001129863	1.2230879194882232	7.357118175036763	1.4639167853980148	5.0696190124983005	0.2816455006943501	0.5140550514239668	2.980144918052119	1.2857445287718603	0.0
chr12	638350	655891	0.55	17541	1	12.17215	12.17215	8.956499999999998	8.712499999999999	6.489480667721207	5.214761250847398	0.9249017541361962	0.37322146386450744	3.1453550278241966	2.628691339813934	2.1123412552076255	0.37464958380564584	0.18250639340897964	1.2740877037214537	0.0
chr12	1626472	1692771	0.8	66299	4	19.13935	1.40165	7.460999999999999	6.979	1.941050021148754	0.3766216458945344	0.10836938970171787	0.025549383385212843	4.023063229714054	0.7862603561050605	0.1525579795427729	0.25347061355520023	0.062330881960088055	1.6296206141849519	3.4011973816621603
chr12	1626472	1714782	0.53	88310	4	17.008200000000002	3.5328	7.225	7.215	6.692276938587495	5.127848563333275	1.7505231592321067	0.025549383385212843	1.5146943334977785	2.710837944183119	2.0771355676208314	0.8664216323779688	0.062330881960088055	0.701755393446424	2.673553765358735
chr12	2031586	2049240	0.51	17654	4	19.909799999999997	3.7295	5.4845	5.2635	16.513410627683427	11.29864937683603	2.560020250784192	53.52807334743413	0.3787524337800583	6.689080641490813	4.5767393862831875	1.3188339596729506	21.682595272255472	0.8294637370032941	0.0
chr12	2994504	3143409	0.57	148905	4	14.508199999999999	1.4425999999999997	10.055	8.331	6.228742605178837	2.7522351046139044	0.22257617164446475	10.75295792917064	2.070750372612116	2.5230742770535524	1.1148467735818022	0.8297135285669044	4.355696369725092	0.8387980256228105	2.3978952727983702
chr12	3244720	3312215	0.63	67495	4	22.172150000000002	0.385250000000001	0.026	0.021	6.721247834425537	0.11588358335216453	0.4326640937068736	0.155459004113674	0.4003716948319666	2.7812493193567067	0.10561706276038141	0.42841106360401915	0.35384107450633817	0.23872660829077025	0.0
chr12	3244720	3384575	0.55	139855	4	23.63935	1.081949999999999	0.1175	0.0705	8.198763522165633	1.5933992710922613	0.41595623211745403	0.155459004113674	1.3847249839674987	3.3210698623542108	0.6454376057578857	0.3302696515238884	0.35384107450633817	0.5609099956926984	0.0
chr12	3244720	3409179	0.57	164459	3	20.7951	1.7622999999999998	0.4445	0.39749999999999996	5.910062750960385	0.6953015001129867	0.5608895368956571	0.155459004113674	13.425537095677585	2.3939867559019756	0.2816455006943499	0.3647747563094544	0.35384107450633817	5.4382769443014745	0.0
chr12	3767581	3913195	0.89	145614	4	17.36065	2.09835	0.014000000000000002	0.008000000000000002	1.2457485210357675	0.31867985421845213	0.07003279447711394	0.03882369629290644	0.17839378501419587	0.5046148554107105	0.1290875211515771	0.2920630612773968	0.1999486604568624	0.5293700271380477	0.0
chr12	3767581	4386146	0.58	618565	4	19.57375	0.1147500000000008	7.1194999999999995	7.113499999999999	4.403576167382248	2.8391477921280286	0.2510391012939632	0.03882369629290644	1.3416333817906154	1.7837548377308834	1.1500524611685958	0.4099404791064477	0.1999486604568624	0.543454897625374	2.131290340266355
chr12	3817370	3913195	0.84	95825	1	7.63115	7.63115	0.019500000000000003	0.0025000000000000022	1.071923146007521	0.14485447919020555	0.048373006356238736	0.11171969714000866	0.17839378501419587	0.43420348023712296	0.05867614597798959	0.37915230461331756	0.12444919591226376	0.5293700271380477	0.0
chr12	3817370	4216709	0.63	399339	1	10.4754	10.4754	7.374999999999998	7.357999999999999	1.1878067293596852	0.028970895838041133	0.23911531977138092	0.11171969714000866	0.16518714383508018	0.4811443970195146	0.01173522919559794	0.4469119359908577	0.12444919591226376	0.199958821064861	2.074192089357123
chr12	3913195	4216709	0.67	303514	2	18.10655	2.8442500000000006	7.377499999999999	7.355499999999998	1.04295225016948	0.11588358335216442	0.2993362063960704	0.048373006356238736	0.16518714383508018	0.422468251041525	0.04694091678239165	0.46830490856132495	0.37915230461331756	0.199958821064861	2.074192089357123
chr12	3913195	4958364	0.51	1045169	2	14.13935	1.1229499999999994	0.098	0.07599999999999998	1.3036903127118498	0.3766216458945344	0.21842463678482993	0.048373006356238736	1.6912058430528576	0.5280853138019064	0.15255797954277298	0.5034665945226185	0.37915230461331756	0.6850560747624308	2.8230687700962
chr12	3913195	5309765	0.7	1396570	2	14.92625	0.3360500000000002	0.099	0.07699999999999999	1.100894041845562	0.17382537502824658	0.2102644337300562	0.048373006356238736	0.02382635719071086	0.44593870943272085	0.0704113751735875	0.4158424013345194	0.37915230461331756	0.036795706995112254	2.5317163960001734
chr12	3913195	5621040	0.58	1707845	3	14.0574	1.2049000000000003	0.045000000000000005	0.023	1.2167776251977265	0.289708958380411	0.17628388381201054	0.048373006356238736	0.24669482822500804	0.4928796262151125	0.11735229195597915	0.3467566471937754	0.37915230461331756	0.09992857544942516	2.2797838399502104
chr12	4216709	4337372	0.64	120663	4	17.7705	3.180300000000001	7.917499999999999	6.815499999999998	6.112859021826673	4.954023188305029	0.16518714383508018	0.6604006929833416	0.7080269782864845	2.4761333602711604	2.006724192447244	0.199958821064861	0.28599959802287067	0.9200704564720228	0.0
chr12	4216709	4386146	0.88	169437	4	20.319650000000003	0.6311499999999999	14.482999999999997	0.2499999999999991	4.20077989651596	3.041944062994316	0.32008072031972323	0.6604006929833416	1.3416333817906154	1.701608233361698	1.2321990655377812	0.406695502378766	0.28599959802287067	0.543454897625374	2.30258509299405
chr12	4386146	4465153	0.52	79007	1	9.84425	9.84425	7.2924999999999995	6.940499999999999	5.388586625875646	1.854137333634631	0.7568434317176559	0.7080269782864845	0.1940950767984482	2.182752630381213	0.7510546685182665	1.3189823086170784	0.9200704564720228	0.22014164246633627	0.0
chr12	4967012	5621040	0.54	654028	4	17.008200000000002	4.155700000000001	0.7699999999999999	0.702	3.9690127298116313	2.462526146233494	0.0563446511555901	11.34157408430789	0.24669482822500804	1.607726399796915	0.9974944816258231	0.07866214411844948	4.594126880379067	0.09992857544942516	0.9215715145852368
chr12	5131709	5309765	0.59	178056	3	15.245899999999999	0.6557000000000004	0.23450000000000001	0.058500000000000024	1.651341062768343	0.3766216458945344	0.049462822565734914	0.12524379822756496	0.02382635719071086	0.6689080641490813	0.15255797954277295	0.07856176259801814	0.1578976417144513	0.036795706995112254	0.0
chr12	5131709	5621040	0.52	489331	4	14.37705	1.5245500000000005	0.18050000000000002	0.11250000000000002	1.7672246461205074	0.26073806254237	0.03315486177925171	0.12524379822756496	0.24669482822500804	0.715848980931473	0.1056170627603813	0.05199338872063345	0.1578976417144513	0.09992857544942516	0.967256381390295
chr12	5131709	5665196	0.54	533487	4	15.86885	0.03275000000000006	0.3975000000000001	0.10450000000000004	6.663306042749454	4.635343334086577	0.05082927701032354	0.12524379822756496	0.48355632859136055	2.6991027149875215	1.8776366712956671	0.055960919523064485	0.1578976417144513	0.2093053265688387	0.967256381390295
chr12	5309765	5621040	0.53	311275	4	13.72135	0.8688500000000001	0.122	0.05399999999999999	1.390603000225973	0.11588358335216442	0.02382635719071086	0.049462822565734914	0.24669482822500804	0.5632910013887	0.04694091678239165	0.036795706995112254	0.07856176259801814	0.09992857544942516	1.2090704767378688
chr12	5309765	5665196	0.51	355431	4	15.213149999999999	0.6229500000000003	0.3390000000000001	0.16300000000000006	6.28668439685492	5.011964979981111	0.051513813284834405	0.049462822565734914	0.48355632859136055	2.5465447354447486	2.03019465083844	0.04463884656219741	0.07856176259801814	0.2093053265688387	1.2090704767378688
chr12	5621040	7527305	0.67	1906265	2	13.42625	0.5737500000000004	5.960000000000001	5.892000000000001	1.1588358335216442	0.3476507500564932	1.5963692869710335	0.02382635719071086	0.06470629566916258	0.46940916782391673	0.14082275034717498	1.2368911195345527	0.036795706995112254	0.36039510814269354	3.330120921617075
chr12	5749073	5998912	0.6	249839	4	16.680349999999997	0.56555	0.10300000000000001	0.016000000000000007	3.4185657088888504	1.5064865835781374	0.17625655591730066	0.48355632859136055	0.18527523253389674	1.9011071296868627	1.1265820027774	0.12325234014404851	0.2093053265688387	0.23129968037243334	0.0
chr12	5749073	6075219	0.54	326146	3	18.22955	2.114750000000001	8.1005	8.0135	2.5204679379095762	0.6083888125988631	0.17836661753566357	0.48355632859136055	0.5899712823722217	1.0209649400170189	0.24643981310755625	0.14853171928960712	0.2093053265688387	0.23897943150131376	0.0
chr12	5749073	6147440	0.64	398367	4	16.3525	0.23770000000000024	5.563500000000001	5.4765000000000015	4.026954521487713	2.1148753961770006	0.19082813254867964	0.48355632859136055	7.003596531636126	1.6311968581881107	0.856671731278648	0.13975034905982806	0.2093053265688387	2.8369440472850034	0.0
chr12	5749073	6149227	0.61	400154	4	16.877049999999997	0.7622499999999999	1.205	1.118	4.345634375706165	2.4335552503954525	0.2212524620047622	0.48355632859136055	1.2731418280868314	1.7602843793396878	0.9857592524302252	0.15179542455258432	0.2093053265688387	0.5157110513470305	0.0
chr12	5854622	5998912	0.79	144290	4	16.4754	0.7704999999999993	6.2385	6.1195	6.518451563559248	1.5933992710922609	0.2248763139414099	0.1097912660017285	0.18527523253389674	3.15677665361584	0.12908752115157718	0.1711201207813294	0.05781503549736063	0.23129968037243334	0.0
chr12	5854622	6147440	0.68	292818	4	16.14755	0.44264999999999954	11.699000000000002	0.6589999999999989	7.126840376158112	0.9850104584933974	0.22003863267901363	0.1097912660017285	7.003596531636126	2.8868663821170877	0.3989977926503292	0.16928470286049904	0.05781503549736063	2.8369440472850034	0.0
chr12	5854622	6149227	0.62	294605	4	16.6721	0.9671999999999992	7.3405000000000005	5.0175	7.445520230376564	0.6663306042749455	0.2611859925861312	0.1097912660017285	1.2731418280868314	3.015953903268665	0.269910271498752	0.18546605500485025	0.05781503549736063	0.5157110513470305	0.0
chr12	5998912	6147440	0.64	148528	3	16.91805	0.32784999999999975	5.579500000000001	5.4605000000000015	5.533441105065851	0.6083888125988635	0.21533898662337997	0.2248763139414099	7.003596531636126	2.7577788609655105	0.269910271498752	0.1675016555441909	0.1711201207813294	2.8369440472850034	0.0
chr12	5998912	6149227	0.54	150315	3	17.4426	0.19669999999999987	1.221	1.102	5.852120959284303	0.9270686668173154	0.2960402887751132	0.2248763139414099	1.2731418280868314	2.8868663821170877	0.14082275034717484	0.19923696841410296	0.1711201207813294	0.5157110513470305	0.0
chr12	6075219	6098004	0.55	22785	3	20.3279	0.01640000000000086	8.064	8.05	2.2597298753672064	0.8691268751412331	0.5899712823722217	0.18527523253389674	0.10314098364542508	0.9153478772566377	0.3520568758679375	0.23897943150131376	0.23129968037243334	0.041779277013213725	0.0
chr12	6075219	6147440	0.68	72221	4	18.46725	1.8770500000000006	13.577000000000002	2.536999999999999	4.635343334086577	1.5064865835781376	0.25031277610304	0.18527523253389674	7.003596531636126	1.877636671295667	0.6102319181710918	0.10139409615005471	0.23129968037243334	2.8369440472850034	0.0
chr12	6075219	6149227	0.72	74008	4	18.991799999999998	1.352500000000001	9.2185	6.8955	4.954023188305029	1.8251664377965895	0.41337782408619883	0.18527523253389674	1.2731418280868314	2.006724192447244	0.739319439322669	0.1674467899490785	0.23129968037243334	0.5157110513470305	0.0
chr12	6075219	6172381	0.52	97162	3	17.2459	3.0984	8.377500000000001	7.7365	3.1867985421845217	0.057941791676082266	0.7179958952883121	0.18527523253389674	0.2613817150155958	1.290875211515771	0.02347045839119588	0.29083831027561996	0.23129968037243334	0.717616110603835	0.0
chr12	6075219	6269015	0.6	193796	4	17.336100000000002	3.0082000000000004	9.024	7.090000000000002	6.808160521939659	3.67930377143122	0.6278651908180387	0.18527523253389674	2.030106145977198	2.7577788609655105	1.4903741078409354	0.50623602177134	0.23129968037243334	0.8223342849878974	3.13549421592915
chr12	6075219	6394238	0.58	319019	4	21.5	1.1556999999999995	8.150500000000001	7.9635	4.925052292466988	1.7961955419585487	0.8049615248884748	0.18527523253389674	0.1788584862631854	1.9949889632516462	0.7275842101270711	0.5485433085952753	0.23129968037243334	0.6852293192132876	4.372483005557055
chr12	6098004	6147440	0.64	49436	4	18.45085	1.8606499999999997	5.527000000000001	5.513000000000002	3.766216458945344	2.3756134587193705	0.10314098364542508	0.5899712823722217	7.003596531636126	1.5255797954277295	0.9622887940390292	0.041779277013213725	0.23897943150131376	2.8369440472850034	0.0
chr12	6098004	6149227	0.67	51223	4	18.9754	1.3361	1.1684999999999999	1.1545	4.084896313163796	2.694293312937823	0.34387491301815576	0.5899712823722217	1.2731418280868314	1.6546673165793067	1.0913763151906064	0.13929327354749887	0.23897943150131376	0.5157110513470305	0.0
chr12	6098004	6269015	0.63	171011	4	17.319699999999997	2.9917999999999996	0.9739999999999993	0.9599999999999993	5.939033646798426	4.548430646572452	0.6356246158687465	0.5899712823722217	2.030106145977198	2.405721985097573	1.8424309837088728	0.542942462154895	0.23897943150131376	0.8223342849878974	3.13549421592915
chr12	6098004	6394238	0.63	296234	4	21.4836	1.1721000000000004	0.1005	0.08650000000000001	4.055925417325755	2.6653224170997816	0.8230623742479052	0.5899712823722217	0.1788584862631854	1.6429320873837088	1.0796410859950085	0.5729874190171564	0.23897943150131376	0.6852293192132876	4.372483005557055
chr12	6098004	7527305	0.53	1429301	3	17.155749999999998	3.1557499999999994	5.933000000000001	5.9190000000000005	1.100894041845562	0.28970895838041105	2.043467285622799	0.5899712823722217	0.06470629566916258	0.44593870943272096	0.11735229195597921	1.5967716904695954	0.23897943150131376	0.36039510814269354	3.3467678082031234
chr12	6172381	6394238	0.51	221857	4	18.401600000000002	4.254099999999999	0.41400000000000003	0.22700000000000006	4.98299408414307	1.7382537502824664	0.8430480152999156	2.7858370022218732	0.1788584862631854	2.018459421642842	0.7041137517358752	0.6614048953233677	1.1284578808130374	0.6852293192132876	4.372483005557055
chr12	6252184	6394238	0.54	142054	4	17.7459	4.9098	0.137	0.04999999999999998	6.28668439685492	0.4345634375706169	1.1698161158925744	0.2613817150155958	0.1788584862631854	2.5465447354447486	0.17602843793396872	0.6298265968380935	0.717616110603835	0.6852293192132876	5.609471795184961
chr12	6304915	6394238	0.55	89323	4	18.9836	3.6720999999999995	0.10250000000000001	0.0845	6.721247834425537	0.0	1.1183194569099306	0.4704275369086663	0.1788584862631854	2.7225731733787173	0.0	0.6274694607007787	0.4627786004808922	0.6852293192132876	5.609471795184961
chr12	6672620	6729708	0.51	57088	3	19.9508	0.8196999999999992	29.679999999999996	0.09100000000000108	16.339585252655183	10.313638918342633	4.762172199834952	10.987525338079061	1.0728615364164054	6.618669266317226	4.1777415936328595	4.685211319823216	4.450712496280052	2.6228120950996376	4.633959687229496
chr12	7266099	7282784	0.51	16685	1	8.32785	8.32785	19.946999999999996	10.318	11.124824001807784	8.169792626327592	1.68078077142486	10.550269856242156	5.0706900293851165	5.140030387671888	3.9430370097209004	0.6808331951656449	4.27359359305132	2.4757126062753785	0.0
chr12	7294805	7315280	0.56	20475	4	18.39345	3.27865	0.019000000000000003	0.007000000000000003	2.839147792128028	0.11588358335216453	0.5886150265506763	5.0706900293851165	1.8640558447340527	1.1500524611685958	0.04694091678239165	0.23843005349786245	2.4757126062753785	0.8253116447599913	0.0
chr12	7294805	7342012	0.52	47207	1	10.83605	10.83605	0.019500000000000003	0.0075000000000000015	23.698192795517624	20.974928586741758	1.3108613872954393	5.0706900293851165	4.6088975867397775	9.599417481999097	8.496305937612894	0.5707646373015193	2.4757126062753785	1.8669243029899536	0.0
chr12	7372335	7613269	0.53	240934	4	16.32785	1.95085	5.703	5.519000000000001	2.5204679379095762	0.7242723959510277	0.06829865787314097	4.6088975867397775	0.04706520404199314	1.0209649400170189	0.293380729889948	0.16794254968755604	1.8669243029899536	0.019064683386322126	1.44518587894808
chr12	7527305	7613269	0.92	85964	4	14.188500000000001	0.18850000000000033	11.537000000000003	0.3150000000000004	1.3036903127118498	0.49250522924669876	0.06470629566916258	0.07029139081824518	0.04706520404199314	0.5280853138019063	0.19949889632516457	0.36039510814269354	0.06118645666931095	0.019064683386322126	0.0
chr12	7527305	7741303	0.77	213998	3	14.7787	0.7786999999999997	14.336500000000004	2.4845000000000015	1.3326612085498908	0.5214761250847398	0.05415171326468678	0.07029139081824518	0.3391737299163243	0.5398205429975043	0.2112341255207625	0.1561787154509055	0.06118645666931095	0.6191913726683183	2.77258872223978
chr12	7527305	7959648	0.77	432343	4	14.13935	0.1393500000000003	6.540500000000001	5.311500000000001	1.1588358335216442	0.3476507500564932	0.3425502888310118	0.07029139081824518	0.6168672851543332	0.46940916782391673	0.14082275034717498	0.3215941868133499	0.06118645666931095	0.24987418459621355	2.0383092212678418
chr12	7527305	8085961	0.59	558656	3	15.4508	1.4507999999999992	9.100000000000001	2.752000000000001	1.3036903127118498	0.49250522924669876	0.38623989038286555	0.07029139081824518	0.16835930944816294	0.5280853138019063	0.19949889632516457	0.38483324060486934	0.06118645666931095	0.6713639224704433	2.151575441005167
chr12	7527305	9277114	0.74	1749809	3	13.5	0.5	10.218000000000002	1.6340000000000003	1.1878067293596852	0.37662164589453434	0.3272909608570973	0.07029139081824518	1.7977595928042882	0.4811443970195146	0.15255797954277292	0.4484822324996751	0.06118645666931095	0.7282177595779037	2.10760446041219
chr12	7741303	7791186	0.53	49883	4	18.68855	3.1311500000000008	8.963000000000003	7.858000000000002	6.634335146911412	4.780197813276781	0.3391737299163243	0.04706520404199314	0.6553294922618631	4.694091678239167	3.9430370097209004	0.6191913726683183	0.019064683386322126	0.586002348831223	0.0
chr12	7984821	8012672	0.54	27851	3	20.9426	4.041	0.8809999999999999	0.8749999999999999	4.693285125762658	1.7961955419585487	0.6657345637982948	0.6168672851543332	6.98453056587834	1.9011071296868627	0.727584210127071	0.2696688336211507	0.24987418459621355	2.8292210041573815	0.0
chr12	7984821	8147909	0.72	163088	4	20.9426	4.041	0.9304999999999999	0.8254999999999999	4.635343334086577	1.8541373336346307	0.3837016519312812	0.6168672851543332	0.9812274871122667	1.877636671295667	0.7510546685182667	0.6821468947701135	0.24987418459621355	2.362294512693585	2.445174564110875
chr12	7984821	8542914	0.51	558093	4	21.163899999999998	4.2623000000000015	16.274499999999993	14.518499999999992	6.112859021826672	0.37662164589453484	0.3625430466479226	0.6168672851543332	2.77390624716992	2.476133360271161	0.15255797954277295	0.6129899524094917	0.24987418459621355	1.1236250946336275	2.0709845986448854
chr12	8015393	8147909	0.61	132516	4	18.90985	6.0737499999999995	3.0090000000000003	2.9040000000000004	4.519459750734413	1.7382537502824662	0.19063827138437503	6.98453056587834	0.9812274871122667	1.8306957545132754	0.704113751735875	0.7254595488117521	2.8292210041573815	2.362294512693585	2.445174564110875
chr12	8085961	8147909	0.76	61948	4	20.9426	4.041	3.2265	3.1214999999999997	2.288700771205247	0.4925052292466988	0.16835930944816294	0.2101958206138341	0.9812274871122667	0.9270831064522356	0.1994988963251647	0.6713639224704433	0.7729473033264245	2.362294512693585	1.9459101490553101
chr12	8085961	8332832	0.57	246871	4	15.663899999999998	1.2376999999999994	3.178	3.17	5.098877667495234	3.302682125536686	0.4750423757848852	0.2101958206138341	0.1577608021568674	2.0654003384252335	1.3378161282981629	0.8389131361881795	0.7729473033264245	0.3114766519485439	2.159505966911143
chr12	8198649	8332832	0.74	134183	4	18.0164	3.5902000000000003	1.4739999999999995	1.4659999999999995	5.272703042523481	3.1288567505084393	0.1882699087870434	3.3928294276346684	0.1577608021568674	2.1358117135988213	1.2674047531245751	0.43728449936273295	1.3743320599213582	0.3114766519485439	1.8124813841794967
chr12	8198649	8542914	0.64	344265	4	23.5164	1.9098000000000006	16.86649999999999	13.926499999999994	3.9400418339735896	1.796195541958548	0.16897900989873074	3.3928294276346684	2.77390624716992	1.5959911706013168	0.727584210127071	0.3602396471877153	1.3743320599213582	1.1236250946336275	1.7661601676473033
chr12	8198649	8549264	0.53	350615	4	23.5164	1.9098000000000006	4.0905	1.1505000000000007	5.098877667495234	2.9550313754801927	0.2161569342792394	3.3928294276346684	0.18994092025618065	2.0654003384252335	1.1969933779509878	0.3740653465767361	1.3743320599213582	0.1348027275947988	1.7661601676473033
chr12	8261406	8542914	0.75	281508	4	21.04915	4.3770500000000006	15.401499999999993	15.391499999999992	3.8241582506214256	1.9120791253107123	0.1860671088394586	0.09232721716475008	2.77390624716992	1.5490502538189252	0.7745251269094626	0.29347661003243014	0.6597174594398945	1.1236250946336275	1.377608360930055
chr12	8261406	8549264	0.68	287858	4	21.04915	4.3770500000000006	2.6255	2.6155000000000004	4.98299408414307	3.0709149588323568	0.24315351438802224	0.09232721716475008	0.18994092025618065	2.018459421642842	1.2439342947333794	0.31178926028782555	0.6597174594398945	0.1348027275947988	1.377608360930055
chr12	8696909	8715004	0.65	18095	4	18.623	4.000000000000001	1.9844999999999995	1.0734999999999995	5.0409358758191525	1.2167776251977263	1.011859970690355	0.18994092025618065	0.19352474236548528	2.1358117135988213	0.586761459779896	0.409873713822486	0.1348027275947988	0.32767433830779163	0.0
chr12	8696909	9043274	0.78	346365	4	21.286900000000003	1.3361	0.45550000000000007	0.45550000000000007	3.997983625649672	0.17382537502824635	0.14520368736690878	0.18994092025618065	2.6107775478837714	1.6194616289925128	0.07041137517358753	0.3729632121754273	0.1348027275947988	1.057546617626747	1.3826403977067128
chr12	8696909	9280337	0.58	583428	4	18.8689	3.7541	3.6774999999999998	2.7664999999999993	2.5784097295856583	1.2457485210357677	0.2860204858647798	0.18994092025618065	1.3118896228546915	1.5021093370365335	0.04694091678239176	0.46729475560331496	0.1348027275947988	1.0248555955185243	2.313316260012263
chr12	8834765	9043274	0.74	208509	4	16.61475	3.33605	0.020500000000000004	0.020500000000000004	3.360623917212768	0.8111850834651508	0.04223871552194147	0.19352474236548528	2.6107775478837714	1.3612865866893586	0.3285864174767418	0.3957725167903762	0.32767433830779163	1.057546617626747	0.8549831191538467
chr12	8834765	9108679	0.54	273914	4	14.319700000000001	1.0409999999999995	1.2694999999999999	1.2285	3.302682125536686	0.7532432917890688	0.3756822287897734	0.19352474236548528	11.856542023851171	1.3378161282981627	0.3051159590855459	0.7406654728619085	0.32767433830779163	4.802724737784288	3.164163172923517
chr12	8834765	9280337	0.52	445572	4	14.196750000000002	0.91805	3.2424999999999997	3.2014999999999993	1.941050021148754	0.6083888125988631	0.2814046600483017	0.19352474236548528	1.3118896228546915	1.2439342947333794	0.21123412552076248	0.5071538907077499	0.32767433830779163	1.0248555955185243	2.6544726462199475
chr12	9109500	9280337	0.55	170837	1	7.5574	7.5574	7.347999999999998	0.903999999999999	2.694293312937823	1.3616321043879318	0.07461612044661335	11.856542023851171	1.3118896228546915	1.5490502538189252	0.09388183356478341	0.11210624189851029	4.802724737784288	1.0248555955185243	1.6350915928128098
chr12	9786923	9860835	0.73	73912	4	16.491799999999998	2.081999999999999	1.2189999999999999	0.3289999999999994	1.448544791902055	0.40559254173257553	0.08152866022178469	0.3068531187985297	0.1259230877085655	0.5867614597798959	0.16429320873837083	0.4140799564633533	0.12429687016293063	0.4984835082591233	3.7407778509547605
chr12	9786923	10343381	0.67	556458	4	16.9836	1.5901999999999994	0.7884999999999995	0.7594999999999996	1.1298649376836032	0.0869126875141234	0.30321515255554127	0.3068531187985297	0.4033032996423922	0.45767393862831884	0.03520568758679374	0.314144057768289	0.12429687016293063	1.1971239367695952	1.894397510473673
chr12	9786923	10388490	0.68	601567	3	20.41805	1.8442500000000006	0.7854999999999995	0.7624999999999996	1.158835833521644	0.11588358335216442	0.32786681926599004	0.3068531187985297	0.04553425736244526	0.46940916782391673	0.04694091678239165	0.370023334694392	0.12429687016293063	0.09460265822161026	1.9858984244702815
chr12	9786923	11178844	0.51	1391921	1	9.2869	9.2869	1.0554999999999994	0.4924999999999996	1.2457485210357673	0.20279627086628774	0.2024747630881809	0.3068531187985297	0.024164228126537377	0.5046148554107105	0.08214660436918542	0.24813999191393618	0.12429687016293063	0.11072894719555275	2.0673699353478154
chr12	9786923	11734297	0.69	1947374	3	20.0	1.4262000000000015	9.064	7.516000000000001	0.9850104584933975	0.057941791676082155	0.18126019700925083	0.3068531187985297	0.71211281410727	0.3989977926503292	0.023470458391195853	0.22446320895607688	0.12429687016293063	0.3836868914617296	1.876077921449124
chr12	10028292	10343381	0.53	315089	4	14.86065	0.5327500000000001	0.46750000000000014	0.4385000000000001	3.5923910839170965	2.3756134587193705	0.37292940572058914	0.23919711107708766	0.4033032996423922	1.4551684202541417	0.9622887940390292	0.24938698175348445	0.33048256117146296	1.1971239367695952	1.8277288154233462
chr12	10306289	10343381	0.68	37092	4	15.9098	0.5164000000000009	0.7394999999999994	0.7104999999999994	8.778181438926454	7.561403813728728	0.7810551018559556	1.1587803894838697	0.4033032996423922	3.5557744462661693	3.062894820051057	0.31638167787118293	0.709694737248733	1.1971239367695952	0.8958797346140275
chr12	10343381	11734297	0.65	1390916	2	18.4098	3.016400000000001	8.3045	8.275500000000001	1.071923146007521	0.14485447919020555	0.13247018333957003	0.7810551018559556	0.71211281410727	0.43420348023712296	0.05867614597798959	0.18858496341979292	0.31638167787118293	0.3836868914617296	1.860944347907106
chr12	10343381	12161487	0.66	1818106	2	14.786850000000001	0.6065499999999995	0.0605	0.0315	1.04295225016948	0.1738253750282467	0.1523353226993767	0.7810551018559556	0.3394612474614849	0.4224682510415251	0.0704113751735875	0.17778674783733678	0.31638167787118293	0.13750543180488223	1.8749560241333187
chr12	10388490	11734297	0.68	1345807	3	21.844250000000002	0.41804999999999914	8.3015	8.278500000000001	1.100894041845562	0.17382537502824658	0.11572798776147618	1.4292385454215624	0.71211281410727	0.44593870943272085	0.0704113751735875	0.15939877686438692	0.5789410862359824	0.3836868914617296	1.7552753681258515
chr12	10388490	12161487	0.62	1772997	3	18.2213	4.0409999999999995	0.0575	0.034499999999999996	1.0719231460075207	0.20279627086628774	0.1401324439392963	1.4292385454215624	0.3394612474614849	0.43420348023712296	0.08214660436918542	0.15535801790926568	0.5789410862359824	0.13750543180488223	1.7763205685644403
chr12	11178844	11734297	0.87	555453	1	10.7131	10.7131	8.5715	8.008500000000002	1.1878067293596852	0.26073806254236986	0.12809818324543923	0.09345025689432186	0.71211281410727	0.4811443970195146	0.10561706276038127	0.1651310757036029	0.11835995099826167	0.3836868914617296	0.460517018598809
chr12	11178844	12161487	0.81	982643	1	7.09015	7.09015	0.32749999999999996	0.2355	1.158835833521644	0.289708958380411	0.16675373137544408	0.09345025689432186	0.3394612474614849	0.46940916782391673	0.11735229195597918	0.1553482407917603	0.11835995099826167	0.13750543180488223	0.7499682783883775
chr12	11178844	12480884	0.59	1302040	1	9.09015	9.09015	0.345	0.21799999999999997	1.2457485210357673	0.20279627086628774	0.14258048948585866	0.09345025689432186	0.5626270167302779	0.5046148554107105	0.08214660436918542	0.19734768399343494	0.11835995099826167	0.22790310074898096	1.7068560908151706
chr12	11639228	11700477	0.56	61249	1	9.0328	9.0328	2.1534999999999993	0.46650000000000014	8.314647105517796	0.43456343757061644	0.749235073347436	0.024164228126537377	0.4180306673259627	3.3680107791366023	0.1760284379339685	0.5717305412278435	0.11072894719555275	0.16933151530017101	0.0
chr12	11700477	11734297	0.53	33820	1	10.7131	10.7131	9.600000000000001	6.980000000000001	4.403576167382248	3.4765075005649324	0.4180306673259627	0.749235073347436	0.71211281410727	1.7837548377308836	1.4082275034717504	0.16933151530017101	0.5717305412278435	0.3836868914617296	0.0
chr12	11734297	12161487	0.68	427190	3	17.803250000000002	3.6229500000000003	8.336	8.244	0.8980977709792742	0.028970895838041133	0.2170155356673413	0.4180306673259627	0.3394612474614849	0.36379210506353543	0.011735229195597913	0.14262812796073032	0.16933151530017101	0.13750543180488223	2.19722457733622
chr12	11734297	12186066	0.73	451769	4	21.6721	0.24590000000000067	17.3485	0.7684999999999977	2.7232642087758636	1.7961955419585482	0.22367733218323385	0.4180306673259627	0.045595912287754045	1.1031115443862043	0.7275842101270709	0.142349421921107	0.16933151530017101	0.3423229622415935	2.19722457733622
chr12	11734297	12480884	0.79	746587	4	19.80325	1.6229500000000012	8.3535	8.226500000000001	0.9850104584933975	0.057941791676082155	0.1533551754208665	0.4180306673259627	0.5626270167302779	0.3989977926503292	0.023470458391195853	0.22131650708359332	0.16933151530017101	0.22790310074898096	3.78408787784244
chr12	11734297	12487475	0.58	753178	4	21.344250000000002	0.08195000000000086	8.9085	7.671500000000001	2.1728171878530826	1.2457485210357675	0.15693668033214953	0.4180306673259627	3.794766708473719	0.8801421896698439	0.5046148554107105	0.22137414583412582	0.16933151530017101	2.200064152120568	3.78408787784244
chr12	11734297	12809017	0.68	1074720	4	17.7623	3.663900000000001	9.8655	6.714500000000002	1.0139813543314387	0.08691268751412329	0.2417476122855745	0.4180306673259627	0.08554162117272476	0.41073302184592714	0.035205687586793766	0.29884039808054547	0.16933151530017101	1.117295719619148	3.766339269783987
chr12	11734297	13365048	0.51	1630751	4	18.57375	2.852450000000001	8.3085	8.2715	1.3326612085498908	0.4055925417325754	0.35488104269794046	0.4180306673259627	0.823948360472079	0.5398205429975043	0.16429320873837086	0.4181286764079994	0.16933151530017101	0.41933500555360037	3.0129884856346334
chr12	12161487	12186066	0.61	24579	4	18.04915	3.868850000000001	9.104499999999998	9.012499999999998	2.6942933129378224	1.8251664377965893	0.3394612474614849	0.1232502028034981	0.045595912287754045	1.0913763151906064	0.7393194393226687	0.13750543180488223	0.09697456413860539	0.3423229622415935	0.0
chr12	12161487	12480884	0.86	319397	4	16.1803	1.9999999999999991	0.1095	0.0175	0.9560395626553564	0.08691268751412329	0.06821013869950848	0.1232502028034981	0.5626270167302779	0.3872625634547313	0.035205687586793766	0.3265613549609868	0.09697456413860539	0.22790310074898096	4.57751952809555
chr12	12161487	12487475	0.76	325988	4	17.7213	3.5409999999999995	0.6645000000000001	0.5725000000000001	2.143846292015042	1.2747194168738087	0.07820652397473579	0.1232502028034981	3.794766708473719	0.8684069604742459	0.5163500846063084	0.32456662953087484	0.09697456413860539	2.200064152120568	4.57751952809555
chr12	12161487	12809017	0.75	647530	4	14.13935	0.040950000000000486	1.6214999999999993	1.5294999999999992	0.9850104584933975	0.11588358335216442	0.2580639154847206	0.1232502028034981	0.08554162117272476	0.3989977926503292	0.04694091678239168	0.4018971208153745	0.09697456413860539	1.117295719619148	4.027858385191949
chr12	12161487	13365048	0.58	1203561	4	14.950800000000001	0.7704999999999993	0.0645	0.027499999999999997	1.3036903127118498	0.43456343757061655	0.4038148033867644	0.1232502028034981	0.823948360472079	0.5280853138019064	0.17602843793396877	0.5159143966923796	0.09697456413860539	0.41933500555360037	3.0583087027623233
chr12	12161487	13892678	0.68	1731191	3	14.29505	0.11474999999999991	1.6155	1.5234999999999999	0.9560395626553564	0.08691268751412329	0.36722541780194906	0.1232502028034981	0.031639044366250896	0.3872625634547313	0.035205687586793766	0.40894557961081773	0.09697456413860539	0.052771826690019626	3.0583087027623233
chr12	12186066	12480884	0.6	294818	3	20.04915	1.868850000000002	9.121999999999998	8.994999999999997	2.7812060004519457	1.738253750282466	0.045595912287754045	0.3394612474614849	0.5626270167302779	1.1265820027774	0.704113751735875	0.3423229622415935	0.13750543180488223	0.22790310074898096	4.57751952809555
chr12	12186066	12487475	0.63	301409	3	21.59015	0.32785000000000153	9.677	8.44	3.969012729811631	0.5504470209227807	0.056901984798464325	0.3394612474614849	3.794766708473719	1.6077263997969147	0.22296935471636037	0.3398209091937488	0.13750543180488223	2.200064152120568	4.57751952809555
chr12	12809017	13892678	0.64	1083661	2	14.254100000000001	0.1557000000000004	3.144999999999999	0.005999999999999339	1.0719231460075207	0.028970895838041133	0.4324537019198374	0.17889490385292386	0.031639044366250896	0.43420348023712296	0.011735229195597913	0.41315731051542115	0.4817384049680133	0.052771826690019626	2.5735338615475105
chr12	12990348	13044198	0.62	53850	4	15.77045	2.8688499999999992	0.297	0.292	4.113867209001837	2.143846292015042	0.25393245748478	1.7031090840148713	1.2890276234945985	1.6664025457749043	0.8684069604742458	0.10286031904033831	0.6898777158204281	0.5221459041422878	0.0
chr12	12990348	13069370	0.55	79022	3	19.8934	1.254100000000001	0.709	0.12	5.185790355009358	3.2157694380225625	0.5836560220465369	1.7031090840148713	0.32258706533583814	2.1006060260120276	1.302610440711369	0.23642131152580148	0.6898777158204281	0.42030006847673884	0.0
chr12	12990348	13365048	0.56	374700	4	17.1803	1.4589999999999996	0.313	0.27599999999999997	1.8541373336346307	0.11588358335216442	0.5653461178749841	1.7031090840148713	0.823948360472079	0.7510546685182669	0.046940916782391706	0.46327064387852795	0.6898777158204281	0.41933500555360037	2.7170151045442408
chr12	13069370	13365048	0.63	295678	4	18.4344	2.7131000000000007	0.433	0.396	5.069906771657193	3.331653021374727	0.5729942669419583	1.2890276234945985	0.823948360472079	2.0536651092296356	1.3495513574937608	0.5289779243600439	0.5221459041422878	0.41933500555360037	3.169850955301614
chr12	13365048	13687721	0.51	322673	3	17.83605	2.114750000000001	0.020000000000000004	0.017	2.6363515212617403	0.8980977709792741	0.34405256359030195	0.17587303970480977	0.7819078732025563	1.0679058567994106	0.36379210506353554	0.21355758255742183	0.0712408218855406	0.31672710961964334	0.0
chr12	13365048	13892678	0.52	527630	2	15.06555	0.6557499999999994	1.5879999999999999	1.551	1.390603000225973	0.34765075005649326	0.2837624655364487	0.17587303970480977	0.031639044366250896	0.5632910013887	0.140822750347175	0.16494221275241014	0.0712408218855406	0.052771826690019626	0.0
chr12	13365048	14017209	0.51	652161	2	16.36065	0.6393500000000003	7.4304999999999986	7.393499999999999	2.230758979529165	0.4925052292466987	0.23561916693112595	0.17587303970480977	0.15181556801927096	0.9036126480610397	0.1994988963251646	0.14352313012291287	0.0712408218855406	0.15972953622646058	0.0
chr12	13408929	13687721	0.55	278792	4	21.09835	1.147549999999999	0.0085	0.0055000000000000005	7.387578438700482	3.8531291464594677	0.2685184468905069	0.823948360472079	0.7819078732025563	2.9924834448774695	1.5607854830145231	0.18116885153753853	0.41933500555360037	0.31672710961964334	0.0
chr12	13431343	13687721	0.64	256378	4	19.0246	0.9261999999999997	1.4589999999999994	1.4559999999999993	9.067890397306865	5.533441105065851	0.15187295324219413	1.6130845902505262	0.7819078732025563	3.6731267382221486	2.2414287763592027	0.14024893811213138	0.6534115301198449	0.31672710961964334	0.0
chr12	13892678	14320061	0.62	427383	4	15.27045	0.8606499999999997	21.5675	18.4285	1.709282854444425	0.6663306042749454	0.1578075064075073	0.09207287914249322	0.09571810657506605	0.6923785225402772	0.2699102714987521	0.11905937716781569	0.05114869624709402	0.14461092791539348	3.63758615972639
chr12	13892678	14783201	0.79	890523	3	14.081949999999999	0.32785000000000064	1.5944999999999998	1.5445	1.158835833521644	0.11588358335216442	0.11321292938686935	0.09207287914249322	0.4583158204209048	0.46940916782391673	0.04694091678239165	0.26018459403955346	0.05114869624709402	0.45373616884540874	4.605411469515145
chr12	14017209	14134760	0.67	117551	4	16.7787	0.22129999999999939	20.577999999999996	5.7540000000000004	7.85111277210914	5.127848563333275	0.15181556801927096	0.031639044366250896	0.24639981349670417	3.180247112007036	2.077135567620832	0.15972953622646058	0.052771826690019626	0.1378074523592483	0.0
chr12	14017209	14320061	0.67	302852	4	16.56555	0.43445	27.409999999999997	12.585999999999999	2.549438833747617	0.17382537502824658	0.20968725211319755	0.031639044366250896	0.09571810657506605	1.0327001692126168	0.07041137517358753	0.1463164365517736	0.052771826690019626	0.14461092791539348	3.63758615972639
chr12	14783201	16052275	0.68	1269074	4	16.2787	2.5246000000000004	0.0805	0.0305	1.129864937683603	0.1448544791902055	0.30169979007965747	0.14165658185483268	0.2282252858262181	0.45767393862831884	0.05867614597798956	0.3340045407478184	0.057380774982753915	0.27615615632516544	2.828660297577715
chr12	15429106	16052275	0.63	623169	4	19.2869	0.48359999999999914	0.064	0.047	2.259729875367206	1.2747194168738085	0.06582931517239497	1.5394370880587132	0.2282252858262181	0.9153478772566377	0.5163500846063085	0.26665454380700343	0.6235791658486175	0.27615615632516544	2.9386702958926456
chr12	15743325	16052275	0.75	308950	4	16.90985	1.8934499999999996	0.067	0.044	4.084896313163796	3.099885854670398	0.05926397853905802	0.07228456056770668	0.2282252858262181	1.6546673165793064	1.2556695239289772	0.3944282892606855	0.1410233800075035	0.27615615632516544	3.0521112074188075
chr12	17093030	18145137	0.52	1052107	4	16.6803	0.7951000000000006	4.527500000000002	4.301500000000002	3.882100042297508	2.6653224170997816	0.021808570329565867	0.05273491769123874	0.03883637546661963	1.572520712210121	1.0796410859950085	0.04158221021358953	0.05502156128340629	0.03483389197367154	0.693147180559945
chr12	19936780	20163089	0.54	226309	0	0.0	0.0	9.194500000000001	3.0115000000000025	3.997983625649672	0.5214761250847397	0.06656768328162545	0.09702722436290907	0.11600234766048348	1.6194616289925126	0.21123412552076248	0.11325108839324045	0.12460767428105342	0.046989024593284794	0.0
chr12	21449794	21833413	0.59	383619	1	10.40165	10.40165	5.463499999999998	5.439499999999998	1.7961955419585482	0.8111850834651507	0.01691647355246014	0.0387242553659604	0.0972386882123674	0.727584210127071	0.3285864174767418	0.40795950292476085	0.06537527768892464	0.17977286430710698	3.6792715959071045
chr12	21449794	22934410	0.75	1484616	1	8.1885	8.1885	0.1065	0.0825	0.8401559793031921	0.1448544791902055	0.12129943940336323	0.0387242553659604	0.008750285324228002	0.34032164667233966	0.05867614597798959	0.2875993381808054	0.06537527768892464	0.02193143645284222	2.799250971505514
chr12	22845984	22934410	0.63	88426	4	15.647499999999999	0.7294999999999998	0.3850000000000001	0.19600000000000015	2.143846292015042	1.4485447919020553	0.11270427440216836	1.0730277836861084	0.008750285324228002	0.8684069604742459	0.5867614597798958	0.07007216220654221	0.4346509353799943	0.02193143645284222	0.0
chr12	22934410	23358199	0.53	423789	2	17.204900000000002	0.8279000000000014	0.258	0.069	1.4195738960640143	0.7242723959510277	0.008750285324228002	0.11270427440216836	0.28075280079386195	0.575026230584298	0.29338072988994796	0.02193143645284222	0.07007216220654221	0.13113122449438844	0.0
chr12	22934410	23643814	0.81	709404	2	14.581949999999999	1.7950499999999998	0.108	0.08099999999999999	1.1878067293596852	0.4925052292466988	0.06240101386590265	0.11270427440216836	0.014661693695316336	0.4811443970195147	0.19949889632516463	0.04552462453874727	0.07007216220654221	0.05701446147788542	0.0
chr12	22934410	24118044	0.86	1183634	2	15.7213	0.6556999999999995	0.11900000000000001	0.06999999999999999	1.04295225016948	0.34765075005649326	0.043273971381066	0.11270427440216836	0.013114718732125028	0.4224682510415251	0.14082275034717504	0.05012809602710219	0.07007216220654221	0.06187353100342211	1.0303474844527734
chr12	23358199	23643814	0.53	285615	3	15.40985	2.6229500000000012	0.17700000000000002	0.15000000000000002	1.912079125310713	0.23176716670432884	0.14200673694749066	0.008750285324228002	0.014661693695316336	0.7745251269094626	0.0938818335647833	0.08053165703262055	0.02193143645284222	0.05701446147788542	0.0
chr12	26250264	26804643	0.63	554379	4	16.0492	1.4262000000000006	0.07700000000000001	0.07300000000000001	3.9690127298116313	0.6663306042749455	0.04264276064540962	0.06150726671294192	0.07460107178792295	1.877636671295667	0.5398205429975041	0.196779983733652	0.16904167128252254	0.26778351944555145	0.44793986730701374
chr12	26804643	28122220	0.53	1317577	1	7.3115	7.3115	1.5205	1.3705	2.3756134587193705	0.9270686668173154	0.49305912919869854	0.027958603755257015	0.002342203319056254	1.6077263997969147	0.269910271498752	0.38362827516934	0.047977582617971845	0.11272399646210317	2.892829140565534
chr12	27006582	27037820	0.61	31238	4	20.0738	1.483600000000001	0.044500000000000005	0.027500000000000004	8.14082173048955	5.417557521713686	0.7122622448177082	0.07460107178792295	3.878134358083515	3.297599403963015	2.1944878595768107	0.28851578277159873	0.26778351944555145	1.6164480829051249	0.0
chr12	27006582	27295206	0.52	288624	4	19.8525	1.2622999999999998	1.5775	1.5605	2.0569336045009186	0.6663306042749453	1.3410221201155452	0.07460107178792295	0.8774840009403444	0.8332012728874523	0.2699102714987521	0.6759190162551271	0.26778351944555145	0.42082133864727855	4.436645163050526
chr12	27588094	27805253	0.83	217159	4	20.83605	0.93445	0.7389999999999997	0.7059999999999996	2.752235104613905	0.08691268751412329	0.039488969686083314	0.21321726467739543	0.2809057351013478	1.1148467735818022	0.035205687586793766	0.19929878694120493	0.08636783216631402	0.46248655166174174	1.1552453009332433
chr12	27588094	28093869	0.68	505775	4	20.51635	0.6147500000000008	0.8014999999999997	0.6434999999999997	2.433555250395453	0.4055925417325755	0.12647469331302408	0.21321726467739543	0.3188218934594485	0.9857592524302252	0.1642932087383709	0.2552271685068995	0.08636783216631402	0.364255288777333	1.9221754912646611
chr12	27588094	28122220	0.6	534126	1	9.9508	9.9508	2.1679999999999997	0.7230000000000003	2.1438462920150414	0.6953015001129865	0.13668433574074954	0.21321726467739543	0.002342203319056254	1.5138445662321314	0.3637921050635353	0.26101429783179114	0.08636783216631402	0.11272399646210317	1.7086004366796987
chr12	27805253	28122220	0.72	316967	1	10.88525	10.88525	1.462	1.429	2.0569336045009186	0.6083888125988632	0.2032743861152846	0.039488969686083314	0.002342203319056254	1.4786388786453375	0.3989977926503291	0.30329655002046946	0.19929878694120493	0.11272399646210317	1.9852780045529268
chr12	27933139	28122220	0.63	189081	0	0.0	0.0	1.475	1.4160000000000001	6.199771709340796	4.751226917438741	0.15076798570259542	0.2809057351013478	0.002342203319056254	3.15677665361584	1.2791399823201732	0.19562749522439926	0.46248655166174174	0.11272399646210317	0.0
chr12	28093869	28122220	0.65	28351	1	10.56555	10.56555	1.5245	1.3665	1.7382537502824662	0.2897089583804111	0.3188218934594485	0.12112512911817097	0.002342203319056254	1.3495513574937605	0.5280853138019062	0.364255288777333	0.16588341151246483	0.11272399646210317	0.0
chr12	29705462	29936677	0.57	231215	1	9.0082	9.0082	12.301999999999998	11.577999999999998	7.271694855348317	4.548430646572454	0.12229134934121107	0.002342203319056254	0.31036635268169915	2.9455425280950776	1.842430983708873	0.08973416611299924	0.11272399646210317	0.2470131891528075	0.0
chr12	29705462	30042716	0.71	337254	4	17.2787	0.7377000000000002	0.383	0.34099999999999997	2.6942933129378224	0.028970895838041022	0.1814256673306849	0.002342203319056254	0.6766642337880805	2.5230742770535524	1.419962732667348	0.13918564874661732	0.11272399646210317	0.2740961106746261	1.09861228866811
chr12	29936677	30042716	0.54	106039	1	8.2705	8.2705	11.960999999999999	11.918999999999999	7.242723959510276	4.577401542410494	0.31036635268169915	0.12229134934121107	0.6766642337880805	4.365505260762426	0.42246825104152497	0.2470131891528075	0.08973416611299924	0.2740961106746261	0.0
chr12	30354475	31000299	0.51	645824	1	8.89345	8.89345	26.918999999999997	11.871999999999998	3.9110709381355493	1.2457485210357675	0.47012032439592016	0.0494814330574907	0.09703115291348885	1.9363128172736563	0.15255797954277284	0.2430544942899579	0.06576748600966906	0.1367290329255909	2.5892451574137194
chr12	31000299	31224826	0.55	224527	4	17.38525	0.40165000000000006	8.008000000000001	7.039000000000001	6.57639335523533	3.9110709381355484	0.09703115291348885	9.173065058377574	0.19784563353621118	5.362999742388249	3.579244904657365	0.1367290329255909	3.7157297961370315	0.44650125938773033	1.4451858789480825
chr12	31000299	31425001	0.56	424702	4	18.991799999999998	1.2049000000000003	10.445	4.602000000000001	2.6073806254236995	0.057941791676082266	0.2051896498740944	9.173065058377574	1.5762869542101579	1.4082275034717502	0.3755273342591334	0.2902431527766776	3.7157297961370315	0.7315095907488215	2.7320594981514463
chr12	34261064	34443314	0.77	182250	3	15.66395	0.6967500000000006	15.179499999999999	0.14949999999999974	3.1578276463464805	0.4925052292466987	0.672728840529986	0.8511612921532834	0.0023729646369433826	2.0771355676208314	0.5984966889754938	0.48524931258176085	0.36776486863893304	0.0160593377621921	1.09861228866811
chr12	34276014	34443314	0.8	167300	4	17.18855	0.8278499999999998	17.084	1.755	2.8681186879660694	0.20279627086628782	0.6677332597219755	0.7286325642209669	0.0023729646369433826	1.9597832756648523	0.715848980931473	0.5022369458486616	0.29514690150801454	0.0160593377621921	1.09861228866811
chr12	34371962	34443314	0.57	71352	1	8.18035	8.18035	7.903	7.425999999999999	13.529408356365195	10.864085939265413	0.7113607117985201	0.6352895823074841	0.0023729646369433826	6.278347619644886	3.602715363048561	0.37762201806666695	0.5949071873034172	0.0160593377621921	0.0
chr12	38447779	38532285	0.53	84506	3	18.0246	0.2541000000000011	0.6140000000000003	0.25600000000000017	4.635343334086577	2.6073806254236995	0.13438798627922413	0.0023729646369433826	0.2940217104608433	1.8776366712956667	1.0561706276038123	0.05443648787866404	0.0160593377621921	0.18339177582989763	0.0
chr12	38447779	38710433	0.53	262654	4	17.959	0.18850000000000122	2.366	2.008	14.19573896064014	12.167776251977264	0.24266133713436852	0.0023729646369433826	1.114167238443791	5.75026230584298	4.928796262151125	0.1419018477739497	0.0160593377621921	0.4513152778726211	0.0
chr12	38447779	39497336	0.6	1049557	4	19.7049	1.9344000000000001	0.18300000000000008	0.17500000000000007	2.89708958380411	0.8691268751412331	0.17599656985123255	0.0023729646369433826	0.5961032363194843	1.1735229195597918	0.3520568758679375	0.09946729803530355	0.0160593377621921	0.24146329963539778	1.921554661677418
chr12	38447779	39666992	0.51	1219213	4	20.073749999999997	2.3032500000000002	2.4360000000000004	2.0780000000000003	2.2597298753672064	0.23176716670432884	0.19998069194878493	0.0023729646369433826	0.24123700221688532	0.9153478772566377	0.09388183356478336	0.11172989502449583	0.0160593377621921	0.09771777605015652	1.921554661677418
chr12	38778663	39497336	0.69	718673	4	19.9508	1.6884999999999994	9.17	9.162	2.5784097295856583	1.1878067293596852	0.06288617703370535	1.114167238443791	0.5961032363194843	1.0444353984082146	0.48114439701951456	0.05068529278703379	0.4513152778726211	0.24146329963539778	1.2687934538084575
chr12	38778663	39666992	0.53	888329	4	20.31965	2.0573499999999996	11.423	6.909	1.941050021148754	0.550447020922781	0.11740607929826445	1.114167238443791	0.24123700221688532	0.7862603561050605	0.22296935471636042	0.07683199918228213	0.4513152778726211	0.09771777605015652	1.2687934538084575
chr12	39300352	39497336	0.54	196984	4	19.549149999999997	2.0901499999999995	0.0275	0.0195	6.605364251073372	2.8391477921280277	0.1541318017619049	0.028432837704220417	0.5961032363194843	3.6144505922441588	2.0888707968164297	0.08912349671351219	0.03617145185449847	0.24146329963539778	0.0
chr12	39300352	39666992	0.54	366640	4	19.918	2.4589999999999996	2.2805	2.2335	5.968004542636467	3.476507500564932	0.2440053631569685	0.028432837704220417	0.24123700221688532	3.3562755499410044	2.3470458391195836	0.13468755306315744	0.03617145185449847	0.09771777605015652	0.0
chr12	39497336	39666992	0.53	169656	3	22.00815	0.3688500000000001	2.261	2.253	3.1288567505084393	0.6373597084369043	0.34835565797616264	0.1541318017619049	0.24123700221688532	1.2674047531245751	0.25817504230315413	0.18759101699003605	0.08912349671351219	0.09771777605015652	0.0
chr12	39666992	40013636	0.56	346644	1	11.1885	11.1885	10.4145	5.9005	2.6073806254236995	0.11588358335216431	0.06151146229791444	0.2678677797822846	4.547377667727263	1.0561706276038128	0.04694091678239165	0.20637298547317973	0.17008906701102455	1.8420044539889946	6.6567265241783895
chr12	39712147	40013636	0.63	301489	1	11.2869	11.2869	8.3315	7.983500000000001	2.520467937909576	0.2027962708662876	0.034593376546722426	0.24123700221688532	4.547377667727263	1.0209649400170189	0.08214660436918547	0.2226466338699591	0.09771777605015652	1.8420044539889946	0.0
chr12	39712147	40019854	0.58	307707	4	18.92625	3.647549999999999	0.23600000000000002	0.11200000000000002	9.270686668173154	6.953015001129865	0.12578562346525402	0.24123700221688532	0.12398114138651661	3.755273342591334	2.8164550069435004	0.25536986384360333	0.09771777605015652	0.06541606056449702	0.0
chr12	39712147	40384382	0.59	672235	4	21.852449999999997	0.7213499999999993	0.2795	0.06850000000000002	2.201788083691124	0.11588358335216453	0.12480712005023101	0.24123700221688532	0.32427499563012185	0.8918774188654417	0.046940916782391595	0.15236499203281387	0.09771777605015652	0.13135394284646676	2.2924837393352853
chr12	40384382	40501488	0.51	117106	3	22.049149999999997	0.9180499999999991	0.1215	0.0895	5.446528417551727	3.360623917212768	0.16030895516071453	0.12398114138651661	0.6350486945384328	5.198706533649878	4.353770031566828	0.35915377040478663	0.06541606056449702	0.31532512875587376	0.0
chr12	40405109	40501488	0.58	96379	4	20.62295	2.344249999999999	0.16650000000000004	0.1345	5.011964979981111	3.7951873547833843	0.12504687399355774	0.32427499563012185	0.6350486945384328	5.022678095715909	4.529798469500797	0.4081437684935953	0.13135394284646676	0.31532512875587376	0.0
chr12	40546743	40719171	0.51	172428	3	17.7213	1.5410000000000004	2.4579999999999993	0.8030000000000004	1.8831082294726718	0.2027962708662876	0.04570071953480398	0.6350486945384328	0.0423551108743291	0.7627898977138647	0.08214660436918542	0.11706100062883301	0.31532512875587376	0.0231934083625365	0.2310490601866483
chr12	44070157	45366772	0.77	1296615	2	14.40165	0.58195	0.7590000000000001	0.2710000000000001	1.071923146007521	0.08691268751412334	0.07936405333635814	0.014875645065778282	0.034118930696126086	0.6219671473666897	0.22296935471636045	0.17992723854689835	0.08539831129725173	0.06854988642311781	4.272883344477496
chr12	44070157	45651080	0.56	1580923	2	15.13115	0.14755000000000074	0.5375000000000001	0.49250000000000016	1.1878067293596852	0.028970895838041133	0.07535365333164551	0.014875645065778282	0.26796955975521464	0.6689080641490813	0.1760284379339688	0.18171562480161085	0.08539831129725173	0.24949749939395366	3.7620328602804967
chr12	45168695	45342630	0.64	173935	4	20.008200000000002	0.7950999999999997	5.8900000000000015	4.583000000000002	9.47348293903944	6.228742605178837	0.14257674900027703	0.028157335186458823	2.025634668818382	3.837419946960519	2.5230742770535524	0.1851350729451846	0.05736386372987095	0.8205230255227108	3.25809653802148
chr12	45366772	45536595	0.8	169823	3	13.38525	0.43445	1.528999999999999	1.040999999999999	1.1588358335216442	0.17382537502824663	0.034118930696126086	2.025634668818382	0.13342957208078804	0.46940916782391673	0.0704113751735875	0.06854988642311781	0.8205230255227108	0.1891689219785502	1.09861228866811
chr12	45366772	45564387	0.67	197615	3	17.582	3.7623000000000006	2.5495	2.0614999999999997	1.2747194168738085	0.28970895838041105	0.04808569104003988	2.025634668818382	0.07752930264756712	0.5163500846063084	0.11735229195597915	0.08551339747317259	0.8205230255227108	0.4277545390987672	1.09861228866811
chr12	45366772	45651080	0.76	284308	3	14.549199999999999	0.7295000000000007	0.26650000000000007	0.22150000000000006	1.100894041845562	0.11588358335216448	0.05706382398421085	2.025634668818382	0.26796955975521464	0.4459387094327209	0.04694091678239165	0.1898717387472404	0.8205230255227108	0.24949749939395366	2.484906649788
chr12	45366772	46696980	0.57	1330208	4	17.631149999999998	3.81145	5.316499999999998	4.828499999999998	1.071923146007521	0.08691268751412334	0.3627547278909859	2.025634668818382	0.03460133017633639	0.43420348023712296	0.03520568758679371	0.25315900746114733	0.8205230255227108	0.1635999328780525	3.0302204068684566
chr12	45536595	45564387	0.58	27792	3	17.14755	4.196750000000001	3.5904999999999987	1.0205000000000009	1.448544791902055	0.11588358335216442	0.13342957208078804	0.034118930696126086	0.07752930264756712	0.5867614597798959	0.04694091678239165	0.1891689219785502	0.06854988642311781	0.4277545390987672	0.0
chr12	45536595	46696980	0.55	1160385	4	17.1967	4.2459	6.357499999999997	3.7874999999999988	1.2457485210357675	0.08691268751412329	0.4108507623855913	0.034118930696126086	0.03460133017633639	0.5046148554107105	0.035205687586793794	0.2801766565707457	0.06854988642311781	0.1635999328780525	3.4165420305085257
chr12	46411947	46696980	0.58	285033	4	17.13935	4.303249999999999	6.080499999999998	4.064499999999997	1.5064865835781376	0.34765075005649326	0.04553494274502396	6.167180628266251	0.03460133017633639	0.6102319181710917	0.14082275034717504	0.0490763988771571	3.0031882347690377	0.1635999328780525	0.0
chr12	46519171	46696980	0.75	177809	4	18.83605	2.6065499999999986	9.011499999999998	1.133499999999998	1.4195738960640143	0.26073806254237	0.02346230506148687	0.08213788270130284	0.03460133017633639	0.575026230584298	0.10561706276038133	0.04751933265937327	0.05165847366561793	0.1635999328780525	0.0
chr12	46519171	48030954	0.59	1511783	4	18.483600000000003	2.2540999999999993	6.193999999999999	1.6840000000000006	3.012973167156275	1.332661208549891	0.051817821966554156	0.08213788270130284	0.6794411135226955	1.2204638363421836	0.5398205429975041	0.117803837106512	0.05165847366561793	0.2957598163758416	1.5512854017287399
chr12	46696980	48583456	0.64	1886476	3	17.7541	3.6884999999999994	14.791499999999997	4.646500000000001	1.100894041845562	0.057941791676082266	0.3614458940607436	0.02346230506148687	0.015669801213311112	0.44593870943272085	0.023470458391195798	0.35368496134852245	0.04751933265937327	0.3375044584358658	2.4615696320673135
chr12	48111357	48167266	0.69	55909	4	16.303250000000002	0.8606500000000006	14.586500000000001	8.212500000000002	9.994959064124181	5.76520827177018	2.4416616499821084	6.656038236292913	5.427434075207429	4.482857552718405	2.769514090161109	1.0511729383740431	2.6961587475315767	2.198488551152232	2.5421900687635532
chr12	48111357	48173159	0.71	61802	4	20.401600000000002	3.2376999999999985	11.415500000000002	11.383500000000002	7.126840376158112	2.8970895838041106	2.7263637130521188	6.656038236292913	0.6202298350752272	2.8868663821170877	1.1735229195597918	1.1605728106451971	2.6961587475315767	0.9566303416729218	2.5421900687635532
chr12	48111357	48231453	0.66	120096	4	19.1885	2.0245999999999995	11.618000000000002	11.181000000000003	4.46151795905833	0.23176716670432862	1.7040568228743869	6.656038236292913	0.7693401897092464	1.8072252961220794	0.0938818335647833	1.0615801523862225	2.6961587475315767	0.6997904933697785	2.679403164912245
chr12	48136182	48167266	0.53	31084	4	19.78685	4.34425	11.865000000000002	5.4910000000000005	10.168784439152427	5.591382896741933	3.9293944425807905	0.5788344143270246	5.427434075207429	4.553268927891993	2.6991027149875215	1.703427941401937	0.23446822481436322	2.198488551152232	3.81328510314533
chr12	48136182	48173159	0.63	36977	4	23.885199999999998	0.24590000000000067	8.694	8.662	7.300665751186358	2.723264208775864	4.168136026675465	0.5788344143270246	0.6202298350752272	2.9572777572906754	1.1031115443862043	1.7823254228974201	0.23446822481436322	0.9566303416729218	3.81328510314533
chr12	48136182	48231453	0.63	95271	4	22.6721	1.4589999999999996	8.896500000000001	8.4595	4.635343334086576	0.057941791676082044	1.9972588076566213	0.5788344143270246	0.7693401897092464	1.877636671295667	0.02347045839119577	1.2771027521487044	0.23446822481436322	0.6997904933697785	3.5725375532163266
chr12	48559033	48583456	0.77	24423	3	14.70495	0.6393500000000003	9.7305	9.7075	1.1878067293596852	0.14485447919020555	0.20877360142059675	0.40663929330326076	0.015669801213311112	0.48114439701951467	0.05867614597798959	1.4453412529320124	0.8882631788227463	0.3375044584358658	0.0
chr12	49208377	49247167	0.54	38790	1	9.7049	9.7049	0.468	0.442	21.612288295178665	15.122807627457457	2.4915418539753835	4.98371218060259	1.5773599541754135	15.232327495886096	0.35205687586793744	2.4129978877053104	2.0187503006886307	1.1131542674436627	0.0
chr12	49284782	49330261	0.53	45479	3	22.60655	0.8524499999999993	9.0495	8.9395	9.589366522391606	4.374605271544207	0.5198058665283216	1.5773599541754135	1.2147184278628218	3.884360863742911	1.7720196085352855	1.2179309528182716	1.1131542674436627	2.222068526877366	4.547240242940825
chr12	49284782	49372046	0.52	87264	3	19.786900000000003	1.9672	13.050999999999998	12.940999999999999	14.253680752316225	0.28970895838041155	0.8525538654209016	1.5773599541754135	16.646704895140896	5.773732764234175	0.1173522919559793	1.6987465071368824	1.1131542674436627	6.7430740971235785	4.433557612767723
chr12	49330261	49381867	0.51	51606	3	22.6721	0.7868999999999993	9.231	8.758	8.778181438926454	3.5634201880790566	2.5195012308864952	0.5198058665283216	6.899977857893815	3.5557744462661693	1.4434331910585438	2.4213603161401123	1.2179309528182716	3.796155011950804	4.357769192652323
chr12	49690388	49730627	0.52	40239	3	18.7295	1.0573999999999995	8.964500000000001	8.9465	20.859045003389596	4.17180900067792	1.5954547870747058	4.451138966782013	23.573004616322535	9.165214001761974	0.9740240232346267	2.5827478256471372	2.4947461510148976	9.548707556298252	2.350240182896208
chr12	49690388	49736300	0.56	45912	3	20.5738	0.786900000000001	0.051000000000000004	0.033	28.65221598382265	11.964979981110977	4.311055069818279	4.451138966782013	25.277078204709067	12.321990655377814	4.130800676850466	3.4434789972794726	2.4947461510148976	10.238975963518937	3.1396597456958353
chr12	49907924	49932925	0.62	25001	1	9.36065	9.36065	4.050999999999999	1.8730000000000009	4.258721688192042	3.041944062994316	0.7601659001541924	0.25051997890286914	2.8297956625602985	1.725078691752894	1.2321990655377815	0.4055532988679093	0.6376202740819449	1.146264197783239	0.0
chr12	49907924	50968437	0.69	1060513	1	9.36065	9.36065	6.1505	0.2264999999999997	1.0139813543314387	0.20279627086628776	1.3479701656012706	0.25051997890286914	0.056814081143048846	0.41073302184592714	0.08214660436918542	1.1220534217247964	0.6376202740819449	0.3428241338939279	3.7179507887013172
chr12	49942999	49974375	0.53	31376	4	15.0574	1.2705000000000002	0.5924999999999999	0.5125	9.299657564011195	0.20279627086628782	1.0193736934343887	2.8297956625602985	2.376484200350118	3.7670085717869317	0.0821466043691852	2.085531552608809	1.146264197783239	1.0995308933294632	4.111030962179682
chr12	50156899	50172033	0.74	15134	4	20.93445	1.5901499999999995	6.1865	6.031499999999999	3.534449292241015	1.8541373336346307	1.271089919152854	2.7224248636102155	0.7326854998004808	1.431697961862946	0.7510546685182667	0.5148798854154234	3.2158566728639055	0.5383607570984488	0.0
chr12	50156899	50449826	0.56	292927	4	19.90165	2.6229499999999994	10.0295	2.1884999999999994	8.024938147137386	2.6363515212617403	1.111651944749313	2.7224248636102155	12.858095240184678	3.2506584871806234	1.0679058567994106	1.2540995358536333	3.2158566728639055	5.208423498739714	2.7832642667450753
chr12	50172033	50968437	0.63	796404	1	9.67215	9.67215	3.266	3.111	1.2457485210357675	0.4345634375706166	1.1204157585994872	1.271089919152854	0.056814081143048846	0.5046148554107105	0.1760284379339688	0.9806617915347394	0.5148798854154234	0.3428241338939279	3.430900982885627
chr12	50261054	50449826	0.51	188772	4	17.61475	0.3360500000000002	8.482499999999998	0.641499999999998	9.994959064124181	0.666330604274946	1.5101477711012463	0.15057997545064392	12.858095240184678	4.048654072481282	0.26991027149875224	1.3328423386604973	1.3344293292333198	5.208423498739714	2.469720061354579
chr12	50261054	50464364	0.65	203310	4	19.0246	1.0738000000000003	4.567499999999998	4.556499999999998	6.953015001129865	2.37561345871937	1.5982370159828292	0.15057997545064392	3.9282570627852342	2.8164550069435004	0.9622887940390292	1.3169592707036648	1.3344293292333198	1.5912175180471755	2.3741331559189707
chr12	50339383	50449826	0.53	110443	4	16.7131	0.5655999999999999	4.362500000000001	3.478500000000001	13.239699397984785	2.5784097295856583	2.085931781136902	0.6982988591992954	12.858095240184678	5.362999742388249	1.0444353984082144	1.8896563477496389	0.5477409125497068	5.208423498739714	3.0962188743641157
chr12	50339383	50464364	0.52	124981	4	18.122950000000003	1.9754500000000004	0.4475	0.4365	10.197755334990468	5.620353792579975	2.1622527934425824	0.6982988591992954	3.9282570627852342	4.130800676850467	2.276634463945996	1.7990493866080135	0.5477409125497068	1.5912175180471755	2.8484220473757795
chr12	50361139	50449826	0.75	88687	4	20.0492	2.7705	3.9325000000000006	3.9085000000000005	20.45345246165702	9.792162793257894	1.4007374401380164	4.879084498555921	12.858095240184678	8.28507181209213	3.9665074681120966	1.5539879765140545	3.257987881109185	5.208423498739714	6.498282149476429
chr12	50361139	50464364	0.65	103225	4	21.45905	1.3606499999999997	0.0175	0.006499999999999999	17.411508398662704	12.834106856252209	1.589645473738579	4.879084498555921	3.9282570627852342	7.05287274655435	5.198706533649878	1.4915592835673983	3.257987881109185	1.5912175180471755	4.053860030955264
chr12	50433102	50449826	0.67	16724	4	21.09015	3.811449999999999	4.008500000000001	3.8325000000000005	9.125832188982947	1.5354574794161784	1.9401700154631687	3.7393627022843305	12.858095240184678	3.6965971966133444	0.6219671473666897	1.667238972060551	1.5147021549522148	5.208423498739714	0.0
chr12	50433102	50464364	0.72	31262	4	22.5	2.4015999999999984	0.0935	0.08249999999999999	6.083888125988632	1.5064865835781376	2.313075171510159	3.7393627022843305	3.9282570627852342	2.464398131075563	0.6102319181710918	1.4084377180565348	1.5147021549522148	1.5912175180471755	1.6094379124341003
chr12	50968437	52269167	0.57	1300730	1	8.86885	8.86885	3.1984999999999997	3.1785	1.2747194168738085	0.46353433340865763	0.6751330365584725	1.6227916281507009	0.252154805224293	0.5163500846063084	0.18776366712956669	0.6315423213824962	0.6573435560815455	0.871928930547278	3.1579307690659273
chr12	50968437	52386939	0.77	1418502	1	7.86065	7.86065	3.352	3.025	1.1588358335216442	0.3476507500564932	0.7692338966346047	1.6227916281507009	2.1405727208423473	0.46940916782391673	0.14082275034717498	0.6709712278726244	0.6573435560815455	0.8670809363079781	3.0093651910672685
chr12	50968437	52789883	0.63	1821446	1	8.14755	8.14755	18.9935	12.6165	0.9850104584933976	0.17382537502824663	1.0305451180756162	1.6227916281507009	0.32856133641101337	0.3989977926503292	0.07041137517358748	0.7796830080795575	0.6573435560815455	0.13309020919305833	2.23035389349204
chr12	51876589	51925820	0.7	49231	4	15.688500000000001	1.803300000000001	0.9494999999999995	0.9124999999999994	6.228742605178838	2.462526146233494	0.37191213198273404	1.319562550895059	1.4586937222811338	2.5230742770535524	0.997494481625823	0.20404534117592205	0.6462768342911364	0.6211327987898536	0.0
chr12	52228258	52249815	0.52	21557	1	6.8033	6.8033	26.6035	9.8325	2.346642562881329	0.26073806254236986	0.387049125636955	3.4374456185361133	1.0521321027661141	0.9505535648434315	0.1056170627603813	0.9929516190922023	1.3924047225338654	2.173552324341659	0.0
chr12	52249815	52263032	0.57	13217	1	6.8033	6.8033	8.4565	8.3145	3.4765075005649324	1.3906030002259733	1.0521321027661141	0.387049125636955	1.8133372456084407	1.4082275034717502	0.5632910013887	2.173552324341659	0.9929516190922023	0.7345277931718991	0.0
chr12	52249815	52269167	0.51	19352	4	15.67215	2.06555	8.3955	8.3755	1.9120791253107128	0.17382537502824658	1.2814741027988417	0.387049125636955	0.252154805224293	0.7745251269094626	0.07041137517358753	1.7124993410690637	0.9929516190922023	0.871928930547278	0.0
chr12	52249815	52317214	0.78	67399	4	17.94265	4.33605	8.5715	8.1995	4.954023188305029	2.8681186879660694	0.7358888659286691	0.387049125636955	4.564020292949445	2.006724192447244	1.161787690364194	1.0711602547711152	0.9929516190922023	1.848745875534624	0.9729550745276551
chr12	52249815	52374209	0.55	124394	4	18.0492	4.4426000000000005	8.395	8.376	3.6213619797551377	1.5354574794161786	1.7662851426572321	0.387049125636955	1.4200973293745207	1.4669036494497396	0.6219671473666896	1.2550885831972178	0.9929516190922023	0.5752382575061352	2.0189280044095397
chr12	52269167	52317214	0.61	48047	3	20.008200000000002	2.2705	0.196	0.176	4.780197813276782	3.041944062994316	0.5209660125308034	1.8133372456084407	4.564020292949445	1.9363128172736563	1.2321990655377812	0.8148006035031252	0.7345277931718991	1.848745875534624	0.9729550745276551
chr12	52386939	52417490	0.58	30551	4	18.09015	2.36885	0.23600000000000004	0.09099999999999998	14.543389710696633	13.036903127118496	2.237940302372328	1.4200973293745207	47.270624563744384	5.891085056190155	5.280853138019063	1.5026747606683597	0.5752382575061352	19.1478929949482	1.38629436111989
chr12	52419461	52444741	0.55	25280	1	11.33605	11.33605	0.9219999999999996	0.8959999999999996	26.76910775434998	9.386570251525315	3.016273648960609	47.270624563744384	5.620939566769859	10.843351776732476	3.8022142593737254	3.795381087943377	19.1478929949482	2.2768717432629217	0.0
chr12	52419461	52477267	0.51	57806	4	20.58195	2.0901499999999995	0.1155	0.0895	20.743161420037428	15.412516585837865	6.238620755491396	47.270624563744384	1.1731333967950843	8.402424104048109	6.243141932058092	3.8669453987085967	19.1478929949482	0.7187410225459528	0.693147180559945
chr12	52477267	52493072	0.57	15805	1	9.2459	9.2459	5.104	4.899	3.3606239172127683	1.970020916986795	1.1731333967950843	12.927716333759045	0.6490196827371124	1.7016082333616982	0.45767393862831884	0.7187410225459528	6.1262445592525525	0.2628981434317031	0.0
chr12	52477267	52515657	0.53	38390	3	18.5492	0.05739999999999945	1.1149999999999995	0.9099999999999995	11.443503856026236	6.112859021826673	2.034528136998146	12.927716333759045	0.9780817427105633	4.635415532261177	2.476133360271161	0.9243900257225347	6.1262445592525525	0.3961911805180267	0.0
chr12	52493072	52550729	0.51	57657	1	10.62295	10.62295	12.25	2.2470000000000008	2.1148753961770006	0.7242723959510275	2.150570341620548	1.1731333967950843	1.9390616613096143	1.1969933779509878	0.04694091678239165	0.8711306685599163	0.7187410225459528	0.7854549319798947	0.0
chr12	52493072	52557781	0.57	64709	1	10.9918	10.9918	5.023	4.9799999999999995	3.5923910839170965	2.201788083691124	2.1275200825599425	1.1731333967950843	0.3690025812342766	1.7954900669264815	0.5515557721931021	0.8617937093368977	0.7187410225459528	0.27040794441151955	0.0
chr12	52626871	53264331	0.51	637460	4	14.819700000000001	1.1967000000000008	0.3425	0.07550000000000004	3.302682125536686	0.8111850834651506	0.214875279268124	0.3690025812342766	4.9366026769354585	1.3378161282981629	0.3285864174767418	0.2584673829043309	0.27040794441151955	3.466090632976163	0.555040126459069
chr12	52789883	53259281	0.78	469398	4	15.090150000000001	1.204950000000001	22.942999999999998	8.667	1.4195738960640143	0.26073806254237	0.09480077888536195	0.24023961720440415	2.065251980533623	0.575026230584298	0.10561706276038133	0.18140431583274427	0.09731376570186927	0.8365707941416338	0.5667468132595669
chr12	52789883	53264331	0.71	474448	4	16.15575	0.1393500000000003	15.9385	15.6715	1.8251664377965895	0.6663306042749454	0.11577415967382292	0.24023961720440415	4.9366026769354585	0.7393194393226689	0.2699102714987522	0.1883778739791795	0.09731376570186927	3.466090632976163	0.5667468132595669
chr12	52789883	53374719	0.56	584836	4	18.983600000000003	2.6884999999999994	15.9615	15.648499999999999	2.0279627086628773	0.869126875141233	0.5175603412167744	0.24023961720440415	0.8609114699553785	0.8214660436918543	0.3520568758679376	0.36214839121078596	0.09731376570186927	1.562192803255387	0.757112841262576
chr12	52807518	53259281	0.69	451763	4	14.31145	0.42625000000000046	7.1434999999999995	7.132499999999999	1.970020916986795	0.2897089583804109	0.08567571235276665	0.32856133641101337	2.065251980533623	0.7979955853006584	0.11735229195597913	0.18329030311056663	0.13309020919305833	0.8365707941416338	0.5667468132595669
chr12	52807518	53264331	0.64	456813	4	15.37705	0.6393500000000003	0.13899999999999998	0.12799999999999997	2.3756134587193705	0.11588358335216453	0.1075596345579432	0.32856133641101337	4.9366026769354585	0.9622887940390292	0.046940916782391706	0.19051222210084687	0.13309020919305833	3.466090632976163	0.5667468132595669
chr12	52807518	53273486	0.52	465968	4	16.327849999999998	1.5901499999999995	0.42800000000000005	0.41700000000000004	12.718223272900044	10.458493397532838	0.20243715630399908	0.32856133641101337	11.253904935526107	5.151765616867486	4.236417739610848	0.254868401820406	0.13309020919305833	4.558614773328989	0.5667468132595669
chr12	52994994	53264331	0.54	269337	1	8.0082	8.0082	4.342999999999999	4.076	3.302682125536686	0.8111850834651506	0.12477394183542431	0.08282873631392836	4.9366026769354585	1.3378161282981629	0.3285864174767418	0.2694418418025653	0.07711815042446306	3.466090632976163	0.6610333788368168
chr12	53278614	53297442	0.6	18828	1	10.63935	10.63935	5.335499999999998	5.167499999999999	16.02090539843673	11.153794897645824	3.9514160034039496	11.253904935526107	1.2606304678595324	6.4895817451656495	4.5180632403051995	1.6005985008654904	4.558614773328989	0.5685297445622298	0.0
chr12	53278614	53374719	0.56	96105	4	21.4754	0.19669999999999987	0.24050000000000007	0.07249999999999998	3.882100042297508	0.9850104584933979	1.5096638713585127	11.253904935526107	0.8609114699553785	1.572520712210121	0.3989977926503292	0.7013907340878669	4.558614773328989	1.562192803255387	1.994492023282135
chr12	53342853	53374719	0.58	31866	1	10.83605	10.83605	3.6239999999999997	3.311	3.708274667269261	0.8111850834651508	0.4436640045491765	1.2606304678595324	0.8609114699553785	1.5021093370365335	0.32858641747674167	0.36826803475798403	0.5685297445622298	1.562192803255387	0.0
chr12	53447949	53459711	0.51	11762	3	18.7951	0.3033000000000001	15.523	15.508	20.627277836685266	13.326612085498908	10.5617413155518	15.684985296666458	9.231473330133648	8.355483187265717	5.398205429975042	4.278240332488002	6.353510723830283	3.739389211427747	0.0
chr12	53447949	53493066	0.62	45117	4	19.311500000000002	0.21309999999999896	0.251	0.236	23.40848383713721	10.545406085046961	4.001742643852033	15.684985296666458	1.9878832637234178	9.482065190043118	4.2716234271976425	3.167057886951709	6.353510723830283	0.8052310789525414	3.61091791264422
chr12	53462548	53493066	0.68	30518	1	9.7623	9.7623	1.2749999999999997	0.7879999999999997	7.445520230376564	5.417557521713686	0.9872773992910002	9.231473330133648	1.9878832637234178	3.0159539032686653	2.1944878595768107	2.6855901665265045	3.739389211427747	0.8052310789525414	3.61091791264422
chr12	53509272	53553373	0.52	44101	3	16.06555	2.3442500000000006	10.937000000000005	10.898000000000003	6.344626188531002	2.1148753961770006	0.541303330322348	1.9878832637234178	3.831590214399356	2.5700151938359443	0.856671731278648	0.26397014494077536	0.8052310789525414	1.5520607164154208	0.0
chr12	53509272	53583991	0.51	74719	4	16.59015	2.86885	13.378000000000004	8.457000000000004	3.389594813050809	0.8401559793031921	2.4225452320839524	1.9878832637234178	1.9572830432135007	1.3730218158849565	0.34032164667233966	1.0076852008050996	0.8052310789525414	0.792835859863452	4.413073699571779
chr12	53553373	53583991	0.68	30618	4	18.9344	0.5245999999999995	2.4799999999999995	2.441	5.50447020922781	2.9550313754801927	5.132214351869323	0.541303330322348	1.9572830432135007	2.2296935471636044	1.1969933779509878	2.078904015837844	0.26397014494077536	0.792835859863452	4.413073699571779
chr12	53553373	53591451	0.58	38078	4	18.6721	0.26229999999999976	6.4079999999999995	6.369	7.503462022052646	0.9560395626553566	4.5102019677479825	0.541303330322348	1.6302114841691553	3.0394243616598606	0.3872625634547313	1.8269457080598892	0.26397014494077536	0.7792119547474456	4.413073699571779
chr12	53553373	53715253	0.51	161880	4	20.12295	1.7131499999999988	7.6275	7.588500000000001	22.510386066157935	14.050884481449932	1.8526483426945979	0.541303330322348	28.41682840388417	9.118273084979583	5.691586159864991	1.7352016680617233	0.26397014494077536	11.510793321540111	4.034771671635756
chr12	53607263	53715253	0.64	107990	4	19.582	2.2540999999999993	14.3945	0.8215000000000003	22.829065920376387	13.732204627231482	0.819844964173105	10.316908361133134	28.41682840388417	9.24736060613116	5.562498638713413	1.7926135828371448	4.179065945517001	11.510793321540111	4.166981832631708
chr12	53746386	53815421	0.64	69035	4	19.811500000000002	0.9426000000000005	0.15300000000000002	0.14200000000000002	13.992942689773852	3.6213619797551386	0.8023807176408284	4.890995361575039	6.951879073176731	5.668115701473795	1.4669036494497396	3.817285533661865	1.9811935358699748	4.7393377832899946	5.525452939131781
chr12	53746386	53902535	0.63	156149	4	19.147550000000003	1.6065500000000004	5.115499999999998	5.104499999999999	7.3586075428624405	3.0129731671562743	2.696917315524054	4.890995361575039	1.2708956785713246	2.9807482156818716	1.2204638363421838	3.8045984463425895	1.9811935358699748	1.1280861176008679	4.356539929795383
chr12	54089788	54137445	0.64	47657	4	18.89345	1.40165	0.15500000000000003	0.034000000000000016	17.03488675276817	7.010956792805946	1.5659615099312563	3.7959504122134256	14.134954813919956	6.900314767011576	2.839925465334696	2.541233508163974	1.5376241159914714	5.725640495830341	4.9904325867787405
chr12	54089788	54140462	0.59	50674	4	18.122950000000003	0.6311499999999999	0.0685	0.0525	20.42448156581898	3.6213619797551377	2.314287136448482	3.7959504122134256	13.523098692742467	8.273336582896533	1.4669036494497396	2.7308249333877463	1.5376241159914714	5.477796181422946	4.9904325867787405
chr12	54145655	54355067	0.52	209412	1	7.62295	7.62295	5.159499999999999	5.098499999999999	7.61934560540481	0.6663306042749451	0.21360315155738668	13.523098692742467	3.785345009258718	3.0863652784422526	0.26991027149875224	0.5263178452288104	5.477796181422946	1.7513369370007577	0.4620981203732966
chr12	54185804	54355067	0.56	169263	4	16.92625	1.6803499999999998	24.965999999999994	14.707999999999997	6.228742605178837	2.056933604500918	0.13829651983680552	0.5310861873719956	3.785345009258718	2.523074277053553	0.8332012728874523	0.4964123348899706	0.6523956154468245	1.7513369370007577	0.693147180559945
chr12	54426400	54473247	0.57	46847	4	15.3033	0.48360000000000003	16.357499999999998	5.2135	6.634335146911413	3.8531291464594664	0.6678883921080195	2.798028932168337	0.5834876203311994	5.351264513192651	4.22468251041525	1.4128267052996404	5.089724480154346	0.4746923547004997	2.484906649788
chr12	54426400	54595186	0.67	168786	4	17.713099999999997	1.9261999999999997	11.181	10.389999999999999	8.720239647250372	1.767224646120507	0.779944726980074	2.798028932168337	3.817593417081771	6.196201015275701	3.3797460083322	1.0095359089028817	5.089724480154346	1.5463910393214007	2.8538891558061876
chr12	54426400	54601682	0.67	175282	4	18.5574	2.7705	10.786999999999999	10.783999999999999	7.880083667947179	2.607380625423699	0.8925208379948995	2.798028932168337	5.283395230022213	5.855879368603361	3.7200676550045397	1.0294319103588139	5.089724480154346	2.140142793714582	2.8538891558061876
chr12	54891477	55117573	0.7	226096	3	15.3115	2.4426000000000005	18.555999999999997	7.116	1.1298649376836032	0.20279627086628774	0.5760966478302704	0.2286333980634805	0.20928290346667047	0.45767393862831884	0.08214660436918544	0.4550920387225008	0.589900971134376	0.08477414204350112	1.4255553730053485
chr12	54920958	55808392	0.52	887434	4	15.918	0.7376999999999994	20.009	19.988	3.534449292241015	0.9270686668173156	0.20710426149610311	0.23584732543434297	0.05310862436608562	1.431697961862946	0.3755273342591333	0.19264398132308483	0.09553458183045013	0.02883615791886924	1.3523145537608081
chr12	54973576	54990398	0.53	16822	3	21.6885	2.7377000000000002	6.3549999999999995	4.812	6.663306042749454	4.287692584030083	2.149309119360082	0.44487597090610076	1.4446751263849527	2.699102714987521	1.7368139209484919	1.9030855573410486	0.7493703694022769	0.5851939759158356	0.693147180559945
chr12	54973576	55466990	0.51	493414	4	17.959	0.9918000000000013	0.7829999999999998	0.7599999999999999	6.431538876045125	4.519459750734412	0.28653011809482626	0.44487597090610076	0.061996567157081656	2.6052208814227376	1.8306957545132752	0.22527956430239815	0.7493703694022769	0.025112924674331554	1.2424533248939975
chr12	55117573	55143044	0.73	25471	3	18.672150000000002	0.9180499999999991	5.816499999999999	5.623499999999999	1.2457485210357675	0.31867985421845213	0.20928290346667047	0.5445773435325466	0.020889933618872408	0.5046148554107105	0.1290875211515771	0.08477414204350112	0.26356414116232796	0.05730998554242909	0.0
chr12	55117573	55462278	0.6	344705	1	8.87705	8.87705	11.953	0.5130000000000017	1.7092828544444252	0.7822141876271098	0.09614802465505004	0.5445773435325466	1.7707168933267907	0.6923785225402772	0.3168511882811438	0.13672177789565348	0.26356414116232796	0.717263584111248	1.2424533248939975
chr12	55117573	55466990	0.76	349417	4	17.36065	0.3934500000000014	5.731499999999999	5.708499999999999	1.4195738960640143	0.4925052292466988	0.11873012143105476	0.5445773435325466	0.061996567157081656	0.575026230584298	0.19949889632516463	0.14455056982875317	0.26356414116232796	0.025112924674331554	1.2424533248939975
chr12	55117573	56013501	0.64	895928	4	17.59835	0.15575000000000117	5.825999999999999	5.613999999999999	2.752235104613905	1.8251664377965895	0.07967636611974765	0.5445773435325466	2.967591576670927	1.1148467735818022	0.7393194393226687	0.08571597255135767	0.26356414116232796	1.2020811336262038	1.8876534933786484
chr12	55117573	56572205	0.56	1454632	4	16.5574	1.1967000000000008	24.1125	12.672500000000003	1.1588358335216442	0.23176716670432884	0.9327204364314416	0.5445773435325466	5.42881767396139	0.46940916782391673	0.09388183356478338	0.7966807780412404	0.26356414116232796	2.1990490049463856	3.7538391615362516
chr12	55117573	56740711	0.55	1623138	4	15.66395	2.0901500000000004	19.967	8.527000000000003	1.100894041845562	0.17382537502824658	1.2165670819861785	0.5445773435325466	0.0532394652074365	0.44593870943272085	0.0704113751735875	1.0207552276832264	0.26356414116232796	0.9001678287845807	3.8921523698109364
chr12	55117573	57109849	0.64	1992276	1	8.87705	8.87705	21.497999999999998	10.057999999999998	1.100894041845562	0.17382537502824658	1.186129849336807	0.5445773435325466	0.07249157586868622	0.44593870943272085	0.0704113751735875	1.057013891996719	0.26356414116232796	1.454111898725141	4.024715494807549
chr12	55143044	55462278	0.52	319234	1	9.7951	9.7951	6.3295	6.136500000000001	2.0279627086628773	0.4635343334086577	0.08712123396793406	0.20928290346667047	1.7707168933267907	0.8214660436918543	0.1877636671295667	0.14086656896674923	0.08477414204350112	0.717263584111248	1.2424533248939975
chr12	55143044	55466990	0.76	323946	4	18.2787	1.3115000000000006	0.108	0.085	1.7382537502824662	0.1738253750282467	0.11161020048364634	0.20928290346667047	0.061996567157081656	0.7041137517358751	0.07041137517358753	0.14925062907355988	0.08477414204350112	0.025112924674331554	1.2424533248939975
chr12	55143044	55808392	0.59	665348	4	17.38525	2.2049499999999993	20.095	19.902	2.0859045003389594	0.5214761250847397	0.08290486433510022	0.20928290346667047	0.05310862436608562	0.8449365020830502	0.2112341255207626	0.10328655405805895	0.08477414204350112	0.02883615791886924	1.2424533248939975
chr12	55143044	56013501	0.61	870457	4	18.516399999999997	1.0738000000000003	0.2025	0.009500000000000008	3.0709149588323568	1.5064865835781374	0.07588386618837428	0.20928290346667047	2.967591576670927	1.2439342947333794	0.6102319181710918	0.08574353205730181	0.08477414204350112	1.2020811336262038	1.8876534933786484
chr12	55387127	55462278	0.57	75151	1	11.7213	11.7213	6.6435	5.822500000000001	3.882100042297508	1.3906030002259728	0.30223393350752786	0.020889933618872408	1.7707168933267907	1.572520712210121	0.5632910013887001	0.4122500708756837	0.05730998554242909	0.717263584111248	0.0
chr12	55387127	55466990	0.69	79863	4	20.2049	3.2377000000000002	0.42200000000000015	0.39900000000000013	3.592391083917097	1.6803119586063837	0.38887595430149213	0.020889933618872408	0.061996567157081656	1.455168420254142	0.6806432933446793	0.4302461851509548	0.05730998554242909	0.025112924674331554	0.0
chr12	55387127	55808392	0.54	421265	4	19.31145	4.131149999999999	20.409	19.587999999999997	3.9400418339735896	1.3326612085498908	0.11883661829996565	0.020889933618872408	0.05310862436608562	1.595991170601317	0.5398205429975043	0.12992560257383998	0.05730998554242909	0.02883615791886924	0.0
chr12	55387127	56013501	0.6	626374	4	20.4426	3.0	0.5165000000000002	0.30450000000000016	4.9250522924669875	0.34765075005649315	0.0973136893345485	0.020889933618872408	2.967591576670927	1.9949889632516462	0.14082275034717506	0.09682340659550051	0.05730998554242909	1.2020811336262038	3.1780538303479506
chr12	55582880	55808392	0.67	225512	4	18.106550000000002	2.9262500000000005	20.322	19.675	2.4045843545574117	0.2027962708662876	0.05241461874277542	0.061996567157081656	0.05310862436608562	0.9740240232346273	0.08214660436918547	0.07743277982124988	0.025112924674331554	0.02883615791886924	0.0
chr12	55582880	56013501	0.84	430621	4	19.2377	1.7951000000000015	0.4295000000000001	0.21750000000000005	3.389594813050809	1.1878067293596852	0.05274518041856813	0.061996567157081656	2.967591576670927	1.3730218158849565	0.48114439701951467	0.05428573283149464	0.025112924674331554	1.2020811336262038	3.1780538303479506
chr12	56321081	56334167	0.57	13086	4	20.16395	1.049150000000001	20.1135	18.7685	24.85702862903927	13.732204627231484	4.693435669925656	3.026983535082621	0.5514218559896198	10.068826649823015	5.562498638713413	2.9486041261749927	1.8563333622309501	3.3252720069099126	0.0
chr12	56390068	56435619	0.52	45551	4	17.4754	3.1967	5.014000000000001	5.005000000000001	21.641259191016704	18.33857706548002	1.4399268551145983	0.5514218559896198	3.886888481443211	9.86932775349785	6.325288536427279	2.1578951009270524	3.3252720069099126	1.7524213463241816	4.4998096703302695
chr12	56390068	56572205	0.54	182137	4	18.0164	2.6557000000000004	23.402	13.383000000000001	2.346642562881329	0.9560395626553564	3.0437915566675335	0.5514218559896198	5.42881767396139	2.0536651092296356	1.4903741078409354	2.6009417755200577	3.3252720069099126	2.1990490049463856	4.426082639754833
chr12	56709695	56858250	0.57	148555	4	19.70495	0.852450000000001	9.515500000000001	9.232500000000002	25.11776669158164	19.613296482353828	1.0078529143481971	1.6400984684684412	0.574728511052509	10.174443712583395	7.94475016541979	1.55211055323017	2.9871566331407613	1.813832738300989	4.28849293810916
chr12	57233776	57258005	0.52	24229	1	9.59835	9.59835	1.0254999999999999	1.0094999999999998	1.998991812824836	0.3766216458945343	0.315667856751944	0.12642420112059394	0.12787050276179796	0.8097308144962563	0.1525579795427729	0.1278674525419064	0.05121060060809128	0.06093700404201725	0.0
chr12	57233776	57381256	0.74	147480	4	19.40985	0.21315000000000062	0.3075	0.2915	7.010956792805948	5.388586625875646	0.15872310711375925	0.12642420112059394	3.1685628031352278	2.839925465334696	2.182752630381213	0.07193278541375453	0.05121060060809128	1.2834884679890632	1.8187930798631924
chr12	57233776	57395300	0.74	161524	4	20.60655	1.4098500000000005	5.167	5.151	3.15782764634648	1.5354574794161784	0.42041913179693635	0.12642420112059394	8.875372767605223	1.279139982320173	0.6219671473666897	0.17727371311544365	0.05121060060809128	3.595143698920497	1.749008024053495
chr12	57233776	57569693	0.55	335917	4	19.549149999999997	0.35244999999999926	11.061	11.045	3.853129146459467	2.230758979529165	1.0294108744804775	0.12642420112059394	2.9079945634169238	1.5607854830145231	0.9036126480610397	0.7227333585335953	0.05121060060809128	1.1779401952921373	2.712421094766632
chr12	57521779	57569693	0.57	47914	1	9.9508	9.9508	12.323	9.783000000000001	13.587350148041278	7.503462022052646	1.6639793243371273	13.797206961437126	2.9079945634169238	5.503822492735424	3.039424361659861	0.6740274397104286	5.588829108244509	1.1779401952921373	0.0
chr12	57541212	57569693	0.6	28481	1	9.9508	9.9508	19.200499999999998	2.9055000000000017	5.2727030425234815	0.811185083465151	0.634733295984609	3.172442049264214	2.9079945634169238	2.1358117135988213	0.3285864174767418	0.25711116246104776	1.2850598326677494	1.1779401952921373	0.0
chr12	57977084	58015401	0.62	38317	4	20.7705	0.16389999999999993	0.027500000000000007	0.014500000000000002	9.90804637661006	1.2747194168738085	1.064567198370485	1.2697099600913715	6.340021232280928	4.013448384894488	0.5163500846063083	2.2320732410553443	0.5143209059500464	2.568149866048622	3.0629824854037424
chr12	57977084	58087820	0.55	110736	4	18.21315	2.3934500000000005	9.773	9.730999999999998	15.557371065028075	6.9240441052918245	1.6973989686932045	1.2697099600913715	3.13237008452216	6.301818078036082	2.804719777747903	1.361564664653248	0.5143209059500464	1.268827897929009	3.291324512201188
chr12	58266895	58299097	0.57	32202	4	15.03275	1.3606499999999997	0.8934999999999997	0.8244999999999998	3.1578276463464805	2.172817187853083	0.16553769437300675	0.3220266309905323	0.10640795496273305	1.2791399823201732	0.8801421896698439	0.2711325545470732	0.6382399364021099	0.3797341507303344	0.693147180559945
chr12	58266895	58739988	0.58	473093	3	15.59835	1.9262499999999996	1.6009999999999995	0.11699999999999999	1.2747194168738085	0.28970895838041105	0.076424039260516	0.3220266309905323	0.015200410063807498	0.5163500846063084	0.11735229195597915	0.2508315228208537	0.6382399364021099	0.03324900975104758	4.2111149688259415
chr12	58266895	59273648	0.7	1006753	3	13.6639	0.00820000000000043	1.0324999999999998	0.6854999999999998	1.129864937683603	0.1448544791902055	0.043970595409724936	0.3220266309905323	0.08015618876912575	0.45767393862831884	0.05867614597798956	0.13549530437915774	0.6382399364021099	0.13308213991686016	2.6652984174075542
chr12	58266895	59740205	0.67	1473310	4	15.9262	2.2540999999999993	2.537	0.8190000000000004	1.071923146007521	0.08691268751412334	0.05096860946589825	0.3220266309905323	0.010031647306234908	0.43420348023712296	0.03520568758679371	0.11966937266065059	0.6382399364021099	0.08167665881733346	2.2587712481179665
chr12	58266895	60202277	0.62	1935382	4	13.86885	0.19674999999999976	0.9089999999999998	0.8089999999999998	1.071923146007521	0.08691268751412334	0.041194919321503	0.3220266309905323	0.04370671541562791	0.43420348023712296	0.03520568758679371	0.11059862111340604	0.6382399364021099	0.0577932222351281	2.0001053478852198
chr12	58739988	59543943	0.63	803955	4	17.5	0.02459999999999951	4.2925	2.8085000000000004	1.651341062768343	0.08691268751412329	0.03920659075668255	0.03428493014305499	0.03778902352232486	0.6689080641490813	0.035205687586793766	0.0631752672208616	0.12204415317210866	0.03491951498623872	0.794513457586985
chr12	58739988	59740205	0.53	1000217	4	17.852449999999997	0.32784999999999975	2.42	0.9360000000000004	1.3616321043879318	0.20279627086628774	0.03892843653559902	0.03428493014305499	0.010031647306234908	0.5515557721931021	0.08214660436918544	0.057630939894819794	0.12204415317210866	0.08167665881733346	0.794513457586985
chr12	59273648	59543943	0.74	270295	4	15.56555	1.9098500000000005	3.7240000000000006	3.3770000000000002	1.5064865835781374	0.23176716670432884	0.0866034659802705	0.015200410063807498	0.03778902352232486	0.6102319181710918	0.09388183356478336	0.12226051319781624	0.03324900975104758	0.03491951498623872	1.2424533248939975
chr12	59273648	59740205	0.73	466557	4	15.918	2.2622999999999998	1.8515000000000001	1.5045000000000002	1.2167776251977265	0.057941791676082155	0.0660691687653936	0.015200410063807498	0.010031647306234908	0.4928796262151125	0.023470458391195853	0.08551962410816454	0.03324900975104758	0.08167665881733346	1.2424533248939975
chr12	59273648	60202277	0.63	928629	4	13.86065	0.2049500000000002	0.22350000000000003	0.12350000000000001	1.2167776251977265	0.057941791676082155	0.0381857302601602	0.015200410063807498	0.04370671541562791	0.4928796262151125	0.023470458391195853	0.08360742164855484	0.03324900975104758	0.0577932222351281	1.3349122783628853
chr12	59507855	59543943	0.68	36088	4	18.0492	0.5738000000000003	3.5635000000000003	3.5375000000000005	3.331653021374727	1.5933992710922606	0.12844555902478874	0.08015618876912575	0.03778902352232486	1.3495513574937605	0.6454376057578854	0.052029391246277625	0.13308213991686016	0.03491951498623872	0.0
chr12	59507855	59740205	0.75	232350	4	18.40165	0.22135000000000105	1.691	1.6650000000000003	3.041944062994316	1.8831082294726718	0.05186956173283882	0.08015618876912575	0.010031647306234908	1.2321990655377812	0.7627898977138646	0.037576976636646664	0.13308213991686016	0.08167665881733346	0.0
chr12	59507855	60202277	0.52	694422	4	16.3443	2.2787000000000006	0.063	0.037	3.041944062994316	1.8831082294726718	0.024030396506319898	0.08015618876912575	0.04370671541562791	1.2321990655377812	0.7627898977138646	0.0669211338560238	0.13308213991686016	0.0577932222351281	1.396551580675477
chr12	59740205	60202277	0.75	462072	3	16.12295	2.0573499999999996	1.7280000000000002	1.6280000000000001	1.1588358335216442	0.0	0.010031647306234908	0.03778902352232486	0.04370671541562791	0.4694091678239167	0.0	0.08167665881733346	0.03491951498623872	0.0577932222351281	1.396551580675477
chr12	62400062	62517570	0.51	117508	3	17.1967	2.4589999999999996	9.598999999999998	4.484999999999999	1.5644283752542196	0.5794179167608221	0.04339174922128906	0.025626695496040547	0.027266292008267492	0.6337023765622876	0.23470458391195834	0.09986749153757972	0.026492144255091495	0.3247752338388397	0.0
chr12	62400062	62832075	0.63	432013	2	20.6967	1.0410000000000004	4.0649999999999995	1.049	1.3036903127118498	0.3186798542184522	0.03165243368962369	0.025626695496040547	0.5329500186929864	0.575026230584298	0.17602843793396875	0.26360008637259114	0.026492144255091495	0.4232195654517955	5.413754165236099
chr12	62400062	63670646	0.51	1270584	3	17.4754	2.1803	2.6595	2.4545	1.3036903127118498	0.3186798542184522	0.2037519166058563	0.025626695496040547	0.03392211055827617	0.5280853138019064	0.1290875211515771	0.2388083637771133	0.026492144255091495	0.013740815763006783	3.3068911803467658
chr12	62400062	63814125	0.68	1414063	2	20.401600000000002	0.7459000000000007	2.6595	2.4545	1.071923146007521	0.08691268751412334	0.1865200035002162	0.025626695496040547	0.15753189985496616	0.43420348023712296	0.03520568758679371	0.21597171030303475	0.026492144255091495	0.3691311293125578	2.991422767249815
chr12	62832075	63187703	0.59	355628	4	19.491799999999998	2.2459000000000007	4.584	1.5679999999999996	3.0129731671562747	1.3906030002259728	0.5168079093787125	0.027266292008267492	0.900883000923797	1.2674047531245751	0.5163500846063084	0.3516331737329215	0.3247752338388397	0.6763189875877111	3.4671986049642802
chr12	62832075	64667706	0.54	1835631	3	18.06555	3.6721500000000002	1.5825	1.4335	1.2457485210357675	0.3766216458945344	0.19683967686972417	0.027266292008267492	0.0075640379899587305	0.5515557721931021	0.1994988963251646	0.2454920412168677	0.3247752338388397	0.5406190454982701	2.476881612093905
chr12	63187703	63206998	0.53	19295	1	8.62295	8.62295	3.0914999999999995	3.0604999999999993	3.969012729811631	0.43456343757061666	0.900883000923797	0.5028646665038108	0.17733488970021705	1.607726399796915	0.17602843793396872	0.6763189875877111	0.28979822844535086	0.09886688740305949	0.0
chr12	63670646	64667706	0.7	997060	2	14.844249999999999	0.45085	0.17700000000000002	0.027999999999999997	1.2457485210357675	0.3766216458945344	0.11645773626348338	0.06571553270755476	0.0075640379899587305	0.5046148554107105	0.15255797954277295	0.26185523353024137	0.11525910429406729	0.5406190454982701	2.5761802450680413
chr12	63814125	64650367	0.6	836242	4	19.1721	1.9754000000000005	0.12650000000000006	0.07850000000000006	1.709282854444425	0.5504470209227809	0.12444179776935821	0.03392211055827617	0.41437119602250383	0.6923785225402771	0.22296935471636045	0.30637485775444634	0.013740815763006783	0.16784917472220334	2.7608762396180326
chr12	63814125	64667706	0.73	853581	3	17.77045	3.3770500000000006	0.17700000000000005	0.02800000000000004	1.0139813543314387	0.14485447919020555	0.130331204675453	0.03392211055827617	0.0075640379899587305	0.4107330218459271	0.05867614597798956	0.30356095161303037	0.013740815763006783	0.5406190454982701	2.7608762396180326
chr12	63814125	64943472	0.56	1129347	3	19.83605	1.3114500000000007	0.10400000000000005	0.10100000000000005	1.1878067293596852	0.028970895838041133	0.10035369511621921	0.03392211055827617	0.10224579820873465	0.4811443970195146	0.01173522919559794	0.36144622719118036	0.013740815763006783	0.40239131985078624	2.9462086175795634
chr12	64237842	64650367	0.51	412525	4	17.1721	0.02459999999999951	7.029999999999999	6.981999999999999	13.12381581463262	10.864085939265413	0.09101577118017398	0.15753189985496616	0.41437119602250383	5.316058825605857	4.40071094834922	0.24214355714909275	0.3691311293125578	0.16784917472220334	1.2125287199087966
chr12	64667706	64943472	0.83	275766	3	16.459	2.0656	0.07600000000000001	0.07300000000000001	1.04295225016948	0.1738253750282467	0.0075640379899587305	0.41437119602250383	0.10224579820873465	0.4224682510415251	0.0704113751735875	0.5406190454982701	0.16784917472220334	0.40239131985078624	3.3168733735026255
chr12	64667706	65447104	0.83	779398	3	14.6557	0.26229999999999976	9.5595	9.410499999999999	1.100894041845562	0.23176716670432884	0.14035717654451668	0.41437119602250383	0.6961504640935884	0.4459387094327209	0.09388183356478336	0.3557015215805086	0.16784917472220334	0.28198939019458735	2.455442133868362
chr12	64667706	66377574	0.68	1709868	4	16.7377	2.3443000000000005	0.9089999999999996	0.7599999999999996	1.100894041845562	0.23176716670432884	0.28519050520034755	0.41437119602250383	0.04120904590158758	0.6806432933446793	0.3285864174767417	0.3138420981364068	0.16784917472220334	0.15326779151784695	2.479543698250895
chr12	65950666	66377574	0.65	426908	4	18.36065	0.721350000000001	7.579	5.910000000000001	5.156819459171316	3.824158250621425	0.2730773020235681	0.18745816529009005	0.04120904590158758	2.323575380728388	1.3143456699069669	0.26499294800182693	0.1800087355389494	0.15326779151784695	1.4219758926144552
chr12	65950666	66501306	0.54	550640	4	18.885199999999998	1.2459000000000007	6.766	6.723	6.228742605178837	2.7522351046139044	0.22097516075797732	0.18745816529009005	0.28694603737695473	2.5230742770535524	1.1148467735818022	0.23988765768133474	0.1800087355389494	1.3821383474871265	1.184979910512046
chr12	65996649	66377574	0.6	380925	4	17.0492	2.0328	13.834999999999997	12.165999999999997	3.621361979755138	2.288700771205247	0.1898309536306375	0.9677336408505564	0.04120904590158758	1.7016082333616982	0.6923785225402771	0.2499079326237194	0.39199947903439103	0.15326779151784695	1.0593512767826483
chr12	66377574	66501306	0.57	123732	3	19.60655	0.5245499999999996	0.8559999999999995	0.8129999999999995	2.4045843545574117	1.0719231460075207	0.04120904590158758	0.16772633501562415	0.28694603737695473	1.2087286071465857	0.1994988963251646	0.15326779151784695	0.1636488046457091	1.3821383474871265	0.0
chr12	66629065	67087830	0.51	458765	4	16.05735	2.8278500000000006	2.4914999999999994	2.4875	4.403576167382248	3.0709149588323568	0.034353464924077384	11.856814512866244	0.026354989720219095	1.7837548377308834	1.2439342947333794	0.09986449441351078	4.8028351148006925	0.04157867269023902	1.29727343270354
chr12	67463093	67835535	0.6	372442	4	15.47545	0.13114999999999988	7.2379999999999995	4.521	8.198763522165633	1.3616321043879318	0.10765627893698586	0.6903680240029959	0.36182114473416244	4.048654072481282	0.17602843793396894	0.4184378875570971	0.3592389662791013	0.20918088580650132	3.860674306308975
chr12	67650466	67835535	0.58	185069	4	14.88525	0.7213500000000002	2.008	0.7089999999999995	4.693285125762658	2.143846292015042	0.08265367512919886	0.13235144250966355	0.36182114473416244	2.757778860965511	1.46690364944974	0.773094977293495	0.06814177797660569	0.20918088580650132	6.62273632394984
chr12	67818717	69647930	0.53	1829213	4	14.2213	0.5819999999999999	0.24100000000000005	0.21700000000000005	1.2167776251977263	0.2317671667043288	0.41077182069853757	0.030305184917148984	0.15375803012195496	0.4928796262151126	0.09388183356478333	0.26755003292301965	0.8258204330189975	0.1401360835378396	2.4065390879834543
chr12	68434386	69464195	0.54	1029809	4	18.5492	0.2705000000000002	1.82	1.231	3.1288567505084393	0.8111850834651508	0.4082559391126437	0.036758922191084564	0.15508007139801191	1.2674047531245751	0.32858641747674183	0.32208353003749196	0.023064781008769443	0.09639347939301252	2.7548964820935558
chr12	69224153	69647930	0.64	423777	1	7.40165	7.40165	0.8825000000000001	0.8585	1.1878067293596852	0.20279627086628776	0.3976023479189457	3.8285344637209646	0.15375803012195496	0.4811443970195147	0.08214660436918544	0.2082437780976701	1.5508229247097038	0.1401360835378396	2.295588083859005
chr12	69647930	69678077	0.55	30147	1	7.40165	7.40165	0.2345000000000001	0.21050000000000008	1.5354574794161784	0.550447020922781	0.15375803012195496	3.966517532298935	0.024254421464156923	0.6219671473666897	0.22296935471636045	0.1401360835378396	1.606715671137937	0.4372004318867889	0.0
chr12	69647930	69964747	0.73	316817	3	15.59015	0.7868499999999994	0.4575	0.4335	1.100894041845562	0.11588358335216448	0.03657745113177778	3.966517532298935	8.234416964078369	0.4459387094327209	0.04694091678239165	0.40893301280992184	1.606715671137937	3.3355119878168447	3.4450217110879655
chr12	69678077	69964747	0.51	286670	1	8.1885	8.1885	0.6680000000000001	0.22299999999999992	1.651341062768343	0.43456343757061644	0.024254421464156923	0.15375803012195496	8.234416964078369	0.6689080641490813	0.1760284379339688	0.4372004318867889	0.1401360835378396	3.3355119878168447	3.4450217110879655
chr12	70273122	70294496	0.6	21374	3	19.66395	1.59835	3.098	0.31100000000000017	3.853129146459467	0.43456343757061666	0.7048220190783837	0.3320280852968183	0.28468969645187414	1.5607854830145231	0.17602843793396872	0.285501973505704	0.20274541584497596	0.1506544604351745	0.0
chr12	70273122	70970485	0.52	697363	4	18.95085	0.8852499999999992	1.9405	1.4685	3.824158250621426	0.4635343334086577	0.3689062296706378	0.3320280852968183	0.7637051849764449	1.5490502538189252	0.1877636671295666	0.19708961378628176	0.20274541584497596	0.3093537539766695	3.7284736327770935
chr12	70983838	71113638	0.76	129800	4	17.65575	1.95085	18.668999999999997	2.967999999999999	4.606372438248536	0.3766216458945344	0.17855713921751068	0.7637051849764449	0.0168805479032884	1.865901442100069	0.15255797954277295	0.15478206766458888	0.3093537539766695	0.10298559248413273	2.07944154167984
chr12	70983838	71786400	0.6	802562	4	18.40985	1.1967499999999998	7.874499999999999	7.826499999999999	3.2157694380225625	1.0139813543314387	0.04302883495473869	0.7637051849764449	0.03227360050763697	1.302610440711369	0.41073302184592714	0.11136274275840838	0.3093537539766695	0.08535935556440072	0.7742402021815791
chr12	72579288	72740312	0.52	161024	3	15.22955	2.3934500000000005	3.7384999999999997	0.22850000000000126	3.389594813050809	1.0139813543314387	0.310895941028263	0.12800329299124397	0.005533235251423138	1.5490502538189252	0.23470458391195836	0.22563263606401004	0.07638154035225174	0.020676411234801923	0.0
chr12	74415767	74759279	0.86	343512	4	20.21315	1.09835	6.225999999999998	6.189999999999999	2.9550313754801927	0.3476507500564934	0.035759041417270515	0.005533235251423138	0.5336441313557392	1.1969933779509878	0.14082275034717495	0.15906060671738953	0.020676411234801923	0.21616301495662701	2.5784777841665636
chr12	75297427	75879209	0.53	581782	3	15.008199999999999	0.532799999999999	0.018500000000000003	0.009500000000000001	1.2457485210357675	0.08691268751412329	0.29041507734418687	0.12038832436299994	1.3809364451102015	0.5046148554107105	0.035205687586793794	0.2433451103947755	0.11626757706071901	0.5593753737722941	2.6960859808067625
chr12	75879209	76431071	0.53	551862	4	14.680349999999999	0.8606499999999997	8.400999999999998	8.372999999999998	1.709282854444425	0.3766216458945343	0.18856789894981651	0.9506506996775332	0.11992182030099578	0.6923785225402772	0.15255797954277295	0.1316715758271856	0.40697053447796916	0.2703398055452581	1.7269874242350667
chr12	75879209	77321083	0.52	1441874	4	17.7705	2.2295000000000007	6.4075000000000015	6.379500000000002	1.2167776251977265	0.11588358335216442	0.1837260894801126	0.9506506996775332	0.10003978275788446	0.4928796262151126	0.04694091678239168	0.22821399556727262	0.40697053447796916	0.14436345400865033	3.557044193242184
chr12	77015482	77133169	0.54	117687	3	16.7705	3.7540999999999993	12.153	8.441	2.6942933129378224	0.14485447919020555	0.10240632073742299	0.12637805060107077	0.2525149224007998	1.0913763151906064	0.05867614597798965	0.1037042185069025	0.24874456549914417	0.5020095034751982	0.0
chr12	77015482	77321083	0.75	305601	4	20.2623	0.26229999999999976	16.6905	3.9034999999999993	1.970020916986795	0.8691268751412331	0.2919832041818142	0.12637805060107077	0.10003978275788446	0.7979955853006585	0.3520568758679376	0.34161078963759633	0.24874456549914417	0.14436345400865033	5.0626350891055
chr12	77015482	77404627	0.6	389145	4	17.7377	2.7869	17.093500000000002	3.500499999999998	2.984002271318234	0.14485447919020555	0.2936211776721636	0.12637805060107077	0.00819913886702991	1.2087286071465857	0.058676145977989536	0.3141095152227265	0.24874456549914417	0.10324255516072536	5.0626350891055
chr12	77321083	78393981	0.66	1072898	2	17.92625	2.0737500000000004	6.735500000000001	6.051500000000001	1.0719231460075207	0.028970895838041133	0.030890825445400234	0.8714671474947389	0.1327635161154093	0.43420348023712296	0.011735229195597913	0.11182888149273566	0.45968213860408763	0.08450901548384754	1.3532827088262083
chr12	77321083	78540262	0.56	1219179	2	19.655749999999998	0.3442500000000006	17.1395	4.352499999999999	1.1588358335216442	0.057941791676082266	0.03478848594578169	0.8714671474947389	0.0248592695146198	0.46940916782391673	0.023470458391195825	0.10357057179022408	0.45968213860408763	0.058325993851225784	1.3532827088262083
chr12	78393981	78430641	0.74	36660	3	15.0246	0.8278999999999996	8.189	7.504999999999999	1.1878067293596852	0.14485447919020555	0.1327635161154093	0.00819913886702991	0.04017091768349356	0.6219671473666897	0.1994988963251646	0.08450901548384754	0.10324255516072536	0.029118347225464407	0.0
chr12	78393981	78540262	0.79	146281	3	17.582	1.7294999999999998	11.088000000000001	10.404000000000002	1.1298649376836032	0.0869126875141234	0.06337587703237708	0.00819913886702991	0.0248592695146198	0.45767393862831884	0.03520568758679374	0.0429999989666497	0.10324255516072536	0.058325993851225784	0.0
chr12	78430641	78540262	0.57	109621	3	16.7541	2.5573999999999995	18.593	2.899000000000001	1.2747194168738085	0.057941791676082155	0.04017091768349356	0.1327635161154093	0.0248592695146198	0.6571728349534834	0.16429320873837086	0.029118347225464407	0.08450901548384754	0.058325993851225784	0.0
chr12	78540262	79947131	0.52	1406869	4	16.459049999999998	2.8524499999999993	16.045	5.446999999999999	1.5933992710922609	0.3766216458945343	0.027346788985270546	0.04017091768349356	0.5696892472710742	0.6454376057578856	0.15255797954277298	0.04450960465239513	0.029118347225464407	0.2615779523402083	1.7399029496420382
chr12	84220065	84548669	0.51	328604	4	13.2869	0.4508000000000001	3.467999999999999	1.5179999999999991	2.4045843545574117	1.3036903127118498	0.03456011237998354	0.022281478687454788	0.06594678078231518	0.9740240232346272	0.5280853138019063	0.04056925772723167	0.02385323839929259	0.06429239203772907	0.0
chr12	84220065	85268478	0.62	1048413	3	16.959	3.2212999999999994	1.0159999999999998	0.9339999999999999	1.1878067293596852	0.08691268751412329	0.029401612886978446	0.022281478687454788	0.031697169376077534	0.4811443970195146	0.03520568758679374	0.043609200711980385	0.02385323839929259	0.2470331291625772	0.0
chr12	84220065	85451276	0.66	1231211	4	13.7705	0.03279999999999994	1.3144999999999998	0.6354999999999998	1.2167776251977265	0.11588358335216442	0.029742434350638485	0.022281478687454788	0.008545465430888076	0.4928796262151126	0.04694091678239168	0.07381156835888428	0.02385323839929259	0.0655299323445142	2.229863292143864
chr12	85268478	85451276	0.69	182798	4	16.991799999999998	3.1884999999999994	0.38049999999999995	0.2985	1.3036903127118498	0.028970895838041133	0.031697169376077534	0.011306686169365214	0.008545465430888076	0.5280853138019064	0.01173522919559794	0.2470331291625772	0.03718955815455574	0.0655299323445142	4.113152994007756
chr12	85268478	86266438	0.86	997960	4	16.7459	3.4343999999999992	0.789	0.707	1.100894041845562	0.17382537502824658	0.015792383798844	0.011306686169365214	0.08228477401110185	0.44593870943272085	0.0704113751735875	0.09905965243468362	0.03718955815455574	0.03333106051419746	2.3855134524879698
chr12	85268478	86314321	0.87	1045843	4	20.0082	0.17210000000000036	5.3660000000000005	5.284	1.0719231460075207	0.20279627086628774	0.018836679281563247	0.011306686169365214	0.015411813498906048	0.43420348023712296	0.08214660436918542	0.0960503267835786	0.03718955815455574	0.07466457130967165	2.2016704290851328
chr12	85451276	86266438	0.75	815162	3	13.557400000000001	0.24589999999999979	1.0875	0.40850000000000003	1.1298649376836032	0.20279627086628774	0.012225776187170329	0.031697169376077534	0.08228477401110185	0.45767393862831884	0.08214660436918544	0.06587697758121216	0.2470331291625772	0.03333106051419746	1.5216936817280777
chr12	85451276	86314321	0.76	863045	3	16.819699999999997	3.016399999999999	5.6645	4.9855	1.100894041845562	0.23176716670432884	0.016112751944869306	0.031697169376077534	0.015411813498906048	0.4459387094327209	0.09388183356478336	0.06407128245880271	0.2470331291625772	0.07466457130967165	1.4370774031160842
chr12	86237804	86266438	0.81	28634	1	6.65575	6.65575	0.8335	0.6625	1.1298649376836032	0.20279627086628774	0.11331774582177144	0.008545465430888076	0.08228477401110185	0.5632910013887	0.18776366712956669	0.07540972871376744	0.0655299323445142	0.03333106051419746	0.0
chr12	86237804	86314321	0.86	76517	1	9.91805	9.91805	5.4105	5.2395	1.100894041845562	0.23176716670432884	0.09389785495816869	0.008545465430888076	0.015411813498906048	0.5515557721931021	0.1994988963251646	0.04907763428507827	0.0655299323445142	0.07466457130967165	1.09861228866811
chr12	86266438	86314321	0.81	47883	3	16.5738	3.262299999999999	6.073	4.577	0.8980977709792742	0.028970895838041133	0.08228477401110185	0.11331774582177144	0.015411813498906048	0.36379210506353543	0.011735229195597913	0.03333106051419746	0.07540972871376744	0.07466457130967165	0.0
chr12	86266438	88242238	0.71	1975800	3	17.59835	4.28685	3.676000000000001	2.1800000000000006	1.1588358335216442	0.23176716670432884	0.04563084717480712	0.11331774582177144	0.005354133815852212	0.46940916782391673	0.09388183356478338	0.04932146130187525	0.07540972871376744	0.12024773615051183	0.6931471805599467
chr12	86314321	88242238	0.76	1927917	3	20.86065	1.0245500000000014	8.253	2.3969999999999994	1.1298649376836032	0.26073806254237	0.04472048641824846	0.08228477401110185	0.005354133815852212	0.45767393862831884	0.1056170627603813	0.04971860929160529	0.03333106051419746	0.12024773615051183	0.6931471805599467
chr12	91720368	91749209	0.86	28841	1	9.16395	9.16395	17.517500000000002	17.507500000000004	1.0429522501694797	0.2317671667043288	0.15268458678208965	0.04371597399284845	0.47405124813581895	0.4224682510415251	0.09388183356478333	0.2213503235811958	0.03757553789028814	0.2489196753734644	0.0
chr12	91720368	93492022	0.73	1771654	1	10.959000000000001	10.959000000000001	17.726000000000003	17.299000000000003	1.129864937683603	0.1448544791902055	0.13814555666048295	0.04371597399284845	0.12994236673587908	0.45767393862831884	0.05867614597798956	0.1953250682807091	0.03757553789028814	0.5499934352975832	2.4258624806998093
chr12	91749209	92681129	0.69	931920	2	15.918050000000001	2.4098499999999996	2.723999999999999	2.713999999999999	1.100894041845562	0.28970895838041105	0.03357430627638037	0.15268458678208965	0.01719304557904985	0.7041137517358751	0.37552733425913337	0.24197802839579532	0.2213503235811958	0.07262853532385054	2.816500346247655
chr12	91749209	92964215	0.83	1215006	3	18.582	0.2540999999999993	6.4540000000000015	6.444000000000002	1.0429522501694797	0.2317671667043288	0.029757612724443577	0.15268458678208965	0.13569581911326886	0.4224682510415251	0.09388183356478333	0.2025210458000184	0.2213503235811958	0.07773798384272426	2.253200276998124
chr12	91749209	93492022	0.66	1742813	2	20.122950000000003	1.7950500000000016	0.21850000000000003	0.20850000000000002	0.8980977709792742	0.08691268751412329	0.13790495702774136	0.15268458678208965	0.12994236673587908	0.3637921050635355	0.035205687586793766	0.19489438846128998	0.2213503235811958	0.5499934352975832	2.4258624806998093
chr12	91775610	92964215	0.56	1188605	4	17.41805	1.4180499999999994	8.804500000000003	4.0935000000000015	3.911070938135549	2.6363515212617403	0.019889072487362533	0.47405124813581895	0.13569581911326886	1.584255941405719	1.0679058567994106	0.20149045092672696	0.2489196753734644	0.07773798384272426	2.816500346247655
chr12	92681129	92964215	0.74	283086	4	16.17215	2.663949999999999	9.168000000000001	3.7300000000000026	1.3326612085498908	0.057941791676082266	0.01719304557904985	0.020731912310012972	0.13569581911326886	0.7979955853006584	0.28164550069435007	0.07262853532385054	0.24177564012800917	0.07773798384272426	0.0
chr12	92964215	93492022	0.68	527807	2	20.37705	1.5409500000000023	6.662500000000001	6.235500000000002	1.129864937683603	0.1448544791902055	0.3868589728186888	0.01719304557904985	0.12994236673587908	0.45767393862831884	0.05867614597798956	0.17733790583317197	0.07262853532385054	0.5499934352975832	2.713632820202617
chr12	92964215	94926727	0.76	1962512	3	15.975449999999999	2.860649999999999	9.162500000000003	3.7355000000000005	1.0429522501694797	0.2317671667043288	0.25260990484672674	0.01719304557904985	0.13659097278417726	0.4224682510415251	0.09388183356478333	0.2875517202228127	0.07262853532385054	0.06575312696822004	2.3662354355778903
chr12	93492022	94469104	0.59	977082	4	17.53275	4.385250000000001	2.958	2.531	1.2457485210357675	0.2607380625423699	0.1755305116266632	0.9195097757250658	1.9228712401460322	0.5046148554107105	0.10561706276038121	0.36598351422732156	0.388563070173349	0.778896684551508	2.8501585005760175
chr12	93492022	94926727	0.59	1434705	4	17.5164	4.401600000000001	2.9270000000000014	2.500000000000001	0.8980977709792742	0.08691268751412329	0.20338317834032082	0.9195097757250658	0.13659097278417726	0.3637921050635355	0.035205687586793766	0.32816320799564264	0.388563070173349	0.06575312696822004	2.2917931388725914
chr12	94469104	94926727	0.88	457623	3	13.131150000000002	0.016350000000000087	5.458000000000002	0.03099999999999925	1.1588358335216442	0.3476507500564932	0.2628520846188821	0.10169325199891097	0.13659097278417726	0.46940916782391673	0.14082275034717498	0.2474121520970946	0.06234592746754106	0.06575312696822004	0.8958797346140275
chr12	94469104	96441946	0.58	1972842	1	6.57375	6.57375	2.8020000000000005	2.6870000000000003	1.2167776251977265	0.289708958380411	0.4103535474702083	0.10169325199891097	0.21726082832104665	0.4928796262151125	0.11735229195597915	0.3565701555932617	0.06234592746754106	0.1895508609614893	2.725365260328233
chr12	94469104	96455814	0.64	1986710	2	17.622950000000003	4.47545	10.18	4.691	1.1878067293596852	0.31867985421845213	0.4090056860162665	0.10169325199891097	0.7143039419663939	0.4811443970195146	0.12908752115157707	0.35540429667175155	0.06234592746754106	0.2893428122194201	2.725365260328233
chr12	94528061	94926727	0.66	398666	4	13.6148	0.5	22.505	17.077999999999996	1.680311958606384	0.869126875141233	0.10987642414230998	0.78589359856585	0.13659097278417726	0.6806432933446792	0.3520568758679375	0.19969547155497652	0.3993740145480919	0.06575312696822004	0.8958797346140275
chr12	94926727	96441946	0.69	1515219	1	6.5574	6.5574	2.7710000000000012	2.656000000000001	0.8691268751412331	0.05794179167608221	0.45490160417647474	0.01394011661785051	0.21726082832104665	0.35205687586793755	0.023470458391195825	0.3895378078164232	0.16743744832891097	0.1895508609614893	3.1105201078470124
chr12	94926727	96455814	0.62	1529087	2	17.6066	4.4918000000000005	10.149000000000001	4.721999999999999	0.8401559793031921	0.028970895838041077	0.452746329637117	0.01394011661785051	0.7143039419663939	0.34032164667233966	0.011735229195597913	0.38772403333597555	0.16743744832891097	0.2893428122194201	3.1105201078470124
chr12	94926727	96910537	0.71	1983810	3	14.8443	1.729499999999999	2.737500000000001	2.689500000000001	1.0429522501694797	0.2317671667043288	0.5075065516171431	0.01394011661785051	0.036898508602154954	0.4224682510415251	0.09388183356478333	0.3736230163140445	0.16743744832891097	0.08297864568049254	2.984907270932055
chr12	95773801	96184682	0.51	410881	4	14.2377	1.4016000000000002	3.310999999999999	0.6999999999999993	5.156819459171317	1.0429522501694803	0.1359417621543543	1.0330441581334595	0.34301998032214426	2.0888707968164297	0.42246825104152497	0.32902431685399913	0.4513994287707828	0.5168827146437998	3.0021355037250546
chr12	96017469	96184682	0.79	167213	4	17.04915	1.4098499999999996	2.0099999999999993	2.0009999999999994	5.4754993133897685	0.724272395951028	0.15246654469135876	0.0589624980308835	0.34301998032214426	2.2179583179680065	0.293380729889948	0.20099930278263317	0.5286306632059666	0.5168827146437998	0.0
chr12	96441946	96455814	0.79	13868	1	11.0492	11.0492	7.493	7.378	0.8980977709792742	0.028970895838041133	0.21726082832104665	0.1474890014791264	0.7143039419663939	0.36379210506353543	0.011735229195597913	0.1895508609614893	1.0646257996744595	0.2893428122194201	0.0
chr12	96441946	96547098	0.61	105152	0	0.0	0.0	2.2460000000000004	2.1310000000000002	2.520467937909576	1.5933992710922604	0.7383787359817232	0.1474890014791264	0.2434135698138855	1.0209649400170189	0.6454376057578856	0.3473070722069074	1.0646257996744595	0.33372117279451186	0.0
chr12	96441946	96910537	0.72	468591	1	8.2869	8.2869	0.08150000000000003	0.033500000000000016	1.100894041845562	0.17382537502824658	0.6776080171939506	0.1474890014791264	0.036898508602154954	0.44593870943272085	0.0704113751735875	0.3221615190478938	1.0646257996744595	0.08297864568049254	2.189359303803993
chr12	96455814	96547098	0.77	91284	1	11.0492	11.0492	9.624	5.247	2.4914970420715346	1.6223701669303014	0.8175477375968832	0.21726082832104665	0.2434135698138855	1.009229710821421	0.6571728349534836	0.3712736286412382	0.1895508609614893	0.33372117279451186	0.0
chr12	96455814	96608988	0.86	153174	4	22.5984	0.5	8.350999999999999	6.5200000000000005	3.5634201880790557	2.694293312937823	0.5855686573085201	0.21726082832104665	0.34872577880626654	1.4434331910585438	1.0913763151906064	0.3561005477505264	0.1895508609614893	0.15599378067128786	2.07944154167984
chr12	96455814	96910537	0.68	454723	4	19.336100000000002	2.7623000000000015	7.4595	7.4115	1.0719231460075207	0.20279627086628774	0.691647541949218	0.21726082832104665	0.036898508602154954	0.43420348023712296	0.08214660436918542	0.32620583747107074	0.1895508609614893	0.08297864568049254	2.189359303803993
chr12	97092692	97379416	0.54	286724	4	15.5246	0.9836	7.0835	4.4665	7.966996355461304	4.43254706322029	0.15762404789045956	0.036898508602154954	0.29893375659182586	3.2271880287894277	1.7954900669264815	0.24917368390089467	0.08297864568049254	0.15035692913407975	5.26269018890489
chr12	97543007	98354992	0.69	811985	4	16.39345	0.08195000000000086	8.155000000000001	8.151000000000002	4.519459750734413	2.6653224170997816	0.05765742923117351	0.29893375659182586	0.05524134001606606	1.8306957545132752	1.0796410859950085	0.045669962201382315	0.15035692913407975	0.03894386865907417	0.0
chr12	97677225	98354992	0.62	677767	4	19.844250000000002	3.36885	8.181000000000001	8.125	2.462526146233494	0.6083888125988632	0.045822237344662786	0.11742215899428064	0.05524134001606606	0.9974944816258231	0.2464398131075563	0.04210898052530462	0.06365202025358212	0.03894386865907417	0.0
chr12	100548666	100593894	0.52	45228	1	11.4836	11.4836	0.5805	0.1215	17.52739198201487	11.385562064350154	1.25035793481596	5.668828827204685	0.40507262310041164	7.099813663336741	4.6119450738699825	0.574981602048399	2.2962702268428603	0.6723720175338918	0.0
chr12	100548666	100798728	0.56	250062	4	18.9754	3.9917999999999996	1.4729999999999999	0.7709999999999999	4.98299408414307	1.1588358335216442	0.5570301252861356	5.668828827204685	1.9263159440788116	2.018459421642842	0.46940916782391673	0.6543818569131551	2.2962702268428603	0.7802920293964907	3.146999036263825
chr12	100953470	101065800	0.61	112330	4	18.11475	5.27865	8.382999999999997	5.937999999999998	5.5913828967419335	4.200779896515961	0.21664339449794826	0.7954999006416301	0.06895267138842062	2.5465447354447486	1.419962732667348	0.5524427311165476	0.7845668824993087	0.08466472532339146	4.26267987704132
chr12	101603600	101717639	0.89	114039	4	17.31965	1.3524500000000002	11.084499999999997	10.160499999999997	3.5344492922410145	1.6803119586063837	0.1321027528808686	0.06895267138842062	0.5780902453838639	1.4316979618629462	0.6806432933446794	0.3523480981570101	0.08466472532339146	0.234166784598049	5.66642668811243
chr12	102167157	102224451	0.52	57294	4	21.6475	0.729499999999998	22.392499999999995	17.506499999999992	17.237683023634457	9.531424730715525	0.724095417322492	0.7193650254978309	9.359779758926571	6.9824613713807615	3.860890405351715	0.34246698109819035	1.0713339083112914	3.7913622452466225	0.0
chr12	102167157	102233712	0.75	66555	4	21.459	0.9179999999999993	5.7335	0.8474999999999993	4.606372438248535	3.099885854670397	1.925734252685656	0.7193650254978309	0.6055879682457267	1.865901442100069	1.2556695239289772	0.8223741111602237	1.0713339083112914	0.28785823228150387	5.36597601502185
chr12	102233712	102271218	0.61	37506	1	10.2705	10.2705	9.419	2.838	6.3735970843690435	4.867110500790906	0.6055879682457267	9.359779758926571	0.7236263010393853	2.5817504230315422	1.9715185048604504	0.28785823228150387	3.7913622452466225	0.29311901648237443	0.0
chr12	102878296	103096458	0.51	218162	3	19.14755	0.8360500000000002	13.545499999999999	9.579500000000001	2.6653224170997816	0.11588358335216453	0.04780632054021689	0.014722594149081628	0.16618849437277278	1.0796410859950085	0.04694091678239176	0.031844481091088124	0.20872863642425565	0.06731790697942368	0.0
chr12	102878296	103163399	0.56	285103	3	16.041	2.2704999999999993	11.510999999999997	7.544999999999999	1.9989918128248363	0.7822141876271098	0.07560196316244508	0.014722594149081628	0.0474928294957688	0.8097308144962564	0.3168511882811439	0.0401734941228383	0.20872863642425565	0.0944406071571297	0.0
chr12	102878296	103270760	0.54	392464	3	16.7377	1.5737999999999994	1.9849999999999994	1.9809999999999994	2.08590450033896	0.6953015001129865	0.06791253254055866	0.014722594149081628	0.08044677775228352	0.8449365020830502	0.28164550069435007	0.05501860481445475	0.20872863642425565	0.19160887933388618	0.0
chr12	103096458	103270760	0.51	174302	3	17.57375	2.4098499999999996	11.5645	11.5605	1.970020916986795	0.579417916760822	0.09307811539341498	0.04780632054021689	0.08044677775228352	0.7979955853006584	0.2347045839119583	0.08402408484186184	0.031844481091088124	0.19160887933388618	0.0
chr12	103163399	103270760	0.58	107361	3	14.4672	0.6966999999999999	9.53	9.525999999999998	1.3036903127118498	0.08691268751412329	0.0474928294957688	0.16618849437277278	0.08044677775228352	0.5280853138019064	0.035205687586793794	0.0944406071571297	0.06731790697942368	0.19160887933388618	0.0
chr12	103270760	105221550	0.7	1950790	3	14.245899999999999	0.9180000000000001	0.47100000000000025	0.46700000000000025	1.1588358335216442	0.23176716670432884	0.3726970109296641	0.0474928294957688	0.1557313399659525	0.46940916782391673	0.09388183356478338	0.37431650842319514	0.0944406071571297	0.11524601931352542	2.724499969941812
chr12	103695970	103897762	0.73	201792	4	17.85245	2.70495	29.425000000000004	9.32	2.6363515212617403	0.6663306042749454	0.04823888460187624	0.04648480343753707	0.1531421732732272	1.0679058567994106	0.2699102714987521	0.09909625034341725	0.054032709965342936	0.178071885803849	3.76120011569356
chr12	103695970	104026402	0.64	330432	4	19.26225	4.114749999999999	10.071000000000002	10.034	7.126840376158111	3.8241582506214256	0.08907863091785832	0.04648480343753707	0.1538820699503283	2.8868663821170877	1.549050253818925	0.12984213980215592	0.054032709965342936	0.2554503658707751	1.850986528307205
chr12	103695970	104503094	0.53	807124	4	17.55735	2.4098499999999987	10.074000000000002	10.031000000000002	2.7232642087758636	0.579417916760822	0.30725250193728826	0.04648480343753707	1.5119644225958309	1.1031115443862043	0.23470458391195836	0.4971366935636705	0.054032709965342936	0.6124508242321467	2.641840149245915
chr12	104271902	104503094	0.73	231192	4	19.188499999999998	0.7786999999999988	9.846499999999999	9.8035	3.6213619797551377	1.4775156877400961	0.7819405084491525	0.1538820699503283	1.5119644225958309	1.4669036494497396	0.5984966889754938	1.2787375596711945	0.2554503658707751	0.6124508242321467	5.3187475555878105
chr12	104503094	104531759	0.56	28665	1	9.9836	9.9836	12.349000000000002	12.306000000000003	17.29562481531054	15.151778523295498	1.5119644225958309	0.8849588371851267	1.692230435708496	7.005931829771957	6.137524869297711	0.6124508242321467	0.7561883764580964	0.9480944824263378	0.0
chr12	104609689	104752318	0.63	142629	4	15.43445	0.3852499999999992	6.131999999999998	2.9219999999999984	9.850104584933977	7.416549334538523	1.0676021603232444	1.692230435708496	0.8286911847428434	3.989977926503292	3.004218674073067	0.6648062588984791	0.9480944824263378	0.33567760692298987	6.94505106372583
chr12	104775811	105221550	0.59	445739	4	16.86065	3.53275	8.348500000000001	7.410500000000001	4.46151795905833	3.534449292241015	0.2105844508002512	0.8286911847428434	0.1557313399659525	1.8072252961220794	1.431697961862946	0.18766299046352677	0.33567760692298987	0.11524601931352542	2.07944154167984
chr12	104775811	105446959	0.53	671148	4	19.4098	0.9835999999999991	7.964500000000001	7.794500000000001	6.402567980207085	1.5933992710922609	0.2033990434134493	0.8286911847428434	0.7075609241246622	2.59348565222714	0.6454376057578857	0.2705326785065157	0.33567760692298987	0.28661142067788475	3.7076335137833163
chr12	105137420	105221550	0.63	84130	1	6.66395	6.66395	3.178999999999999	2.2409999999999983	1.390603000225973	0.4635343334086577	0.07438147511014952	0.1043034722682436	0.1557313399659525	0.5632910013887	0.18776366712956669	0.16403933833380666	0.1621227292898779	0.11524601931352542	0.0
chr12	105221550	105673442	0.61	451892	2	17.36065	4.03275	4.7459999999999996	3.807999999999999	1.2457485210357675	0.31867985421845213	0.5616055330504636	0.07438147511014952	0.08267822182857854	0.5046148554107105	0.1290875211515771	0.5409883215518217	0.16403933833380666	0.30865508335510144	3.400333261305373
chr12	105221550	106514479	0.75	1292929	1	6.66395	6.66395	14.2575	13.319500000000001	1.04295225016948	0.11588358335216442	0.20722162215419726	0.07438147511014952	0.5655035530219915	0.422468251041525	0.04694091678239165	0.2464442696535345	0.16403933833380666	0.22906829815473012	3.0995348078892144
chr12	105629677	105673442	0.51	43765	1	10.6967	10.6967	7.4334999999999996	1.120499999999999	15.180749419133539	13.616321043879319	1.9911905559425944	0.6742039611913523	0.08267822182857854	6.1492600984933095	5.515557721931021	0.8065707624896273	0.6756271795460331	0.30865508335510144	0.0
chr12	105673442	105777162	0.73	103720	4	20.008200000000002	1.3851999999999993	4.493499999999999	4.060499999999999	1.6803119586063842	0.11588358335216442	0.08267822182857854	1.9911905559425944	0.007544125526610524	0.6806432933446792	0.04694091678239165	0.30865508335510144	0.8065707624896273	0.05717071933861246	0.0
chr12	105673442	106530053	0.57	856611	4	22.237699999999997	0.8442999999999987	16.3035	7.749499999999999	3.8241582506214256	2.2597298753672064	0.02678572829875936	1.9911905559425944	0.28215087478369366	1.584255941405719	0.9505535648434313	0.09074615921537385	0.8065707624896273	0.3791889105559952	0.693147180559945
chr12	105673442	106617946	0.53	944504	4	20.540950000000002	0.8524499999999993	5.208499999999999	3.345499999999999	3.563420188079056	1.9989918128248363	0.05054932148629518	1.9911905559425944	1.8396549436526841	1.443433191058544	0.8097308144962565	0.11758786527864223	0.8065707624896273	1.1336375089519966	1.8920948169591325
chr12	106514479	107571948	0.7	1057469	1	7.0328	7.0328	13.962000000000002	13.615	1.04295225016948	0.11588358335216442	0.5786130090805764	0.007544125526610524	0.07449499297654191	0.422468251041525	0.04694091678239165	0.535608232389165	0.05717071933861246	0.030175657024601264	3.578167934059621
chr12	106514479	108064998	0.63	1550519	1	8.2787	8.2787	13.814	13.763	1.1878067293596852	0.028970895838041133	0.4551579326758855	0.007544125526610524	1.3038308117217337	0.4811443970195146	0.01173522919559794	0.3998632902027187	0.05717071933861246	0.5281422256796735	3.0670010863368176
chr12	106530053	106617946	0.52	87893	3	21.38525	1.696749999999998	12.957999999999998	11.094999999999999	5.823150063446262	0.26073806254236986	0.28215087478369366	0.5655035530219915	1.8396549436526841	2.3939867559019756	0.14082275034717484	0.3791889105559952	0.22906829815473012	1.1336375089519966	3.09104245335832
chr12	107313762	107571948	0.59	258186	2	16.43445	2.36885	0.19650000000000004	0.15050000000000002	1.3326612085498908	0.4055925417325754	1.8671643959974746	0.02653923814317289	0.07449499297654191	0.5398205429975043	0.16429320873837086	0.9661408123663924	0.37449118797576825	0.030175657024601264	4.0870050909981
chr12	107528487	107711951	0.53	183464	3	16.5	1.1392999999999995	0.32749999999999996	0.2375	7.995967251299344	0.7532432917890683	0.22612786617578848	4.636242484144108	1.8483332218352229	3.238923257985025	0.3051159590855459	0.11308968090642915	1.878000889650023	0.7487035992719548	0.0
chr12	107528487	108001377	0.53	472890	4	20.877049999999997	3.23775	3.2864999999999993	2.721499999999999	8.517443376384083	0.23176716670432906	0.1852608196710362	4.636242484144108	2.0116477700553417	3.450157383505788	0.09388183356478308	0.1117711778573728	1.878000889650023	0.8148573580322229	0.0
chr12	107571948	107798738	0.61	226790	3	14.17215	0.10655000000000037	0.18650000000000005	0.16050000000000003	1.5064865835781374	0.579417916760822	0.18395030648079364	0.7145901000524624	0.07319962430271096	0.6102319181710918	0.2347045839119584	0.07989414823406317	0.3801845955546782	0.08987941961600664	0.0
chr12	107571948	108001377	0.54	429429	4	19.0902	5.0245999999999995	3.1774999999999993	2.8304999999999993	4.606372438248535	3.67930377143122	0.1316892633610125	0.7145901000524624	2.0116477700553417	1.865901442100069	1.4903741078409358	0.08460599910479068	0.3801845955546782	0.8148573580322229	0.0
chr12	107571948	108064998	0.71	493050	3	15.3115	1.2459000000000007	0.19900000000000004	0.14800000000000005	1.071923146007521	0.14485447919020555	0.19037765442704224	0.7145901000524624	1.3038308117217337	0.43420348023712296	0.05867614597798959	0.10872432200687819	0.3801845955546782	0.5281422256796735	0.0
chr12	107571948	108239276	0.56	667328	1	7.0328	7.0328	0.6065000000000003	0.25950000000000023	1.071923146007521	0.14485447919020555	0.16462314936261008	0.7145901000524624	0.11679163834025993	1.5138445662321314	1.138317231972998	0.259701173576697	0.3801845955546782	0.24837089683041277	1.5790790175418794
chr12	107571948	108278965	0.53	707017	4	16.45085	2.385249999999999	0.24600000000000008	0.101	1.6803119586063842	0.7532432917890688	0.16193808685213854	0.7145901000524624	1.2434677727485068	0.6806432933446792	0.3051159590855459	0.25906513886496696	0.3801845955546782	1.411705369856226	1.5790790175418794
chr12	107571948	108733196	0.53	1161248	1	7.0328	7.0328	10.341000000000001	9.994000000000002	1.2747194168738085	0.34765075005649326	0.1808236079064265	0.7145901000524624	0.130025575556803	0.5163500846063084	0.14082275034717504	0.25733166062435014	0.3801845955546782	0.09702259352075522	1.5190206764326581
chr12	107571948	108767063	0.71	1195115	1	7.0328	7.0328	3.5575	3.2105	0.9270686668173154	0.0	0.17938410044347547	0.7145901000524624	0.08549953194381009	0.37552733425913337	0.0	0.2527888449324733	0.3801845955546782	0.03463326122485552	1.350240601273474
chr12	107711951	108001377	0.61	289426	4	19.73775	4.37705	3.048999999999999	2.958999999999999	7.764200084595016	0.5214761250847393	0.15935564245838812	0.07449499297654191	2.0116477700553417	3.145041424420242	0.21123412552076282	0.11093539308547229	0.030175657024601264	0.8148573580322229	0.0
chr12	107725368	108001377	0.52	276009	1	12.0574	12.0574	3.053999999999999	2.953999999999999	5.243732146685439	3.0419440629943155	0.07725320310858795	1.8483332218352229	2.0116477700553417	2.1240764844032234	1.2321990655377815	0.07993301264713863	0.7487035992719548	0.8148573580322229	0.0
chr12	107725368	108016009	0.57	290641	1	7.92625	7.92625	0.07600000000000001	0.02400000000000001	2.6073806254236995	0.4055925417325755	0.17463816016407874	1.8483332218352229	0.16085414415373206	1.0561706276038125	0.16429320873837078	0.11693196675779251	0.7487035992719548	0.10923400177984141	0.0
chr12	107798738	108001377	0.68	202639	4	19.19675	4.918049999999999	3.016999999999999	2.990999999999999	5.185790355009357	3.099885854670398	0.07319962430271096	0.08844869384927365	2.0116477700553417	2.1006060260120276	1.2556695239289775	0.08987941961600664	0.052462248550580855	0.8148573580322229	0.0
chr12	107798738	108016009	0.56	217271	4	15.0656	0.7868999999999993	0.039	0.012999999999999998	2.549438833747617	0.4635343334086577	0.2037433842552702	0.08844869384927365	0.16085414415373206	1.0327001692126168	0.1877636671295666	0.1387026735012747	0.052462248550580855	0.10923400177984141	0.0
chr12	107798738	108064998	0.54	266260	3	15.418050000000001	1.1393500000000003	0.038500000000000006	0.0125	1.651341062768343	0.43456343757061644	0.19585222154463303	0.08844869384927365	1.3038308117217337	0.6689080641490813	0.1760284379339688	0.13328075222522387	0.052462248550580855	0.5281422256796735	0.0
chr12	107798738	108278965	0.61	480227	4	16.5574	2.278699999999999	0.08550000000000003	0.05950000000000004	2.2597298753672064	0.1738253750282468	0.15154268782296548	0.08844869384927365	1.2434677727485068	0.9153478772566377	0.07041137517358748	0.343679683580659	0.052462248550580855	1.411705369856226	1.8422588537988593
chr12	108001377	108239276	0.6	237899	1	12.0574	12.0574	3.4369999999999994	2.570999999999999	4.751226917438741	3.534449292241014	0.2240717629834326	0.07319962430271096	0.11679163834025993	3.0042186740730674	0.35205687586793766	0.5757636441137579	0.08987941961600664	0.24837089683041277	1.8422588537988593
chr12	108070153	108278965	0.76	208812	4	19.8279	0.9918000000000013	0.11750000000000005	0.027500000000000024	2.4045843545574117	0.028970895838041244	0.06659593319473847	1.3038308117217337	1.2434677727485068	0.9740240232346271	0.01173522919559794	0.607409330622868	0.5281422256796735	1.411705369856226	2.210710624558631
chr12	108070153	108587718	0.53	517565	4	19.7623	1.0574000000000012	0.12400000000000003	0.034	2.2597298753672064	0.11588358335216431	0.15135741857749876	1.3038308117217337	0.323565064451156	1.2087286071465855	0.24643981310755625	0.4246372385597129	0.5281422256796735	0.28229679973946326	2.025360901910211
chr12	108070153	108851096	0.52	780943	4	17.65575	3.1639500000000007	0.2315	0.1415	3.1288567505084393	0.7532432917890686	0.1549184268501794	1.3038308117217337	0.42219585254233827	1.2674047531245751	0.3051159590855459	0.3184521496615132	0.5281422256796735	0.3246876867043302	1.7360236302087522
chr12	108070153	108888974	0.51	818821	4	20.983600000000003	0.16389999999999993	0.7124999999999997	0.6224999999999996	2.3756134587193705	0.0	0.16728246530347698	1.3038308117217337	0.7418307748226992	0.9622887940390292	0.0	0.31874060058315273	0.5281422256796735	0.30049309540029046	1.7360236302087522
chr12	108239276	108767063	0.55	527787	0	0.0	0.0	3.817	2.9509999999999996	1.071923146007521	0.14485447919020555	0.1980476824621529	0.054816238289133665	0.08549953194381009	1.5138445662321314	1.138317231972998	0.2440489736406595	0.6916668023965993	0.03463326122485552	0.549306144334055
chr12	108306364	108587718	0.62	281354	4	18.573749999999997	0.13114999999999988	0.09850000000000002	0.059500000000000004	7.88008366794718	5.736237375932139	0.10791209237568002	1.2434677727485068	0.323565064451156	3.485363071092581	2.0301946508384394	0.19286628162544261	1.411705369856226	0.28229679973946326	1.09861228866811
chr12	108587718	108851096	0.54	263378	3	16.59835	2.1065499999999995	0.2655	0.10749999999999998	3.0129731671562747	0.8691268751412329	0.16191617626983462	0.10791209237568002	0.42219585254233827	1.5138445662321314	0.05867614597798965	0.10978747176284	0.19286628162544261	0.3246876867043302	0.0
chr12	108587718	108888974	0.54	301256	3	19.9262	1.2213000000000012	0.7464999999999997	0.5884999999999996	2.2597298753672064	0.11588358335216431	0.1946420757634543	0.10791209237568002	0.7418307748226992	1.2087286071465855	0.24643981310755625	0.13680764842837947	0.19286628162544261	0.30049309540029046	0.0
chr12	108587718	108905845	0.55	318127	3	22.4262	3.7213000000000016	5.349499999999999	5.191499999999999	3.41856570888885	1.2747194168738083	0.2229322032129452	0.10791209237568002	32.470858586343354	1.6781377749705022	0.22296935471636048	0.14519315277820935	0.19286628162544261	13.15295770689406	0.0
chr12	108634277	108851096	0.57	216819	4	16.5	2.0081999999999995	16.7855	16.412499999999998	4.7222560216007	0.8401559793031923	0.1272042248964119	0.323565064451156	0.42219585254233827	2.147546942794419	0.5750262305842981	0.072743385214781	0.28229679973946326	0.3246876867043302	0.0
chr12	108634277	108888974	0.62	254697	4	19.827849999999998	1.319650000000001	17.2665	15.931500000000002	3.9690127298116313	1.5933992710922609	0.1710747568303271	0.323565064451156	0.7418307748226992	1.8424309837088733	0.880142189669844	0.1102120097051407	0.28229679973946326	0.30049309540029046	0.0
chr12	108733196	108767063	0.79	33867	0	0.0	0.0	13.5515	6.783500000000001	1.2747194168738085	0.34765075005649326	0.130025575556803	0.16166696491673682	0.08549953194381009	0.5163500846063084	0.14082275034717504	0.09702259352075522	0.0968059424742254	0.03463326122485552	0.0
chr12	108733196	108888974	0.55	155778	1	10.57375	10.57375	10.835	9.5	1.998991812824836	0.3766216458945343	0.1770487028836879	0.16166696491673682	0.7418307748226992	0.8097308144962563	0.1525579795427729	0.11872485981500802	0.0968059424742254	0.30049309540029046	0.0
chr12	108767063	108851096	0.59	84033	1	7.2459	7.2459	3.5705	3.1975	2.4045843545574117	1.4775156877400961	0.08549953194381009	0.130025575556803	0.42219585254233827	0.9740240232346272	0.5984966889754939	0.03463326122485552	0.09702259352075522	0.3246876867043302	0.0
chr12	108767063	108888974	0.59	121911	1	10.57375	10.57375	4.0515	2.7165000000000004	1.651341062768343	0.7242723959510275	0.1901117755611297	0.130025575556803	0.7418307748226992	0.6689080641490813	0.29338072988994796	0.12475377150129933	0.09702259352075522	0.30049309540029046	0.0
chr12	108767063	108905845	0.65	138782	1	13.07375	13.07375	8.654499999999999	1.8864999999999994	2.810176896289987	1.8831082294726715	0.255511352378279	0.130025575556803	32.470858586343354	1.138317231972998	0.7627898977138646	0.14544100975939547	0.09702259352075522	13.15295770689406	0.0
chr12	108767063	109006074	0.55	239011	1	9.7623	9.7623	3.3905	3.3775	1.4775156877400963	0.550447020922781	1.1859338895674012	0.130025575556803	1.7674161161997624	0.5984966889754938	0.22296935471636045	0.805618321505582	0.09702259352075522	0.715926539639934	4.12669459655166
chr12	108767063	110213171	0.52	1446108	1	7.93445	7.93445	3.4125	3.3555	1.3326612085498908	0.4055925417325754	0.6553424396061709	0.130025575556803	0.3469452946240909	0.5398205429975043	0.16429320873837086	0.7646318502670744	0.09702259352075522	0.33728878031324977	3.33469992671255
chr12	108767063	110555209	0.74	1788146	1	6.59835	6.59835	6.732499999999999	0.03550000000000075	1.100894041845562	0.17382537502824658	0.7564221181528036	0.130025575556803	8.35739098169367	0.44593870943272085	0.0704113751735875	0.8164112504976557	0.09702259352075522	3.385325023971706	3.3615497047396596
chr12	108851096	108888974	0.54	37878	3	17.81965	3.3278500000000006	0.8539999999999996	0.48099999999999965	3.1288567505084393	0.7532432917890686	0.42219585254233827	0.08549953194381009	0.7418307748226992	1.2674047531245751	0.3051159590855459	0.3246876867043302	0.03463326122485552	0.30049309540029046	0.0
chr12	108851096	108905845	0.51	54749	3	20.31965	5.8278500000000015	5.456999999999999	5.083999999999999	4.287692584030083	0.4055925417325755	0.5164586446862612	0.08549953194381009	32.470858586343354	1.7368139209484919	0.16429320873837083	0.31551731311841563	0.03463326122485552	13.15295770689406	0.0
chr12	109278350	109345002	0.74	66652	4	21.327849999999998	0.14755000000000074	0.037000000000000005	0.007999999999999997	3.6793037714312202	0.78221418762711	0.1912499875283275	0.22323831813951162	0.20539009885715803	1.4903741078409356	0.3168511882811438	0.17465863533026968	0.6271927878309186	0.4220371378362085	0.0
chr12	109278350	109531192	0.52	252842	4	22.172150000000002	0.6967499999999998	0.022500000000000003	0.006500000000000002	15.962963606760649	13.065874022956539	0.20166260619261178	0.22323831813951162	6.154016405453059	6.466111286774453	5.292588367214661	0.35682537733349995	0.6271927878309186	7.395494148327123	2.44564563790254
chr12	109702088	109831624	0.72	129536	4	20.844250000000002	2.1065500000000004	18.0065	17.732499999999998	4.403576167382248	1.2167776251977267	1.0878399622979862	0.09405334652652089	0.6084369805264882	1.7837548377308836	0.4928796262151127	0.7349013342598992	0.2955679171144369	0.24645932447074356	2.249904835165135
chr12	109784894	109831624	0.53	46730	4	17.10655	1.6311499999999999	0.3420000000000001	0.06800000000000009	4.229750792354001	1.3906030002259733	0.3273407447568094	1.7080522804151261	0.6084369805264882	1.713343462557296	0.5632910013887001	0.8056198429162876	0.6918800544101681	0.24645932447074356	0.0
chr12	109784894	110213171	0.52	428277	4	15.67215	0.19674999999999976	0.2335000000000001	0.1765000000000001	2.288700771205247	0.550447020922781	0.666170217436446	1.7080522804151261	0.3469452946240909	0.9270831064522356	0.22296935471636048	0.7556106919068925	0.6918800544101681	0.33728878031324977	3.6223730118414257
chr12	109956646	110152361	0.52	195715	4	16.13935	0.9590500000000004	13.396500000000001	13.379500000000002	4.113867209001837	1.6803119586063837	0.384867430595033	2.5786561778272756	0.8070139998703155	8.942244647045614	7.95648539461539	0.9847962818818191	1.0445352270989257	0.606044700242146	4.811886824866759
chr12	110035685	110213171	0.61	177486	4	19.2623	3.3933999999999997	15.2865	15.229500000000002	8.488472480546044	6.750218730263578	0.4439833940675422	0.2990960285914743	0.3469452946240909	3.43842215431019	2.7343084025743147	0.6358020573164621	1.3018192232569055	0.33728878031324977	3.09104245335832
chr12	110035685	110283134	0.55	247449	4	19.459	3.1967	15.543000000000001	14.973	16.165759877626936	0.9270686668173154	0.5404332011380031	0.2990960285914743	2.1826764365294515	6.548257891143638	0.3755273342591332	0.6032439628691387	1.3018192232569055	0.8841358715898092	1.627600640862125
chr12	110177921	110213171	0.59	35250	4	15.12295	0.7459499999999997	4.373	4.316	1.9120791253107128	0.17382537502824658	0.16437387709526868	0.8070139998703155	0.3469452946240909	0.7745251269094626	0.07041137517358753	0.20507521090747002	0.606044700242146	0.33728878031324977	0.0
chr12	110177921	110283134	0.58	105213	4	15.31965	0.9426499999999995	4.6295	4.0595	9.589366522391606	7.503462022052647	0.577143486798534	0.8070139998703155	2.1826764365294515	3.884360863742911	3.0394243616598606	0.41492070949050264	0.606044700242146	0.8841358715898092	0.8958797346140275
chr12	111374984	111471114	0.54	96130	4	18.54915	4.172149999999999	0.04750000000000001	0.003499999999999996	8.40155979303192	1.9120791253107128	0.5014831028243045	1.1557971180937918	0.6508966457832868	3.4032164667233964	0.7745251269094624	0.8477003176347857	0.5495050194604756	0.26365844410247485	0.0
chr12	111374984	111736726	0.71	361742	4	21.87705	0.8442499999999988	0.07450000000000001	0.0305	6.28668439685492	4.026954521487713	0.2537161789753864	1.1557971180937918	2.2100347875743878	2.546544735444748	1.6311968581881104	0.28989171313218537	0.5495050194604756	0.8952179079107011	0.693147180559945
chr12	111374984	111751664	0.56	376680	4	23.4426	0.7213000000000012	0.15350000000000003	0.1095	10.168784439152429	0.14485447919020533	0.3494843121165413	1.1557971180937918	0.6124925124321586	4.119065447654869	0.058676145977989425	0.3212638936630714	0.5495050194604756	0.7194960817597033	0.693147180559945
chr12	111504941	111967380	0.52	462439	1	9.2131	9.2131	3.2199999999999998	3.149	1.5354574794161784	0.550447020922781	0.9968555735457219	0.6508966457832868	0.7838119581571994	0.6219671473666897	0.22296935471636045	0.5365673875078062	0.26365844410247485	0.3174983965510363	3.289463516433309
chr12	111706687	111736726	0.62	30039	4	17.42625	3.6065500000000013	0.07950000000000002	0.0255	2.6073806254236995	0.3476507500564934	0.40120818498036215	0.047101076774149084	2.2100347875743878	1.0561706276038125	0.140822750347175	0.23752519560982505	0.0362970419143532	0.8952179079107011	0.0
chr12	111706687	111751664	0.57	44977	4	18.9918	5.172100000000001	0.1585	0.1045	6.489480667721208	3.534449292241015	1.1542754150292294	0.047101076774149084	0.6124925124321586	2.6286913398139338	1.431697961862946	0.5176577967420297	0.0362970419143532	0.7194960817597033	0.0
chr12	111967380	112669102	0.75	701722	2	15.9098	2.516400000000001	3.1935	3.1755	1.100894041845562	0.11588358335216448	0.6876501535913263	0.10432443585898848	0.04596260294933529	0.4459387094327209	0.04694091678239165	0.7114834519902723	0.05795473032447143	0.3687575698817601	5.619575906033733
chr12	111967380	113002108	0.6	1034728	3	16.60655	1.819650000000001	3.267	3.102	1.2167776251977263	0.2317671667043288	0.6014091071287554	0.10432443585898848	0.017234066024027665	0.4928796262151126	0.09388183356478333	0.6415584048528532	0.05795473032447143	0.1533026773161198	5.578384350759622
chr12	111967380	113338313	0.68	1370933	2	17.2459	1.1803000000000008	3.1854999999999998	3.1835	1.071923146007521	0.08691268751412334	0.4581471317480366	0.10432443585898848	0.07781212073248707	0.43420348023712296	0.03520568758679371	0.5218194993946816	0.05795473032447143	0.11590977447755783	5.179928325705363
chr12	111967380	113447214	0.65	1479834	1	9.2131	9.2131	3.189	3.1799999999999997	1.2167776251977263	0.2317671667043288	0.4440092048207922	0.10432443585898848	0.2571975771444903	0.4928796262151126	0.09388183356478333	0.49661448050600543	0.05795473032447143	0.1041829197556203	4.330447579326071
chr12	112130610	112250907	0.8	120297	4	15.33605	1.2049500000000002	6.153	1.9360000000000008	4.9250522924669875	3.1867985421845217	0.05394549047541674	1.478767094393727	0.709880098081582	1.9949889632516462	1.290875211515771	0.20915177764501142	1.1500869038753527	0.7228643655262702	3.29583686600433
chr12	112669102	112825420	0.53	156318	4	13.6475	0.2541000000000002	3.1985000000000006	3.1805000000000008	1.5644283752542196	0.34765075005649326	0.04596260294933529	0.6451617009673004	1.6576469664347413	0.6337023765622876	0.14082275034717504	0.3687575698817601	0.9140280689451203	2.1702623806923316	4.64439089914137
chr12	112669102	113338313	0.54	669211	3	14.7295	1.3361	0.010000000000000002	0.008	1.1878067293596852	0.028970895838041133	0.2174946028835726	0.6451617009673004	0.07781212073248707	0.4811443970195146	0.01173522919559794	0.3229414651972715	0.9140280689451203	0.11590977447755783	4.080809374884442
chr12	112957575	113002108	0.52	44533	1	7.39345	7.39345	2.1164999999999994	1.9514999999999993	2.4045843545574117	0.9560395626553566	0.2185844430328478	0.7056261670259525	0.017234066024027665	0.9740240232346273	0.38726256345473137	0.19394895219185926	0.301655302421653	0.1533026773161198	0.0
chr12	113002108	113338313	0.54	336205	2	15.42625	0.6393500000000003	0.08350000000000002	0.08150000000000002	1.3036903127118498	0.14485447919020544	0.017234066024027665	0.2185844430328478	0.07781212073248707	0.5280853138019063	0.05867614597798962	0.1533026773161198	0.19394895219185926	0.11590977447755783	0.0
chr12	113338313	113447214	0.51	108901	1	8.0328	8.0328	0.0055000000000000005	0.0035000000000000005	1.3036903127118498	0.14485447919020544	0.26602965847917925	0.017234066024027665	0.2571975771444903	0.5280853138019063	0.05867614597798962	0.17931351761209666	0.1533026773161198	0.1041829197556203	0.36620409622270333
chr12	113338313	113468841	0.58	130528	4	16.59835	0.5327500000000001	0.0085	0.006500000000000001	1.448544791902055	0.289708958380411	0.2645662833947122	0.017234066024027665	0.4165196750835967	0.5867614597798959	0.11735229195597921	0.1668652349459866	0.1533026773161198	0.16871945827659593	0.36620409622270333
chr12	113338313	113573598	0.57	235285	4	15.5902	0.4753999999999996	9.3805	9.378499999999999	2.0859045003389594	0.9270686668173153	0.6412666575621824	0.017234066024027665	1.2225849034893006	0.84493650208305	0.3755273342591333	0.3866438435271057	0.1533026773161198	0.8108743377863729	0.9344174045708424
chr12	113338313	114861520	0.62	1523207	3	15.0	1.0655999999999999	0.010000000000000002	0.008	1.1298649376836032	0.028970895838041133	0.3342897355706811	0.017234066024027665	0.0764448606768822	0.4576739386283188	0.011735229195597885	0.4330427595370608	0.1533026773161198	0.13492105988742703	1.9821867330218
chr12	113430648	113468841	0.57	38193	4	17.9344	0.8033000000000001	0.09800000000000002	0.08300000000000002	3.737245563107302	1.9989918128248358	0.7160612067947216	0.07781212073248707	0.4165196750835967	1.5138445662321316	0.8097308144962565	0.29005462678093985	0.11590977447755783	0.16871945827659593	0.0
chr12	113430648	113486647	0.59	55999	3	18.672150000000002	0.06555	6.3134999999999994	6.1325	5.446528417551727	0.28970895838041066	0.6208159968151096	0.07781212073248707	3.060006601964244	2.2062230887724086	0.1173522919559793	0.25147368765009204	0.11590977447755783	1.2395156509775795	0.0
chr12	113430648	113494827	0.55	64179	1	9.36885	9.36885	0.332	0.151	4.751226917438741	0.9850104584933972	0.9317055268813293	0.07781212073248707	1.5040772746104742	2.217958317968007	0.10561706276038119	0.37740558531161444	0.11590977447755783	0.891318934216787	0.0
chr12	113430648	113573598	0.59	142950	4	16.92625	1.8114499999999998	9.47	9.289000000000001	4.3746052715442065	1.3616321043879316	1.005216113023322	0.07781212073248707	1.2225849034893006	1.7720196085352855	0.5515557721931023	0.561517787323468	0.11590977447755783	0.8108743377863729	2.6390573296152597
chr12	113430648	113612295	0.51	181647	4	18.1967	0.5410000000000004	0.11900000000000001	0.06200000000000001	5.243732146685439	0.4925052292466985	1.0411512881067804	0.07781212073248707	0.8324748571260979	2.124076484403223	0.1994988963251647	0.6522478981692876	0.11590977447755783	3.130643379039381	2.292483739335285
chr12	113447214	113486647	0.61	39433	1	9.3033	9.3033	6.2275	6.2185	3.302682125536686	1.8541373336346307	0.3291395870322424	1.3151100851265791	3.060006601964244	1.3378161282981627	0.7510546685182666	0.13332444094103585	0.5327111164487284	1.2395156509775795	0.0
chr12	113503148	113573598	0.58	70450	4	14.67215	0.44265000000000043	10.343	8.416	3.882100042297508	0.8691268751412331	1.013261708231842	1.5040772746104742	1.2225849034893006	1.572520712210121	0.35205687586793755	0.6902880026480877	0.891318934216787	0.8108743377863729	0.0
chr12	113531180	113612295	0.63	81115	4	15.6475	2.0081999999999995	0.2125	0.1555	9.125832188982947	4.374605271544207	0.8714662620331664	1.6453219953682021	0.8324748571260979	3.696597196613344	1.7720196085352855	0.7951281471861698	0.79708463143616	3.130643379039381	1.9459101490553101
chr12	113634846	113863155	0.54	228309	4	15.53275	2.1557500000000003	0.06550000000000002	0.06150000000000001	4.780197813276782	2.926060479642151	0.10252983385296774	0.8324748571260979	1.8710412233072689	1.9363128172736566	1.1852581487553897	1.0111534312523915	3.130643379039381	0.7579019203503979	2.9306527164833978
chr12	113748289	113863155	0.65	114866	4	15.09835	1.7213500000000002	0.16450000000000004	0.03749999999999999	5.4754993133897685	2.2307589795291642	0.13518708903583332	0.06946293440712235	1.8710412233072689	2.2179583179680065	0.9036126480610397	0.9668849712459622	1.0559771835076959	0.7579019203503979	2.0794415416798366
chr12	113877524	114350578	0.57	473054	4	16.09835	0.6393499999999994	15.2105	14.840499999999999	4.403576167382248	0.4635343334086579	0.14502167055871282	1.8710412233072689	0.6734638903522734	1.7837548377308836	0.1877636671295666	0.22028951294547666	0.7579019203503979	0.27279974883846536	3.2346251583978853
chr12	114180659	114203877	0.55	23218	0	0.0	0.0	0.0145	0.0055	2.4045843545574117	0.6663306042749455	0.3194310162175262	0.1024999060971702	0.08689234680566653	0.9740240232346272	0.26991027149875213	0.1293917940422546	0.17947180200841664	0.241262508462269	0.0
chr12	114418400	114946411	0.53	528011	4	20.7131	0.7131000000000007	0.03900000000000001	0.035	4.4904888548963715	0.6663306042749453	0.04433332608058774	8.45117845441199	0.12713394417797644	1.8189605253176773	0.269910271498752	0.11592742477758748	3.4233154780528734	0.12391729336673125	0.63561076606959
chr12	114861520	114946411	0.65	84891	4	17.680300000000003	3.7459000000000007	0.046000000000000006	0.028000000000000004	2.462526146233494	1.361632104387932	0.0764448606768822	0.03818153811476802	0.12713394417797644	0.9974944816258231	0.5515557721931021	0.13492105988742703	0.11228870687248414	0.12391729336673125	0.0
chr12	115063084	115106321	0.69	43237	4	17.6721	2.2787000000000006	0.1785	0.0705	3.041944062994316	0.8980977709792741	0.2787402610871499	0.12713394417797644	0.01842435379199176	1.2321990655377815	0.36379210506353554	0.11290920612828675	0.12391729336673125	0.16832418984248518	0.0
chr12	116037196	116333192	0.51	295996	1	6.43445	6.43445	16.8575	16.8185	2.6653224170997816	0.2897089583804111	0.027405271809928206	0.01842435379199176	0.7238732011709701	1.0796410859950085	0.11735229195597918	0.04472134262839515	0.16832418984248518	0.2932190282199737	0.0
chr12	116037196	116360941	0.54	323745	1	7.59835	7.59835	17.0155	16.6605	2.201788083691124	0.7532432917890688	0.18613249113693028	0.01842435379199176	0.16339651536147265	0.8918774188654417	0.30511595908554584	0.10613523323822979	0.16832418984248518	0.18732158818145844	0.0
chr12	116333192	116354964	0.52	21772	4	17.37705	4.5081500000000005	3.1830000000000003	3.144	6.866102313615741	4.490488854896371	0.7238732011709701	0.027405271809928206	6.087911188318492	2.7812493193567067	1.8189605253176775	0.2932190282199737	0.04472134262839515	2.466027751325244	0.0
chr12	116360941	117047667	0.8	686726	1	7.59835	7.59835	0.5020000000000001	0.14699999999999994	1.0719231460075207	0.3766216458945343	0.26054678677630067	6.087911188318492	0.4186773338934498	0.43420348023712296	0.15255797954277292	0.24976789858380077	2.466027751325244	0.21335951453089722	5.268362740171085
chr12	116436118	116990433	0.51	554315	1	10.7787	10.7787	0.13949999999999999	0.07649999999999998	3.5344492922410145	0.6373597084369043	0.2245275132735441	0.16339651536147265	0.43594123479707036	1.431697961862946	0.25817504230315425	0.241007097341199	0.18732158818145844	0.32106643946489977	0.0
chr12	116436118	117037218	0.6	601100	4	20.172150000000002	1.385250000000001	7.906	7.843	5.098877667495234	2.201788083691124	0.2409823310434296	0.16339651536147265	2.08499508758799	2.0654003384252335	0.8918774188654418	0.24723830067052413	0.18732158818145844	0.8445681266235654	5.2040066870768
chr12	116436118	117125797	0.54	689679	4	20.5328	1.0246000000000013	0.0585	0.004499999999999997	3.592391083917097	0.6953015001129867	0.32899371476228495	0.16339651536147265	2.797331795508406	1.4551684202541417	0.28164550069435	0.2669390769046761	0.18732158818145844	1.1331140721344102	3.151309487872455
chr12	116990433	117047667	0.6	57234	0	0.0	0.0	0.4325	0.21650000000000003	2.4335552503954525	1.738253750282466	0.7370029063177106	0.2880476310347501	0.4186773338934498	0.9857592524302252	0.7041137517358751	0.41664020906200805	0.3752844228872282	0.21335951453089722	5.2040066870768
chr12	117037218	117047667	0.54	10449	1	9.39345	9.39345	8.199	7.55	3.997983625649672	3.302682125536686	2.08499508758799	0.43594123479707036	0.4186773338934498	1.6194616289925128	1.3378161282981627	0.8445681266235654	0.32106643946489977	0.21335951453089722	0.0
chr12	117047667	117125797	0.69	78130	1	9.7541	9.7541	0.35150000000000003	0.2975	2.491497042071535	1.7961955419585485	0.7712717693987649	2.08499508758799	2.797331795508406	1.009229710821421	0.7275842101270709	0.34125740090104273	0.8445681266235654	1.1331140721344102	1.09861228866811
chr12	117047667	117131431	0.79	83764	1	7.13935	7.13935	8.629000000000001	7.98	1.3326612085498908	0.6373597084369043	0.9075453736571779	2.08499508758799	0.47522486508986844	0.5398205429975043	0.2581750423031542	0.3945179959744489	0.8445681266235654	0.19249914612422256	1.09861228866811
chr12	117047667	117301171	0.54	253504	1	9.63935	9.63935	0.35300000000000004	0.296	1.651341062768343	0.9560395626553563	0.5567809759330672	2.08499508758799	1.0985147366968315	0.6689080641490814	0.38726256345473137	0.8165924127838112	0.8445681266235654	0.5887057639333547	2.5347189575666924
chr12	117047667	118005146	0.55	957479	0	0.0	0.0	0.341	0.30800000000000005	1.3326612085498908	0.6373597084369043	0.5039684850303898	2.08499508758799	0.45592046169829614	0.5398205429975043	0.2581750423031542	0.4503485314696718	0.8445681266235654	0.6371443411006247	2.501212980815456
chr12	117047667	118295649	0.73	1247982	0	0.0	0.0	0.933	0.28400000000000003	1.100894041845562	0.4055925417325754	0.4681838578293701	2.08499508758799	2.4455738727970595	0.44593870943272085	0.1642932087383708	0.4081812309172043	0.8445681266235654	0.990627631001833	2.501212980815456
chr12	117141185	117231324	0.53	90139	4	17.6393	2.7376999999999994	7.3975	7.360499999999999	2.5784097295856583	0.14485447919020533	0.5656683197611726	0.47522486508986844	0.13604669971333747	1.0444353984082146	0.05867614597798959	1.4102220198439817	0.19249914612422256	0.6438271976968406	3.970825626465275
chr12	117141185	117424936	0.7	283751	4	18.53275	1.8442499999999988	11.3825	3.3754999999999997	4.548430646572453	1.8251664377965895	0.5104985680762553	0.47522486508986844	0.6068933612594232	1.842430983708873	0.7393194393226687	0.7510520216388953	0.19249914612422256	0.3529300735499102	3.5007770429646423
chr12	117197777	117231324	0.61	33547	4	16.58195	1.6803499999999998	0.18050000000000005	0.14350000000000007	5.852120959284303	3.4185657088888504	0.40761507245224315	0.6593602247560952	0.13604669971333747	2.3705162975107794	1.3847570450805542	0.49533742334535585	1.9525536843679319	0.6438271976968406	0.0
chr12	117197777	117301171	0.51	103394	3	18.7705	0.5082000000000004	0.19050000000000006	0.13350000000000006	5.939033646798427	3.331653021374727	0.22415920334287176	0.6593602247560952	1.0985147366968315	2.405721985097573	1.3495513574937603	0.595648517500995	1.9525536843679319	0.5887057639333547	0.0
chr12	117197777	117424936	0.51	227159	4	17.4754	0.7868999999999993	4.1655	3.8415	7.822141876271099	1.4485447919020555	0.4734127432802952	0.6593602247560952	0.6068933612594232	3.168511882811438	0.5867614597798958	0.4517225559467518	1.9525536843679319	0.3529300735499102	3.03072845946401
chr12	117301171	117424936	0.75	123765	4	17.983600000000003	1.2950999999999997	4.032	3.9749999999999996	4.490488854896371	1.8831082294726718	0.6816405985567463	0.13604669971333747	0.6068933612594232	1.8189605253176773	0.7627898977138645	0.3314859715413107	0.6438271976968406	0.3529300735499102	3.03072845946401
chr12	117301171	117557623	0.52	256452	4	16.2131	3.0656	0.041	0.016	2.549438833747617	0.057941791676082044	0.4862147134236774	0.13604669971333747	2.2409594045288372	1.032700169212617	0.02347045839119588	0.3122658588381459	0.6438271976968406	0.9656296885814717	2.63752332216504
chr12	117463507	117557623	0.62	94116	4	17.319650000000003	4.17215	2.2815000000000003	2.2565000000000004	3.650332875593179	1.1588358335216442	0.17976755460725066	0.6068933612594232	2.2409594045288372	1.4786388786453375	0.4694091678239166	0.2703257352209644	0.3529300735499102	0.9656296885814717	4.48863636973214
chr12	117463507	118025480	0.51	561973	4	19.7131	1.7787000000000006	2.3735	2.1645	4.577401542410495	0.23176716670432862	0.4322129189589831	0.6068933612594232	0.09819711930475475	1.854166212904471	0.0938818335647833	0.32475988072369816	0.3529300735499102	0.10153517848758743	2.828252509943807
chr12	117650717	118025480	0.63	374763	4	18.5	0.5655999999999999	0.2465	0.03749999999999998	3.5054783964029737	0.8401559793031923	0.16388570690448936	1.4976681038668247	0.09819711930475475	1.419962732667348	0.34032164667233955	0.13251972568201875	1.2803629087702324	0.10153517848758743	0.693147180559945
chr12	117674486	117804929	0.51	130443	3	20.93445	3.311449999999999	9.025000000000004	8.948000000000004	5.881091855122344	0.08691268751412329	0.17412342814121284	0.321776957433752	0.1099700866405512	2.3822515267063773	0.035205687586793655	0.1057981611433588	0.13034206351288866	0.09940688710616016	1.38629436111989
chr12	117674486	118025480	0.72	350994	4	21.09015	3.1557499999999994	9.091000000000003	8.882000000000003	5.069906771657193	0.7242723959510271	0.1538537691302661	0.321776957433752	0.09819711930475475	2.0536651092296356	0.293380729889948	0.1329346692014602	0.13034206351288866	0.10153517848758743	0.693147180559945
chr12	117674486	118275099	0.56	600613	4	23.9754	0.2705000000000002	8.996500000000003	8.976500000000003	7.503462022052646	1.7092828544444254	0.1547396307579687	0.321776957433752	1.9226263633322003	3.0394243616598606	0.6923785225402772	0.15021393485614995	0.13034206351288866	0.7787974923984219	0.693147180559945
[truncated: 14,362 more rows]
