# Supplementary material for: CTCF-anchored chromatin loop dynamics during human meiosis
Source: BMC Biol. 2025 Mar 20;23:83. doi: 10.1186/s12915-025-02181-3 (PMC11927364; doi:10.1186/s12915-025-02181-3)
Supplement: Supplementary file 3 — Additional file 3: Genomic coordinates (hg19) of predicted chromatin loops in the eight germline cell types. [file 12915_2025_2181_MOESM3_ESM.gz › Predicted_Loops/SSCs_Lollipop_loops_with_features.txt]

chrom	anchor1	anchor2	probability	length	motif_pattern	avg_motif_strength	std_motif_strength	avg_conservation	std_conservation	avg_CTCF	std_CTCF	CTCF_in-between	CTCF_upstream	CTCF_downstream	avg_ATAC	std_ATAC	ATAC_in-between	ATAC_upstream	ATAC_downstream	expression
chrX	1257804	1365724	0.85	107920	2	20.19675	3.5737499999999986	1.257	0.3999999999999997	6.164916046822213	3.5691619218444393	0.21647319426241626	-0.09259257526838896	0.34996902480890263	4.067493009077095	3.0344789115337063	0.5312479838181811	-0.10639540311856831	1.08424622946319	0.0
chrX	1257804	1710619	0.9	452815	2	14.836100000000002	1.7869000000000002	3.4255000000000004	1.7685000000000006	15.25005548424442	12.654301359266647	0.3181527863172961	-0.09259257526838896	1.6941620432981712	6.068957823067412	5.035943725524023	0.9524494235490543	-0.10639540311856831	0.6742138083917751	2.464439226161448
chrX	1257804	1780333	0.79	522529	3	16.71315	0.09014999999999951	1.2479999999999998	0.4089999999999997	43.3166469605666	40.72089283558883	0.5017351508198687	-0.09259257526838896	0.5662199616058813	17.238422752755305	16.205408655211915	0.9153281964495543	-0.10639540311856831	0.41497261920234635	2.7395513509718064
chrX	1257804	2243353	0.79	985549	3	14.71315	1.9098500000000005	8.2205	6.5635	8.598435538988877	6.002681414011103	0.5320307090215812	-0.09259257526838896	0.7187145093574516	3.4218591981124766	2.3888451005690876	0.6802565365148354	-0.10639540311856831	1.2480950484166686	2.7395513509718064
chrX	1257804	2382402	0.8	1124598	1	8.3115	8.3115	0.9769999999999999	0.6799999999999997	16.3856979139222	13.789943788944425	0.5539588279497791	-0.09259257526838896	0.43255191895197825	6.520901490742644	5.487887393199255	0.7500066785146134	-0.10639540311856831	0.540438464635324	2.7395513509718064
chrX	1257804	2511424	0.84	1253620	3	16.3607	0.26229999999999976	0.8429999999999997	0.8139999999999997	7.138323843688878	4.542569718711103	0.54146368411615	-0.09259257526838896	5.38057331856481	2.84078876824432	1.807774670700931	0.7284380132961791	-0.10639540311856831	2.141269096891393	2.967466092643544
chrX	1257804	2527103	0.73	1269299	3	17.3033	0.680299999999999	0.8569999999999998	0.7999999999999998	16.87240181235553	14.276647687377757	0.6012387252676206	-0.09259257526838896	4.799110399632643	6.71459163403203	5.681577536488641	0.7458899915611028	-0.10639540311856831	1.9098683695745096	2.967466092643544
chrX	1257804	2545493	0.72	1287689	3	18.114800000000002	1.4917999999999996	0.8604999999999998	0.7964999999999998	3.0824580234111068	0.4867038984333327	0.6601822924092859	-0.09259257526838896	0.10303831554415413	1.2267042408327746	0.19369014328938539	0.7621121192044195	-0.10639540311856831	0.35623473495817415	2.7779395166365775
chrX	1257804	2747030	0.69	1489226	2	15.23775	1.385250000000001	0.8589999999999998	0.7979999999999997	3.0824580234111068	0.4867038984333327	0.5847839810277575	-0.09259257526838896	0.010272252271136047	1.2267042408327746	0.19369014328938539	0.7071847204154945	-0.10639540311856831	0.02978382751401338	2.9359560412974934
chrX	11776506	12156651	0.52	380145	1	11.1967	11.1967	31.403999999999996	0.2680000000000007	9.896312601477764	2.1090502265444417	0.14339485360726367	0.02164722581950779	0.020870862525937083	4.3903099145594044	0.3873802865787712	0.06657682039698809	0.032225714322918764	0.02427858307798851	0.0
chrX	26671828	27416901	0.6	745073	4	19.6066	0.2458999999999989	4.190500000000001	3.926500000000001	7.949497007744432	2.433519492166663	0.027871138800925805	0.06075160611422291	0.07801912136808495	3.1636056737266296	0.9684507164469276	0.029115665241407452	0.05526146604279482	0.08871063873737108	2.484906649788
chrX	46545540	46618507	0.56	72967	1	10.63115	10.63115	3.407000000000001	2.875000000000001	8.436200906177765	4.867038984333326	0.24902050070366624	0.23337026539641403	1.1371888341909373	3.3572958170160145	1.9369014328938545	0.09910094539728541	0.09287273081151401	0.4525590794537323	0.0
chrX	47053029	47382962	0.53	329933	4	17.7869	2.8033	16.9355	8.810500000000005	13.627709156133312	5.515977515577768	0.23209180860006223	1.2262481745535523	0.26968874025743106	5.423324012102793	2.195154957279702	0.7686559421061308	0.8274806376279535	1.0732614000450795	3.7866259008247702
chrX	48774861	49020202	0.52	245341	4	17.63935	0.19674999999999976	22.420499999999993	5.274499999999996	13.303239890511092	1.2978770624888867	1.6663797517903627	7.5880116550935375	5.91514320965147	8.199549399250651	2.388845100569087	1.2021045192146342	3.019747878509983	3.201451062500021	3.55112688798484
chrX	49460219	49969244	0.51	509025	4	15.4918	2.0984	0.6329999999999995	0.5939999999999994	7.787262374933322	0.6489385312444433	0.1376854994831293	0.09868688644037148	0.018958407448337173	3.0990422926301675	0.2582535243858475	0.13495493833630054	0.3590740968158185	0.06515915872007472	2.739615492214436
chrX	67458819	68441805	0.52	982986	4	16.7623	2.467200000000001	6.4245	0.6684999999999999	6.002681414011102	0.48670389843333295	0.0607357021101916	0.008101852444231358	0.3647942275229925	2.388845100569087	0.1936901432893856	0.12558183397976674	0.015315128126050981	0.1451746049857201	3.170206311917197
chrX	68114665	68441805	0.72	327140	4	17.13935	2.0901500000000004	22.113500000000002	15.0205	6.002681414011102	0.48670389843333295	0.05157547781486682	0.05897266948246344	0.3647942275229925	2.388845100569087	0.1936901432893856	0.0931525214817203	0.17471322324447824	0.1451746049857201	3.13549421592915
chrX	68114665	68505846	0.63	391181	4	19.606550000000002	4.5573500000000005	34.562000000000005	2.5719999999999974	5.353742882766658	0.16223463281111083	0.10285312665276558	0.05897266948246344	0.25560813644513825	2.13059157618324	0.06456338109646165	0.10166915764165561	0.17471322324447824	0.10172258067658192	3.13549421592915
chrX	68441805	68505846	0.51	64041	3	21.6967	2.4672	19.541500000000003	12.448500000000003	5.840446781199992	0.6489385312444438	0.3647942275229925	0.05157547781486682	0.25560813644513825	2.3242817194726255	0.25825352438584726	0.1451746049857201	0.0931525214817203	0.10172258067658192	0.0
chrX	106898471	107020534	0.79	122063	4	20.82785	1.40165	1.3445	1.1955	6.002681414011102	0.8111731640555545	0.19139122522631727	0.0265636396207454	0.6342193570007184	2.388845100569087	0.3228169054823089	0.07616662606924705	0.1379838807306288	0.2523958376536358	4.12713438504509
chrX	114565194	114925118	0.69	359924	4	21.33605	0.04094999999999871	6.458500000000001	6.3375	3.4069272890333284	0.4867038984333327	0.01802987661963202	0.1760411209909326	0.03809854021476012	1.3558310030256981	0.1936901432893855	0.09901808816652106	0.44247064765313393	0.03214303580181224	5.63478960316925
chrX	118138923	118344693	0.61	205770	4	13.86885	0.8688500000000001	3.3855000000000004	2.6705000000000005	3.5691619218444393	0.9734077968666652	0.07568899620871188	0.2638750231694203	0.26861321402186694	1.4203943841221602	0.3873802865787709	0.14558686314214067	0.10501249571391268	0.6084969928057155	2.19722457733622
chrX	128771641	128977621	0.65	205980	4	19.08195	3.5573499999999996	6.2364999999999995	2.0034999999999994	11.19418966396665	6.976089210877767	0.09451478753924315	0.3965612723560314	0.3892726877069065	4.454873295655866	2.7762253871478584	0.037613388346322066	0.3021062799998563	0.6744809811984734	1.2424533248939975
chrX	128771641	129194338	0.63	422697	4	22.9672	0.3279000000000014	9.8205	1.5805000000000007	11.843128195211094	7.625027742122211	0.2456373359619561	0.3965612723560314	0.9019705573353698	4.713126820041714	3.0344789115337063	0.36413577700803407	0.3021062799998563	0.8297826195541583	2.642750381544818
chrX	132926647	133683688	0.61	757041	4	19.6803	2.0410000000000004	21.000999999999998	1.0410000000000021	7.1383238436888785	3.569161921844439	0.041145789329419785	0.03884094242219611	0.120898634171434	2.8407887682443205	1.4203943841221605	0.19308266633166443	0.09789596701530438	0.04811318309044453	4.9308825113817365
chrX	134822041	134847494	0.51	25453	3	17.7623	2.7951000000000006	4.463500000000002	4.393500000000001	6.002681414011102	0.8111731640555545	2.906494030639475	0.21256694186156513	0.6497035047258142	2.388845100569087	0.3228169054823089	1.1566770824651942	0.08459377777799466	0.25855795552703237	0.0
chrX	152110225	152127451	0.52	17226	3	18.9836	0.7377000000000002	1.6334999999999997	1.6315	12.816535992077759	2.757988757788885	2.8630749085439278	1.0159918698962835	0.10115974053422742	5.1005071066204835	1.0975774786398511	1.139397878400348	0.4043271720126098	0.1188564616118319	0.0
chrX	153193631	155095201	0.54	1901570	1	7.2131	7.2131	0.942	0.917	15.736759382677754	9.57184333585554	0.507119200150004	0.6748171316222201	0.0	6.2626479663567975	3.8092394846912483	0.457138765905416	0.6207103887235257	0.0	3.614557928823591
chrX	153237298	155095201	0.56	1857903	0	0.0	0.0	20.892500000000002	19.0335	30.824580234111064	24.65966418728885	0.4387025561845915	3.418047087874642	0.0	12.267042408327747	9.813633926662197	0.42256819335184653	1.9280154109461658	0.0	3.5348171729019833
chrX	153402331	153763102	0.55	360771	4	19.09015	0.2868499999999994	7.335	7.332	7.1383238436888785	3.569161921844439	1.3886386270534783	0.98304359013719	0.06670270932364838	2.8407887682443205	1.4203943841221605	1.002172941118289	0.920137623014053	0.26062570090426296	4.134366909420641
chrX	153402331	155095201	0.59	1692870	1	9.40165	9.40165	8.263	6.404	8.436200906177765	2.271284859355552	0.38563632318601554	0.98304359013719	0.0	3.3572958170160154	0.903887335350466	0.37406158877769563	0.920137623014053	0.0	3.4678148230774495
chrX	153523796	155095201	0.59	1571405	0	0.0	0.0	1.299	0.5599999999999999	24.821898820099964	18.65698277327775	0.36588883113047044	0.6411116268005863	0.0	9.878197307758658	7.424788826093109	0.38325397899828234	0.2551387060165618	0.0	3.4812786315396576
chrX	153607260	155095201	0.58	1487941	0	0.0	0.0	1.018	0.841	29.688937804433287	23.524021757611074	0.2538287641675752	2.3636216033057464	0.0	11.815098740652513	9.361690258986963	0.3252596068655127	1.4171392956091016	0.0	3.446553792802573
chrX	153626606	155095201	0.62	1468595	0	0.0	0.0	8.2	6.341	13.789943788944424	7.625027742122211	0.1396331703929566	8.922653226042694	0.0	5.487887393199256	3.0344789115337067	0.2827679974482022	3.550885841343708	0.0	3.300145969318417
chrX	153763102	155095201	0.77	1332099	1	9.6885	9.6885	0.9309999999999999	0.9279999999999999	4.867038984333326	1.2978770624888867	0.11399424240330468	0.3898499557645965	0.0	1.9369014328938547	0.5165070487716946	0.20395083822892396	1.05196459646093	0.0	2.9956737619176885
chrX	153977136	155095201	0.85	1118065	1	7.5	7.5	0.9319999999999999	0.927	4.704804351522215	1.4601116952999975	0.12304737973536602	0.06670270932364838	0.0	1.8723380517973929	0.5810704298681564	0.19310142647034684	0.26062570090426296	0.0	2.714503934016373
chrX	154285446	155095201	0.82	809755	1	10.09015	10.09015	0.996	0.863	6.813854578066656	0.6489385312444433	0.14425219433532344	0.0673543933048626	0.0	2.7116620060513963	0.25825352438584726	0.14734472558522202	0.3132782527985044	0.0	1.9664945096756272
chrX	154444710	155095201	0.83	650491	1	6.56555	6.56555	3.8755	2.0165	13.627709156133314	7.462793109311101	0.07781384436843336	0.41561012022135096	0.0	5.4233240121027935	2.9699155304372438	0.07384445831805143	0.4475460413558234	0.0	1.3416659183480786
chr13	19202949	19271495	0.77	68546	4	17.98365	0.3606499999999997	9.2745	3.647499999999999	9.896312601477764	6.976089210877768	0.32188472065928103	-0.23111763849416442	0.25537127173284974	3.938366246884171	2.776225387147859	0.12809820892712642	-0.22588884175362625	0.14808697661558246	0.0
chr13	19202949	19449376	0.83	246427	1	9.17215	9.17215	13.254000000000001	0.3320000000000025	15.08782085143331	1.78458096092222	0.2738726164317308	-0.23111763849416442	0.22963713815998904	6.00439444197095	0.7101971920610802	0.14252691189064198	-0.22588884175362625	0.3442955268938589	0.0
chr13	19202949	19692406	0.61	489457	4	15.71315	2.63115	6.5295	6.392499999999999	28.553295374755514	11.680893562399982	0.25190838201607957	-0.23111763849416442	0.38843693941923835	11.36315507297728	4.64856343894525	0.24271104758434295	-0.22588884175362625	0.4234944611035427	0.5972531564093516
chr13	19202949	20013169	0.69	810220	4	19.3443	1.0	7.7719999999999985	5.15	10.383016499911095	6.489385312444435	0.30595951585418457	-0.23111763849416442	0.36093719173739486	4.132056390173557	2.582535243858473	0.3142825097435825	-0.22588884175362625	0.14363964745530075	1.7805910175142265
chr13	19202949	20135428	0.68	932479	4	16.44265	1.901650000000001	10.373	2.5489999999999995	16.385697913922197	0.4867038984333325	0.31316773789007535	-0.23111763849416442	0.17173565539331143	6.520901490742644	0.19369014328938583	0.29190921693966626	-0.22588884175362625	0.6352012337395914	1.9741486172877871
chr13	19202949	20392380	0.67	1189431	4	19.508200000000002	1.1639	17.269499999999997	4.347499999999999	11.680893562399984	5.191508249955548	0.28261425772879784	-0.23111763849416442	0.9165210045180558	4.648563438945251	2.0660281950867785	0.36607036651519803	-0.22588884175362625	1.7463378422445004	2.4963053677452494
chr13	19202949	20532573	0.76	1329624	1	9.17215	9.17215	7.524999999999999	5.397	51.10390933549993	34.231507523144394	0.3494521672074372	-0.23111763849416442	1.0198789279025426	20.33746504538548	13.622873411353448	0.5116031172965604	-0.22588884175362625	0.9800936525131052	2.755430092624479
chr13	19202949	20756547	0.72	1553598	3	16.90985	1.43445	6.7295	6.1925	10.545251132722207	6.327150679633324	0.4461040445270048	-0.23111763849416442	1.46399774814618	4.196619771270019	2.5179718627620113	0.579142917897868	-0.22588884175362625	0.5826169351150426	2.8778551558593506
chr13	19202949	20771618	0.68	1568669	3	16.93445	1.4098500000000005	7.291499999999999	5.6305	11.518658929588872	5.353742882766659	0.4558834664491851	-0.23111763849416442	0.07230512882946445	4.584000057848789	2.13059157618324	0.5791762945461476	-0.22588884175362625	0.6154602716716262	2.9424906464574
chr13	19202949	21094718	0.66	1891769	1	9.17215	9.17215	6.9704999999999995	5.951499999999999	15.898994015488864	0.9734077968666659	0.39037115448882853	-0.23111763849416442	2.5149406972398016	6.327211347453259	0.3873802865787712	0.5853733265353821	-0.22588884175362625	1.4123152735220517	2.8640757797501473
chr13	19202949	21141164	0.66	1938215	1	9.17215	9.17215	6.4795	6.442499999999999	30.50011096848884	13.627709156133312	0.44128282165816307	-0.23111763849416442	1.1662603187157685	12.137915646134822	5.423324012102792	0.6051895727566438	-0.22588884175362625	0.4641284546351826	2.939377553384923
chr13	25258162	25321425	0.55	63263	1	12.09835	12.09835	8.480999999999998	8.046	10.220781867099985	3.4069272890333284	0.7385608372919389	4.185472790201628	5.359276918715332	4.067493009077094	1.3558310030256981	0.29391988612271003	1.6656633059186867	2.132793917728721	0.0
chr13	25569464	25861311	0.57	291847	4	20.213099999999997	2.4261999999999997	3.133999999999999	3.1299999999999994	18.332513507655527	9.896312601477764	0.1823316996989668	0.6788734856466562	0.6719048094658672	7.295662063900187	3.938366246884172	0.43713740777396565	0.5626608695428028	0.7595106238891166	3.2192243817714075
chr13	26759007	27070903	0.72	311896	4	18.7131	1.2868999999999993	4.052	1.8519999999999999	5.840446781199992	1.9468155937333305	0.5492849291062825	0.574342188971726	3.9944485184236838	7.553915588286032	6.004394441970948	0.5100551819250068	0.22856694026318933	1.5896427137444313	4.46729343519484
chr13	27056693	27070903	0.55	14210	4	16.59835	0.8278500000000006	2.9795	2.9244999999999997	4.055865820277772	0.16223463281111083	0.822019251400421	0.16440300885978423	3.9944485184236838	1.6140845274115456	0.06456338109646187	0.3271332469349227	0.25377479576373574	1.5896427137444313	0.0
chr13	27056693	27272751	0.56	216058	4	20.64755	4.87705	1.8644999999999998	1.8094999999999997	9.24737407023332	5.029273617144438	1.4837480418903954	0.16440300885978423	1.1178958333237612	3.6801127224983237	2.0014648139903164	0.5904768212545176	0.25377479576373574	0.6204921706536972	2.937465365426017
chr13	27316869	27446992	0.61	130123	4	17.672150000000002	1.819650000000001	0.023500000000000007	0.006500000000000004	10.383016499911095	2.9202233905999955	0.5485827904128308	1.1178958333237612	0.859176843972923	4.132056390173556	1.1621408597363128	0.2183156527473483	0.6204921706536972	0.5848641738264576	1.38629436111989
chr13	27316869	27504395	0.6	187526	4	17.516399999999997	1.6639	0.14050000000000004	0.11050000000000003	9.57184333585554	2.1090502265444413	0.6436577691171703	1.1178958333237612	0.3052907044650913	3.8092394846912474	0.8393239542540036	0.3305186792903563	0.6204921706536972	0.295812463054269	1.38629436111989
chr13	27334821	27446992	0.61	112171	4	18.2131	1.2787000000000006	0.5499999999999999	0.533	11.35642429677776	1.94681559373333	0.40496828223971476	1.4459414689047314	0.859176843972923	4.519436676752328	0.774760573157542	0.16116239230290638	0.5754312040682872	0.5848641738264576	0.0
chr13	27334821	27504395	0.56	169574	4	18.05735	1.1229499999999994	0.667	0.4159999999999999	10.545251132722207	1.1356424296777758	0.5587237758246474	1.4459414689047314	0.3052907044650913	4.196619771270019	0.45194366767523286	0.30459094482154964	0.5754312040682872	0.295812463054269	0.0
chr13	27334821	27699954	0.52	365133	1	8.4672	8.4672	0.8415000000000001	0.24149999999999983	9.085139437422209	0.32446926562222167	0.42298935028106893	1.4459414689047314	1.3944039655752383	3.615549341401862	0.1291267621929233	0.2998893398832734	0.5754312040682872	0.5549211846564864	0.0
chr13	27446992	27504395	0.52	57403	3	19.33605	0.15575000000000117	0.13400000000000004	0.11700000000000003	12.492066726455537	0.8111731640555542	0.859176843972923	0.40496828223971476	0.3052907044650913	4.97138034442756	0.3228169054823091	0.5848641738264576	0.16116239230290638	0.295812463054269	0.0
chr13	29329110	29370524	0.6	41414	4	17.35245	1.6803500000000007	0.014	0.007000000000000001	8.922904804611097	0.16223463281111083	0.6267817947983227	0.3036106313798287	3.6353556900338044	3.5509859603054004	0.06456338109646165	0.2494359630905948	0.6506004483155989	1.4467370546590774	0.0
chr13	30689151	30728542	0.59	39391	1	9.41805	9.41805	0.19700000000000004	0.11000000000000001	8.111731640555544	0.6489385312444438	2.56998834439677	0.12241043723172348	0.9849641434113449	3.2281690548230912	0.2582535243858475	1.022760270218887	0.1596763700826311	0.3919792849129653	0.0
chr13	31553382	31618422	0.64	65040	4	20.459	0.32789999999999964	0.8815000000000004	0.15350000000000025	9.896312601477764	0.4867038984333325	0.4589663658862915	0.39916431334344776	0.3549991965232185	3.938366246884171	0.19369014328938583	0.18265163163820688	0.535560286770531	1.1488013796387597	0.693147180559945
chr13	32230187	32316460	0.69	86273	4	20.13935	4.434449999999999	1.4395	1.3595	5.515977515577769	1.94681559373333	0.3008767661931049	0.09111945642509266	0.05662145809653987	2.195154957279702	0.7747605731575419	0.11973782035438539	0.03626217219183547	0.30522304997573785	1.09861228866811
chr13	36788695	36833633	0.52	44938	3	15.4016	1.0082000000000004	15.313000000000002	8.009000000000002	8.111731640555544	0.6489385312444438	0.6353931054954718	0.4667671083192467	0.9441721797300249	3.2281690548230912	0.2582535243858475	0.2528629461252677	0.1857560384951609	0.7395627538676243	0.0
chr13	40229829	40516777	0.59	286948	4	16.836100000000002	1.7540999999999993	1.8984999999999999	1.8714999999999997	12.005362828022204	4.867038984333326	0.14473725552937947	1.4062041202430486	0.14177466439247194	4.777690201138175	1.936901432893855	0.057600072350022395	0.5596172096026648	0.1378388182799051	0.0
chr13	76270160	76593679	0.58	323519	4	16.83605	4.049150000000001	8.2855	7.724500000000001	4.704804351522215	0.16223463281111083	0.04814098940051942	0.40288087072551826	0.24323175852348966	1.8723380517973929	0.06456338109646187	0.019158332540779165	0.8308096132786229	0.09679724019592405	0.0
chr13	76764430	77047752	0.51	283322	4	19.4426	4.2951	0.40600000000000025	0.3330000000000002	11.19418966396665	7.30055847649999	0.17865610661038178	0.24323175852348966	0.11959738001197374	4.454873295655865	2.9053521493407817	0.07109852006584765	0.09679724019592405	0.047595332082032496	0.0
chr13	78493171	78695796	0.61	202625	4	17.147550000000003	3.86885	10.219000000000001	10.029000000000002	7.1383238436888785	2.595754124977774	0.08967441764266214	0.19971586773939323	0.021067779787119847	2.8407887682443205	1.0330140975433892	0.035687100223584074	0.07947952577352477	0.19423389338841257	0.2310490601866483
chr13	80917058	80929986	0.55	12928	4	21.9508	4.6884999999999994	1.072	0.9150000000000001	14.438882320188867	4.380335085899993	3.112174268034924	1.0250364721166587	0.8288771609749243	8.005859255961266	0.5165070487716958	1.2385302066771762	0.8078546175136067	0.329862441199499	0.0
chr13	94107236	95014820	0.54	907584	4	17.663899999999998	3.7131	16.664	8.083	6.1649160468222135	2.271284859355552	0.020020492731079895	0.3139864014466506	0.02347501180172203	3.615549341401862	2.066028195086778	0.007967415338749608	0.16584932398044253	0.23168621552641144	0.0
chr13	95844134	96130809	0.63	286675	4	20.5246	0.6721000000000004	0.002	0.001	6.3271506796333234	0.16223463281111128	0.5251721958619024	0.02347501180172203	0.5255768782941648	2.5179718627620113	0.06456338109646187	0.20899910231975782	0.23168621552641144	0.2091601509543463	3.8347476255038444
chr13	97670384	97680912	0.55	10528	4	18.63935	1.3114500000000007	0.015	0.008	4.867038984333326	0.32446926562222167	2.3422933308595035	0.5085027768483503	0.20765010722371244	1.9369014328938547	0.12912676219292374	0.932146079660163	0.3541392580760732	0.08263705951746413	0.0
chr13	97670384	98011805	0.6	341421	4	17.68855	0.3606499999999997	0.6719999999999996	0.6649999999999997	4.542569718711104	0.6489385312444433	0.3041118296739537	0.5085027768483503	0.023548259907946012	1.807774670700931	0.25825352438584737	0.24205051184160065	0.3541392580760732	0.4099959563873518	2.5649493574615403
chr13	97762166	98011805	0.64	249639	4	20.40165	2.352450000000001	0.6859999999999996	0.6509999999999997	6.651619945255545	2.7579887577888846	0.2495527501691105	0.20765010722371244	0.023548259907946012	2.6470986249549346	1.097577478639851	0.26483402930943045	0.08263705951746413	0.4099959563873518	2.5649493574615403
chr13	97762166	98452730	0.52	690564	4	21.89345	0.8606499999999997	0.12450000000000003	0.08950000000000002	6.3271506796333234	3.0824580234111063	0.10524892044673291	0.20765010722371244	0.35241584188359043	2.517971862762011	1.2267042408327744	0.3575198957849961	0.08263705951746413	0.14024846550768288	2.372942083020693
chr13	99828894	100089199	0.55	260305	4	17.7541	0.9836000000000009	0.6834999999999997	0.6144999999999997	8.598435538988877	0.4867038984333325	0.6382061965716276	1.5623826602701836	0.049093686518201306	3.4218591981124766	0.19369014328938539	0.25398245228780436	0.8405415881299592	0.39292024494955136	2.944897042549485
chr13	113597941	115000418	0.54	1402477	3	13.549199999999999	0.5656000000000008	0.3675	0.06949999999999995	23.199552491988854	4.0558658202777735	0.7514391856272696	0.5885669192491166	0.0	9.23256349679404	1.6140845274115452	0.6109798548655281	0.4032792661314061	0.0	2.636489551181424
chr13	113683885	115000418	0.53	1316533	2	16.5	3.516400000000001	0.26999999999999996	0.16699999999999998	16.223463281111087	11.03195503115554	0.7866919369785124	0.2114199813232386	0.0	6.456338109646182	4.390309914559404	0.6363489810796149	0.22236294336489693	0.0	2.7595197321824894
chr13	113750811	115000418	0.68	1249607	1	6.4918	6.4918	6.031999999999999	5.594999999999999	23.037317859177744	4.2181004530888835	0.78624154338451	0.7951014487948534	0.0	9.168000115697577	1.6786479085080073	0.6476968722368276	0.42446713806955744	0.0	2.7595197321824894
chr13	113863418	115000418	0.55	1137000	3	14.07375	1.0901500000000004	0.22099999999999997	0.21599999999999997	43.96558549181104	16.710167179544417	0.7134328619661867	1.5213954039139048	0.0	17.496676277141155	6.650028252935568	0.5083301561790029	2.0548914174937543	0.0	2.6810323150981805
chr13	113951362	115000418	0.72	1049056	1	6.4918	6.4918	0.34299999999999997	0.09399999999999999	32.771395827844394	5.515977515577767	0.6260159549341281	1.7562013376259613	0.0	13.041802981485286	2.1951549572797022	0.49235412482431307	0.6989031520493911	0.0	2.412903923411026
chr13	114048246	115000418	0.69	952172	2	16.2705	3.286900000000001	0.295	0.142	21.739440796688857	5.51597751557777	0.5615848289441628	1.2592424329502845	0.0	8.651493066925884	2.1951549572797013	0.4697629254339421	0.7143795109141559	0.0	2.510138057866732
chr13	114145163	115000418	0.76	855255	2	14.32785	1.3442500000000006	1.7014999999999993	1.2644999999999995	32.122457296599954	4.867038984333327	0.4780226653851768	1.2989885681709301	0.0	12.78354945709944	1.9369014328938547	0.4336157766023896	0.7887475181672029	0.0	2.419861123612488
chr13	114427733	115000418	0.8	572685	3	15.9836	3.0	0.2825	0.15449999999999997	22.550613960744414	4.704804351522215	0.5348472314577426	0.36285624070715955	0.0	8.974309972408193	1.8723380517973922	0.45816737085137704	0.3838570274341079	0.0	2.3057782558671183
chr13	114454597	115000418	0.79	545821	1	6.4918	6.4918	0.2355	0.20149999999999998	17.845809609222197	9.409608703044432	0.4541681594064307	2.174079355717686	0.0	7.1019719206108	3.744676103594785	0.4381340468419035	0.8652031415547295	0.0	2.3057782558671183
chr13	114538583	115000418	0.86	461835	1	6.4918	6.4918	10.927000000000003	10.490000000000002	18.65698277327775	8.598435538988877	0.46369312700567594	0.4017908178114336	0.0	7.424788826093109	3.421859198112476	0.40932709701612097	0.5965420871437428	0.0	1.702440330195509
chr13	114784902	115000418	0.91	215516	1	6.4918	6.4918	0.23149999999999998	0.2055	22.875083226366634	4.380335085899993	0.7949283220203283	0.17387998109010375	0.0	9.103436734601116	1.743211289604469	0.7093955271832327	0.14678320963473634	0.0	3.0445224377234195
chr13	114808780	115000418	0.92	191638	1	6.4918	6.4918	0.24	0.19699999999999995	20.117094468577747	7.1383238436888785	0.5011683623507741	3.152561756610915	0.0	8.005859255961266	2.8407887682443196	0.641462954151386	1.2546029327731922	0.0	3.0445224377234195
chr12	312968	498339	0.76	185371	4	17.368850000000002	0.2868499999999994	3.153	3.121	36.82726164812217	13.465474523322202	0.6091314414689092	-0.37652389081011933	2.5908135038773565	14.655887508896834	5.358760631006332	0.2424117755373679	-0.37796789746256276	2.030125348374579	3.04903714108312
chr12	312968	562962	0.85	249994	3	18.098399999999998	1.016399999999999	12.4325	12.4005	16.547932546733307	6.813854578066656	1.1213926954150881	-0.37652389081011933	10.249571103582106	6.585464871839106	2.7116620060513963	0.7045325233051508	-0.37796789746256276	4.078950059980865	4.37508128416372
chr12	312968	569420	0.91	256452	1	8.541	8.541	0.8839999999999998	0.8519999999999998	20.60379836701108	2.7579887577888833	1.3512594001393352	-0.37652389081011933	0.6613205781405209	8.199549399250651	1.0975774786398507	0.7895074443502265	-0.37796789746256276	0.263181120908573	4.37508128416372
chr12	312968	679323	0.79	366355	3	15.18855	1.8934500000000005	0.035	0.0030000000000000027	19.468155937333304	3.89363118746666	1.1442843449220306	-0.37652389081011933	5.134176611131249	7.747605731575419	1.5495211463150835	0.6316145756157803	-0.37796789746256276	2.0432123241339495	4.027876493254028
chr12	312968	685390	0.77	372422	3	21.2787	4.1967	0.0175	0.0145	16.547932546733307	6.813854578066656	1.2092823213549246	-0.37652389081011933	0.9518788232769374	6.585464871839106	2.7116620060513963	0.6546104339170077	-0.37796789746256276	0.9354350765798303	4.027876493254028
chr12	312968	752201	0.75	439233	3	16.18855	0.8934500000000005	0.035	0.0030000000000000027	21.739440796688854	1.6223463281111083	1.1701291040190496	-0.37652389081011933	0.5153539844773588	8.651493066925884	0.6456338109646182	0.6973262025431034	-0.37796789746256276	0.42449236638607485	3.796406632647567
chr12	312968	860493	0.69	547525	4	15.0902	1.9918000000000005	10.173499999999997	10.141499999999997	18.008044242033307	5.353742882766658	1.0406246845945324	-0.37652389081011933	0.3995039703480921	19.239887566745622	9.942760688855122	0.6433638779275753	-0.37796789746256276	0.7688754182611565	3.147041883585471
chr12	312968	1058665	0.68	745697	4	18.8525	1.7705000000000002	0.016	0.016	36.82726164812217	13.465474523322202	0.8685037678600752	-0.37652389081011933	0.3179892287905857	14.655887508896834	5.358760631006332	0.6760264284302793	-0.37796789746256276	0.2442855944686784	3.4472955387367366
chr12	312968	1703544	0.72	1390576	1	8.541	8.541	1.5749999999999997	1.5429999999999997	29.688937804433287	6.327150679633325	0.6132028958181348	-0.37652389081011933	12.588414291803584	11.815098740652513	2.5179718627620113	0.4758068091758672	-0.37796789746256276	5.009723110528093	3.355600814757269
chr12	312968	1772234	0.7	1459266	1	8.541	8.541	0.1905	0.15850000000000003	18.81921740608886	4.542569718711103	0.723974881115543	-0.37652389081011933	0.9890138537052793	11.42771845407374	2.1305915761832397	0.545436789562137	-0.37796789746256276	0.8604977951804794	3.2051349130179916
chr12	312968	1906088	0.69	1593120	1	8.541	8.541	0.036500000000000005	0.0045000000000000005	27.904356843511067	4.542569718711105	0.7462434651751408	-0.37652389081011933	0.4136725884042413	11.104901548591434	1.8077746707009315	0.5719082266453683	-0.37796789746256276	0.7078934515986827	3.3457715506642227
chr12	312968	2031586	0.62	1718618	3	16.631149999999998	0.45085000000000086	0.12650000000000003	0.09450000000000003	16.061228648299974	7.3005584764999885	0.7219582663159445	-0.37652389081011933	0.6616570500962944	6.39177472854972	2.9053521493407817	0.5818382249121101	-0.37796789746256276	0.2633150242973406	2.9965022206468275
chr12	312968	2049240	0.56	1736272	4	20.36065	3.278649999999999	5.39	5.358	13.952178421755534	9.40960870304443	0.7213451379172019	-0.37652389081011933	0.4105127348459283	5.552450774295717	3.7446761035947853	0.5785995569017677	-0.37796789746256276	0.8331812843925994	2.9965022206468275
chr12	312968	2144088	0.53	1831120	4	19.41805	2.33605	0.022	0.01	24.335194921666627	0.973407796866665	0.7052447011536341	-0.37652389081011933	0.5652079592156908	9.684507164469274	0.38738028657877166	0.5917863320388698	-0.37796789746256276	0.31755085382307646	3.1024368544795733
chr12	2031586	2049240	0.67	17654	4	19.909799999999997	3.7295	5.4845	5.2635	6.651619945255545	2.1090502265444413	0.6616570500962944	0.4136725884042413	0.4105127348459283	2.6470986249549346	0.8393239542540039	0.2633150242973406	0.7078934515986827	0.8331812843925994	0.0
chr12	2031586	2144088	0.58	112502	4	18.9672	2.786900000000001	0.11650000000000003	0.10450000000000002	17.03463644516664	8.273966273366653	0.4499227163700787	0.4136725884042413	0.5652079592156908	6.779155015128492	3.2927324359195533	0.7437569278858556	0.7078934515986827	0.31755085382307646	3.7733562020869633
chr12	2800605	2893046	0.56	92441	4	17.21315	2.6065500000000004	1.8324999999999996	0.7524999999999995	16.385697913922197	2.7579887577888833	1.4180459245505521	6.253824586358273	7.3075965305355455	6.520901490742643	1.0975774786398511	0.5643298095643833	2.4887907907405777	2.908153034435423	0.0
chr12	4417241	4465153	0.56	47912	1	8.5328	8.5328	0.19600000000000006	0.15600000000000003	6.976089210877767	0.48670389843333206	0.3521539867330842	2.045215502876844	0.05195124056298732	2.7762253871478584	0.19369014328938539	2.3285507291427208	0.8139200961509256	0.4538090399133275	0.0
chr12	8834765	9043274	0.68	208509	4	16.61475	3.33605	0.020500000000000004	0.020500000000000004	7.300558476499989	0.8111731640555542	0.08091929754761439	0.2817678845760394	4.347996859259253	2.905352149340782	0.3228169054823091	0.43597753854182913	0.33639957752684246	1.7303418719319752	1.3647815207407
chr12	14017209	14134760	0.73	117551	4	16.7787	0.22129999999999939	20.577999999999996	5.7540000000000004	6.1649160468222135	1.9468155937333305	0.20977842967978877	0.06867472926770882	0.13307895903038222	2.4534084816655493	0.7747605731575419	0.08348405310598972	0.04231742128923908	0.08640923962591963	0.0
chr12	14017209	14320061	0.67	302852	4	16.56555	0.43445	27.409999999999997	12.585999999999999	5.191508249955548	0.973407796866665	0.162849604343302	0.06867472926770882	0.09528816502853965	2.0660281950867785	0.3873802865787709	0.08527383817371102	0.04231742128923908	0.4403748074133959	1.9459101490553101
chr12	14134760	14320061	0.52	185301	3	16.344250000000002	0.21315000000000062	33.163999999999994	6.831999999999999	7.1383238436888785	0.9734077968666655	0.13307895903038222	0.20977842967978877	0.09528816502853965	2.8407887682443205	0.387380286578771	0.08640923962591963	0.08348405310598972	0.4403748074133959	0.0
chr12	17093030	17794918	0.62	701888	4	19.4344	3.5492	6.065500000000001	2.7635000000000014	7.300558476499989	0.8111731640555542	0.014792981928614104	0.08948824235055665	0.0752658657547821	2.905352149340782	0.3228169054823091	0.06255000676118418	0.062322766355333375	0.08187161450189914	0.8958797346140275
chr12	26250264	26804643	0.57	554379	4	16.0492	1.4262000000000006	0.07700000000000001	0.07300000000000001	5.029273617144437	0.8111731640555542	0.011705683859678009	0.11415631738342542	0.17254784535848516	2.0014648139903164	0.322816905482309	0.14254792923626125	0.2448960424199422	0.35662880495178695	2.2524840769078676
chr12	39300352	39497336	0.55	196984	4	19.549149999999997	2.0901499999999995	0.0275	0.0195	12.167597460833315	5.353742882766658	0.29649346044348734	0.16720711953531825	1.2790961867709332	4.842253582234637	2.1305915761832406	0.1468362645251132	0.07442224974207313	0.5090329551377212	0.693147180559945
chr12	45168695	45342630	0.62	173935	4	20.008200000000002	0.7950999999999997	5.8900000000000015	4.583000000000002	11.031955031155539	5.191508249955548	0.23131738256909473	0.018417120188159004	0.2460474572982675	4.3903099145594044	2.0660281950867785	0.4929437439049145	0.15524858612677495	0.36586847717359744	4.07753744390572
chr12	48152832	48173159	0.52	20327	1	11.81965	11.81965	0.6935	0.6615	11.35642429677776	1.94681559373333	4.916442849984961	2.410057943249424	0.7532898076858576	4.519436676752328	0.774760573157542	1.9565623434555262	0.9591138880668824	0.45172550478939694	0.0
chr12	49208377	49284782	0.54	76405	3	20.58195	1.1721500000000002	0.51	0.4	19.14368667171108	7.787262374933319	1.409905061011421	3.0932931418886667	0.4566070713916795	7.618478969382496	3.099042292630168	2.088877404233409	1.2310162170820538	0.976705868518783	3.998999658989865
chr12	49284782	49330261	0.57	45479	3	22.60655	0.8524499999999993	9.0495	8.9395	8.111731640555544	3.244692656222218	0.4566070713916795	1.409905061011421	0.5532941009718931	3.2281690548230912	1.2912676219292365	0.976705868518783	2.088877404233409	2.2519491139330947	3.838931750339105
chr12	49628652	49690388	0.58	61736	3	20.7295	0.9426000000000005	0.23850000000000005	0.22050000000000003	21.901675429499967	8.598435538988875	1.0301279004463435	2.2082287016421356	1.1288972684984975	8.716056448022346	3.421859198112477	1.1545609163291086	1.45969059548479	2.9394397019985106	2.65165245402954
chr12	49628652	49730627	0.55	101975	3	19.6721	2.0	9.185	8.726	22.063910062311077	8.436200906177763	1.0691019686106056	2.2082287016421356	11.89663445256868	8.780619829118809	3.3572958170160154	1.8588682216152186	1.45969059548479	4.734420330711814	2.571727882441854
chr12	49628652	49736300	0.52	107648	3	21.5164	0.1556999999999995	0.2715	0.18750000000000003	24.17296028885552	6.327150679633322	1.639707941610514	2.2082287016421356	11.45634911965475	9.619943783372811	2.5179718627620113	2.0104084928223473	1.45969059548479	4.559203058989066	2.585193771876535
chr12	50433102	50560773	0.55	127671	4	19.7459	5.1556999999999995	5.252000000000001	5.0760000000000005	15.898994015488865	8.436200906177767	3.9341622074174967	6.77474581811662	0.31503269184959287	6.327211347453257	3.357295817016014	2.1077627057832466	2.696098166634913	0.4189237959400409	4.5747655279478625
chr12	53278614	53297442	0.51	18828	1	10.63935	10.63935	5.335499999999998	5.167499999999999	19.954859835766637	12.816535992077759	6.272934602001738	10.12384604125497	1.2289690534677091	7.941295874864804	5.100507106620484	2.496395869886563	4.028916137064701	0.48908421081198095	0.0
chr12	53459711	53591451	0.52	131740	4	18.7131	0.22129999999999939	21.904	9.126999999999999	10.383016499911097	1.622346328111109	2.571321643461359	15.00691043177084	0.765294789758556	4.132056390173557	0.6456338109646182	1.4428009256716534	5.972195088671184	2.2445581835444637	3.4920725773218018
chr12	53553373	53591451	0.58	38078	4	18.6721	0.26229999999999976	6.4079999999999995	6.369	10.869720398344429	1.1356424296777767	5.214958520951723	1.206615713068737	0.765294789758556	4.325746533462942	0.45194366767523286	2.0753605352715288	0.4801884084179379	2.2445581835444637	4.98463764653707
chr12	53553373	53715253	0.55	161880	4	20.12295	1.7131499999999988	7.6275	7.588500000000001	22.55061396074441	12.816535992077759	1.8119608112335583	1.206615713068737	3.8810455113085602	8.974309972408193	5.1005071066204835	2.2047588998099887	0.4801884084179379	1.5445125128804573	4.5750765841322245
chr12	53746386	53815421	0.66	69035	4	19.811500000000002	0.9426000000000005	0.15300000000000002	0.14200000000000002	15.898994015488864	4.218100453088883	0.9024132541387205	5.208983549605838	5.979436883219509	6.327211347453258	1.6786479085080073	4.646206667447271	2.072982717752788	5.417375025509361	4.85203026391962
chr12	53746386	53902535	0.64	156149	4	19.147550000000003	1.6065500000000004	5.115499999999998	5.104499999999999	9.24737407023332	2.4335194921666625	2.618212570583221	5.208983549605838	1.593569252293002	3.6801127224983237	0.9684507164469274	4.187653611262099	2.072982717752788	1.5177258668966087	3.9399098350166675
chr12	54089788	54137445	0.68	47657	4	18.89345	1.40165	0.15500000000000003	0.034000000000000016	19.954859835766637	8.598435538988875	2.17869704343771	3.065274163089223	15.05657845114718	7.941295874864804	3.421859198112476	3.2947550795600886	1.2198657002360709	5.991961122641468	4.29045944114839
chr12	54089788	54140462	0.55	50674	4	18.122950000000003	0.6311499999999999	0.0685	0.0525	23.199552491988854	5.353742882766658	2.945413075467143	3.065274163089223	18.744613842993743	9.23256349679404	2.1305915761832397	3.4553398100328465	1.2198657002360709	7.459662749446773	4.29045944114839
chr12	54399728	54595186	0.69	195458	4	17.7377	1.9015999999999993	7.0475	6.2565	12.492066726455537	4.380335085899993	1.1221910771655388	0.15324852256897273	5.394501337315263	4.97138034442756	1.7432112896044694	1.1521507089219107	0.7420114408129495	2.14681193301043	2.197770851724734
chr12	54399728	54601682	0.64	201954	4	18.582	2.7459	6.6535	6.6505	11.680893562399984	5.191508249955548	1.2596131012399945	0.15324852256897273	4.868677481562698	4.648563438945251	2.0660281950867785	1.184144723953448	0.7420114408129495	1.93755349416593	2.197770851724734
chr12	54426400	54595186	0.58	168786	4	17.713099999999997	1.9261999999999997	11.181	10.389999999999999	9.085139437422209	0.973407796866665	0.9381169150500883	2.2870509124541725	5.394501337315263	3.615549341401862	0.38738028657877077	0.9363996831735959	2.5174683690881934	2.14681193301043	2.476475225999712
chr12	54426400	54601682	0.71	175282	4	18.5574	2.7705	10.786999999999999	10.783999999999999	8.273966273366653	1.7845809609222192	1.103271769553315	2.2870509124541725	4.868677481562698	3.292732435919553	0.7101971920610799	0.9812579000751607	2.5174683690881934	1.93755349416593	2.476475225999712
chr12	54608613	54762612	0.62	153999	4	18.959049999999998	5.0901499999999995	8.9245	8.6535	15.412290117055534	4.055865820277771	3.7166720859070455	4.868677481562698	4.450711968908356	6.133521204163873	1.6140845274115456	2.9716117975553176	1.93755349416593	1.7712186850620124	2.861567322022789
chr12	54793263	54973576	0.52	180313	3	21.9262	2.9753999999999987	7.880499999999999	6.3374999999999995	13.789943788944424	4.055865820277773	0.29511438200265294	2.2540414423217907	3.7033705266595276	5.487887393199255	1.6140845274115456	0.4755074237359553	1.7684208983896652	1.4738044430532242	3.322100775406
chr12	54990398	55351978	0.58	361580	4	20.680300000000003	3.7459000000000007	5.585	5.582	4.055865820277772	1.7845809609222194	0.25126222239676443	3.7033705266595276	0.22155004053979693	1.6140845274115456	0.71019719206108	0.12427709841013727	1.4738044430532242	0.08816871867279773	1.5455212266791576
chr12	55387127	56013501	0.62	626374	4	20.4426	3.0	0.5165000000000002	0.30450000000000016	5.51597751557777	0.9734077968666655	0.09738626114266825	0.22155004053979693	2.2352057234926543	2.1951549572797022	0.387380286578771	0.13935714324415827	0.08816871867279773	0.8895291742230607	2.77258872223978
chr12	56709695	56858250	0.53	148555	4	19.70495	0.852450000000001	9.515500000000001	9.232500000000002	29.202233905999957	20.44156373419997	1.074611279903962	1.818918664664253	0.3618259058960638	11.621408597363128	8.13498601815419	1.5506858991765728	2.859703022768349	1.0199527032203846	3.775492028445536
chr12	59507855	59740205	0.61	232350	4	18.40165	0.22135000000000105	1.691	1.6650000000000003	7.625027742122212	3.7313965546555505	0.08937393156798877	0.0429491118152314	0.08995329505431883	3.034478911533706	1.4849577652186219	0.06891206590024762	0.20510588836674784	0.12137787556118677	0.0
chr12	63187703	63206998	0.53	19295	1	8.62295	8.62295	3.0914999999999995	3.0604999999999993	5.51597751557777	1.6223463281111088	1.278033904497997	0.5101450641301112	0.13345857241621625	2.195154957279702	0.6456338109646181	0.9101445793333826	0.2030188599018767	0.21394945290025802	0.0
chr12	65196075	65218621	0.56	22546	1	10.7049	10.7049	2.8535	1.8984999999999999	12.492066726455537	7.625027742122211	2.590458077352963	2.1840590029261877	0.23618998013163314	4.97138034442756	3.0344789115337054	1.030906466545119	0.8691746718917873	0.09399487294527911	0.0
chr12	65950666	66501306	0.57	550640	4	18.885199999999998	1.2459000000000007	6.766	6.723	8.598435538988877	4.380335085899993	0.13199388983615007	0.11403038408566307	0.4454700746486655	3.4218591981124766	1.7432112896044691	0.20167262728082655	0.15749485573025163	0.9307231872494925	1.2955289467470883
chr12	69633556	70033228	0.51	399672	4	18.2213	2.2212999999999994	12.077000000000004	12.009000000000004	19.468155937333304	11.680893562399984	0.652718453032152	1.1616219475589942	1.746332691095511	7.747605731575419	4.648563438945251	0.5569930793765897	0.4622825545368336	0.6949757958751175	3.421427110154604
chr12	70983838	71113638	0.71	129800	4	17.65575	1.95085	18.668999999999997	2.967999999999999	6.813854578066657	2.595754124977774	0.18998200452456743	1.7495534430315258	0.04630025105421128	2.7116620060513963	1.0330140975433888	0.0756058083718197	0.6962575359762228	0.16736756331693736	2.6390573296152597
chr12	70983838	71786400	0.59	802562	4	18.40985	1.1967499999999998	7.874499999999999	7.826499999999999	5.029273617144437	0.8111731640555542	0.06953819603597247	1.7495534430315258	0.32597465958585864	2.0014648139903164	0.322816905482309	0.15252674629360924	0.6962575359762228	0.5488401485351374	1.2271129782163481
chr12	97092692	97379416	0.6	286724	4	15.5246	0.9836	7.0835	4.4665	11.51865892958887	3.4069272890333275	0.1539034755535712	0.37814040737754623	0.3887498460303773	4.584000057848789	1.3558310030256981	0.23058028711505457	0.15048589075251886	0.15470805478182195	5.433722003554241
chr12	102878296	103096458	0.54	218162	3	19.14755	0.8360500000000002	13.545499999999999	9.579500000000001	4.218100453088883	0.0	0.06544057941977868	0.05986143090292983	0.0790337881650542	1.6786479085080075	0.0	0.026042929274982078	0.23482311245175694	0.16984362636051778	0.0
chr12	103695970	104026402	0.53	330432	4	19.26225	4.114749999999999	10.071000000000002	10.034	11.19418966396665	5.029273617144438	0.09426765416101736	0.047772135884467146	0.2571033250721593	4.454873295655866	2.001464813990317	0.1563126600243604	0.1374680764600402	0.6991703379206426	1.8841630600895503
chr12	109278350	109345002	0.56	66652	4	21.327849999999998	0.14755000000000074	0.037000000000000005	0.007999999999999997	6.002681414011102	1.4601116952999975	0.2336692784892673	0.32054261854504495	0.17426782621097897	2.388845100569087	0.5810704298681564	0.09299172695883597	0.76538461166465	0.29682718845572437	0.0
chr12	109278350	109531192	0.52	252842	4	22.172150000000002	0.6967499999999998	0.022500000000000003	0.006500000000000002	9.247374070233318	4.704804351522215	0.1899267183145554	0.32054261854504495	5.731723157555118	3.6801127224983237	1.8723380517973929	0.24309386416747084	0.76538461166465	6.728990533266349	2.3445021614292334
chr12	110243232	110283134	0.6	39902	4	18.0246	1.7622999999999998	0.7104999999999999	0.1405	13.30323989051109	4.218100453088883	1.0408517367461374	0.35644452852542585	2.074173553819174	5.294197249909869	1.6786479085080077	0.41422047919137456	0.5773614425408854	0.8254443289636396	3.09104245335832
chr12	110540121	110869230	0.61	329109	4	21.040950000000002	1.385250000000001	5.655	5.4990000000000006	10.707485765533317	3.893631187466661	1.190969778619375	0.6986122728520625	1.6791035254020423	4.454873295655865	1.7432112896044694	0.6685687804853161	1.1504351817618856	0.6682210754417913	5.3637801676010275
chr12	111374984	111751664	0.64	376680	4	23.4426	0.7213000000000012	0.15350000000000003	0.1095	11.843128195211094	2.4335194921666634	0.17916960616284944	1.4281752654283968	0.7483434917291295	4.713126820041713	0.9684507164469274	0.21527983077720095	0.568360912443099	0.9244612515253519	2.5649493574615403
chr12	113430648	113486647	0.52	55999	3	18.672150000000002	0.06555	6.3134999999999994	6.1325	5.029273617144437	1.1356424296777758	0.16223752990985926	0.08779208705557998	2.1236701222471335	2.0014648139903164	0.45194366767523275	0.06456453403456959	0.16158826062407028	0.8451421318002396	0.0
chr12	113430648	113515701	0.64	85053	4	17.9508	0.7868999999999993	8.456	8.275	4.218100453088883	0.32446926562222167	0.854539116778687	0.08779208705557998	2.5154281203350735	1.6786479085080073	0.12912676219292363	0.34007495010422795	0.16158826062407028	1.0010473197978447	3.76120011569356
chr12	113430648	113573598	0.62	142950	4	16.92625	1.8114499999999998	9.47	9.289000000000001	6.002681414011102	2.1090502265444413	0.9714784588059524	0.08779208705557998	0.7043289741392518	2.3888451005690876	0.8393239542540037	0.44081049283068724	0.16158826062407028	1.8286033977239102	3.76120011569356
chr12	113430648	113612295	0.55	181647	4	18.1967	0.5410000000000004	0.11900000000000001	0.06200000000000001	6.489385312444435	2.595754124977774	0.9145665163673362	0.08779208705557998	0.14486389918555703	2.582535243858473	1.033014097543389	0.7364576658676933	0.16158826062407028	1.4453796868282294	2.573747238406725
chr12	113486647	113515701	0.6	29054	4	17.88525	0.7213499999999993	14.5885	2.142499999999999	5.353742882766658	0.8111731640555542	2.188888829832569	0.16223752990985926	2.5154281203350735	2.13059157618324	0.3228169054823091	0.8710967642945218	0.06456453403456959	1.0010473197978447	3.76120011569356
chr12	113486647	113573598	0.57	86951	4	16.8607	1.7458999999999998	15.6025	3.1565000000000003	7.1383238436888785	0.9734077968666655	1.49265340535346	0.16223752990985926	0.7043289741392518	2.8407887682443205	0.387380286578771	0.6831239503714147	0.06456453403456959	1.8286033977239102	3.76120011569356
chr12	113503148	113515701	0.51	12553	4	15.6967	1.467200000000001	9.328999999999999	7.401999999999999	6.002681414011102	1.4601116952999975	2.274619244384252	2.1236701222471335	2.5154281203350735	2.388845100569087	0.5810704298681564	0.9052142972179782	0.8451421318002396	1.0010473197978447	0.0
chr12	113503148	113612295	0.51	109147	4	15.942599999999999	1.7130999999999998	0.9919999999999997	0.9349999999999996	8.273966273366653	0.8111731640555545	1.1177626858636094	2.1236701222471335	0.14486389918555703	3.292732435919553	0.3228169054823091	1.0647483299919491	0.8451421318002396	1.4453796868282294	1.38629436111989
chr12	113515701	113573598	0.54	57897	3	16.13935	1.0245500000000005	17.744999999999997	1.0140000000000011	6.3271506796333234	1.7845809609222196	1.1432670118820187	2.274619244384252	0.7043289741392518	2.5179718627620113	0.7101971920610801	0.5887950190671682	0.9052142972179782	1.8286033977239102	0.0
chr12	113531180	113573598	0.51	42418	4	14.37705	0.7377500000000001	9.5635	9.195500000000001	9.734077968666654	1.622346328111109	0.6425436916466271	2.5154281203350735	0.7043289741392518	3.8738028657877095	0.6456338109646182	0.4383576254368665	1.0010473197978447	1.8286033977239102	0.0
chr12	114418400	114946411	0.56	528011	4	20.7131	0.7131000000000007	0.03900000000000001	0.035	7.787262374933322	0.973407796866665	0.05161903504333551	9.590666138557383	0.044024671509132245	3.0990422926301675	0.3873802865787712	0.14771011279031285	3.8167302637134886	0.17330782862841002	0.138629436111989
chr12	117141185	117424936	0.74	283751	4	18.53275	1.8442499999999988	11.3825	3.3754999999999997	4.218100453088883	1.297877062488887	0.3430499969574258	1.5746438811241135	0.37001151643701047	1.6786479085080073	0.5165070487716945	0.7972838416851473	0.6266500020781336	0.3834658670083497	4.207898092013963
chr12	117197777	117424936	0.65	227159	4	17.4754	0.7868999999999993	4.1655	3.8415	6.3271506796333234	0.8111731640555545	0.31995701468741133	0.4357447022068287	0.37001151643701047	2.517971862762011	0.3228169054823091	0.5547995892757649	1.770610112060163	0.3834658670083497	3.7695135279120002
chr12	117674486	117804929	0.64	130443	3	20.93445	3.311449999999999	9.025000000000004	8.948000000000004	5.029273617144437	0.8111731640555542	0.14924645965926348	0.21841508897957626	0.09661547352470605	2.0014648139903164	0.322816905482309	0.2930132058378403	0.0869211239466018	0.12962935056481692	3.5553480614894104
chr12	117674486	118275099	0.55	600613	4	23.9754	0.2705000000000002	8.996500000000003	8.976500000000003	8.273966273366653	4.055865820277772	0.10804603484181054	0.21841508897957626	1.729508000285672	3.292732435919553	1.6140845274115456	0.16511356458179455	0.0869211239466018	0.688280191454756	1.7776740307447052
chr12	117804929	118275099	0.53	470170	4	20.66395	3.0409499999999987	0.0485	0.028499999999999998	9.085139437422209	3.244692656222217	0.09661547352470605	0.14924645965926348	1.729508000285672	3.615549341401862	1.2912676219292365	0.12962935056481692	0.2930132058378403	0.688280191454756	0.0
chr12	118275099	118313371	0.52	38272	1	11.85245	11.85245	0.6505	0.6305	12.97877062488887	0.6489385312444442	1.729508000285672	0.09661547352470605	0.240947814670688	5.165070487716946	0.25825352438584703	0.688280191454756	0.12962935056481692	0.5990442047720517	0.0
chr12	119417745	119474782	0.64	57037	4	18.368850000000002	0.43445	10.267	10.100999999999999	5.51597751557777	1.2978770624888871	1.02397510058383	0.05367611929340156	0.6981229556688258	3.5509859603054	0.8393239542540036	0.615784128135688	0.1235892760201327	0.3572062784466523	0.0
chr12	119458555	119850900	0.55	392345	4	17.07375	0.6639499999999998	12.29	12.045	9.24737407023332	0.4867038984333325	0.4995079239848142	0.4452408447646267	1.1134557920437198	3.680112722498324	0.19369014328938539	0.41468534163321513	0.468286224076273	0.4431142068135407	1.4586035359545542
chr12	119882372	120375788	0.59	493416	4	23.155749999999998	0.8934499999999996	1.2285000000000001	1.1695	7.787262374933322	0.6489385312444433	0.3603635827800021	1.1134557920437198	3.997905676666292	3.0990422926301675	0.2582535243858475	0.2878695429662111	0.4431142068135407	1.5910185348084094	3.470099754466533
chr12	120763460	120907213	0.54	143753	4	18.7459	0.6311	11.230000000000002	9.195000000000002	24.33519492166663	20.76603299982219	0.9931373736463068	16.099168232259085	8.893230330455173	9.684507164469276	8.264112780347114	0.9952658553891703	6.4068732791819105	3.539176617561692	3.544499526782058
chr12	121533549	121548219	0.54	14670	3	19.9672	3.1967000000000017	0.8969999999999997	0.41799999999999965	8.111731640555544	4.218100453088883	2.3887307898568473	0.3936674276042943	0.24771383125183427	3.4864225792089383	1.9369014328938543	0.9506264701319531	0.7252076641087455	0.601862576796518	0.0
chr12	125732147	125815711	0.56	83564	3	18.5082	1.6721000000000004	2.8630000000000004	2.7030000000000003	19.630390570144414	3.4069272890333284	1.335711878010199	1.0121707744961994	0.14751372509287514	7.812169112671881	1.3558310030256981	0.914784395412029	0.9650572813326761	0.24247719252285993	0.0
chr12	125815711	126168453	0.54	352742	4	19.83605	0.34424999999999883	0.1685	0.00849999999999998	10.220781867099985	6.002681414011103	0.1655727636969794	1.335711878010199	0.015261306064570558	4.067493009077095	2.3888451005690876	0.18742566023546078	0.914784395412029	0.12884358827962558	0.0
chr12	126018073	126168453	0.64	150380	4	17.844250000000002	1.6475500000000007	0.124	0.05299999999999999	5.51597751557777	1.2978770624888871	0.18987428763635797	0.14751372509287514	0.015261306064570558	2.195154957279702	0.5165070487716944	0.11334441155383643	0.24247719252285993	0.12884358827962558	0.0
chr12	127765318	127865688	0.53	100370	4	17.45085	0.3360500000000002	0.2355	0.1885	13.14100525769998	1.1356424296777758	0.5818916789080394	0.4757447776621858	0.7997420681895837	5.229633868813408	0.4519436676752324	0.5094569874304848	0.23440710888574026	0.5604279985868733	0.693147180559945
chr12	130516216	130526923	0.51	10707	2	22.5902	0.2787000000000006	1.7035	1.5845	10.383016499911095	6.489385312444435	2.5455700300986854	2.349763281450884	2.662551468845296	4.132056390173557	2.582535243858473	1.0130426846180616	0.9351188436036338	1.0595969688676117	0.0
chr12	130526923	130646497	0.56	119574	4	18.819699999999997	3.4917999999999996	10.669499999999998	10.550499999999998	18.81921740608886	1.94681559373333	1.2699384173081085	2.5455700300986854	0.3701718840408204	7.489352207189572	0.774760573157542	0.8379946097120506	1.0130426846180616	0.2642999268098329	1.9459101490553101
chr12	131648499	133532543	0.51	1884044	0	0.0	0.0	0.0555	0.0425	46.561339616788814	15.087820851433312	0.7997877276483977	1.0707537244077758	0.0	18.52969037468454	6.00439444197095	0.956776805750404	0.42612036389224367	0.0	3.192281225172874
chr12	131708813	133532543	0.54	1823730	1	7.1885	7.1885	0.03900000000000001	0.026000000000000006	23.686256390422184	7.787262374933319	0.6924459112926183	4.045509960339404	0.0	9.426253640083425	3.0990422926301675	0.9351747654774202	1.6099632783280595	0.0	3.192281225172874
chr12	132093670	133532543	0.51	1438873	1	7.83605	7.83605	0.015500000000000003	0.0025000000000000022	18.494748140466637	12.978770624888867	0.844280857650118	0.12477738825612841	0.0	7.360225444996647	5.165070487716946	0.9580812991637573	0.8495336238459549	0.0	3.4975185662314066
chr12	132195725	133532543	0.58	1336818	0	0.0	0.0	12.125499999999995	12.112499999999995	35.04268068719995	3.569161921844442	0.8194146403927989	1.1700033290772387	0.0	13.945690316835755	1.4203943841221605	0.9636080451015817	0.8856864782229832	0.0	3.5119491939041025
chr12	132434474	133532543	0.68	1098069	0	0.0	0.0	10.172000000000002	10.159000000000002	27.417652945077734	4.05586582027777	0.8935641195968547	0.4783818214904441	0.0	10.911211405302048	1.6140845274115456	0.9722704764555713	0.9237672611215695	0.0	3.7835243313794433
chr12	132628896	133532543	0.72	903647	0	0.0	0.0	2.216500000000001	2.203500000000001	27.579887577888844	3.89363118746666	1.0183122804641866	0.34045391049846846	0.0	10.97577478639851	1.549521146315083	0.9831185450594255	0.9324766442010926	0.0	3.4164865193374374
chr12	132855564	133532543	0.63	676979	1	8.5	8.5	2.3329999999999997	2.32	31.311284132544394	0.16223463281110817	1.2365682027143117	0.3664572502483313	0.0	12.46073255161713	0.06456338109646165	1.1917415609367306	0.3600336779162817	0.0	3.6207320530041875
chr12	133000342	133532543	0.81	532201	0	0.0	0.0	0.06800000000000002	0.055000000000000014	35.36714995282217	3.893631187466662	1.136432872391862	1.6046636518359887	0.0	14.074817079028676	1.549521146315084	1.3422170353893617	0.6385967600749654	0.0	3.9498895123682045
chr12	133051011	133532543	0.86	481532	1	7.65575	7.65575	0.0405	0.0275	19.30592130452219	12.167597460833312	1.1751542976274778	0.7684444507423989	0.0	7.6830423504789565	4.842253582234637	1.2775057422706866	1.957199734831265	0.0	3.9498895123682045
chr12	133066499	133532543	0.86	466044	0	0.0	0.0	0.21400000000000002	0.201	44.29005475743327	12.81653599207776	1.0192664316479403	6.033519402066107	0.0	17.625803039334077	5.1005071066204835	1.2423814096374368	2.401117478794035	0.0	3.8712586187655744
chr12	133263938	133532543	0.84	268605	0	0.0	0.0	5.637999999999999	5.624999999999999	41.36983136683327	9.896312601477765	0.9905429824843983	1.0583431189416013	0.0	16.463662179597762	3.9383662468841703	1.6287167785768146	0.7167931936620643	0.0	4.08497599365411
chr12	133481307	133532543	0.89	51236	1	7.2131	7.2131	1.8260000000000007	1.8130000000000008	23.848491023233294	7.625027742122208	1.8745199200596772	0.7821809696232866	0.0	9.490817021179888	3.0344789115337054	2.681530075987016	1.3805583838374127	0.0	1.38629436111989
chr11	407140	518761	0.52	111621	4	19.95085	1.3770500000000006	24.133499999999998	12.8915	32.93363046065551	6.976089210877763	2.162721473763297	0.3904114149288794	6.014044488453227	13.10636636258175	2.776225387147859	2.595931360236162	0.6280886503758303	2.3933671837576296	4.05741632251257
chr11	518761	535594	0.54	16833	3	18.14755	3.18035	6.404999999999999	4.837	30.986814866922177	5.029273617144437	6.014044488453227	1.195606704390273	7.971888636119415	12.33160578942421	2.0014648139903164	2.3933671837576296	3.2208489435876646	3.1725167133184504	0.0
chr11	1674076	1715084	0.52	41008	3	23.8607	1.7622999999999998	0.362	0.17200000000000001	18.170278874844417	3.89363118746666	1.7090655817011289	0.8140910157830421	0.5525232279646176	7.231098682803724	1.5495211463150835	0.6801448652377953	0.6281208109846642	0.6074755860754755	0.0
chr11	1674076	1853675	0.54	179599	4	25.98365	0.3606499999999997	0.10300000000000001	0.08700000000000001	13.14100525769998	1.1356424296777758	0.8165975760513379	0.8140910157830421	0.9858936206812134	5.229633868813408	0.4519436676752324	0.6240682274592716	0.6281208109846642	0.39234918247525025	1.288385069674477
chr11	1715084	1853675	0.57	138591	4	24.22135	2.1229499999999994	0.275	0.259	17.03463644516664	5.029273617144436	0.5525232279646176	1.7090655817011289	0.9858936206812134	6.779155015128492	2.001464813990316	0.6074755860754755	0.6801448652377953	0.39234918247525025	3.006231829240446
chr11	1903700	2173026	0.66	269326	4	19.7787	1.4672	0.2925	0.2855	17.03463644516664	6.002681414011103	0.3325097365710447	0.9858936206812134	6.244511263607264	6.779155015128492	2.3888451005690876	0.17068210028248598	0.39234918247525025	2.485084432883265	3.566205071962215
chr11	2813087	2909739	0.58	96652	4	21.295099999999998	2.4426000000000005	0.23100000000000004	0.22800000000000004	13.465474523322204	4.380335085899994	2.470816739415172	0.3006757882457111	0.1595792343515019	5.358760631006332	1.7432112896044694	0.9832936408350764	0.47065416503258756	1.079612722930291	2.9044725511263967
chr11	2813087	3113067	0.53	299980	4	22.5656	3.7131000000000007	0.24650000000000005	0.21250000000000005	14.76335158581109	3.0824580234111076	0.9042479700652623	0.3006757882457111	2.1912852751568814	5.875267679778026	1.2267042408327749	1.0485792142874926	0.47065416503258756	0.8720504608639253	3.4618990581248403
chr11	3131428	3602322	0.52	470894	4	19.7295	5.696700000000001	15.599499999999997	15.540499999999996	5.840446781199992	0.6489385312444438	0.15434708341872624	2.1912852751568814	0.2343419306571618	2.3242817194726255	0.25825352438584726	0.21279176940396086	0.8720504608639253	1.2055485694046792	3.142067080535405
chr11	6272604	6374835	0.53	102231	4	16.819650000000003	1.6065500000000004	5.167000000000001	5.104	7.4627931093111	3.569161921844439	1.650419326070911	0.08506456907077721	0.6376903814603511	2.9699155304372438	1.42039438412216	0.6568058254376882	0.5813300147316623	0.2537771769589328	2.964794571694945
chr11	6341085	6374835	0.51	33750	1	9.2131	9.2131	7.328	2.9430000000000005	17.19687107797775	13.30323989051109	2.6534375499772795	1.0943753588543113	0.6376903814603511	6.843718396224953	5.294197249909869	1.0559699663776867	0.4355209003897043	0.2537771769589328	0.0
chr11	6374835	6411470	0.51	36635	1	9.2131	9.2131	5.210000000000001	5.061000000000001	11.19418966396665	7.30055847649999	0.6376903814603511	2.6534375499772795	2.8491969801658605	4.454873295655865	2.9053521493407817	0.2537771769589328	1.0559699663776867	1.1338749763961518	0.0
chr11	6776670	6833785	0.55	57115	3	16.655749999999998	0.3442500000000006	8.8705	8.8545	4.380335085899993	0.4867038984333325	0.40903067713910474	0.4462945520108232	0.34681793195358196	1.7432112896044694	0.1936901432893855	0.1627790751622254	0.17760871857920643	0.4625558744768648	0.0
chr11	9780082	10098444	0.55	318362	4	20.43445	2.9098500000000005	1.1664999999999992	0.9204999999999992	16.54793254673331	12.005362828022205	0.1100718072106594	0.977364329070356	0.16745566110189497	6.585464871839106	4.777690201138174	0.07300751093009297	0.6886998543157764	0.06664115717554212	0.0
chr11	11177711	11287655	0.54	109944	4	17.36065	3.4098499999999996	0.608	0.44299999999999995	9.57184333585554	3.7313965546555496	0.3069271958880072	0.1534310786528274	0.09482393366279368	3.8092394846912474	1.4849577652186219	0.12214566750403896	0.8164985595228554	0.03773641706493435	0.0
chr11	11809333	11820439	0.58	11106	2	21.0328	1.5573999999999995	1.6624999999999996	1.2774999999999994	5.515977515577769	0.32446926562222167	2.1035284643255867	0.7670945788789031	2.2795222237550306	2.1951549572797022	0.12912676219292352	0.8371264971988567	0.3052752595116463	0.9071655015948651	0.0
chr11	12310264	12352887	0.52	42623	3	19.1721	1.7131000000000007	0.5964999999999999	0.4674999999999999	7.3005584764999885	3.406927289033328	0.761253937128362	7.357579719324756	0.14529613094558383	2.9053521493407826	1.3558310030256986	0.46048536830641656	2.9280444941706043	0.25634634611904433	0.0
chr11	13977600	14270956	0.74	293356	4	20.57375	1.8360500000000002	9.686	6.920000000000001	4.380335085899993	0.4867038984333325	0.0884847804366631	0.06369676927577249	0.18750505029063058	1.7432112896044694	0.1936901432893855	0.11444442305649159	0.32402580276942716	0.5406682426870256	2.5649493574615403
chr11	15122939	15230167	0.71	107228	4	19.71315	0.1393500000000003	1.9049999999999996	1.7919999999999996	9.896312601477764	3.7313965546555505	0.08472730478440528	1.9502284935971255	0.2086354509566084	3.938366246884171	1.4849577652186217	0.1107888062982521	0.7761187810243345	0.23505446708245548	1.6094379124341003
chr11	18433874	18672638	0.56	238764	4	16.540950000000002	2.3934499999999996	0.9510000000000001	0.02799999999999997	14.114413054566645	6.002681414011102	0.2065609906626531	0.20556929660838075	1.0489903091410946	5.617014155392178	2.388845100569087	1.1919526556482707	0.7136527508994291	0.9667479218119177	4.84698999723134
chr11	19973213	20132516	0.62	159303	4	15.680299999999999	0.6966999999999999	7.161499999999999	7.1095	4.704804351522215	1.1356424296777758	0.12220834470997598	0.06837540439744517	1.2660762071676754	1.8723380517973927	0.45194366767523275	0.04863439942484083	0.11131724056133802	0.5038514850013661	0.0
chr11	19973213	20153823	0.55	180610	4	15.876999999999999	0.4999999999999991	15.987999999999996	1.7169999999999979	7.787262374933322	4.2181004530888835	0.4096062929066306	0.06837540439744517	0.1521715570098129	3.0990422926301675	1.6786479085080077	0.1630081489396301	0.11131724056133802	0.267855564062794	0.0
chr11	23561656	23904949	0.61	343293	4	15.0656	2.2295000000000007	0.5160000000000001	0.5160000000000001	5.353742882766658	0.8111731640555542	0.2797694757078578	0.24662243675294002	0.1328706372087241	2.13059157618324	0.3228169054823091	0.29940867627818574	0.1352242108848102	0.10311131479194044	0.0
chr11	26306326	26671352	0.72	365026	4	21.368850000000002	1.1065500000000004	0.117	0.03899999999999999	6.976089210877767	3.0824580234111063	0.14222297178709317	2.6163579437850815	0.09036200879492358	2.7762253871478584	1.2267042408327746	0.1924382335311744	1.0412136550771216	0.03596073606096843	0.895879734614025
chr11	26544685	26671352	0.71	126667	4	21.0	1.4754000000000005	0.15600000000000008	0.07800000000000007	3.893631187466661	0.0	0.11271007987382473	0.1579064973933341	0.09036200879492358	1.5495211463150838	0.0	0.044854441460590685	0.27086613510067514	0.03596073606096843	1.79175946922805
chr11	26544685	27326394	0.53	781709	4	17.09835	2.4262499999999996	0.9359999999999996	0.7019999999999995	3.893631187466661	0.0	0.07471382293410965	0.1579064973933341	0.30199755045741605	1.5495211463150838	0.0	0.029733337079048926	0.27086613510067514	0.43142920879693836	1.9752517629981026
chr11	32073873	32197833	0.77	123960	4	20.2377	0.17210000000000036	7.9110000000000005	7.299	5.353742882766658	0.4867038984333325	0.18846230336237468	0.47920877370707043	0.4035508123049886	2.13059157618324	0.19369014328938539	0.4625063118236375	0.19070736097168767	0.1605982917159802	2.7080502011022096
chr11	44117530	44559941	0.53	442411	4	18.3525	0.5	6.1804999999999986	2.1894999999999984	18.332513507655527	2.10905022654444	0.1496159231730975	0.669061853134885	0.7051635735052632	7.295662063900186	0.8393239542540032	0.09573355544794085	0.5495917919227193	2.1514890831912807	0.0
chr11	44307904	44559941	0.54	252037	4	20.40985	2.5573499999999996	4.376499999999998	3.9934999999999987	12.816535992077759	3.4069272890333284	0.14933694184654522	0.14998526781364846	0.7051635735052632	5.1005071066204835	1.3558310030256986	0.10656517311397976	0.08139352780921154	2.1514890831912807	0.0
chr11	44642765	44797053	0.51	154288	4	18.7787	0.23770000000000024	0.032	0.02	8.436200906177765	3.244692656222217	0.7570837370631535	0.7051635735052632	0.23888949347848812	3.3572958170160145	1.2912676219292363	0.30129131487512	2.1514890831912807	0.4639375953450549	2.77258872223978
chr11	44749241	44932877	0.51	183636	4	20.63935	3.983650000000001	0.18600000000000003	0.167	16.223463281111087	2.2712848593555535	0.5159392796711362	0.5119542115080699	3.203823370913766	6.4563381096461825	0.9038873353504653	0.4781535117906515	0.20373883361894862	1.275003158560421	0.0
chr11	44958078	44972409	0.56	14331	3	20.61475	1.303250000000002	11.604500000000002	11.452500000000002	10.869720398344427	4.055865820277771	2.8980577768225793	2.8988958000709024	0.31668609580606494	4.325746533462942	1.6140845274115456	1.1533197655916703	1.1536532678372247	0.1648076096910321	0.0
chr11	44958078	45315120	0.51	357042	4	17.85245	4.065550000000002	0.077	0.075	6.489385312444435	0.3244692656222221	0.5452623483325016	2.8988958000709024	0.7107052811319075	2.582535243858473	0.12912676219292352	0.4643676728668167	1.1536532678372247	0.2828344054404939	2.055492398710585
chr11	45132243	45255090	0.67	122847	4	17.2295	4.3279000000000005	0.645	0.643	5.840446781199991	0.32446926562222167	0.20073476916236335	0.31668609580606494	1.1527576791078638	2.3242817194726255	0.12912676219292374	0.7063516747958412	0.1648076096910321	0.45875490367563915	0.0
chr11	45392997	45676969	0.59	283972	4	18.95905	0.6639499999999998	7.875499999999999	6.870499999999999	9.40960870304443	2.920223390599995	0.4798962276609423	2.978774935424432	2.3162588860598814	3.7446761035947858	1.1621408597363128	0.2200828000696373	2.354419941167076	0.921785333917361	1.1989476363991851
chr11	45676969	45687055	0.52	10086	1	9.8115	9.8115	7.730499999999999	7.015499999999999	6.651619945255546	0.16223463281111083	2.3162588860598814	7.48961074779514	0.6724941678699236	2.6470986249549346	0.06456338109646165	0.921785333917361	2.9805879582878876	0.7736876289928066	0.0
chr11	46260698	46336762	0.53	76064	4	18.58195	3.3196499999999993	6.0705	2.8365	11.35642429677776	1.2978770624888867	2.320562690609074	0.12782115412213552	4.782392643944188	4.519436676752328	0.516507048771695	1.3580854248309178	0.38056867254128085	1.9032153213758058	1.2424533248939975
chr11	46260698	46389020	0.57	128322	4	22.4754	0.5738000000000003	4.561	4.346	11.031955031155539	1.6223463281111083	2.8420960907667996	0.12782115412213552	1.7230535890144938	4.3903099145594044	0.6456338109646187	1.3886545707379454	0.38056867254128085	0.6857115745852645	2.4755163574657653
chr11	46369057	46389020	0.55	19963	4	21.459049999999998	1.5901499999999995	20.002	19.787	22.875083226366634	13.465474523322202	1.6903673608531313	4.782392643944188	1.7230535890144938	9.103436734601116	5.358760631006332	0.672703665183793	1.9032153213758058	0.6857115745852645	0.0
chr11	46911117	47174752	0.63	263635	4	17.7541	0.5245999999999995	8.26	7.516	9.085139437422209	1.94681559373333	0.20184330442484633	1.4236537789605304	4.853405821912225	3.615549341401862	0.7747605731575418	0.19395830534032948	1.5436748882277531	1.9314759386840679	1.9279417274432469
chr11	56769475	57016658	0.81	247183	4	19.0492	1.2459000000000007	6.5360000000000005	6.533	4.867038984333326	0.6489385312444433	0.031504036988519925	0.2735077305286457	0.4955620704424921	1.9369014328938547	0.25825352438584714	0.09612038143196722	0.22758700064016685	0.1972153679922469	0.3465735902799725
chr11	56769475	57045467	0.81	275992	4	18.68855	1.6065500000000004	11.2835	1.7854999999999999	4.380335085899993	1.1356424296777758	0.07994402034229645	0.2735077305286457	0.24880043961299905	1.7432112896044691	0.45194366767523264	0.10667302595722554	0.22758700064016685	1.8888704283031816	0.3465735902799725
chr11	56769475	57117285	0.63	347810	4	21.40985	1.114749999999999	20.299	7.229999999999998	9.734077968666652	4.218100453088883	0.24255199408233705	0.2735077305286457	0.7400102468512508	3.8738028657877095	1.6786479085080075	0.5049089922152215	0.22758700064016685	0.2944966974984393	2.0153121968675234
chr11	56769475	57194455	0.54	424980	4	17.8197	2.4754000000000005	6.535500000000001	6.5335	11.843128195211094	6.327150679633324	0.33288295875403234	0.2735077305286457	2.2650559554779877	4.713126820041713	2.5179718627620113	0.4667012723618305	0.22758700064016685	0.9014084620797462	2.0153121968675234
chr11	57226170	57261060	0.55	34890	3	20.4672	0.09020000000000117	0.843	0.746	13.303239890511092	7.787262374933322	2.0831503439202543	34.71290806062402	0.5935306951716544	5.294197249909869	3.099042292630168	1.6876412599591053	13.814453013210256	1.528374007771195	0.0
chr11	57261060	57412348	0.62	151288	4	20.59835	0.04094999999999871	1.3379999999999996	0.2510000000000002	5.353742882766658	0.16223463281111083	1.1152505031698172	3.634152685707169	11.214962833761003	2.13059157618324	0.06456338109646165	1.0788445045995418	1.4462583034488368	8.092259339663016	4.159739924706785
chr11	58335554	58443101	0.62	107547	4	20.3279	2.2131000000000007	0.12400000000000003	0.06700000000000003	7.787262374933322	4.542569718711103	4.5013635369499365	0.5646820285616866	0.2991958471845641	3.0990422926301675	1.807774670700931	1.7913761350092712	0.22472255385074874	0.11906887678382816	4.55415382320552
chr11	58335554	58555886	0.51	220332	4	17.8115	0.3033000000000001	6.674999999999999	6.6179999999999986	5.840446781199992	2.595754124977774	2.350330174160203	0.5646820285616866	0.33503141995654134	2.3242817194726255	1.0330140975433892	0.9353444459266295	0.22472255385074874	0.22068431803531452	3.03610254880368
chr11	58443101	58555886	0.52	112785	3	20.0246	2.516400000000001	6.741999999999999	6.550999999999998	10.383016499911095	1.94681559373333	0.2991958471845641	3.444031027977738	0.33503141995654134	4.132056390173557	0.7747605731575418	0.11906887678382816	1.3705969182687199	0.22068431803531452	0.0
chr11	58939392	58953740	0.54	14348	4	19.83605	0.93445	0.45150000000000007	0.3315	14.601116952999977	10.058547234288874	1.4473120295387643	3.294287980767843	0.25047906741786546	5.810704298681564	4.002929627980633	0.575976636489205	2.1754034465169556	0.0996814009818405	0.0
chr11	58939392	59052190	0.51	112798	4	18.6721	0.22949999999999982	19.211499999999997	19.0915	16.223463281111087	8.436200906177765	0.4027172218222933	3.294287980767843	0.17865405726128042	6.4563381096461825	3.3572958170160145	0.16026655354713126	2.1754034465169556	0.07109770450073225	0.0
chr11	58939392	59197485	0.57	258093	4	20.0082	1.1066000000000003	0.5305000000000001	0.41050000000000003	14.601116952999977	10.058547234288874	0.27657952147826087	3.294287980767843	0.2659633690526604	5.810704298681564	4.002929627980633	0.11006841596805493	2.1754034465169556	0.21649823203418708	0.0
chr11	60101568	60386282	0.71	284714	4	16.36065	1.03275	0.9729999999999995	0.4279999999999996	5.51597751557777	1.6223463281111088	0.16866557778011904	0.1364202087621618	0.13979436137937618	2.195154957279702	0.6456338109646181	0.14513007404530712	0.0542901954715499	0.11126596673574174	2.540449769501279
chr11	60130984	60386282	0.67	255298	4	18.885199999999998	1.4917999999999996	0.9594999999999996	0.44149999999999956	4.218100453088883	0.32446926562222167	0.09150791281091103	0.8383078660351119	0.13979436137937618	1.6786479085080073	0.12912676219292363	0.12341236505994317	0.33361551287266106	0.11126596673574174	2.540449769501279
chr11	60130984	60666862	0.54	535878	4	18.79505	1.581949999999999	1.196	0.6779999999999999	5.029273617144437	0.4867038984333325	0.30758938962989457	0.8383078660351119	1.865733907662817	2.0014648139903164	0.19369014328938539	0.2746978022981592	0.33361551287266106	3.9393381909273515	1.9867384369934922
chr11	60130984	60691905	0.51	560921	4	19.31145	1.06555	11.468000000000004	10.950000000000003	11.843128195211092	7.300558476499988	0.37715464599415705	0.8383078660351119	0.3780591501569726	4.713126820041713	2.9053521493407817	0.43831012783498324	0.33361551287266106	0.3619607226370703	2.217286634494143
chr11	60542982	60598473	0.54	55491	3	22.508200000000002	2.819699999999999	0.383	0.29400000000000004	10.220781867099983	0.8111731640555542	0.6782799879652146	5.094083895454971	0.6072916112188272	4.067493009077094	0.3228169054823091	0.2699303385121757	2.0272569067452753	0.9893758263623097	0.0
chr11	60542982	60666862	0.64	123880	4	18.4508	1.2377000000000002	1.2755	0.5984999999999999	8.273966273366653	2.7579887577888846	0.6390902551809986	5.094083895454971	1.865733907662817	3.292732435919553	1.097577478639851	0.6671062948294408	2.0272569067452753	3.9393381909273515	1.028332711300532
chr11	60542982	60691905	0.7	148923	4	18.9672	0.7213000000000012	11.547500000000003	10.870500000000003	15.08782085143331	4.055865820277771	0.8453635439886521	5.094083895454971	0.3780591501569726	6.004394441970949	1.6140845274115456	1.2173671905539425	2.0272569067452753	0.3619607226370703	1.9410036729987783
chr11	60598473	60666862	0.72	68389	4	21.2705	4.0573999999999995	0.9814999999999999	0.8925	7.4627931093111	1.9468155937333305	0.6072916112188272	0.6782799879652146	1.865733907662817	2.9699155304372438	0.7747605731575418	0.9893758263623097	0.2699303385121757	3.9393381909273515	1.7138878521675533
chr11	60598473	60691905	0.62	93432	4	21.7869	3.5410000000000004	11.253500000000003	11.164500000000002	14.276647687377755	4.867038984333325	0.9445975709526105	0.6782799879652146	0.3780591501569726	5.68157753648864	1.9369014328938547	1.7800675325850421	0.2699303385121757	0.3619607226370703	2.495576150998429
chr11	61284171	61322891	0.51	38720	3	17.327849999999998	3.3278499999999998	6.509000000000001	6.392000000000001	15.412290117055532	1.7845809609222183	1.5418994027502273	8.884976015488377	7.223605514766192	6.133521204163873	0.7101971920610802	0.6136189112473645	3.535891705618679	2.8747277178687107	0.0
chr11	61284171	61334929	0.57	50758	3	20.508200000000002	0.14749999999999908	6.4590000000000005	6.442	19.468155937333304	2.2712848593555535	2.8893988742906385	8.884976015488377	4.260922726490108	7.747605731575419	0.9038873353504653	1.149873842767672	3.535891705618679	1.6956895888762133	0.0
chr11	61520061	61723052	0.58	202991	4	19.4508	1.5655999999999999	4.7894999999999985	4.768499999999998	18.49474814046664	1.2978770624888885	1.911736193644926	1.256919444587403	0.5443899769059967	7.360225444996648	0.516507048771695	0.9898036955933475	0.500207432299202	0.6376781627324514	4.188038115205056
chr11	61666631	61684779	0.63	18148	3	19.85245	6.4262500000000005	2.189	2.099	12.97877062488887	4.867038984333327	2.7176178297651368	6.953215675165865	1.797284882604212	5.165070487716946	1.9369014328938547	1.0815113430308791	2.7671225662667553	0.7152528828390723	0.0
chr11	61666631	61723052	0.54	56421	4	22.08195	4.19675	0.0555	0.034499999999999996	13.952178421755535	5.840446781199992	2.0933129984666827	6.953215675165865	0.5443899769059967	5.552450774295718	2.324281719472626	0.8330611197643467	2.7671225662667553	0.6376781627324514	4.051444567320435
chr11	61938770	62078691	0.77	139921	4	19.204900000000002	1.7950999999999997	2.2825	2.0585	9.734077968666652	4.218100453088883	0.278273539173295	0.3630994120726287	0.5219094894397363	3.8738028657877095	1.6786479085080075	0.14765676310823808	1.288941169817794	0.7862953779951116	0.693147180559945
chr11	62630217	62673490	0.54	43273	1	10.15575	10.15575	0.136	0.04099999999999999	10.707485765533317	6.164916046822213	0.7798119757056607	9.625114409315906	3.86983172237406	4.26118315236648	2.4534084816655493	1.1339211432835945	6.287702412752439	1.5400498398003117	0.0
chr11	64257478	64321135	0.53	63657	3	17.9672	1.0492000000000008	16.788500000000003	5.861500000000006	6.651619945255545	1.1356424296777763	0.36699478650894585	1.4316925972446906	2.4858442950741386	2.6470986249549346	0.45194366767523286	0.47060667057445815	0.5697606803629518	0.9892740519602878	1.09861228866811
chr11	64257478	64490724	0.54	233246	4	20.418	3.5000000000000018	15.363999999999997	4.437	16.547932546733307	8.760670171799985	0.8068398774722336	1.4316925972446906	2.898309344337928	6.585464871839107	3.4864225792089387	0.8879866173801461	0.5697606803629518	1.9036116721251635	1.3182498896409376
chr11	64321135	64490724	0.6	169589	4	21.467200000000002	2.450800000000001	21.225500000000004	1.4245000000000054	15.412290117055532	9.896312601477764	0.9719403200448651	0.36699478650894585	2.898309344337928	6.133521204163873	3.938366246884172	1.044654533776903	0.47060667057445815	1.9036116721251635	2.08719363494782
chr11	64614740	64655390	0.62	40650	4	19.94265	3.1393499999999985	2.249	2.2350000000000003	21.577206163877747	3.082458023411105	7.854311374471493	5.535218991118324	1.0696336891311988	8.586929685829421	1.2267042408327749	3.125725313599923	4.660371711964634	1.5717217155471876	5.416100402204419
chr11	64972202	64993146	0.54	20944	3	18.827849999999998	4.844250000000001	11.606	11.395999999999999	13.627709156133314	7.138323843688878	3.4702595253713557	2.318778951959714	1.3386889861755358	5.4233240121027935	2.8407887682443205	1.3810348897638893	3.0522995197521032	0.5327486843374415	0.0
chr11	64972202	65097527	0.6	125325	4	22.63935	1.03275	11.587	11.415	14.438882320188867	6.3271506796333234	2.57866657538187	2.318778951959714	27.98747627606589	5.746140917585103	2.5179718627620113	1.0262138850520803	3.0522995197521032	11.137980007287776	3.574565799278705
chr11	64993146	65097527	0.65	104381	4	17.795099999999998	3.8115000000000006	0.191	0.019000000000000017	7.300558476499989	0.8111731640555542	2.4122028925076795	3.4702595253713557	27.98747627606589	2.905352149340782	0.3228169054823091	0.959967498507475	1.3810348897638893	11.137980007287776	3.574565799278705
chr11	65183881	65278282	0.71	94401	4	19.5328	2.7950999999999997	2.3729999999999998	2.3539999999999996	7.949497007744432	0.48670389843333295	0.3574623534148056	0.5820429223936587	3.3271789681407054	3.1636056737266296	0.1936901432893856	2.079137705461213	1.7028048877752975	2.0229215753359826	4.3181434907835285
chr11	65512266	65548025	0.54	35759	3	16.950850000000003	1.6065500000000004	19.567000000000004	8.765	18.81921740608886	4.542569718711103	1.8147558132063073	4.362969668515095	1.6290183714409465	7.489352207189571	1.807774670700931	0.7222056667855569	1.7363004960143877	1.6552060527854335	0.0
chr11	65512266	65585471	0.63	73205	4	18.082	0.4754000000000005	11.618500000000001	0.8164999999999996	17.03463644516664	2.757988757788885	1.7020175944120368	4.362969668515095	1.7292272915573672	6.779155015128492	1.0975774786398516	1.1924006726646594	1.7363004960143877	3.9020616991058117	2.7291354882106473
chr11	65990150	66095866	0.59	105716	4	19.7295	2.5328	2.5639999999999996	1.1150000000000002	8.111731640555544	0.32446926562222167	7.9800606399956155	0.15358583071876064	0.4709278165779706	3.2281690548230912	0.12912676219292374	4.094298941226305	0.06112147787369914	1.7045553651840772	2.299207212383468
chr11	66153742	66197458	0.72	43716	4	22.0	1.0655999999999999	0.18750000000000006	0.10650000000000004	5.840446781199991	0.32446926562222167	2.6719950504163195	0.4709278165779706	5.370525775816083	2.3242817194726255	0.12912676219292374	1.9376694116240716	1.7045553651840772	2.1372705466414947	0.0
chr11	66153742	66206158	0.56	52416	4	18.868850000000002	2.06555	17.339	17.257999999999996	20.279329101388857	14.763351585811089	3.1198967848290553	0.4709278165779706	1.4501419692613262	8.070422637057728	5.875267679778027	1.9707991787686758	1.7045553651840772	2.592153624654966	0.0
chr11	66153742	66360481	0.69	206739	4	19.827849999999998	1.1065500000000004	2.7125000000000004	2.6315000000000004	16.061228648299974	10.545251132722205	2.41697342571175	0.4709278165779706	10.682792080762018	6.39177472854972	4.196619771270019	2.4259009879960503	1.7045553651840772	4.251355979506161	3.646024367958036
chr11	66176220	66197458	0.68	21238	4	20.0902	2.9754000000000005	0.15950000000000006	0.13450000000000004	15.087820851433312	8.922904804611099	1.9555544778060259	3.3489131428221124	5.370525775816083	6.00439444197095	3.550985960305401	2.5779144537997754	1.33274351938599	2.1372705466414947	0.0
chr11	66176220	66360481	0.56	184261	4	17.91805	0.8032500000000002	2.6845000000000003	2.6595000000000004	25.308602718533294	1.297877062488885	2.3032860965362505	3.3489131428221124	10.682792080762018	10.071887451048045	0.5165070487716941	2.559255271210713	1.33274351938599	4.251355979506161	3.646024367958036
chr11	66346674	66360481	0.53	13807	1	9.36065	9.36065	7.1004999999999985	1.7564999999999986	18.332513507655527	8.273966273366653	4.794070412611953	3.605649527387897	10.682792080762018	7.295662063900186	3.292732435919553	1.9078626412223094	2.885427105410179	4.251355979506161	0.0
chr11	67033966	67056415	0.52	22449	4	20.16395	3.6229499999999994	1.7930000000000004	1.7920000000000005	24.17296028885552	7.949497007744434	2.8329090855697565	1.8182101632717673	5.640785536355164	9.619943783372811	3.1636056737266296	1.1273929970071288	1.0661449900539848	2.2448239315900635	0.0
chr11	67033966	67085176	0.59	51210	4	20.5	3.2868999999999993	1.7985000000000004	1.7865000000000004	29.688937804433287	13.4654745233222	4.4098927723699735	1.8182101632717673	2.4311036921847706	11.815098740652513	5.35876063100633	1.7549741551703741	1.0661449900539848	1.9140975704746994	3.632015071449765
chr11	69519396	69656925	0.75	137529	4	18.7459	1.286900000000001	0.07150000000000001	0.01550000000000001	8.273966273366653	4.3803350858999925	0.2831134660665504	2.913148601140084	1.7284986935289173	3.2927324359195533	1.7432112896044694	0.11266868415498431	1.159325355302008	0.6878785247104213	2.3978952727983702
chr11	69656925	69785917	0.54	128992	1	10.0164	10.0164	1.9129999999999994	1.8569999999999993	4.380335085899993	0.4867038984333325	1.1872790046955521	0.2831134660665504	0.11485734524634267	1.7432112896044694	0.1936901432893855	0.4724931139532681	0.11266868415498431	0.25031104606336707	0.0
chr11	69707416	70042309	0.52	334893	4	17.32785	2.81965	0.07300000000000001	0.0020000000000000018	6.813854578066656	0.6489385312444433	0.3216663118864163	3.0863697040011457	11.860257143508738	2.7116620060513963	0.25825352438584726	0.2729879323622469	1.2282609449734767	4.719943507684542	1.1945063128187032
chr11	73336907	73372262	0.63	35355	4	20.041	0.6966999999999999	8.104000000000001	7.8790000000000004	16.061228648299977	6.651619945255547	2.6431098429981574	0.17226736085945038	0.7424180856418376	6.39177472854972	2.647098624954935	1.4024798948404096	0.5915406504118493	0.29545492824585623	3.13549421592915
chr11	74413433	74450844	0.57	37411	1	10.17215	10.17215	0.05050000000000002	0.027500000000000014	6.651619945255545	0.8111731640555542	0.6244630489642075	0.19251411596428686	0.11459230785772316	2.6470986249549346	0.3228169054823091	0.7593458523547406	0.7106562125701286	0.5855489214437313	0.0
chr11	74733995	74916119	0.71	182124	4	21.9672	0.7049000000000003	0.6634999999999999	0.6414999999999998	7.3005584764999885	0.1622346328111104	0.3420641925252387	0.11459230785772316	2.4940522178712463	2.905352149340782	0.06456338109646187	0.20986537528884386	0.5855489214437313	0.9925405015362979	0.36620409622270333
chr11	74733995	74959757	0.54	225762	4	18.87705	2.385249999999999	1.6004999999999994	0.29549999999999965	5.51597751557777	1.6223463281111088	1.3509851511099673	0.11459230785772316	0.7814572248475362	2.195154957279702	0.6456338109646181	0.5971259101594258	0.5855489214437313	0.31099106118209524	0.8553332238032109
chr11	74733995	75095559	0.52	361564	4	20.18855	1.0737500000000004	0.6589999999999998	0.6459999999999998	12.97877062488887	5.840446781199991	1.1127819400481103	0.11459230785772316	15.283820250409867	5.165070487716945	2.324281719472625	0.4942733205601396	0.5855489214437313	6.082394950688064	1.011404264707351
chr11	74851528	74916119	0.62	64591	4	23.35245	0.6803500000000007	4.332	4.31	7.62502774212221	0.16223463281111128	0.5425319423325223	0.23189587870867437	2.4940522178712463	3.0344789115337054	0.06456338109646187	0.21590763909578353	0.20654481117872978	0.9925405015362979	0.0
chr11	74851528	74925486	0.53	73958	1	12.0164	12.0164	4.3294999999999995	4.3125	6.489385312444435	1.2978770624888871	0.7896977718705199	0.23189587870867437	2.8192904048762686	2.582535243858473	0.5165070487716945	0.31427049399289136	0.20654481117872978	1.1219732659891013	0.0
chr11	74851528	74959757	0.75	108229	4	20.262300000000003	3.7705	5.268999999999999	3.373	5.840446781199992	1.9468155937333305	2.5662779049295645	0.23189587870867437	0.7814572248475362	2.3242817194726255	0.7747605731575419	1.0212836525990507	0.20654481117872978	0.31099106118209524	1.5890269151739724
chr11	74851528	75095559	0.52	244031	4	21.5738	2.4590000000000014	4.3275	4.3145	13.30323989051109	5.515977515577769	1.5370443552634228	0.23189587870867437	15.283820250409867	5.294197249909869	2.195154957279702	0.6328524145814945	0.20654481117872978	6.082394950688064	1.6566044331919982
chr11	74991313	75062912	0.55	71599	3	17.0656	1.8033000000000001	0.29950000000000004	0.17350000000000004	8.111731640555544	0.973407796866665	0.3081594723712772	0.7814572248475362	1.5504397168826107	3.2281690548230912	0.387380286578771	0.1947749314492626	0.31099106118209524	0.617017640276169	0.0
chr11	74991313	75162336	0.6	171023	4	20.336100000000002	1.4672	0.2965	0.1705	8.760670171799987	1.6223463281111083	1.5177807224629283	0.7814572248475362	0.9585245251488986	3.4864225792089387	0.6456338109646185	1.0509957898794298	0.31099106118209524	0.3814572951235794	5.807946391776316
chr11	75099720	75162336	0.56	62616	4	19.0738	2.7295	0.39	0.07699999999999999	9.40960870304443	0.973407796866665	1.9691184511377964	15.283820250409867	0.9585245251488986	3.744676103594786	0.387380286578771	1.9219710994602792	6.082394950688064	0.3814572951235794	7.81603985305045
chr11	75099720	75243388	0.52	143668	4	17.868850000000002	1.5245499999999996	0.16750000000000004	0.14550000000000002	7.787262374933322	0.6489385312444433	2.222330354513644	15.283820250409867	0.2162892259591063	3.0990422926301675	0.2582535243858475	1.3805350302665222	6.082394950688064	0.6411111576016758	6.63624860837232
chr11	75417407	75434399	0.51	16992	3	22.122950000000003	1.3032500000000002	6.686999999999999	6.671999999999999	12.654301359266647	6.813854578066656	3.8954643471594412	0.2162892259591063	0.4717955652904687	5.035943725524023	2.7116620060513967	1.5502506760449872	0.6411111576016758	0.9582090479487924	0.0
chr11	75434399	75514176	0.54	79777	3	21.508200000000002	0.6884999999999994	6.965999999999999	6.392999999999999	8.111731640555544	2.271284859355552	0.4717955652904687	3.8954643471594412	12.416260060412778	3.2281690548230912	0.9038873353504657	0.9582090479487924	1.5502506760449872	4.941212096227009	3.060148709475475
chr11	75918900	76029924	0.57	111024	4	19.54915	1.3360500000000002	12.080499999999999	11.855499999999997	13.30323989051109	3.5691619218444393	0.15197076138812807	1.9582152036689748	0.15738877983206276	5.294197249909869	1.4203943841221602	0.7443537235505038	0.7792971961206729	0.6733252922801212	0.0
chr11	76445097	76510238	0.71	65141	4	19.2049	2.2377000000000002	6.819999999999999	6.802999999999999	8.436200906177765	5.191508249955548	0.3984823882006377	4.596336162660364	0.4292631263399659	3.3572958170160145	2.066028195086778	0.7532609206691789	1.8291717260074838	0.8199880384005735	2.524928003624765
chr11	76445097	76750984	0.58	305887	4	18.7377	2.7048999999999985	17.559	3.936000000000001	9.734077968666652	6.489385312444435	0.3818695649831468	4.596336162660364	6.928169372716479	3.8738028657877095	2.582535243858473	0.5352719614126367	1.8291717260074838	2.757155064617587	2.69579932103682
chr11	76631178	76750984	0.53	119806	4	15.8033	0.2295000000000007	10.8995	10.5955	10.545251132722207	5.67821214838888	0.32499467367800117	0.4292631263399659	6.928169372716479	4.196619771270019	2.259718338376164	0.12933585515876364	0.8199880384005735	2.757155064617587	1.09861228866811
chr11	86167205	86319503	0.68	152298	4	20.4754	3.7049000000000003	2.0655000000000006	1.9985000000000006	6.164916046822213	1.2978770624888867	0.18748306198870315	0.5103023059743703	0.17593837102753956	2.4534084816655493	0.5165070487716945	0.07461132170466639	0.3841419940366846	0.20197200536956447	0.0
chr11	87063965	87132395	0.63	68430	4	21.336100000000002	3.0082000000000004	7.701499999999999	7.538499999999999	8.273966273366653	2.433519492166663	0.4931287976722352	0.25148985049913253	0.08615238484748568	3.2927324359195533	0.9684507164469278	0.19624701546199122	0.3314458712781838	0.03428546148807457	0.0
chr11	88218289	88620106	0.51	401817	1	9.38525	9.38525	7.211	5.41	4.542569718711104	0.6489385312444433	0.03553022317965083	0.03804655190345655	0.011441477379245727	1.807774670700931	0.25825352438584737	0.06555685669684563	0.1119126254673591	0.0669983313752162	0.0
chr11	102158657	102366267	0.52	207610	4	18.9508	3.4917999999999987	0.03750000000000001	0.007500000000000007	7.625027742122211	1.1356424296777758	0.6439060615401732	0.06175177739241835	0.18537440137713207	3.034478911533706	0.45194366767523286	0.5473317794411291	0.41632809976559765	0.11065822920413373	3.6256482425436984
chr11	102604314	103472146	0.57	867832	4	18.672150000000002	2.180349999999999	0.017500000000000005	0.016500000000000004	3.73139655465555	0.4867038984333325	0.09122791140661109	0.18537440137713207	0.0622843687563985	1.4849577652186219	0.1936901432893855	0.2404484366833265	0.11065822920413373	0.061508169341698074	3.12823687575722
chr11	111154541	111712179	0.57	557638	4	21.7377	1.3607000000000014	14.9075	14.902500000000002	9.085139437422209	4.218100453088883	0.13033745099756053	0.9512187893384434	1.9310054863141335	3.615549341401862	1.6786479085080073	0.41310338203669006	0.3785498825868883	1.7427773106088158	3.0894934210539047
chr11	111984315	112045901	0.7	61586	4	19.03275	0.852450000000001	8.185999999999998	7.298999999999998	4.542569718711104	0.973407796866665	0.3161133364292745	2.605403768565052	0.506148969039639	1.807774670700931	0.3873802865787709	0.5199791677304106	1.0368542986494986	0.6583274950339767	4.337867109772395
chr11	111984315	112151034	0.71	166719	4	20.81965	2.6393500000000003	7.796999999999998	7.687999999999998	9.247374070233318	5.67821214838888	0.4359498047575721	2.605403768565052	3.0296531449552826	3.6801127224983237	2.259718338376164	0.6072216217662783	1.0368542986494986	1.2056898530142064	3.949169460278663
chr11	113906811	114131675	0.55	224864	4	18.2459	1.4261999999999997	0.1945	0.15150000000000002	12.492066726455537	1.4601116952999975	0.1616112750359721	0.9292714436060043	0.636398222677076	4.97138034442756	0.5810704298681566	0.3629220938252799	0.3698156510481202	0.3571656924757434	4.094899809364115
chr11	115860923	116095190	0.54	234267	4	17.7213	1.836100000000001	10.035	10.010000000000002	9.24737407023332	4.380335085899993	0.0443212936517354	0.27686955950967657	2.089378356217377	3.6801127224983237	1.743211289604469	0.0903959541874847	0.20297023226606462	0.8314952777328494	0.0
chr11	115860923	116370193	0.56	509270	4	18.401600000000002	2.5164000000000017	10.148000000000001	9.897	12.81653599207776	0.8111731640555542	0.41795479460438956	0.27686955950967657	0.21585976309955865	5.1005071066204835	0.3228169054823087	0.19979949458641552	0.20297023226606462	0.08590419879468733	0.0
chr11	116228794	116370193	0.57	141399	4	18.270500000000002	2.6475000000000017	0.3605	0.10949999999999999	11.35642429677776	0.6489385312444442	0.266186004230424	0.6854002294998114	0.21585976309955865	4.519436676752328	0.25825352438584703	0.10593218066873983	0.27276393119045583	0.08590419879468733	0.0
chr11	116228794	116562596	0.52	333802	4	15.98365	0.3606500000000006	9.421999999999999	8.951999999999998	9.734077968666652	0.973407796866665	0.2371780301251104	0.6854002294998114	1.1153431837338206	3.87380286578771	0.3873802865787712	0.09438808028434033	0.27276393119045583	0.4438653188717666	0.693147180559945
chr11	117688310	117817682	0.51	129372	3	21.5246	1.754100000000001	0.342	0.203	17.683574976411084	7.300558476499989	0.8627634061005803	3.968072222358099	0.43869017294262286	7.037408539514338	2.9053521493407817	0.6467716499784693	1.5791459238464431	0.4316066299931537	1.8509865283072033
chr11	117714701	117817682	0.72	102981	4	21.7705	1.5082000000000004	0.3435	0.2015	8.436200906177765	1.94681559373333	0.27726760640074877	3.1474416278007187	0.43869017294262286	3.357295817016015	0.774760573157542	0.4915245606434786	1.2525653109540547	0.4316066299931537	1.8509865283072033
chr11	117714701	117924189	0.64	209488	4	21.9508	1.6884999999999994	0.08600000000000001	0.05600000000000001	7.1383238436888785	0.6489385312444433	0.35933738268710114	3.1474416278007187	0.5781943385746892	2.8407887682443205	0.25825352438584726	0.4610613406033133	1.2525653109540547	0.23009995327371136	1.734813486510375
chr11	117714701	118042386	0.6	327685	4	20.647550000000003	0.385250000000001	0.0975	0.044500000000000005	10.220781867099983	3.731396554655549	0.6852090630043409	3.1474416278007187	1.2226590761256377	4.067493009077095	1.4849577652186219	0.51542733096829	1.2525653109540547	0.4865730733021465	1.5706934326382491
chr11	118068924	118122783	0.51	53859	3	18.10655	2.41805	0.033	0.013	10.707485765533317	5.51597751557777	0.6747350999775122	1.2226590761256377	4.134041607078291	4.26118315236648	2.195154957279702	0.2685196042556945	0.4865730733021465	1.645195598015035	0.0
chr11	118777876	118801050	0.59	23174	4	20.975450000000002	0.385250000000001	9.050999999999998	7.920999999999999	17.683574976411084	11.19418966396665	6.496666058889742	0.5378640103558521	0.5562736846582355	7.037408539514339	4.454873295655866	3.2095026764099432	0.35229058366469995	1.781307326864485	2.418140953475735
chr11	119039717	119067688	0.53	27971	4	16.950850000000003	0.4098500000000005	0.6219999999999998	0.6019999999999998	12.329832093644425	7.787262374933321	1.0208178247025674	3.4168031643333148	13.320098139719173	4.9068169633310985	3.0990422926301675	0.40624772346277505	4.239665802448871	5.300906209331054	0.0
chr11	119039717	119210792	0.66	171075	4	17.90985	1.3688500000000001	0.6464999999999997	0.5774999999999997	16.061228648299977	4.055865820277771	2.579442941670154	3.4168031643333148	5.549489396971453	6.39177472854972	1.6140845274115452	1.0265228501088772	4.239665802448871	2.208491446118056	4.49254463004237
chr11	120382009	120800351	0.53	418342	4	21.5	1.319700000000001	9.855499999999997	9.775499999999997	20.60379836701108	8.922904804611097	0.19235070319095618	0.4306062924695419	0.7812722659364427	8.199549399250651	3.5509859603054004	0.18396324124037866	0.1713653717552071	0.31091745437905205	0.693147180559945
chr11	122451517	122753610	0.56	302093	4	16.5246	3.2131	1.338	0.723	8.111731640555544	2.271284859355552	0.150369909885734	2.880909842606316	0.2403664362928083	3.2281690548230912	0.9038873353504657	0.16242736386910978	1.1464955222557194	0.20603034946623236	2.433767225227795
chr11	122451517	122893999	0.54	442482	4	21.4508	1.7131000000000007	10.358	8.297	8.760670171799987	1.6223463281111083	0.178923664266167	2.880909842606316	3.5282870492363054	3.4864225792089387	0.6456338109646185	0.1762615527061573	1.1464955222557194	1.4041276972148038	2.826150787699937
chr11	122753610	122893999	0.51	140389	3	18.2377	4.926200000000001	9.635	9.020000000000001	6.489385312444435	0.6489385312444438	0.2403664362928083	0.25599153106289685	3.5282870492363054	2.582535243858473	0.25825352438584726	0.20603034946623236	0.10187515754865771	1.4041276972148038	0.0
chr11	123172685	123448034	0.74	275349	4	19.29505	1.852450000000001	2.433	2.226	8.922904804611097	3.406927289033328	0.47135710043940127	1.1560662670625477	7.616649427751684	3.5509859603054004	1.3558310030256984	0.1875826855269838	0.46007159926219826	3.031144652416048	3.14578456977916
chr11	123451442	123511649	0.54	60207	3	21.4344	0.22129999999999939	8.291000000000002	8.278000000000002	6.813854578066657	1.6223463281111088	0.431138260497579	7.616649427751684	3.796954874883099	2.7116620060513967	0.6456338109646182	0.1715770753472834	3.031144652416048	1.511047550978628	0.0
chr11	123451442	123582070	0.56	130628	4	17.61475	3.59835	8.321500000000002	8.2475	6.489385312444435	1.9468155937333305	1.2618304416824007	7.616649427751684	1.303569315165108	2.582535243858473	0.774760573157542	0.5021618274336682	3.031144652416048	0.6744040611368338	2.19722457733622
chr11	123511649	123582070	0.57	70421	4	17.83605	3.8196499999999993	0.043500000000000004	0.030500000000000006	4.867038984333326	0.32446926562222167	1.9720373991609164	0.431138260497579	1.303569315165108	1.9369014328938547	0.12912676219292374	0.784797918498336	0.1715770753472834	0.6744040611368338	0.0
chr11	123524980	123582070	0.52	57090	4	14.2787	0.26229999999999887	1.9534999999999998	1.8794999999999997	17.19687107797775	12.654301359266647	1.5459036652521336	3.796954874883099	1.303569315165108	6.843718396224953	5.035943725524023	0.6152124595634128	1.511047550978628	0.6744040611368338	0.0
chr11	124272388	124632927	0.73	360539	4	20.172150000000002	0.614749999999999	1.0145000000000002	0.9735000000000001	6.651619945255545	3.73139655465555	0.10079508111380138	0.0628374960656945	2.414752664394467	2.6470986249549346	1.484957765218622	0.5257630572537559	0.025006998415439474	0.9609822133755845	2.7211912835584786
chr11	124514322	124632927	0.77	118605	4	18.92625	1.8606499999999997	6.997999999999999	5.01	7.1383238436888785	3.244692656222217	0.19697135133257423	0.0536459142778149	2.414752664394467	2.8407887682443205	1.2912676219292365	1.1670999457932985	0.2113559806740589	0.9609822133755845	3.033192068744665
chr11	124514322	124706874	0.55	192552	4	18.62295	1.5573499999999996	6.1209999999999996	5.887	5.1915082499555485	1.2978770624888871	1.1458676130245897	0.0536459142778149	1.6727755922904533	2.0660281950867785	0.5165070487716946	1.1266201362962303	0.2113559806740589	0.6657027922000612	2.817777591014699
chr11	130304639	130731705	0.57	427066	4	19.7787	2.0082000000000004	1.6285	1.1135000000000002	12.492066726455537	2.4335194921666625	0.31606171996563587	0.5316335814889145	1.6670490420053596	4.97138034442756	0.9684507164469274	0.2709126433030482	0.21157049472481654	0.6634238370718117	1.38629436111989
chr11	133446332	134945907	0.61	1499575	3	17.991799999999998	4.0738	0.15050000000000002	0.15050000000000002	21.090502265444414	5.191508249955548	0.4370757825096363	0.11161426105369122	0.0	8.393239542540037	2.0660281950867785	0.509075850213937	0.05376957687728816	0.0	3.619529823279245
chr11	133691658	134945907	0.6	1254249	2	21.0	1.0655999999999999	0.039500000000000014	0.039500000000000014	15.412290117055532	10.869720398344427	0.48117465834721207	0.21161671612285482	0.0	6.133521204163873	4.325746533462942	0.5460545287827752	0.3200193677526947	0.0	3.8285571549020525
chr11	133703046	134945907	0.65	1242861	1	11.0328	11.0328	0.032	0.032	22.875083226366634	3.4069272890333284	0.4573883590925554	3.0771584727081094	0.0	9.103436734601118	1.3558310030256981	0.5398372435489015	1.2245952157390019	0.0	3.8285571549020525
chr11	133837255	134945907	0.51	1108652	3	20.5574	1.5082000000000004	0.006500000000000001	0.006500000000000001	14.601116952999979	11.680893562399984	0.4577359996041632	0.45451662658225367	0.0	5.810704298681564	4.648563438945251	0.5106126408050292	0.7812511150567697	0.0	3.9784889178454392
chr11	133872792	134945907	0.79	1073115	1	11.0328	11.0328	1.7170000000000007	1.7170000000000007	21.414971531066634	4.867038984333325	0.4257257852104278	1.424352236741047	0.0	8.52236630473296	1.9369014328938547	0.5024935434856928	0.755785984639337	0.0	3.9784889178454392
chr11	133920619	134945907	0.6	1025288	3	18.2295	3.8361	0.010000000000000002	0.010000000000000002	23.524021757611074	2.757988757788885	0.3797597540853556	1.4111193938449438	0.0	9.361690258986965	1.0975774786398507	0.46548141894281975	1.2959383999122536	0.0	4.4851495256249105
chr11	133939190	134945907	0.68	1006717	1	11.0328	11.0328	1.0764999999999996	1.0764999999999996	22.55061396074441	3.73139655465555	0.2900739125891383	5.241547557302597	0.0	8.974309972408193	1.4849577652186223	0.43558863554223154	2.085941987931565	0.0	4.4562847919873185
chr11	134146352	134945907	0.58	799555	2	17.8279	4.2377	0.005	0.005	23.686256390422187	2.5957541249777734	0.2824453713291347	0.3195167559056836	0.0	9.426253640083427	1.033014097543389	0.29134290823775005	0.9923142536330719	0.0	3.339588018861805
chr11	134394313	134945907	0.83	551594	1	11.0328	11.0328	0.011500000000000003	0.011500000000000003	17.03463644516664	9.24737407023332	0.32235513359640877	0.1936653397594332	0.0	6.779155015128492	3.6801127224983237	0.26031639132864226	0.3603619901416076	0.0	3.44377628583231
chr11	134738523	134945907	0.8	207384	2	17.61475	4.45085	0.005	0.005	19.468155937333304	6.813854578066657	0.6946743911597155	0.098035512113858	0.0	7.747605731575419	2.7116620060513963	0.27645470438248904	0.2505931760985241	0.0	0.0
chr11	134812120	134945907	0.78	133787	3	21.96725	0.09834999999999994	0.05800000000000001	0.05800000000000001	18.65698277327775	7.625027742122211	0.7275802558295389	0.634857049194939	0.0	7.42478882609311	3.0344789115337063	0.28955002098766763	0.25264961555200627	0.0	0.0
chr10	1282890	1463123	0.51	180233	1	9.5082	9.5082	1.2739999999999998	1.2189999999999999	5.840446781199991	0.32446926562222167	0.05760885353909159	0.9016888527338355	0.28282350457373867	2.3242817194726255	0.12912676219292374	0.13755715291340287	0.35883880045062155	0.22021295910567099	0.0
chr10	1463123	1568670	0.59	105547	4	16.32785	2.68855	0.11850000000000004	0.06350000000000003	8.273966273366653	2.7579887577888846	0.28282350457373867	0.05760885353909159	0.2212890094215504	3.292732435919553	1.097577478639851	0.22021295910567099	0.13755715291340287	0.14000051160648894	0.0
chr10	4857433	5241618	0.58	384185	4	19.05735	3.8770499999999997	0.3355	0.05349999999999991	5.840446781199992	2.271284859355552	0.16553477117002344	0.02169515491087239	0.042220918377655126	2.3242817194726255	0.9038873353504656	0.2944285791506725	0.13606977422601985	0.26403713787409855	2.240233851059882
chr10	5671980	6019723	0.67	347743	4	17.7787	1.2212999999999994	0.1155	0.03749999999999999	8.760670171799987	0.6489385312444433	0.1306300836741819	0.042220918377655126	1.4103178590711998	3.4864225792089383	0.25825352438584703	0.8362309764925938	0.26403713787409855	0.6401082389382761	3.4523330977168505
chr10	8488580	9251249	0.52	762669	4	16.7213	1.6556999999999995	0.809	0.16000000000000003	5.191508249955548	0.0	0.17528093764969516	0.05374215024750847	0.007129530586215151	2.0660281950867785	0.0	0.1056488458405735	0.12832432387280873	0.10133176346873896	0.0
chr10	13413989	13482232	0.56	68243	4	16.3197	1.7131000000000007	0.11950000000000001	0.007499999999999993	6.651619945255545	1.460111695299998	0.3613508226087489	2.684781478815289	0.8122491734905453	2.6470986249549346	0.5810704298681564	0.3860009010060581	1.0684436903142083	0.32324511742454953	0.0
chr10	16870263	17418008	0.55	547745	4	20.0246	0.7950999999999997	0.045000000000000005	0.028000000000000004	5.353742882766658	0.8111731640555542	0.1824508371808858	0.02401745315352013	0.666526499243224	2.13059157618324	0.3228169054823091	0.21499713757304287	0.15916243904719146	0.6830261785808591	2.29544652730051
chr10	23983565	24485572	0.57	502007	4	18.0902	3.7295000000000007	8.277000000000001	1.2779999999999996	10.220781867099985	4.055865820277773	0.06204903417628298	0.6546476678829577	0.17955217615382987	4.067493009077094	1.6140845274115454	0.03498206132232741	0.26052554952707174	0.34046264292462963	0.0
chr10	23983565	24608455	0.51	624890	4	15.15575	0.7950499999999998	4.7875	4.7675	9.896312601477764	4.380335085899993	0.08515572270646732	0.6546476678829577	0.23356882179542263	3.938366246884171	1.7432112896044691	0.09505402648265275	0.26052554952707174	0.12909965126615774	0.0
chr10	24485572	24608455	0.51	122883	3	18.88525	2.934450000000001	3.5095	3.4895	5.840446781199991	0.32446926562222167	0.17955217615382987	0.06204903417628298	0.23356882179542263	2.3242817194726255	0.12912676219292374	0.34046264292462963	0.03498206132232741	0.12909965126615774	0.0
chr10	28917222	29408289	0.52	491067	4	18.81965	0.31145000000000067	3.9775	3.9204999999999997	5.67821214838888	0.8111731640555545	0.5523814592717029	0.1661686762206344	0.1943440834986091	2.259718338376164	0.3228169054823091	0.38916809324496865	0.6899457415373142	0.31354765299076953	3.132961246182271
chr10	29675433	29737998	0.6	62565	4	22.4836	3.2212999999999994	0.061	0.057999999999999996	6.3271506796333234	2.1090502265444413	0.26967796391521665	2.1362633080020585	2.3305532391441313	2.5179718627620113	0.8393239542540037	0.6686976896109208	0.8501537537765435	0.9274739575466963	0.0
chr10	29675433	29754148	0.62	78715	4	18.2705	0.9917999999999996	1.155	1.1520000000000001	4.055865820277772	0.16223463281111083	0.6925088817192816	2.1362633080020585	0.0073015487490490786	1.6140845274115456	0.06456338109646187	0.7217909593455683	0.8501537537765435	0.03583753697448848	0.0
chr10	30681511	30823602	0.51	142091	4	18.508200000000002	1.1639	0.13700000000000004	0.13200000000000003	12.816535992077759	6.651619945255546	0.47497453919968274	0.243306682857065	0.32022626757682876	5.100507106620484	2.6470986249549346	0.5198113038429761	0.20491307476904388	0.4278282628788137	2.83321334405622
chr10	30928915	30960123	0.52	31208	3	16.59015	2.131149999999999	8.9545	1.8175	4.704804351522215	0.4867038984333325	0.37429164196359854	0.45426098005622856	1.3332473298876715	1.872338051797393	0.1936901432893855	0.1489542245240083	0.18077906217946527	0.5305831064788693	0.0
chr10	30928915	30976672	0.58	47757	3	20.295099999999998	1.5738000000000003	5.53	5.242	4.867038984333326	0.6489385312444433	0.7065938736669192	0.45426098005622856	0.6975512070295761	1.9369014328938547	0.25825352438584714	0.2811982173935561	0.18077906217946527	0.27759957065507096	0.0
chr10	30976672	31015745	0.52	39073	3	23.7869	1.9179999999999993	0.26	0.027999999999999997	7.3005584764999885	1.7845809609222196	0.6975512070295761	1.3332473298876715	0.25179940884075935	2.905352149340782	0.7101971920610801	0.27759957065507096	0.5305831064788693	0.4252255811413226	0.0
chr10	32656867	32703761	0.55	46894	1	10.68035	10.68035	1.9709999999999994	1.9189999999999994	3.73139655465555	0.4867038984333325	0.2490914309378595	7.196076974277308	2.23294234474145	1.4849577652186219	0.1936901432893855	0.09912917300604025	2.863772377323868	0.8886284332262245	0.0
chr10	43362016	43844092	0.53	482076	4	21.94265	1.1065500000000004	5.986999999999999	5.791999999999999	10.545251132722207	2.757988757788884	0.5169151668987177	0.5501324508527452	1.811054111980744	4.196619771270019	1.097577478639851	0.8699950290050034	0.8848516227345751	2.2590123970021008	2.7747618248578867
chr10	43447145	43600742	0.51	153597	4	17.87705	1.1229499999999994	10.010500000000002	9.997500000000002	20.117094468577747	8.760670171799985	0.42249427478690565	0.5031181273377259	0.675336971059613	8.005859255961266	3.4864225792089387	0.5548523932585245	0.788754905382658	1.0974331005970976	4.6539603501575195
chr10	43447145	43844092	0.54	396947	4	19.90165	3.147549999999999	15.8935	4.114500000000002	9.571843335855542	1.78458096092222	0.5198740711876725	0.5031181273377259	1.811054111980744	3.809239484691248	0.7101971920610801	0.887417734010575	0.788754905382658	2.2590123970021008	3.329714189829464
chr10	43762175	43844092	0.57	81917	4	18.5574	4.4918	6.057999999999999	5.720999999999999	11.03195503115554	3.2446926562222176	0.3960951519491946	0.675336971059613	1.811054111980744	4.390309914559404	1.2912676219292363	1.09711325471239	1.0974331005970976	2.2590123970021008	0.0
chr10	44167164	44179123	0.53	11959	4	17.89345	3.6639500000000007	1.386	0.9189999999999998	6.002681414011102	0.16223463281111083	2.170544464401517	5.2645931907208485	9.582190062359047	2.388845100569087	0.06456338109646187	0.8637963856036367	2.0951132973320945	3.8133570990055996	0.0
chr10	44167164	44185489	0.56	18325	3	20.7623	0.7951000000000015	1.3415	0.9634999999999998	20.44156373419997	14.276647687377757	4.74530767731271	5.2645931907208485	0.188203288510649	8.134986018154189	5.68157753648864	1.888456876818747	2.0951132973320945	0.19307025876783507	0.0
chr10	45360292	45470345	0.52	110053	3	21.0	0.5081999999999987	0.21250000000000002	0.16750000000000004	22.3883793279333	2.2712848593555517	1.3326316235018059	8.912460514945145	1.9662467379673607	9.619943783372811	0.19369014328938494	1.0090503256241476	3.54682951946228	2.531596454590352	0.837930948405285
chr10	48377968	48438972	0.52	61004	1	10.38525	10.38525	3.4995	3.2864999999999998	12.329832093644425	6.489385312444435	1.9147750249819653	0.0132676354799345	0.5343390064516658	4.906816963331098	2.5825352438584726	0.762009612311529	0.07882327532022862	0.5928344892644988	0.0
chr10	49813001	49864277	0.53	51276	1	9.2295	9.2295	6.423499999999999	3.7134999999999994	10.869720398344427	1.7845809609222192	0.809970863554965	0.4988987542736837	25.755972767251425	4.325746533462942	0.7101971920610802	0.32233843436879295	0.19854324469809453	10.249924177522844	0.0
chr10	49813001	49866595	0.51	53594	1	9.3115	9.3115	5.0935	5.043499999999999	8.922904804611097	0.16223463281111083	1.8889131409137812	0.4988987542736837	0.11897032907751559	3.5509859603054004	0.06456338109646165	0.7517175393550057	0.19854324469809453	0.1834649324188479	0.0
chr10	54404598	54538555	0.56	133957	4	18.9754	3.2377000000000002	3.047	3.0450000000000004	14.276647687377757	10.707485765533317	0.2422189699845635	0.13350867145690526	21.599980055893198	5.68157753648864	4.26118315236648	0.0963941878311127	0.08125995853895063	8.595992852206205	0.0
chr10	54404598	54631305	0.61	226707	4	18.38525	3.8278500000000006	3.047	3.0450000000000004	4.542569718711104	0.973407796866665	0.4980671282163019	0.13350867145690526	0.05299992942710337	1.807774670700931	0.3873802865787709	0.24605663374903736	0.08125995853895063	0.04757965246862702	0.0
chr10	71548987	71561251	0.53	12264	4	18.42625	0.9180500000000009	0.4215	0.1835	7.1383238436888785	2.271284859355552	1.7990794245198203	0.20415474798954386	0.11544161218595164	2.84078876824432	0.9038873353504653	0.7159670441225382	0.08124603587230068	0.20837747364644155	0.0
chr10	73079024	73144097	0.52	65073	3	19.2377	2.483599999999999	5.373	5.2860000000000005	16.223463281111087	7.138323843688878	2.114163610465508	0.7063725021029291	5.616747064040348	6.4563381096461825	2.84078876824432	0.841358891856832	0.4778872034933089	2.2352575090442364	0.0
chr10	73656355	73699885	0.53	43530	1	10.2951	10.2951	3.3099999999999996	1.136	7.4627931093111	3.569161921844439	0.9242864446854008	3.3038135299154407	0.17945150974156632	2.9699155304372438	1.42039438412216	0.3678318059251673	1.3147955421573148	0.3285092809760333	0.0
chr10	78871701	78933690	0.54	61989	2	19.352449999999997	1.7131500000000006	1.0269999999999997	0.9979999999999998	7.300558476499989	0.8111731640555542	0.35593266647810223	0.17367550682308136	0.13684912088663928	2.905352149340782	0.3228169054823091	0.1416480315720339	0.06911642563517927	0.054460886627129335	0.0
chr10	79151822	79471039	0.53	319217	4	17.79505	2.8606499999999997	3.789500000000001	3.762500000000001	10.869720398344429	6.651619945255546	0.0650530297566301	0.13684912088663928	0.5076005188496551	4.325746533462943	2.647098624954935	0.18445697929613142	0.054460886627129335	0.20200622502970011	3.58351893845611
chr10	81903934	82020390	0.66	116456	4	20.008200000000002	0.3196999999999992	0.04400000000000001	0.005000000000000008	9.24737407023332	0.16223463281111083	0.1560269876592397	0.41435827947636966	0.768852552087576	3.6801127224983237	0.06456338109646165	0.4302155640830389	0.9681182582538456	0.7032053979327789	3.7598462020582675
chr10	86189853	86475703	0.73	285850	4	18.6066	0.49180000000000135	1.384	0.991	3.73139655465555	0.16223463281111083	0.18615693392354157	0.6647323153918794	0.07015106547233055	1.4849577652186219	0.06456338109646187	0.1698501402292786	0.2645388660986331	0.04491080661051519	0.0
chr10	86321618	86475703	0.51	154085	1	9.5492	9.5492	3.0365	2.6435000000000004	3.73139655465555	0.16223463281111083	0.2442705961785879	0.11819925435333088	0.07015106547233055	1.4849577652186219	0.06456338109646187	0.0972106591451416	0.2547942030900478	0.04491080661051519	0.0
chr10	86425740	86475703	0.67	49963	4	21.229550000000003	2.13115	0.2535	0.13949999999999999	5.029273617144437	1.1356424296777758	0.41562822488285717	0.16204454209826483	0.07015106547233055	2.0014648139903164	0.45194366767523275	0.1654046550516805	0.06448773202620033	0.04491080661051519	0.0
chr10	90789690	90984968	0.54	195278	1	11.33605	11.33605	17.773999999999997	17.737	5.353742882766658	0.8111731640555542	0.1462187003899851	0.06846209765418022	0.5518810504970322	2.13059157618324	0.3228169054823091	0.10315434868288331	0.49041687122264965	1.8741609661746488	0.0
chr10	94602991	95048792	0.54	445801	4	18.319650000000003	1.56555	13.072000000000003	10.734000000000002	8.598435538988877	1.7845809609222192	0.3027790751901504	0.5663561908489402	0.44533250840271993	3.4218591981124766	0.7101971920610803	0.34873995724612566	0.2657569533015317	0.17722586081927483	0.963457252632055
chr10	94822341	95048792	0.6	226451	4	19.79505	0.09015000000000128	11.922500000000003	11.883500000000002	12.97877062488887	2.5957541249777742	0.3954653205847322	0.20709230538915452	0.44533250840271993	5.165070487716946	1.033014097543389	0.23493040888971362	0.46623385300567827	0.17722586081927483	1.09861228866811
chr10	94840186	95048792	0.59	208606	4	17.7459	2.1393000000000004	17.861000000000004	5.945000000000002	10.058547234288874	0.32446926562222167	0.20531501041261166	2.6183006023872193	0.44533250840271993	4.002929627980633	0.12912676219292374	0.16589154802691936	1.0419867613214349	0.17722586081927483	0.0
chr10	96039820	96080250	0.78	40430	4	22.12295	2.7295499999999997	3.6935000000000002	1.2685000000000013	6.651619945255545	3.0824580234111063	0.8025457967405929	0.11094977867557772	1.042299173881526	2.6470986249549346	1.2267042408327746	0.31938353250784973	0.18330561272886084	0.4147965056153628	1.6094379124341003
chr10	96943556	97123193	0.53	179637	4	20.9508	2.4917999999999996	6.3855	5.859500000000001	13.952178421755534	9.40960870304443	0.252874948853026	0.20947802984241568	0.3679338752542277	5.552450774295717	3.7446761035947853	0.2674012343546574	0.08336450508565908	0.3853264963532083	3.52980881414569
chr10	98797215	98832688	0.53	35473	3	20.16395	0.4590500000000013	2.2770000000000006	2.0870000000000006	7.62502774212221	0.16223463281111128	0.8415181246932709	0.5769215983200813	3.8350725792375333	3.0344789115337054	0.06456338109646187	0.33489307703743626	0.22959344974440188	1.5262169869376134	0.0
chr10	98797215	98908933	0.52	111718	4	16.74595	3.8770500000000006	4.0865	0.2775000000000005	6.002681414011102	1.7845809609222196	0.7318986639288196	0.5769215983200813	0.468597431502837	2.3888451005690876	0.71019719206108	0.29126858762792707	0.22959344974440188	0.38393855170456215	0.0
chr10	98797215	98970386	0.69	173171	4	20.3443	0.2787000000000006	2.1825000000000006	2.1815000000000007	6.976089210877767	0.8111731640555545	0.854403942483055	0.5769215983200813	0.5395918332675734	2.7762253871478584	0.3228169054823091	0.39370870664178004	0.22959344974440188	0.21473758447343624	2.6390573296152597
chr10	99436619	99609857	0.51	173238	4	19.65575	4.5573500000000005	12.657000000000004	4.002	8.111731640555544	4.542569718711103	1.8280169665274848	0.19727573529242848	0.14570691527753588	3.2281690548230912	1.8077746707009315	1.1270025308286897	1.6957823762682174	0.05798596105189416	3.551211571035638
chr10	99551793	99788006	0.62	236213	4	21.43445	2.680349999999999	0.43450000000000005	0.42650000000000005	12.329832093644425	2.920223390599995	0.37362736280071085	2.3553782279815976	28.53144150466683	4.9068169633310985	1.1621408597363132	0.14868986599583947	0.9373533845670347	11.354458041286083	2.8913989800752997
chr10	100227517	100424162	0.64	196645	4	17.795099999999998	0.3196999999999992	8.6255	0.4295000000000009	6.813854578066657	0.32446926562222167	0.052800816191162225	0.23777249464407013	0.07962692433277065	2.7116620060513963	0.12912676219292352	0.021012771187538744	0.39481321638812755	0.04515621174913086	0.0
chr10	101152467	101190560	0.51	38093	4	18.655749999999998	0.9508500000000009	11.062999999999997	9.387999999999998	30.500110968488844	25.95754124977774	2.7597732407948925	0.6461668156929186	1.0703109494128007	12.137915646134823	10.330140975433892	1.0982876368494805	0.5955063843501445	0.5374061779127458	0.0
chr10	101152467	101372192	0.63	219725	4	19.18855	0.4180500000000009	7.516999999999999	5.842	4.380335085899993	0.16223463281111083	1.2227127178755244	0.6461668156929186	28.769141691881632	1.7432112896044694	0.06456338109646176	0.5524139559055556	0.5955063843501445	11.449053920772046	3.0349932854394535
chr10	101320310	101372192	0.6	51882	4	20.0082	1.2377000000000002	6.994999999999999	6.363999999999999	6.002681414011102	1.7845809609222196	0.4753028832213263	1.0703109494128007	28.769141691881632	2.3888451005690876	0.71019719206108	0.1891529610782583	0.5374061779127458	11.449053920772046	0.0
chr10	101605788	101805874	0.66	200086	4	23.70495	0.09834999999999994	5.1755	5.0935	10.707485765533317	4.218100453088882	0.6421730115370381	0.819761555778702	0.30519911256369514	4.26118315236648	1.6786479085080073	0.2555610978699048	0.6220578196017132	0.6735395646486716	3.66356164612965
chr10	102430795	102632090	0.64	201295	4	21.63935	1.950849999999999	21.5	18.474	11.356424296777762	5.191508249955549	0.702792418148929	0.6912896218260357	0.6003625317324881	4.519436676752328	2.066028195086778	0.42081102858271646	0.5998876049146759	1.0565665046521169	3.0445224377234195
chr10	102729372	102902057	0.67	172685	4	19.008200000000002	0.05739999999999945	3.6295	3.5345	14.9255862186222	6.1649160468222135	2.465203558481367	0.6003625317324881	1.7274907148925494	5.9398310608744875	2.4534084816655493	1.7348008702990003	1.0565665046521169	0.6874773865088594	3.259925034779544
chr10	102759144	102827394	0.6	68250	4	18.41805	0.3360500000000002	0.7829999999999999	0.5339999999999998	13.952178421755537	2.5957541249777742	4.449864214247612	2.7464145820502446	0.5388772074140538	5.552450774295717	1.033014097543389	2.4671252439497793	2.394127795596327	0.8024700006364139	2.0784630668495527
chr10	102759144	102902057	0.67	142913	4	18.85245	0.09834999999999994	0.7059999999999998	0.6109999999999999	12.654301359266649	3.893631187466662	2.406620962120696	2.7464145820502446	1.7274907148925494	5.035943725524023	1.5495211463150835	1.5974482066508227	2.394127795596327	0.6874773865088594	2.190581919402694
chr10	102810073	102902057	0.51	91984	4	17.08195	1.8688500000000001	11.1065	11.011500000000002	9.57184333585554	0.8111731640555542	2.6103154522573937	5.987492554222817	1.7274907148925494	3.809239484691248	0.3228169054823091	1.5160995734949287	2.3828004963687404	0.6874773865088594	2.340361321429713
chr10	102921591	102973540	0.56	51949	3	18.4426	2.8032999999999992	1.9829999999999997	1.9809999999999997	15.736759382677754	3.0824580234111068	1.2741675525406309	1.7274907148925494	1.0297184484722313	6.262647966356797	1.226704240832774	0.5070715410759865	0.6874773865088594	1.2227600135997172	0.0
chr10	103929364	104159301	0.52	229937	4	19.459049999999998	0.39344999999999963	6.047000000000001	5.596000000000001	16.71016717954442	2.109050226544441	1.4675673608297517	2.2388219412080357	1.924399444079871	6.650028252935567	0.8393239542540032	1.6128420437688442	2.927467255236317	4.629624962444664	3.8359302653107674
chr10	106340748	106374062	0.7	33314	4	20.122950000000003	3.36885	12.923499999999999	12.8365	6.489385312444435	1.9468155937333305	0.935013792991934	0.1391584201734946	0.007100601896115763	2.582535243858473	0.774760573157542	0.3721008936339278	0.17891968434761701	0.017725327380912367	0.0
chr10	113875707	113897212	0.62	21505	4	18.508200000000002	3.786900000000001	0.038	0.008	8.436200906177765	0.6489385312444433	1.689865508006921	0.042643403257237714	0.1462718076071798	3.3572958170160145	0.25825352438584726	0.672503946319807	0.029947935298558843	0.25903791447518504	0.0
chr10	118429616	118441908	0.55	12292	1	9.5246	9.5246	2.219	2.166	17.521340343599974	1.6223463281111075	6.335228095455029	1.6521985519474316	1.1469168386006237	6.9728451584178766	0.6456338109646182	2.5211863753906343	0.8453750033626691	0.45643046526777065	0.0
chr10	118441908	118547599	0.71	105691	4	20.852449999999997	1.8032500000000002	2.2304999999999997	2.1544999999999996	13.14100525769998	2.757988757788885	1.2648317968072529	6.335228095455029	4.148939119727005	5.229633868813408	1.0975774786398507	0.5033562557217222	2.5211863753906343	1.6511242568338222	4.02535169073515
chr10	118441908	118556358	0.52	114450	3	20.7541	1.7049000000000003	2.2085	2.1765	11.843128195211094	4.055865820277772	1.4855560959899012	6.335228095455029	5.729758269181708	4.713126820041713	1.6140845274115454	0.5911963598872171	2.5211863753906343	2.2802317872195212	4.02535169073515
chr10	125754105	125852223	0.54	98118	4	20.2295	5.213099999999999	3.058	2.955	17.521340343599974	1.6223463281111075	0.9391678533674859	1.6397688723801476	0.3222537709469614	6.9728451584178766	0.6456338109646182	1.2633939919811523	0.6525673389408649	0.17633698126904532	0.0
chr10	130066478	131075829	0.51	1009351	3	14.90165	1.06555	0.9589999999999997	0.9379999999999998	6.3271506796333234	0.16223463281111128	0.08100874218859433	1.0398915285948278	0.39052853812095334	2.5179718627620113	0.06456338109646187	0.11513743581135925	0.41383835187533397	0.38172328384197707	0.0
chr10	130829797	131075829	0.53	246032	3	15.0246	0.9425999999999997	0.028000000000000004	0.006999999999999999	5.353742882766658	0.8111731640555542	0.26376184042906753	0.022103998213532653	0.39052853812095334	2.13059157618324	0.3228169054823091	0.2120342554055617	0.08390577733253086	0.38172328384197707	0.0
chr10	133795701	135333760	0.58	1538059	1	11.4426	11.4426	0.04600000000000001	0.040000000000000015	29.688937804433287	12.167597460833314	1.183064915981389	0.3222795550895853	0.0	11.815098740652513	4.842253582234636	0.709918085784331	0.15295636656171832	0.0	3.19372038846057
chr10	133815102	135333760	0.53	1518658	1	11.4426	11.4426	0.5864999999999998	0.5804999999999998	11.19418966396665	6.327150679633324	1.1776677778075684	1.6055383485249877	0.0	4.454873295655866	2.5179718627620113	0.7108247755141985	0.6389448569929731	0.0	3.19372038846057
chr10	134145286	135333760	0.52	1188474	3	18.516350000000003	4.36885	0.35600000000000004	0.35000000000000003	26.768714413833294	9.24737407023332	1.182693823066777	7.0132007314148375	0.0	10.652957880916201	3.6801127224983237	0.7466373768292545	2.790994399176836	0.0	3.167903890639023
chr10	134266857	135333760	0.62	1066903	3	18.85245	4.032750000000001	0.044000000000000004	0.038	19.14368667171108	1.6223463281111083	1.1252534511593093	0.8272001672969324	0.0	7.618478969382496	0.6456338109646182	0.7407006865860277	0.5024556175364511	0.0	3.2416332258054994
chr10	134350816	135333760	0.71	982944	1	11.4426	11.4426	0.0045000000000000005	0.0015	57.268825382322134	39.74748503872216	1.1355420794474993	1.0202585324297162	0.0	22.790873527051023	15.818028368633145	0.769812752761635	0.4060251458322734	0.0	3.4999513292600914
chr10	134494588	135333760	0.69	839172	1	11.4426	11.4426	0.003	0.003	11.35642429677776	6.164916046822213	0.9140502113165504	2.4283513466426743	0.0	4.519436676752328	2.4534084816655493	0.7361332722385241	0.9663939857523429	0.0	3.4999513292600914
chr10	134756034	135333760	0.65	577726	4	18.7377	4.147500000000001	0.026500000000000006	0.020500000000000008	19.305921304522194	1.78458096092222	1.251315543711569	0.16878368812153238	0.0	7.683042350478957	0.7101971920610799	0.9798619509140618	0.19755783174028083	0.0	3.4411361327265517
chr10	135033299	135333760	0.71	300461	4	18.00815	4.8770500000000006	0.009000000000000001	0.003	11.843128195211094	5.67821214838888	2.2073253398338597	0.21532593322088542	0.0	4.713126820041714	2.259718338376164	1.5351103622537476	0.37816143725552814	0.0	3.6845422005514323
chr10	135075173	135333760	0.91	258587	1	11.4426	11.4426	0.016	0.01	23.361787124799967	5.840446781199992	2.3389060978309866	1.394766867555044	0.0	9.297126877890502	2.3242817194726255	1.5999340495312115	1.1348007949323184	0.0	3.625458634831016
chr10	135122167	135333760	0.89	211593	1	11.4426	11.4426	0.06300000000000001	0.05700000000000002	40.72089283558883	23.19955249198885	2.3492597341747774	2.3199062273708666	0.0	16.20540865521192	9.23256349679404	1.598881423040743	1.6156644714099482	0.0	3.272982330981514
chr10	135132292	135333760	0.84	201468	3	20.7459	2.1393000000000004	0.307	0.301	14.114413054566645	3.4069272890333284	1.249767457476344	24.227038499792556	0.0	5.617014155392179	1.3558310030256981	1.1946923815574169	9.641464910404965	0.0	3.272982330981514
chr10	135149387	135333760	0.9	184373	1	11.4426	11.4426	0.10050000000000002	0.09450000000000001	26.930949046644404	9.40960870304443	0.7320985963174881	13.969532879910192	0.0	10.717521262012664	3.7446761035947853	1.0533356312375302	5.559357206517659	0.0	3.2807118318548447
chr10	135278781	135333760	0.87	54979	4	21.4262	1.4590000000000014	5.748	5.742	11.35642429677776	6.164916046822213	0.613776235011751	0.7823733007259469	0.0	4.519436676752328	2.4534084816655493	0.2442602315077404	1.397108575900684	0.0	0.0
chr17	56427	259951	0.83	203524	1	7.8115	7.8115	19.6955	14.4055	29.688937804433287	1.4601116952999984	0.6950954177948973	-0.6533107826892768	0.23957818260403863	11.815098740652514	0.5810704298681557	0.3882862879172445	-0.6231073428489168	0.25990831754327104	2.2093471253931765
chr17	56427	655417	0.82	598990	1	6.90985	6.90985	17.256999999999998	16.843999999999998	31.473518765355507	3.244692656222218	0.3943532035142113	-0.6533107826892768	0.710790572029111	12.525295932713593	1.2912676219292356	0.30352840809969533	-0.6231073428489168	0.9245995257541605	2.4927929540337233
chr17	56427	900096	0.69	843669	0	0.0	0.0	18.7035	15.3975	32.771395827844394	4.542569718711105	0.4861256627261263	-0.6533107826892768	0.9003976668249819	13.04180298148529	1.8077746707009306	0.48365006718231757	-0.6231073428489168	0.4593909695300264	2.49830723253737
chr17	56427	1012529	0.73	956102	0	0.0	0.0	17.445	16.656	21.901675429499967	6.3271506796333234	0.5348420593415989	-0.6533107826892768	3.3904342391408413	8.716056448022346	2.517971862762012	0.48079731389204095	-0.6231073428489168	1.3492673794195635	2.643527660931602
chr17	56427	1026310	0.81	969883	1	7.0164	7.0164	28.496499999999997	5.604500000000002	17.845809609222194	10.383016499911095	0.5754169697481257	-0.6533107826892768	0.8419055613192521	7.101971920610801	4.132056390173557	0.4931373445689729	-0.6231073428489168	0.6338731992850264	2.643527660931602
chr17	56427	1083349	0.7	1026922	1	6.59835	6.59835	24.935	9.166	22.226144695122187	6.002681414011102	0.5902187198076487	-0.6533107826892768	4.914527678757273	8.845183210215271	2.388845100569088	0.5009543281540446	-0.6231073428489168	1.9558001761691972	2.643527660931602
chr17	56427	1106853	0.66	1050426	0	0.0	0.0	17.1345	16.9665	29.526703171622177	1.2978770624888867	0.6869780895977643	-0.6533107826892768	1.6020307211401288	11.750535359556054	0.5165070487716941	0.5335074987836255	-0.6231073428489168	0.9332238269399132	2.5933872410617957
chr17	56427	1162753	0.77	1106326	1	11.10655	11.10655	17.217	16.884	20.9282676326333	7.3005584764999885	0.7332135049303319	-0.6533107826892768	0.11568791968227855	8.328676161443575	2.905352149340783	0.5537042063941638	-0.6231073428489168	0.9787659116327873	2.5385193828826185
chr17	56427	1465660	0.69	1409233	0	0.0	0.0	19.063499999999998	15.0375	29.364468538811067	1.135642429677775	0.5995587441397309	-0.6533107826892768	3.4138232119214096	11.685971978459591	0.4519436676752324	0.6447024010858465	-0.6231073428489168	1.358575325182567	3.0449582564106055
chr17	56427	1532192	0.74	1475765	0	0.0	0.0	33.236	0.865000000000002	40.72089283558883	12.492066726455533	0.726434394104631	-0.6533107826892768	9.222846070124412	16.20540865521192	4.971380344427559	0.6768859759680284	-0.6231073428489168	3.6703514860032205	3.1433413841508857
chr17	56427	1552597	0.71	1496170	1	10.2869	10.2869	31.156999999999996	2.9440000000000026	32.446926562222174	4.218100453088882	0.842309782763128	-0.6533107826892768	5.184338829715198	12.912676219292365	1.6786479085080073	0.7177113258495713	-0.6231073428489168	3.275002744539352	3.1191771959591112
chr17	56427	1619940	0.65	1563513	1	8.2377	8.2377	30.483	3.6179999999999986	64.73161849163323	36.50279238249994	1.0293279029251563	-0.6533107826892768	0.45883232815205277	25.76078905748827	14.526760746703912	0.8278579482369937	-0.6231073428489168	0.5335045678147201	3.1853724023296945
chr17	56427	1945235	0.62	1888808	1	6.9918	6.9918	17.2305	16.8705	30.82458023411106	2.5957541249777716	0.9310758000137874	-0.6533107826892768	17.387979327837844	12.267042408327747	1.033014097543389	0.7771637099213663	-0.6231073428489168	6.919772408568671	3.2416554172587593
chr17	56427	1953371	0.57	1896944	0	0.0	0.0	18.858	15.243	30.986814866922174	2.757988757788885	1.0002911342447394	-0.6533107826892768	0.4709909740096467	12.33160578942421	1.0975774786398507	0.8029648143686515	-0.6231073428489168	0.18743698075480203	3.09758184315837
chr17	2689369	2731786	0.6	42417	3	21.3361	1.745899999999999	0.19000000000000003	0.101	13.952178421755534	6.813854578066656	1.8970784797206541	3.652825679228303	2.9277387915157167	5.552450774295717	2.711662006051397	0.7549670420785314	1.453689463960171	1.1651317112271862	0.0
chr17	2756611	2947232	0.52	190621	3	15.901599999999998	3.0164	0.3350000000000001	0.01899999999999999	14.9255862186222	4.542569718711104	0.25192109637494725	2.9277387915157167	14.678371540052888	5.9398310608744875	1.807774670700931	0.19780094827082906	1.1651317112271862	5.841448765870356	0.0
chr17	7591708	7620902	0.64	29194	3	19.5574	0.7377000000000002	8.141499999999999	7.542499999999999	16.223463281111087	1.622346328111109	1.5115373064541398	1.431615600447069	0.3944015991761413	9.426253640083427	2.3242817194726255	1.1323029088644396	2.4574922555608194	0.23543586512422454	2.7080502011022096
chr17	8649343	8689191	0.56	39848	3	21.9754	4.5	0.5635000000000001	0.04150000000000004	14.76335158581109	7.625027742122211	1.8891003218318472	3.3815265200570854	0.6912867580421027	5.875267679778026	3.0344789115337063	0.7517920304346086	1.8509272054521984	0.5392088414217575	0.0
chr17	10220648	10521634	0.67	300986	4	20.2623	0.7541000000000011	6.055499999999999	5.9784999999999995	10.058547234288874	3.8936311874666605	0.2544129849456265	0.41612881084564474	1.909233833020196	4.002929627980633	1.5495211463150838	0.10124695460097806	0.16560386974293959	0.7598044229376121	2.0313391978150666
chr17	10231168	10521634	0.78	290466	4	20.40165	0.6147500000000008	10.807	1.2269999999999985	10.220781867099983	3.731396554655549	0.1653255503642038	2.714191575547102	1.909233833020196	4.067493009077095	1.4849577652186219	0.06579345191710113	1.0801478206252169	0.7598044229376121	2.2543712006909202
chr17	10231168	10748351	0.54	517183	4	19.43445	0.35244999999999926	4.838500000000001	4.741500000000001	8.922904804611099	2.4335194921666634	0.2936129306477587	2.714191575547102	0.19014928558274904	3.5509859603054004	0.9684507164469274	0.28862228088514075	1.0801478206252169	0.29877543155103414	2.623827456183318
chr17	10534550	10748351	0.69	213801	4	18.93445	0.14755000000000074	6.638000000000001	6.541	9.08513943742221	2.2712848593555526	0.37029995562145224	1.909233833020196	0.19014928558274904	3.615549341401862	0.9038873353504657	0.5628885850103827	0.7598044229376121	0.29877543155103414	2.7720476679426977
chr17	10549820	10748351	0.62	198531	4	18.40165	0.6803500000000007	0.10700000000000001	0.010000000000000002	9.08513943742221	2.2712848593555526	0.24842129629416917	1.9548901399636152	0.19014928558274904	3.615549341401862	0.9038873353504657	0.5463453074938214	0.7779739437949558	0.29877543155103414	2.7720476679426977
chr17	10675877	10748351	0.61	72474	4	17.68035	1.40165	0.056	0.041	7.949497007744434	3.406927289033329	0.3044389720770356	0.21621503218596846	0.19014928558274904	3.1636056737266296	1.3558310030256984	0.12115544649279475	0.7907998795222563	0.29877543155103414	0.0
chr17	14115507	14717063	0.55	601556	4	16.2541	0.2540999999999993	0.1685	0.07150000000000001	9.247374070233318	4.055865820277772	0.028047932050142513	0.7639118049894299	0.10158076063559632	3.6801127224983237	1.6140845274115454	0.18374433708107415	0.30400863326785793	0.1547714709147094	0.9972460116410687
chr17	16267213	16593247	0.54	326034	4	21.991799999999998	0.6803000000000008	0.7724999999999997	0.7554999999999997	8.436200906177765	0.32446926562222167	0.851891800771152	0.804716842109014	0.12485189467923621	3.357295817016015	0.12912676219292374	1.4384647008738312	0.7240378899219744	0.1440906600498218	3.697162074948533
chr17	18864238	19141046	0.51	276808	4	19.42625	2.3770500000000006	1.9094999999999998	1.8835	17.845809609222197	10.707485765533319	0.7033090061462568	0.4544122293828162	0.40540142272412916	7.1019719206108	4.261183152366479	0.350796671949794	0.1808392538151466	0.16133476618928927	1.560690114131856
chr17	19896316	20224300	0.51	327984	4	20.29505	2.3770500000000006	2.0555	1.9264999999999999	12.97877062488887	2.5957541249777742	1.1871405884026844	0.41846584931993247	0.11859083406025558	5.165070487716946	1.033014097543389	0.7133814243791698	0.6099304987893266	0.21332033344249898	4.504479156221745
chr17	20130248	20224300	0.68	94052	4	20.2295	2.4426000000000005	9.0635	5.081499999999999	6.976089210877767	3.406927289033328	0.3863879316727856	0.673063856828184	0.11859083406025558	2.7762253871478584	1.3558310030256986	0.15376810025951015	0.6438337795009371	0.21332033344249898	0.0
chr17	25659885	25676346	0.54	16461	1	10.34425	10.34425	3.2455	2.9624999999999995	13.789943788944424	1.7845809609222192	3.4692054401015144	0.016519485898155967	23.42738379943839	5.487887393199255	0.7101971920610799	1.3806154028281734	0.03197424658783046	9.323231927286907	0.0
chr17	27944739	28106450	0.52	161711	4	16.47545	0.8524500000000002	7.4944999999999995	7.0424999999999995	8.598435538988875	5.3537428827666576	0.3210361849197363	8.69850584982152	0.049576082907958015	4.390309914559404	3.099042292630167	0.42799775238176174	7.639577333346073	0.17263265825368426	0.0
chr17	28804416	29046445	0.55	242029	4	21.155749999999998	2.549149999999999	5.223000000000001	4.8180000000000005	13.14100525769998	8.598435538988877	0.18768700109123718	0.9625527075991176	0.3696562926693415	5.229633868813408	3.421859198112476	0.6060761390211968	0.383060362694006	0.7424219120389774	0.0
chr17	32498460	32965184	0.53	466724	4	18.377049999999997	0.5409500000000005	13.517000000000001	12.280000000000001	11.680893562399984	6.813854578066657	0.22246587919008012	0.06947064540633299	0.3296364110891508	4.648563438945251	2.7116620060513963	0.13169311799657113	0.16324745507019633	0.26839759646575384	0.6571869215034731
chr17	32747396	32965184	0.6	217788	4	19.7459	1.9098000000000006	13.029500000000002	12.767500000000002	12.81653599207776	5.678212148388881	0.25029311359915724	0.1531626889284271	0.3296364110891508	5.1005071066204835	2.2597183383761634	0.16601233040396451	0.08674092594658997	0.26839759646575384	0.549306144334055
chr17	33605914	33866435	0.67	260521	4	17.4672	2.499999999999999	8.8655	3.996500000000001	5.515977515577769	0.6489385312444433	0.5181126070406771	0.5502735372652975	0.6561219351900588	2.1951549572797022	0.25825352438584726	0.4084141088317989	0.5399199407477564	1.9268283524299248	1.2749487706185858
chr17	34091420	34336339	0.51	244919	4	21.2131	0.6721000000000004	6.8835	2.0004999999999993	18.170278874844417	5.191508249955547	1.5367707206128443	0.6504096960330897	0.6530301734248083	7.231098682803724	2.066028195086778	0.8309023686036922	0.4252354893836884	0.25988184658083036	1.675958060204386
chr17	34263468	34296588	0.57	33120	1	9.31965	9.31965	0.6950000000000001	0.16000000000000003	8.273966273366653	4.3803350858999925	0.2743097656226512	1.5820549606456336	4.062848841724486	3.2927324359195533	1.7432112896044694	0.10916513711962145	0.7880146546950152	1.6168635115720602	3.5553480614894104
chr17	34302977	34336339	0.65	33362	4	20.04915	1.8360500000000002	5.110499999999999	3.7734999999999994	10.869720398344429	2.1090502265444417	1.205988517989194	4.062848841724486	0.6530301734248083	4.325746533462942	0.8393239542540036	0.47993880798281074	1.6168635115720602	0.25988184658083036	0.3465735902799725
chr17	34302977	34399938	0.71	96961	4	19.36065	1.147549999999999	0.6959999999999998	0.6409999999999999	8.111731640555544	0.6489385312444438	0.8432901366198768	4.062848841724486	0.7775565220297569	3.2281690548230912	0.2582535243858475	0.33559827221889993	1.6168635115720602	0.3094387257885696	0.3465735902799725
chr17	34302977	34476720	0.68	173743	4	19.63935	1.4262499999999996	0.9139999999999999	0.4229999999999998	10.058547234288874	1.2978770624888876	0.8142405726348035	4.062848841724486	1.6050065254698715	4.002929627980633	0.5165070487716945	0.3240376206012024	1.6168635115720602	0.6387332110947553	1.0060491301345795
chr17	34336339	34399938	0.52	63599	3	21.1967	0.6885000000000012	4.469499999999999	4.414499999999999	10.220781867099985	2.7579887577888855	0.6530301734248083	1.205988517989194	0.7775565220297569	4.067493009077095	1.0975774786398511	0.25988184658083036	0.47993880798281074	0.3094387257885696	0.3465735902799725
chr17	36886633	37331307	0.6	444674	4	21.204900000000002	1.4672	4.173	2.913	14.276647687377757	1.622346328111109	0.17220423655721795	2.109577620949679	0.6509285126975474	5.681577536488641	0.6456338109646178	1.0465483723880793	1.4576521577881567	2.079765005944547	3.3487652641413543
chr17	37321127	37331307	0.54	10180	4	19.07375	3.59835	3.5479999999999996	3.538	10.869720398344427	1.7845809609222192	4.334756397310625	0.07467750201895117	0.6509285126975474	4.325746533462942	0.7101971920610802	1.7250726579801194	1.0306508519911879	2.079765005944547	0.0
chr17	37321127	37401093	0.66	79966	4	19.57375	4.09835	0.5149999999999998	0.5049999999999998	8.760670171799987	0.32446926562222167	1.1198949217384038	0.07467750201895117	0.19260010255076654	3.4864225792089387	0.12912676219292352	2.034611214304627	1.0306508519911879	0.7349968338343473	3.56919213885386
chr17	37778461	37886577	0.57	108116	4	18.7705	1.7049000000000003	2.761	1.6769999999999998	23.199552491988854	6.0026814140111036	0.288107676012184	0.19260010255076654	5.466682651961199	9.232563496794041	2.3888451005690876	1.0892338517883233	0.7349968338343473	2.175537425494856	3.590764535154975
chr17	37778461	38183288	0.54	404827	4	22.041	1.5655999999999999	12.680500000000002	8.242500000000003	15.08782085143331	2.10905022654444	0.6059347939006035	0.19260010255076654	0.9116941474447783	6.00439444197095	0.8393239542540036	1.235043174518993	0.7349968338343473	1.259200689125655	3.2737319612680578
chr17	37778461	38231690	0.51	453229	4	19.35245	1.1229499999999994	11.862499999999999	7.4245	12.329832093644425	4.867038984333326	0.6357243421593343	0.19260010255076654	2.0183423280151835	4.9068169633310985	1.9369014328938547	1.2364834287243063	0.7349968338343473	2.332655070930068	3.52966691622573
chr17	38115265	38183288	0.78	68023	4	22.68855	0.9180500000000009	10.748000000000003	10.175000000000002	9.734077968666654	3.2446926562222176	0.5151592944621665	0.23458397682607415	0.9116941474447783	3.8738028657877095	1.2912676219292365	2.0349571331875125	0.9360805587165132	1.259200689125655	2.7549594209339134
chr17	38115265	38231690	0.71	116425	4	20.0	1.7704999999999984	9.93	9.357	6.976089210877767	0.48670389843333206	0.6688651384954538	0.23458397682607415	2.0183423280151835	2.7762253871478584	0.19369014328938539	1.7080112843212576	0.9360805587165132	2.332655070930068	3.935021265906726
chr17	38115265	38347780	0.53	232515	4	19.33605	2.43445	0.30400000000000005	0.269	7.949497007744433	1.4601116952999975	1.3564033554170678	0.23458397682607415	3.36346501454846	3.163605673726629	0.5810704298681562	1.7748925100255208	0.9360805587165132	2.2680725605638967	4.566548660121888
chr17	39705204	39804460	0.57	99256	4	21.631149999999998	3.319650000000001	0.2715	0.21649999999999997	24.82189882009996	2.109050226544438	1.2814535355435532	0.8561332083025398	3.7510897759794424	9.87819730775866	0.8393239542540041	0.7649566390892149	0.34070933954853955	1.492794938646516	1.9061547465398525
chr17	39705204	39822389	0.51	117185	4	21.71315	3.40165	0.032500000000000015	0.02250000000000001	27.417652945077734	0.4867038984333334	2.5030525760335234	0.8561332083025398	32.52083755666915	10.911211405302048	0.19369014328938494	1.2120957324932031	0.34070933954853955	12.94209006033859	1.9061547465398525
chr17	39804460	39818992	0.56	14532	3	23.61475	1.3360500000000002	0.2465	0.2415	19.792625202955527	2.920223390599997	3.7510897759794424	1.2814535355435532	32.857647151617385	7.876732493768342	1.1621408597363128	1.492794938646516	0.7649566390892149	13.076127817004926	0.0
chr17	39894327	39957900	0.71	63573	4	23.6639	0.7458999999999989	0.5325	0.4295	9.571843335855542	2.4335194921666634	5.4917799979474085	2.695103020640604	7.862139897769219	3.809239484691248	0.9684507164469276	2.185525240583044	1.7560398441545806	3.12884077621315	3.9120230054281495
chr17	40219470	40250418	0.59	30948	1	9.9836	9.9836	13.4985	3.1324999999999994	6.489385312444435	0.6489385312444438	1.1323084104691725	0.5669420880450337	3.9833246705659557	2.582535243858473	0.25825352438584726	0.4506168513905827	1.6338142937716	1.5852158338849764	0.0
chr17	40475030	40558031	0.61	83001	4	18.7623	2.2212999999999994	15.634	15.384	6.976089210877767	1.1356424296777763	0.12509507716667384	0.3215097682058865	0.29089685911209484	2.7762253871478584	0.45194366767523286	1.5495024776105344	1.0798894901514315	0.9863279098122749	5.07517381523383
chr17	40475030	40669572	0.66	194542	4	20.3033	0.680299999999999	15.6265	15.3915	5.515977515577769	0.32446926562222167	0.22015782228070682	0.3215097682058865	1.0993583197495052	2.1951549572797022	0.12912676219292352	1.2266053424583014	1.0798894901514315	1.6322262170012827	4.623938424724913
chr17	40475030	40706201	0.57	231171	4	18.672150000000002	2.311449999999999	15.519	15.499	10.707485765533317	4.867038984333326	0.5670502931223103	0.3215097682058865	6.822605310965503	4.26118315236648	1.9369014328938547	1.3428186767016124	1.0798894901514315	5.587688627577376	4.238600766182844
chr17	40475030	40719327	0.52	244297	4	18.14755	2.8360499999999993	24.232	6.7860000000000005	12.329832093644425	6.489385312444435	0.9031592718007622	0.3215097682058865	13.17765561237189	4.906816963331098	2.5825352438584726	1.5708941871466662	1.0798894901514315	5.244219353891419	4.314810429680191
chr17	41654085	41755254	0.68	101169	4	23.336100000000002	2.4672	0.155	0.13999999999999999	10.058547234288874	2.920223390599996	0.29506244439743795	1.6456362650830467	0.5126822399339876	4.002929627980633	1.162140859736313	0.11742393541251743	1.409705045861025	0.868578735350351	0.693147180559945
chr17	41654085	41843858	0.69	189773	4	20.66395	0.2049500000000002	12.971	12.956	6.002681414011102	1.1356424296777763	0.39666796448575636	1.6456362650830467	0.8243670783238254	2.388845100569087	0.45194366767523264	0.46813409910119713	1.409705045861025	1.0035008793731082	0.693147180559945
chr17	42988821	43099304	0.56	110483	4	17.87705	3.1393500000000003	14.057500000000003	13.904500000000004	14.276647687377757	3.56916192184444	1.5741383414055632	0.7576140590478649	2.2990838783655976	5.681577536488641	1.4203943841221598	1.005123100258993	1.797847426217037	0.9149503163388901	1.1851160204964701
chr17	42988821	43209828	0.54	221007	4	18.38525	3.6475500000000007	14.107000000000003	13.855000000000004	15.08782085143331	4.380335085899993	1.9849255775665198	0.7576140590478649	42.5396723566409	6.00439444197095	1.743211289604469	1.5144161388736923	1.797847426217037	16.929215608840888	2.603398350114732
chr17	43045808	43099304	0.58	53496	4	18.2787	2.737700000000001	3.5104999999999995	3.3575	24.65966418728885	6.813854578066653	2.0864630509579087	1.093198431211795	2.2990838783655976	9.813633926662197	2.7116620060513963	0.8303350941073302	1.1692036656000246	0.9149503163388901	0.0
chr17	43045808	43209828	0.62	164020	4	18.7869	3.2459000000000016	3.5599999999999996	3.308	25.470837351344404	6.0026814140111	2.294746665783302	1.093198431211795	42.5396723566409	10.136450832144506	2.388845100569087	1.6343565315968145	1.1692036656000246	16.929215608840888	4.730821844542126
chr17	43246830	43313224	0.59	66394	4	18.41805	2.598350000000001	19.790499999999998	4.7585000000000015	7.625027742122211	0.4867038984333325	1.7397815851057465	2.565882655259824	0.735948434777915	3.0344789115337054	0.1936901432893856	0.6923686980853815	7.589864570324694	0.6048613788113233	2.616181160818893
chr17	43246830	43462670	0.52	215840	4	20.082	4.262300000000001	12.32	12.229	8.598435538988877	0.4867038984333325	1.821982718375337	2.565882655259824	9.643744162586726	3.4218591981124766	0.19369014328938539	0.9141294135970502	7.589864570324694	3.837853353363795	2.5960706795220085
chr17	43296236	43313224	0.69	16988	4	21.18855	0.17215000000000025	7.954999999999998	7.076999999999998	8.598435538988877	1.4601116952999975	2.8267866324516606	1.6647354245700687	0.735948434777915	3.421859198112476	0.5810704298681564	1.124956487199947	0.6625031029375654	0.6048613788113233	3.3749655968942847
chr17	43296236	43462670	0.63	166434	4	22.8525	1.4917999999999996	0.48450000000000004	0.39350000000000007	9.57184333585554	0.4867038984333325	1.9573352961817334	1.6647354245700687	9.643744162586726	3.8092394846912474	0.19369014328938539	1.024113619180331	0.6625031029375654	3.837853353363795	2.809993306786851
chr17	43313224	43462670	0.51	149446	3	22.68035	1.6639499999999998	7.561499999999998	7.470499999999999	8.111731640555544	0.973407796866665	1.8585020099074034	2.8267866324516606	9.643744162586726	3.2281690548230912	0.387380286578771	1.0126504910811032	1.124956487199947	3.837853353363795	2.584004390743878
chr17	43505630	43669885	0.68	164255	4	20.6393	4.4918	0.4545000000000003	0.42750000000000027	9.247374070233318	5.67821214838888	0.18963836412732207	1.4051502470648058	1.8681882219423325	3.6801127224983237	2.259718338376164	0.1446490167331159	1.310120576567649	0.7434697884367117	1.4259456186640513
chr17	43717800	43818000	0.55	100200	4	17.38525	3.1065500000000004	0.097	0.017000000000000008	12.978770624888869	6.164916046822212	0.3108687574823681	0.8383385577042397	2.060603321252494	5.165070487716946	2.4534084816655493	0.4845475307838253	0.33362772702136684	1.000935910531185	2.0302215052732073
chr17	43717800	43909610	0.67	191810	4	19.40985	1.0819500000000009	0.06250000000000001	0.05150000000000001	7.4627931093111	0.6489385312444433	0.7984437379369619	0.8383385577042397	0.879831438836162	2.9699155304372438	0.2582535243858475	0.5466395438228143	0.33362772702136684	0.8836875713377176	2.0302215052732073
chr17	43860830	43909610	0.63	48780	4	19.0492	0.7212999999999994	1.78	1.7690000000000001	10.220781867099983	2.109050226544441	0.6917753920604973	2.060603321252494	0.879831438836162	4.067493009077095	0.8393239542540036	0.27530101000541324	1.000935910531185	0.8836875713377176	0.0
chr17	43860830	43971566	0.52	110736	4	18.4672	1.3032999999999983	1.8135	1.7354999999999998	25.795306616966627	13.4654745233222	0.796991405227246	2.060603321252494	1.5626867453561561	10.26557759433743	5.358760631006332	0.6156889398015432	1.000935910531185	0.8253139591931925	2.30258509299405
chr17	45741828	45908860	0.55	167032	4	17.983600000000003	0.7540999999999993	6.7425	6.0715	13.627709156133312	9.734077968666652	0.8547253033776615	0.03885537314353377	4.710263067407537	5.423324012102793	3.873802865787709	0.4638396074749401	0.787423581386301	3.0182794878090045	2.740492982422397
chr17	45741828	45925117	0.55	183289	4	18.7459	0.00820000000000043	17.644	16.973	7.1383238436888785	3.244692656222217	1.1966960568316805	0.03885537314353377	0.8585668190443176	2.8407887682443205	1.2912676219292365	0.69040819115749	0.787423581386301	0.64674731459588	3.506147047877367
chr17	46628055	46962083	0.63	334028	4	20.2459	0.4261999999999997	16.5705	16.4275	9.085139437422209	2.5957541249777734	0.6566552012424763	0.9021516924221239	0.411638801912605	3.615549341401862	1.033014097543389	0.6339824505622127	0.6738585416860589	2.169576529020663	2.938064836935704
chr17	46801947	46962083	0.59	160136	4	16.85245	2.967250000000001	0.0805	0.06249999999999999	6.3271506796333234	0.16223463281111128	0.2998791734031624	1.0673331105994137	0.411638801912605	2.5179718627620113	0.06456338109646187	0.8386111347894326	0.42475908616093305	2.169576529020663	2.6185148926385535
chr17	47574099	47633724	0.58	59625	4	19.008200000000002	3.1557000000000013	0.9289999999999999	0.8539999999999999	10.545251132722207	0.16223463281111083	0.21767330188492862	2.3911011985532555	3.9861672120316816	4.196619771270019	0.06456338109646209	0.25121516837533153	1.0587001804939447	3.248234456626379	0.0
chr17	47574099	47647399	0.54	73300	3	18.14755	2.29505	0.9095	0.8734999999999999	11.35642429677776	0.6489385312444442	0.920731340374108	2.3911011985532555	13.114284902211724	6.2626479663567975	2.0014648139903164	0.8103453016199846	1.0587001804939447	5.219000155995567	0.0
chr17	48104354	48164945	0.69	60591	4	20.3279	1.7705000000000002	9.5835	9.570500000000001	10.058547234288874	1.2978770624888876	0.6211885397530611	1.3230578407482898	10.73935171077348	4.002929627980633	0.5165070487716945	0.8865464024732426	0.5265280668175775	4.273864619516193	2.83321334405622
chr17	48104354	48217270	0.54	112916	3	20.38525	1.8278499999999998	9.608	9.546	8.273966273366653	0.4867038984333325	2.7471095144606963	1.3230578407482898	1.628907204350855	3.292732435919553	0.1936901432893856	1.4363173803031644	0.5265280668175775	1.8246890580880764	2.7198606112829
chr17	48104354	48238783	0.59	134429	4	17.5164	1.0410000000000004	9.5805	9.573500000000001	13.789943788944424	5.029273617144437	2.5681608776532143	1.3230578407482898	2.560505606242488	5.487887393199255	2.001464813990316	1.4984694449929767	0.5265280668175775	1.0189864912995257	2.98449874259323
chr17	48104354	48350447	0.73	246093	4	19.631149999999998	1.0737499999999986	9.741	9.413	10.220781867099983	1.4601116952999975	2.2414199166891255	1.3230578407482898	0.41852826058557163	5.746140917585102	2.2597183383761634	1.1522569507286282	0.5265280668175775	1.0659760765349948	2.225551672735263
chr17	48194811	48350447	0.55	155636	4	18.2541	2.450799999999999	18.203000000000003	17.875	12.329832093644427	0.6489385312444442	1.8262810447779836	6.693062116507108	0.41852826058557163	6.585464871839106	1.4203943841221598	0.889407907365996	2.6635910757320427	1.0659760765349948	1.751891451479536
chr17	48217270	48238783	0.56	21513	4	19.344250000000002	2.86885	0.0345	0.0275	13.30323989051109	5.515977515577769	1.628907204350855	1.9070280538818858	2.560505606242488	5.294197249909869	2.195154957279702	1.8246890580880764	0.7589266044554932	1.0189864912995257	4.043051267834549
chr17	48217270	48350447	0.88	133177	4	21.459	0.7541000000000011	0.195	0.133	9.734077968666652	1.94681559373333	1.8126638505367516	1.9070280538818858	0.41852826058557163	5.552450774295717	2.4534084816655493	0.9114123043870055	0.7589266044554932	1.0659760765349948	1.8960123803701716
chr17	48217270	48474489	0.52	257219	4	18.7377	3.4754000000000005	1.9149999999999996	1.8529999999999998	12.81653599207776	5.029273617144438	1.1403520584501472	1.9070280538818858	0.954836232151322	5.100507106620484	2.001464813990317	0.9859495641725612	0.7589266044554932	0.7156468746775404	3.072511998364517
chr17	48277813	48350447	0.52	72634	4	20.33605	0.3688500000000001	0.23750000000000002	0.0905	22.3883793279333	10.707485765533319	1.4652355525523684	2.560505606242488	0.41852826058557163	10.588394499819739	2.582535243858473	0.5831095354693251	1.0189864912995257	1.0659760765349948	0.0
chr17	53591428	53795554	0.52	204126	3	23.0	1.1639000000000017	0.557	0.527	4.380335085899993	0.4867038984333325	0.2288957518865795	0.07072642569691674	0.047483886236010936	1.7432112896044694	0.1936901432893855	0.1644717388777527	0.37215928457840863	0.127064889997162	0.0
chr17	53603854	53795554	0.71	191700	4	20.71315	1.1229499999999994	0.9554999999999999	0.9254999999999999	5.515977515577769	0.6489385312444433	0.1354071009378077	1.6711760019171247	0.047483886236010936	2.1951549572797022	0.25825352438584726	0.1320231893052323	0.6650662144171184	0.127064889997162	0.0
chr17	54670013	54793301	0.61	123288	4	21.06555	0.5901499999999995	12.612499999999999	9.296499999999998	11.35642429677776	1.94681559373333	0.4000334856156131	0.6029110336492715	0.6457501399285462	4.519436676752328	0.774760573157542	0.21785061430251215	0.23993628338334508	0.25698466261418973	0.0
chr17	55320562	55860556	0.61	539994	4	20.81145	0.43445	0.036000000000000004	0.023000000000000003	8.111731640555544	1.9468155937333305	0.04326304945017901	0.30342490922838916	0.8563419586550689	3.2281690548230912	0.7747605731575418	0.15782335182859367	0.5067920105903418	0.34079241446497893	2.48258376001597
chr17	55320562	55910571	0.56	590009	4	20.5328	0.713099999999999	2.8874999999999993	2.828499999999999	6.976089210877767	0.8111731640555545	0.11218766186097709	0.30342490922838916	1.0324199846241597	2.7762253871478584	0.3228169054823091	0.17333361975291145	0.5067920105903418	2.3406851914927946	2.48258376001597
chr17	55860556	55910571	0.51	50015	3	20.09835	0.27864999999999895	2.864499999999999	2.8514999999999993	8.922904804611097	1.1356424296777758	0.8563419586550689	0.04326304945017901	1.0324199846241597	3.5509859603054004	0.45194366767523264	0.34079241446497893	0.15782335182859367	2.3406851914927946	0.0
chr17	57599134	58114635	0.51	515501	4	17.4672	0.4836000000000009	0.06600000000000002	0.029000000000000012	10.220781867099983	2.109050226544441	0.047836307179401884	0.7700725472436812	1.3107977834976496	4.067493009077095	0.8393239542540036	0.5180089742114294	0.3958446584487455	0.521649017660058	3.801514115768795
chr17	61959605	62103076	0.58	143471	4	20.7459	1.5492000000000008	0.0165	0.0025000000000000005	10.058547234288874	0.6489385312444433	1.2121998618083853	3.7588981807986586	0.16410474311283418	4.002929627980633	0.2582535243858479	0.9396208274105031	1.4959023948496901	0.7553914227710704	1.2424533248940002
chr17	61996659	62103076	0.6	106417	4	18.37705	3.91805	0.020500000000000004	0.006500000000000001	7.949497007744432	2.7579887577888846	0.9512992367209484	4.826103286811266	0.16410474311283418	3.1636056737266296	1.0975774786398513	0.9949908848980651	1.9206105399213078	0.7553914227710704	1.1552453009332433
chr17	62773013	63096670	0.52	323657	4	18.7377	2.5901999999999994	0.2605	0.2455	16.87240181235553	5.515977515577769	0.5333351335241381	0.824658591362945	3.2133536304309267	6.71459163403203	2.1951549572797022	0.631955407464047	0.3281836065831117	1.9954836328548666	2.038633525530117
chr17	70556533	70723965	0.62	167432	4	19.58195	0.35244999999999926	8.408500000000002	8.361500000000001	6.489385312444435	1.9468155937333305	0.17828833459102442	11.788511261985201	0.055254675060193575	2.582535243858473	0.774760573157542	0.2899783947186876	4.6913913014715884	0.02198931622341073	0.0
chr17	71425692	71948802	0.55	523110	4	21.0	3.7377000000000002	7.4375	7.4345	11.19418966396665	7.625027742122211	0.08435667474263951	0.2389877077802698	0.3207828498078971	4.454873295655865	3.0344789115337054	0.03357083530851564	0.25938617736032066	0.3603298127767453	0.9293248505243857
chr17	72297303	72364504	0.51	67201	3	24.07375	2.0573499999999996	13.2235	13.187499999999998	6.3271506796333234	1.460111695299998	0.8691011712920926	0.9303682949915729	3.4628523545594634	2.5179718627620113	0.5810704298681564	0.5380201695513255	0.6664538831679503	1.378087109849772	1.6276006408621235
chr17	72297303	72489584	0.61	192281	4	17.9918	4.0246	13.220999999999998	13.19	5.515977515577769	0.6489385312444433	1.04623412966324	0.9303682949915729	0.24933927209479984	2.1951549572797022	0.25825352438584726	0.6715523748728353	0.6664538831679503	0.35033490201249584	2.196175240950522
chr17	72364504	72375748	0.51	11244	3	23.30325	2.8278499999999998	8.800499999999998	8.764499999999996	10.220781867099983	2.4335194921666625	3.4628523545594634	2.9079518338611017	0.6898974424471191	4.067493009077095	0.9684507164469276	1.378087109849772	1.1572572342079552	0.6923526965901289	0.0
chr17	72375748	72489584	0.54	113836	4	17.2213	3.2541	8.797999999999996	8.766999999999996	9.40960870304443	3.244692656222217	0.912103069319995	3.4628523545594634	0.24933927209479984	3.744676103594786	1.2912676219292367	0.6805936374763185	1.378087109849772	0.35033490201249584	3.04903714108312
chr17	72957857	73110210	0.54	152353	3	22.401600000000002	1.2540999999999993	8.022499999999999	7.9285	11.35642429677776	0.32446926562222167	2.2404656779622143	0.361715962047502	3.3452399244046056	4.519436676752328	0.12912676219292374	1.956145052222587	1.2902146574876918	1.3312817143667366	4.592062221510964
chr17	72957857	73167954	0.56	210097	4	20.33605	3.3196499999999993	13.089500000000001	2.8614999999999986	8.436200906177765	3.244692656222217	2.285680010285193	0.361715962047502	0.6677130511533433	3.3572958170160145	1.2912676219292363	2.065074327421255	1.2902146574876918	2.1622727801340966	5.009047552273975
chr17	73110210	73167954	0.74	57744	4	19.08195	2.06555	5.1610000000000005	5.067000000000001	8.111731640555544	2.9202233905999955	2.404974468105966	1.4201133161789938	0.6677130511533433	3.2281690548230912	1.1621408597363125	2.352475648153153	1.4976542705856506	2.1622727801340966	6.26000354456301
chr17	73110210	73267086	0.59	156876	4	17.9754	3.1721000000000004	0.6804999999999999	0.5864999999999998	19.468155937333304	8.436200906177765	1.3071762148017807	1.4201133161789938	4.619538334343317	7.747605731575419	3.357295817016015	2.2322839635585363	1.4976542705856506	1.83840533184537	6.093478862595347
chr17	74010418	74178323	0.67	167905	4	18.1557	0.5164000000000009	1.1869999999999996	1.1179999999999997	5.029273617144437	0.8111731640555542	0.43287046543806124	0.9835184853927054	0.7373032029976462	2.0014648139903164	0.322816905482309	0.8182655369004541	1.1600647682151473	0.29341939420667795	3.7132235105836173
chr17	74117925	74178323	0.69	60398	4	17.77865	0.1393500000000003	0.14600000000000002	0.07700000000000001	8.922904804611099	4.704804351522216	0.42977484767339547	0.43460959983628905	0.7373032029976462	3.5509859603054	1.8723380517973924	0.7525517449569377	0.8551838920383011	0.29341939420667795	2.19722457733622
chr17	74519412	74610609	0.58	91197	4	17.89345	4.204950000000001	2.352	2.1079999999999997	10.058547234288874	0.32446926562222167	0.41271571227318576	3.8353341090097133	2.482127828814276	4.002929627980633	0.12912676219292374	0.7022914574787562	1.5263210661102087	0.9877950358999683	2.3335340507987903
chr17	74519412	74620021	0.82	100609	4	19.3033	2.7951000000000015	0.1655	0.07849999999999999	7.949497007744432	1.7845809609222196	0.6063097927320388	3.8353341090097133	0.6577549777734453	3.1636056737266296	0.7101971920610801	0.7290003968390565	1.5263210661102087	1.278607395162178	2.3335340507987903
chr17	74864368	75052469	0.57	188101	4	22.377049999999997	0.4098500000000005	0.06100000000000001	0.053000000000000005	15.574524749866644	1.2978770624888867	0.35879451597504597	0.7233777660424441	1.8562430393461058	6.198084585260335	0.516507048771695	0.22790992630581788	1.592436770681952	0.7387160477411296	0.0
chr17	75052469	75084632	0.51	32163	3	19.81965	2.147549999999999	6.6615	6.547499999999999	17.35910571078886	3.082458023411105	1.8562430393461058	0.35879451597504597	0.5809545725660614	6.908281777321415	1.2267042408327744	0.7387160477411296	0.22790992630581788	0.7424400103390328	0.0
chr17	75277534	75327597	0.56	50063	1	10.88525	10.88525	0.5780000000000001	0.548	17.196871077977754	10.058547234288875	1.2443940434945284	3.5584204134156443	1.2465802838101012	6.843718396224952	4.002929627980633	0.49522278611032783	1.416119661208671	0.4960928288639433	0.0
chr17	75327597	75370633	0.57	43036	4	18.62295	3.147549999999999	11.487999999999998	11.457999999999998	16.54793254673331	9.409608703044432	2.4427930584069113	1.2443940434945284	0.5225603168992581	6.585464871839106	3.7446761035947858	0.9721412526839683	0.49522278611032783	0.20795967113345018	0.0
chr17	76861900	77387947	0.51	526047	4	16.2459	1.7049000000000012	0.3690000000000001	0.2950000000000001	5.353742882766658	0.4867038984333325	0.4268301726092487	0.13099724750081287	3.36346501454846	2.13059157618324	0.19369014328938539	0.39176406758313637	0.40070130502721063	1.338534625906562	2.377207109366892
chr17	76989755	77387947	0.55	398192	4	19.85245	1.90165	17.543	17.469	8.436200906177765	2.595754124977774	0.33246137635579437	0.9283135455056484	3.36346501454846	4.26118315236648	1.9369014328938547	0.3852478037860964	0.6031582743622633	1.338534625906562	2.181458014131891
chr17	79296706	79319939	0.52	23233	1	8.5082	8.5082	0.07800000000000003	0.032000000000000015	21.739440796688857	10.707485765533319	2.4579946950247935	3.404420609474982	23.70755964566983	8.651493066925884	4.26118315236648	0.9781909415897457	1.354833437309871	9.434731547440915	0.0
chr17	79633526	80732866	0.61	1099340	1	9.2623	9.2623	0.4390000000000001	0.2990000000000001	29.52670317162218	11.680893562399982	1.3600472792650116	2.9983958539347224	0.0	11.750535359556052	4.648563438945251	1.6688495253852849	1.1932506077233869	0.0	3.9827214515542257
chr17	79670159	80732866	0.59	1062707	1	9.2623	9.2623	0.3810000000000001	0.3570000000000001	23.848491023233297	6.0026814140111	1.255489631891552	4.393218020599514	0.0	9.490817021179888	2.388845100569087	1.584942496891896	4.102955018495977	0.0	3.923997125900346
chr17	79885551	80732866	0.58	847315	4	16.9754	1.5492	11.776	11.038	20.44156373419997	2.5957541249777734	1.1748543421619777	7.055850273044518	0.0	8.13498601815419	1.033014097543389	1.4495834040222226	2.8079673386911286	0.0	3.6897772770360846
chr17	79995171	80732866	0.56	737695	3	18.827849999999998	0.30325000000000024	0.3815000000000001	0.3565000000000001	24.821898820099964	6.976089210877767	1.221001472651011	0.8643041923160806	0.0	9.878197307758658	2.776225387147858	1.2749975746253612	2.6244702259244104	0.0	3.5231925760533263
chr17	80023457	80732866	0.61	709409	1	9.2623	9.2623	0.3750000000000001	0.3630000000000001	15.08782085143331	2.757988757788886	1.0940522087658238	4.404871597218876	0.0	6.00439444197095	1.0975774786398511	1.2559393229169253	1.7529759132462237	0.0	3.361506132718849
chr17	80056333	80732866	0.81	676533	1	9.2623	9.2623	0.6610000000000001	0.07700000000000007	31.3112841325444	13.465474523322202	1.0474594382224256	2.052853365659512	0.0	12.460732551617133	5.358760631006332	1.27727145992146	0.8169596829336938	0.0	3.3035819666520516
chr17	80111813	80732866	0.76	621053	3	17.42625	1.09835	0.4235000000000001	0.3145000000000001	12.81653599207776	5.029273617144438	0.9153327548053588	2.5265090618024475	0.0	5.100507106620484	2.001464813990317	1.3015532190130343	1.0054571245014963	0.0	3.2881700671535765
chr17	80309705	80732866	0.75	423161	4	20.672150000000002	2.1475500000000007	0.3875000000000001	0.3505000000000001	12.81653599207776	5.029273617144438	1.2667122603640466	0.16396280073081365	0.0	5.100507106620484	2.001464813990317	1.544049231134707	0.7830135358251388	0.0	3.583727730314463
chr17	80407985	80732866	0.87	324881	1	9.2623	9.2623	0.5150000000000001	0.22300000000000003	24.821898820099964	6.976089210877767	1.48211926885037	0.5546483173029431	0.0	9.878197307758658	2.776225387147858	1.7186111829322177	0.9670054637158303	0.0	3.71726699145853
chr17	80455168	80732866	0.85	277698	1	9.2623	9.2623	0.5010000000000001	0.2370000000000001	18.49474814046664	0.6489385312444416	1.261898922109628	2.7782375709763594	0.0	7.360225444996647	0.25825352438584703	1.5102871594416092	2.944713055964772	0.0	3.920551603669863
chr17	80477656	80732866	0.92	255210	1	9.2623	9.2623	1.0604999999999993	0.3224999999999991	29.52670317162218	11.680893562399982	0.7018025728751476	7.61827518003082	0.0	11.750535359556052	4.648563438945251	1.3762187734209175	3.031791641669499	0.0	3.8387816818156733
chr17	80606039	80732866	0.88	126827	1	9.2623	9.2623	0.4860000000000001	0.2520000000000001	24.65966418728885	6.813854578066653	0.9517103362175757	0.4549236878091329	0.0	9.813633926662197	2.7116620060513963	2.51682493586466	0.2494367402525651	0.0	4.110541049608066
chr16	230907	284999	0.8	54092	3	16.68855	3.3606499999999997	0.09000000000000001	0.051000000000000004	31.311284132544394	8.598435538988872	3.5271006467844854	-0.48655721192468687	1.4850103691561831	12.460732551617133	3.421859198112477	2.272585180944748	-0.4722380074651714	0.7879722410660832	4.197851646914264
chr16	230907	402987	0.9	172080	3	16.5	3.5492	0.051500000000000004	0.012499999999999997	53.050724929233255	30.337876335677734	2.1269254510801145	-0.48655721192468687	5.613678129372018	21.112225618543018	12.073352265038363	1.2546486889038142	-0.4722380074651714	3.1445912199986323	3.3831566031892084
chr16	230907	451770	0.71	220863	4	17.60655	2.4426499999999995	0.07650000000000001	0.0375	31.473518765355507	8.760670171799985	2.8970601314254596	-0.48655721192468687	6.149786483614736	12.525295932713593	3.486422579208938	1.672088760325458	-0.4722380074651714	2.447387475310361	4.122457781840387
chr16	230907	475618	0.83	244711	1	10.0246	10.0246	2.9599999999999986	2.9209999999999985	27.255418312266627	4.542569718711103	3.214050450810407	-0.48655721192468687	1.1869958257525854	10.846648024205585	1.8077746707009306	1.7476445128456142	-0.4722380074651714	1.0707289502132538	4.103394566928782
chr16	230907	639630	0.63	408723	4	17.7787	2.2704999999999993	0.17850000000000005	0.13950000000000004	54.67307125734436	31.96022266378884	2.400635783260542	-0.48655721192468687	5.525232279646176	21.757859429507633	12.718986076002977	1.4760124411039732	-0.4722380074651714	2.1988380109480397	3.7672582293607535
chr16	230907	686610	0.56	455703	4	17.10655	2.9426499999999995	0.019500000000000003	0.019500000000000003	31.96022266378884	9.247374070233318	2.722761254017147	-0.48655721192468687	30.793846066041276	12.71898607600298	3.6801127224983237	1.5505310316580716	-0.4722380074651714	12.254811346615524	3.7168902390084533
chr16	230907	692047	0.6	461140	4	17.991799999999998	2.0573999999999995	9.5675	9.528500000000001	22.22614469512219	0.4867038984333334	3.053729047144994	-0.48655721192468687	3.3673607996375865	8.84518321021527	0.19369014328938583	1.6767381966674477	-0.4722380074651714	3.7467682771217916	3.8390151430893753
chr16	230907	710933	0.54	480026	4	16.68855	3.3606499999999997	0.03900000000000001	4.9065389333867974e-18	19.792625202955527	2.920223390599997	3.0660684814205847	-0.48655721192468687	15.73834663070443	7.876732493768342	1.1621408597363128	1.758180843731275	-0.4722380074651714	6.263279632342445	3.7302693884517235
chr16	230907	718190	0.72	487283	3	16.4836	3.5656	1.8425	1.8034999999999999	23.8484910232333	1.135642429677775	3.2547939705703253	-0.48655721192468687	1.4976144573357812	9.490817021179888	0.4519436676752324	1.8252743025815759	-0.4722380074651714	4.304409355548547	3.7302693884517235
chr16	230907	764988	0.79	534081	1	10.0246	10.0246	0.14	0.101	26.60647978102218	3.8936311874666583	3.10082390449355	-0.48655721192468687	18.83407539890355	10.588394499819739	1.549521146315084	2.0425045770319836	-0.4722380074651714	7.49526513857667	3.844483147928127
chr16	230907	771190	0.82	540283	1	10.0246	10.0246	0.022000000000000002	0.017	27.74212221069996	5.029273617144435	3.2814285612536755	-0.48655721192468687	6.270894158094002	11.040338167494973	2.0014648139903164	2.105097738398712	-0.4722380074651714	2.4955838487087267	3.8883973087725625
chr16	230907	790852	0.6	559945	4	19.63935	0.4098499999999987	0.09000000000000001	0.051000000000000004	24.335194921666634	1.6223463281111083	3.384083278239425	-0.48655721192468687	0.45756385931858073	9.684507164469274	0.6456338109646182	2.1178869067137147	-0.4722380074651714	0.7193816727612871	3.8236971271020184
chr16	230907	1020608	0.72	789701	1	10.0246	10.0246	0.0315	0.007500000000000003	37.63843481217772	14.925586218622199	2.532640269285938	-0.48655721192468687	1.6757680209162615	14.978704414379143	5.9398310608744875	1.7110051014076886	-0.4722380074651714	0.9017744568266217	3.8575284790736095
chr16	230907	1143753	0.75	912846	1	10.0246	10.0246	17.790499999999998	17.751499999999997	17.521340343599974	5.191508249955549	2.417046255590875	-0.48655721192468687	4.810006055390835	6.972845158417877	2.0660281950867785	1.6018380483374712	-0.4722380074651714	1.9142044374215703	3.8950283014134275
chr16	230907	1153197	0.53	922290	4	18.19675	1.8524499999999993	0.022500000000000003	0.016500000000000004	17.034636445166644	5.678212148388881	2.4415495163324104	-0.48655721192468687	1.0457473712745846	6.779155015128492	2.259718338376164	1.605036595625754	-0.4722380074651714	0.41616876059277624	3.8950283014134275
chr16	230907	1202841	0.56	971934	4	18.5574	1.4917999999999996	5.129999999999998	5.090999999999998	21.090502265444414	1.6223463281111101	2.370255373222641	-0.48655721192468687	0.4044267090567425	8.393239542540037	0.6456338109646182	1.5443121484900666	-0.4722380074651714	1.2382525029733191	3.8950283014134275
chr16	230907	1401810	0.69	1170903	1	10.0246	10.0246	4.4085	4.3695	20.27932910138886	2.4335194921666634	2.0350979429804146	-0.48655721192468687	1.0815450424101998	8.070422637057728	0.9684507164469274	1.4918629800639942	-0.4722380074651714	1.1721937951947112	3.802679168629218
chr16	230907	1458211	0.66	1227304	1	10.0246	10.0246	0.026000000000000006	0.013000000000000001	29.688937804433287	6.976089210877765	1.9912772293307721	-0.48655721192468687	24.552142734623434	11.815098740652514	2.776225387147859	1.4771725189428602	-0.4722380074651714	9.770844366848756	3.873550610403682
chr16	230907	1464343	0.65	1233436	1	10.0246	10.0246	0.029000000000000005	0.010000000000000002	21.901675429499967	0.8111731640555551	2.103438076977877	-0.48655721192468687	1.120769296773084	8.716056448022346	0.3228169054823091	1.5184043264880906	-0.4722380074651714	1.2806908371135635	3.815739395367524
chr16	230907	1662365	0.7	1431458	1	10.0246	10.0246	7.7875000000000005	7.748500000000001	39.585250405911054	16.87240181235553	1.9674997279702824	-0.48655721192468687	1.01260100422898	20.14377490209609	11.104901548591434	1.4855200220984945	-0.4722380074651714	1.137170040901279	3.6174398096146514
chr16	230907	1755931	0.54	1525024	4	19.2213	0.8278999999999996	0.08000000000000002	0.041	30.337876335677734	7.625027742122208	1.9089130736057751	-0.48655721192468687	2.642786770900581	12.073352265038361	3.0344789115337054	1.4641474310175024	-0.4722380074651714	1.3369466318508059	3.580649822033739
chr16	230907	1813881	0.54	1582974	4	21.16395	1.1147500000000008	0.09050000000000001	0.051500000000000004	22.550613960744414	0.16223463281111172	1.935778948066274	-0.48655721192468687	9.410923464410782	8.974309972408193	0.06456338109646165	1.4594908249635115	-0.4722380074651714	3.7451993299717676	3.520965659138417
chr16	230907	1823259	0.62	1592352	3	17.2623	2.7868999999999993	0.272	0.23299999999999998	22.3883793279333	0.32446926562222345	1.9798030741855484	-0.48655721192468687	0.5060078921381181	8.90974659131173	0.12912676219292418	1.472952279692094	-0.4722380074651714	1.3964021809296043	3.520965659138417
chr16	230907	1979720	0.52	1748813	4	21.09015	1.0409500000000005	0.021500000000000005	0.0175	21.577206163877747	1.1356424296777785	1.847947085021285	-0.48655721192468687	5.833592310235464	8.586929685829421	0.4519436676752333	1.466103574311657	-0.4722380074651714	2.3215538936475895	3.643230806104079
chr16	230907	1993069	0.52	1762162	4	16.94265	3.1065499999999995	0.036000000000000004	0.0030000000000000027	36.50279238249995	13.789943788944422	1.878139756359893	-0.48655721192468687	5.320466216830145	14.52676074670391	5.487887393199255	1.4725839128462614	-0.4722380074651714	5.608453386935827	3.643230806104079
chr16	230907	2034051	0.66	1803144	1	10.0246	10.0246	0.029500000000000002	0.009500000000000005	19.792625202955527	2.920223390599997	1.956377225471063	-0.48655721192468687	2.296404978256592	7.876732493768342	1.1621408597363128	1.5665842826376584	-0.4722380074651714	4.021090538151045	3.793612812056844
chr16	230907	2059484	0.67	1828577	1	10.0246	10.0246	0.968	0.9289999999999999	23.524021757611077	0.8111731640555533	1.9611065455033037	-0.48655721192468687	3.2922951714590347	9.361690258986965	0.32281690548230824	1.6007231007440175	-0.4722380074651714	2.6879600069449308	3.8259962516334096
chr16	230907	2097723	0.54	1866816	3	19.59015	0.4590499999999995	5.549499999999998	5.510499999999999	32.446926562222174	9.734077968666652	1.988374000821836	-0.48655721192468687	1.3643349694970377	12.912676219292365	3.8738028657877095	1.6229935612801478	-0.4722380074651714	2.106403101745072	3.8883210132918022
chr16	1153197	1202841	0.54	49644	3	16.70495	0.3606499999999997	5.113499999999998	5.107499999999998	15.412290117055534	4.055865820277771	1.0457473712745846	4.810006055390835	0.4044267090567425	6.133521204163873	1.6140845274115456	0.41616876059277624	1.9142044374215703	1.2382525029733191	0.0
chr16	1755931	1813881	0.54	57950	3	20.33605	1.9426500000000004	0.1315	0.010500000000000002	30.17564170286662	7.78726237493332	2.642786770900581	1.01260100422898	9.410923464410782	12.0087888839419	3.099042292630167	1.3369466318508059	1.137170040901279	3.7451993299717676	0.0
chr16	2097723	2301687	0.53	203964	4	18.385199999999998	0.7459000000000007	5.532999999999999	5.526999999999998	33.42033435908884	8.760670171799989	2.379861256745522	3.2922951714590347	9.77729360640697	13.300056505871137	3.4864225792089387	2.4411797916098603	2.6879600069449308	3.8910010906081975	3.571739634918563
chr16	2524697	2551224	0.54	26527	1	10.66395	10.66395	0.064	0.001999999999999995	15.08782085143331	0.4867038984333325	2.250625584291054	4.242172647541881	13.02864591001314	6.00439444197095	0.19369014328938539	0.8956657082782806	3.331133952065946	5.18491900578597	0.0
chr16	2848526	2867349	0.56	18823	3	17.81965	1.3770500000000006	1.3419999999999996	1.3009999999999997	11.843128195211094	2.4335194921666634	2.758066328404371	1.1070315351167843	1.3969575717440679	4.713126820041713	0.9684507164469274	1.097608348874663	2.583269506508902	0.5559374254269783	0.0
chr16	2848526	2918205	0.61	69679	4	18.13935	1.6967499999999998	2.7715	2.7304999999999997	10.869720398344427	1.4601116952999975	2.551832798418139	1.1070315351167843	6.653772636402617	4.325746533462942	0.5810704298681566	1.0155350346836516	2.583269506508902	2.647955316380823	2.3890126256374047
chr16	2867349	2892434	0.69	25085	3	20.30325	1.1065500000000004	1.3809999999999998	1.2619999999999996	18.81921740608886	4.542569718711103	1.3969575717440679	2.758066328404371	3.5253344602158276	7.489352207189571	1.807774670700931	0.5559374254269783	1.097608348874663	1.4029526760319204	0.693147180559945
chr16	2867349	2918205	0.54	50856	4	19.516399999999997	0.3196999999999992	4.0725	1.4295000000000002	13.30323989051109	0.9734077968666659	2.475500925385835	2.758066328404371	6.653772636402617	5.294197249909869	0.38738028657877077	0.9851577735341822	1.097608348874663	2.647955316380823	1.0397207708399174
chr16	2867349	2969747	0.52	102398	4	18.90985	0.2868499999999994	1.3274999999999997	1.3154999999999997	11.03195503115554	3.2446926562222176	6.274039980585549	2.758066328404371	3.8800510089353875	4.390309914559404	1.2912676219292363	4.100863597447096	1.097608348874663	1.5441167377330183	2.958427799982279
chr16	2867349	2977106	0.51	109757	4	19.540950000000002	0.3442500000000006	1.5479999999999998	1.0949999999999998	12.492066726455537	1.78458096092222	6.113527531790724	2.758066328404371	1.6197732508116423	4.97138034442756	0.7101971920610795	3.9294385389940047	1.097608348874663	2.3837134020689996	2.958427799982279
chr16	2867349	3078292	0.53	210943	4	20.07375	0.8770500000000006	4.9415000000000004	2.298500000000001	17.845809609222194	3.5691619218444384	5.1990638125138515	2.758066328404371	2.9142997595669624	7.101971920610801	1.4203943841221611	3.481855398630671	1.097608348874663	1.546377965016626	3.023940651473312
chr16	2892434	2918205	0.61	25771	4	20.62295	0.7868500000000012	2.8104999999999998	2.6914999999999996	17.845809609222194	5.515977515577769	3.5253344602158276	1.3969575717440679	6.653772636402617	7.101971920610801	2.195154957279702	1.4029526760319204	0.5559374254269783	2.647955316380823	1.38629436111989
chr16	2892434	2924837	0.6	32403	3	20.319650000000003	1.0901499999999995	0.30500000000000016	0.18600000000000017	17.19687107797775	6.164916046822213	4.165639431498449	1.3969575717440679	2.526216686706843	6.843718396224952	2.4534084816655493	1.6577703629989888	0.5559374254269783	6.534715005204557	2.42601513195981
chr16	2892434	2969747	0.56	77313	4	20.0164	1.3933999999999997	0.0655	0.0535	15.574524749866644	7.787262374933321	7.856459654195272	1.3969575717440679	3.8800510089353875	6.198084585260335	3.0990422926301675	5.251051444576617	0.5559374254269783	1.5441167377330183	3.5247479548378626
chr16	2892434	2977106	0.58	84672	4	20.6475	0.7622999999999998	0.2860000000000001	0.1670000000000001	17.03463644516664	6.3271506796333234	7.510862630144021	1.3969575717440679	1.6197732508116423	6.779155015128492	2.5179718627620105	4.928874898520517	0.5559374254269783	2.3837134020689996	3.5247479548378626
chr16	2924837	2969747	0.52	44910	4	18.926250000000003	0.30325000000000024	0.2515000000000001	0.23950000000000013	9.40960870304443	1.6223463281111083	10.519422194298704	6.653772636402617	3.8800510089353875	3.7446761035947853	0.645633810964618	7.843638549594649	2.647955316380823	1.5441167377330183	4.623480777715915
chr16	2924837	3078292	0.55	153455	4	20.09015	0.8606499999999997	3.8655000000000013	3.3745000000000007	16.223463281111087	5.191508249955548	6.038801098804635	6.653772636402617	2.9142997595669624	6.4563381096461825	2.0660281950867794	4.345316867904322	2.647955316380823	1.546377965016626	3.317827693968343
chr16	3054028	3078292	0.59	24264	4	18.7541	2.1967	6.893500000000001	0.34650000000000114	35.69161921844439	14.276647687377757	12.409638909389292	1.6197732508116423	2.9142997595669624	14.203943841221601	5.681577536488639	4.938577123105553	2.3837134020689996	1.546377965016626	3.256047245688688
chr16	3109021	3179619	0.69	70598	4	19.8033	1.180299999999999	9.7165	1.6475000000000015	13.789943788944424	3.73139655465555	3.548121378231043	2.9142997595669624	0.7300682919958852	5.487887393199255	1.4849577652186223	2.5679760633284907	1.546377965016626	2.6500784958882266	1.3367768826793676
chr16	5289821	5540304	0.51	250483	4	21.59015	0.6065500000000004	10.8015	9.8505	8.111731640555544	3.244692656222218	0.07254096635238487	4.801460217030864	0.1444895143321889	3.2281690548230912	1.2912676219292365	0.06186132976350027	1.910803509954585	0.057501480520088466	0.0
chr16	6385021	6693154	0.64	308133	4	14.81145	1.58195	5.143000000000001	1.5620000000000007	3.893631187466661	0.32446926562222167	0.05896894806737486	0.1023639044320266	0.040714624903907	1.5495211463150838	0.12912676219292374	0.02346745945031439	0.04073704644840856	0.11071991404384755	0.0
chr16	10350774	10603612	0.7	252838	4	21.811500000000002	0.2049000000000003	0.6345000000000003	0.33050000000000035	7.1383238436888785	2.9202233905999955	0.14886383697141142	1.0668378415462763	0.41770756034125095	2.84078876824432	1.1621408597363125	0.4024390661531251	0.5409741452392893	0.1662321536276718	3.4282309922972924
chr16	10350774	10830843	0.52	480069	4	19.43445	2.1721500000000002	0.6900000000000001	0.386	10.383016499911095	0.32446926562222167	0.4001212435053196	1.0668378415462763	0.24650556122834236	4.132056390173557	0.12912676219292418	0.33998493427373044	0.5409741452392893	0.744554548509643	2.7744261416292706
chr16	10674250	10830843	0.6	156593	4	15.59015	1.6721500000000002	0.71	0.36600000000000005	11.03195503115554	0.32446926562222256	0.29837588046464353	3.299930625386292	0.24650556122834236	4.3903099145594044	0.1291267621929233	0.11874256036847755	1.3132502898241185	0.744554548509643	1.791759469228055
chr16	11490176	11808350	0.64	318174	4	17.09015	3.1229500000000003	1.0939999999999999	0.9249999999999998	9.57184333585554	0.8111731640555542	0.11421598794901165	0.9134586151752757	2.3537348050257174	3.809239484691248	0.3228169054823091	0.2516189021089487	0.7857966091804003	0.9366993630380634	3.2486520548498006
chr16	19097675	19191376	0.68	93701	4	18.459	1.2131000000000007	0.42450000000000004	0.2615	12.167597460833314	5.029273617144436	1.7868127454463283	0.48802795154049505	0.719194881201849	4.842253582234637	2.001464813990317	0.7110853597245345	1.1564743560926718	0.40546834887759725	2.6960849090408114
chr16	19097675	19514051	0.54	416376	4	19.39345	0.27865000000000073	0.6115	0.07450000000000001	11.194189663966648	6.002681414011102	0.5797767729718644	0.48802795154049505	2.3537583451201125	4.454873295655866	2.3888451005690876	0.27414658332503433	1.1564743560926718	2.214925853805132	1.7755340140973292
chr16	19234687	19422043	0.64	187356	4	14.61475	1.53275	0.15000000000000002	0.02599999999999998	5.67821214838888	0.8111731640555545	0.13854662380589755	0.719194881201849	0.18337972581031572	2.259718338376164	0.3228169054823091	0.12405696745621309	0.40546834887759725	0.07297834573115414	0.0
chr16	19234687	19514051	0.68	279364	4	17.631149999999998	1.483649999999999	0.35650000000000004	0.18050000000000002	5.029273617144437	0.16223463281111083	0.15331232034955566	0.719194881201849	2.3537583451201125	2.0014648139903164	0.06456338109646187	0.10723432091736332	0.40546834887759725	2.214925853805132	0.8549831191538467
chr16	19918854	20311847	0.51	392993	4	17.32785	1.4262500000000005	14.594	14.528	11.19418966396665	4.055865820277771	0.23448069415157768	1.7702476653095518	0.25053425748093416	4.454873295655866	1.6140845274115458	0.25234381621088764	0.7044930707463276	0.09970336458488199	1.09861228866811
chr16	25850108	26657003	0.53	806895	4	17.377	1.9999999999999991	1.5839999999999996	1.5579999999999996	4.867038984333326	0.0	0.02091028177440129	0.08039967000894598	0.11462974038388242	1.9369014328938547	0.0	0.04480817629805442	0.2584947580933188	0.2981885352310436	2.19722457733622
chr16	27166369	27386445	0.54	220076	4	17.64755	1.1393500000000003	0.3875	0.3705	10.869720398344429	0.4867038984333334	0.49538192828416777	1.121089821418972	0.12384272830014839	4.325746533462942	0.19369014328938539	0.8824526542565166	0.8236657256159914	0.3229728867060024	3.1343747092434997
chr16	30406596	30420856	0.59	14260	4	20.401600000000002	0.4836000000000009	8.381499999999999	7.7545	15.08782085143331	7.949497007744433	3.640608870936569	11.788511261985201	2.992113696815504	8.780619829118809	0.38738028657877077	7.026813987497107	4.6913913014715884	4.078953983040312	2.89037175789616
chr16	30856125	30913542	0.59	57417	4	16.614800000000002	2.0082000000000004	2.3659999999999997	2.1259999999999994	9.896312601477764	3.0824580234111068	0.6781321189659266	1.1585123210526298	3.998648319651184	3.938366246884171	1.2267042408327749	1.8081389972152953	0.819635623546725	7.8542051630238054	2.0215256339172747
chr16	30856125	31053781	0.51	197656	4	17.7787	0.8443000000000005	2.513000000000001	2.2730000000000006	7.300558476499989	0.4867038984333325	2.1406277693132365	1.1585123210526298	4.0197348274664595	2.905352149340782	0.1936901432893856	3.6009365423128825	0.819635623546725	3.9085593588202565	3.1931598541965016
chr16	32926758	34760537	0.54	1833779	4	15.959	1.2868999999999993	12.870499999999998	11.4515	4.704804351522215	0.4867038984333325	0.15146083108849093	2.628611772129391	0.0019751123702917094	1.872338051797393	0.1936901432893855	0.25997462399573457	1.046090225360394	0.006288173145863405	0.9507580274373332
chr16	34337110	34760537	0.6	423427	3	18.1721	3.5	0.743999999999999	0.6749999999999989	7.4627931093111	3.244692656222217	0.6038391064110478	0.015644257647956735	0.0019751123702917094	2.969915530437244	1.291267621929237	0.9904982998311775	0.04065104485522628	0.006288173145863405	1.127226076379505
chr16	34578738	34760537	0.71	181799	3	14.86885	0.19674999999999976	0.867499999999999	0.551499999999999	8.273966273366653	4.055865820277772	1.1351132455939419	0.20411263750301165	0.0019751123702917094	3.292732435919553	1.6140845274115456	1.2387145873434884	0.8037423243090914	0.006288173145863405	2.3991451180321968
chr16	34625646	34760537	0.67	134891	3	16.2377	1.5655999999999999	4.5585	3.1395000000000017	10.545251132722207	6.327150679633324	1.1642224059511406	1.051405482531289	0.0019751123702917094	4.196619771270019	2.5179718627620113	1.4512174384093248	0.6276307192800075	0.006288173145863405	2.3991451180321968
chr16	34648938	34760537	0.74	111599	3	14.86885	0.19674999999999976	2.708499999999999	1.2895000000000012	6.3271506796333234	2.1090502265444413	0.7791984084692105	3.0089885529108664	0.0019751123702917094	2.5179718627620113	0.8393239542540037	1.5041782708698173	1.1974661099807447	0.006288173145863405	2.3991451180321968
chr16	34666591	34760537	0.78	93946	3	16.54915	1.8770500000000006	1.9419999999999993	0.5230000000000014	5.191508249955548	0.973407796866665	0.704572096597335	1.1763458335592925	0.0019751123702917094	2.0660281950867785	0.3873802865787709	1.621884693203009	0.8777664682009199	0.006288173145863405	2.3991451180321968
chr16	34726728	34760537	0.71	33809	3	13.852450000000001	0.8196500000000002	13.588499999999996	12.169499999999998	5.029273617144437	0.8111731640555542	0.4606620944087859	3.3585691411648377	0.0019751123702917094	2.0014648139903164	0.322816905482309	3.7429154056335645	1.3365862494496383	0.006288173145863405	2.90557049648835
chr16	50669870	50840343	0.58	170473	4	17.68035	4.352450000000001	0.0635	0.0405	19.630390570144414	2.4335194921666634	0.8146324971479995	1.02151912705731	0.9843777694670823	7.81216911267188	0.9684507164469269	1.527042713983646	0.4065268158514256	0.8764485208621119	1.6875757224886527
chr16	50840343	50918133	0.51	77790	3	22.786900000000003	0.7540999999999993	0.15050000000000002	0.1275	14.438882320188867	7.62502774212221	0.9843777694670823	0.44156429811437486	0.03695650742414618	5.746140917585102	3.0344789115337054	0.8764485208621119	1.3984880932118038	0.06706539080791865	0.0
chr16	53455365	53544307	0.52	88942	4	21.844250000000002	0.17215000000000025	0.42900000000000027	0.35300000000000026	9.40960870304443	3.5691619218444397	5.136524094309642	0.5761454559443712	0.10440236589319905	3.7446761035947858	1.4203943841221602	2.636484452141276	0.5136685412960895	0.2251161281524998	6.00686249750656
chr16	55978192	56352139	0.67	373947	4	20.05735	0.8606500000000015	1.659	1.1640000000000001	10.220781867099985	2.7579887577888855	0.0971810383548707	0.1441314921869708	0.8013535476665344	4.067493009077095	1.0975774786398511	0.3618824239215289	0.13443515848427262	0.3189090614901851	2.519360214914893
chr16	56611053	56736110	0.75	125057	4	19.0492	2.032799999999998	4.033500000000001	4.0285	7.4627931093111	1.2978770624888871	0.6953450281612019	1.4935294159826085	2.6994502483093825	2.9699155304372438	0.5165070487716947	1.1151467184432502	0.5943694462274967	1.0742813178210673	2.5774074694705065
chr16	57496617	57553831	0.65	57214	4	19.4836	4.9098	6.789499999999999	6.7044999999999995	10.869720398344429	4.704804351522216	0.43100751891650385	2.007172107094554	7.623360132093315	4.325746533462942	1.8723380517973929	0.7222107159390284	1.5975604645083996	5.34077895511603	4.382026634673879
chr16	57625202	57683046	0.52	57844	4	18.60655	1.6065500000000004	0.005000000000000001	0.004	7.1383238436888785	2.271284859355552	0.3141255596923521	1.2500678632655062	0.3135173422477562	2.84078876824432	0.9038873353504653	0.12501034995511592	0.4974807564450145	1.2915205306493376	0.0
chr16	58333859	58370706	0.58	36847	3	19.549149999999997	2.1557499999999994	7.301499999999999	7.282499999999999	6.002681414011102	1.7845809609222196	0.45790435618518555	0.507746831167532	0.31817667688411494	2.3888451005690876	0.71019719206108	0.3504403674462606	0.7425868608008049	0.462001176622995	0.0
chr16	58333859	58521633	0.81	187774	4	21.08195	0.6229499999999994	7.405999999999999	7.177999999999999	7.1383238436888785	2.9202233905999955	0.3455955197441837	0.507746831167532	0.16339951321174948	2.84078876824432	1.1621408597363125	0.4401095348848676	0.7425868608008049	0.8852057189222161	1.8155791238887684
chr16	58370706	58521633	0.66	150927	4	18.9262	1.5328	0.12350000000000003	0.10450000000000001	8.922904804611097	1.1356424296777758	0.31817667688411494	0.45790435618518555	0.16339951321174948	3.5509859603054004	0.45194366767523264	0.462001176622995	0.3504403674462606	0.8852057189222161	1.8155791238887684
chr16	66864712	66901761	0.71	37049	4	22.11475	0.4098500000000005	0.6254999999999996	0.5954999999999996	17.35910571078886	9.571843335855538	2.066850567811394	1.795149905993758	9.503793735836762	6.908281777321416	3.8092394846912483	0.8225300514866792	1.2989149838969296	3.782158261752927	1.683647914993235
chr16	66864712	66907087	0.64	42375	4	22.86065	1.1557500000000012	2.229499999999999	1.0084999999999995	20.76603299982219	6.164916046822211	3.0015799911247414	1.795149905993758	0.5903142222738037	8.264112780347114	2.4534084816655497	1.1945177765103498	1.2989149838969296	0.9761464770544103	1.683647914993235
chr16	67313132	67360484	0.55	47352	3	20.024549999999998	3.1229500000000012	0.062	0.04	20.766032999822194	1.9468155937333318	1.206001663066207	0.7819419738608349	1.318582369424993	8.264112780347112	0.7747605731575424	0.4799440392370874	2.787689761291168	0.5247469948255773	0.0
chr16	67313132	67433322	0.57	120190	4	19.540950000000002	3.6065500000000004	19.2425	19.1405	16.71016717954442	2.109050226544441	1.2742282500514908	0.7819419738608349	2.017766865345373	6.650028252935567	0.8393239542540032	0.5070956964394705	2.787689761291168	1.8354206949181355	2.683142352370227
chr16	67313132	67464840	0.54	151708	4	19.53275	3.614750000000001	12.5135	12.4115	18.332513507655527	0.4867038984333316	1.4287016468191798	0.7819419738608349	1.7622579471105673	7.295662063900186	0.19369014328938494	0.7830610199692155	2.787689761291168	0.7013134585266914	2.9282471758100828
chr16	67464840	67555242	0.54	90402	3	18.31145	2.3934499999999996	12.4915	12.4335	20.27932910138886	2.4335194921666634	2.9144160935072683	2.017766865345373	4.348947033398077	8.070422637057728	0.9684507164469274	1.1598297703662972	1.8354206949181355	1.7307200060823098	3.70635678571739
chr16	67850731	68074534	0.59	223803	4	22.09015	0.8114499999999989	0.047	0.043	12.329832093644425	6.489385312444435	0.846682355122038	1.3840189332066428	0.25451677160700714	4.906816963331098	2.5825352438584726	2.621734326191539	1.3557866486773285	0.8447058485019961	3.7280398946172313
chr16	68027253	68074534	0.66	47281	4	23.7705	2.4917999999999996	0.046	0.044	13.30323989051109	7.4627931093111	1.0705612283383725	2.9277023393031247	0.25451677160700714	5.294197249909869	2.969915530437244	2.173915583544494	3.4106158170881318	0.8447058485019961	2.7005592491515267
chr16	70713881	71345409	0.64	631528	4	19.9754	0.5164000000000009	17.012	15.875	11.031955031155539	3.89363118746666	0.10070175203942731	1.4540635430626896	0.7212739900547411	4.390309914559404	1.5495211463150838	0.29852211271973456	0.5786634890623583	0.2870403605442783	3.910611779018158
chr16	71475338	71576310	0.75	100972	4	20.6967	2.4672	0.36900000000000005	0.35000000000000003	15.736759382677755	12.816535992077759	1.6581442485150975	1.7510968462280008	0.226723218183053	6.262647966356797	5.1005071066204835	1.3811443090000943	2.019141234041427	0.5263268031271817	2.792819967393755
chr16	71475338	71645004	0.55	169666	4	24.319650000000003	1.1557499999999994	0.38100000000000006	0.3380000000000001	18.008044242033307	10.545251132722207	1.0785936240079514	1.7510968462280008	2.384081726017768	7.1665353017072615	4.196619771270018	1.0350476617729902	2.019141234041427	0.9487763147416813	2.4539784316486264
chr16	77270038	77618236	0.51	348198	4	17.73775	0.13114999999999988	0.6755000000000001	0.6735000000000001	7.62502774212221	4.055865820277772	0.10809491959223694	0.44472767077994385	0.4103818041963761	3.0344789115337054	1.6140845274115456	0.10086927356410788	3.032882022723333	0.16331677373864414	1.7005986908310773
chr16	77709701	78005623	0.57	295922	4	21.9262	3.2705	1.4620000000000002	1.4510000000000003	6.1649160468222135	1.6223463281111088	0.6491095803906275	2.2180008544536385	0.9092537456534571	2.4534084816655493	0.6456338109646182	0.49744361318162544	0.8826822729342712	0.5756694171578929	3.6346084239786336
chr16	77709701	78037026	0.73	327325	4	20.05735	1.40165	7.9745	7.9635	6.3271506796333234	1.7845809609222196	0.6740673661440794	2.2180008544536385	1.1172233868822934	2.5179718627620113	0.7101971920610801	0.5049484628639495	0.8826822729342712	0.5785333202035139	3.6346084239786336
chr16	81437452	81771727	0.73	334275	4	20.704900000000002	1.8196999999999992	0.339	0.327	8.273966273366655	5.353742882766659	0.058239939981552025	0.14464760128858423	0.2797932745141714	3.292732435919553	2.1305915761832397	0.2255927877366462	0.7286809783421482	0.47879369429329055	4.71849887129509
chr16	81771727	81924158	0.51	152431	2	17.86065	1.0245500000000014	4.764999999999999	4.752999999999999	3.5691619218444393	0.6489385312444436	0.18731947815572628	0.058239939981552025	0.055658387340114905	1.4203943841221602	0.25825352438584737	0.18636555347956257	0.2255927877366462	0.23119040344593914	0.0
chr16	81818114	81924158	0.53	106044	3	15.311499999999999	1.5245999999999995	4.784999999999998	4.732999999999999	4.055865820277772	0.16223463281111083	0.14686851448329602	0.2797932745141714	0.055658387340114905	1.6140845274115456	0.06456338109646187	0.058448234556036496	0.47879369429329055	0.23119040344593914	0.0
chr16	84705996	84772178	0.6	66182	4	18.83605	1.3770500000000006	0.023	0.011000000000000001	6.813854578066656	0.6489385312444433	0.470657421953602	0.14511328110317387	1.3026806975611438	2.7116620060513963	0.25825352438584726	0.9599342268127048	1.0362865814849205	0.5184187177935583	5.402677381872281
chr16	84705996	84814377	0.55	108381	4	15.844249999999999	1.6147499999999997	0.8169999999999993	0.8049999999999993	9.734077968666652	3.569161921844439	0.7185080756713189	0.14511328110317387	0.4457280784114061	3.8738028657877095	1.42039438412216	0.843521905431671	1.0362865814849205	0.48103941165137415	5.402677381872281
chr16	84705996	84986174	0.62	280178	4	18.7459	1.286900000000001	0.13250000000000006	0.12050000000000005	8.111731640555544	1.9468155937333305	0.551247315764184	0.14511328110317387	0.7187667178871833	3.2281690548230912	0.7747605731575418	0.6212581838547676	1.0362865814849205	0.2860425589919115	4.520131770799336
chr16	84788119	85004231	0.55	216112	4	19.9754	7.1557	0.0975	0.0645	6.002681414011102	1.7845809609222196	0.5344962730505984	1.3026806975611438	1.703519008884453	2.3888451005690876	0.71019719206108	0.4971193924655386	0.5184187177935583	1.545697578620601	3.63758615972639
chr16	87584260	87942989	0.57	358729	4	19.41805	1.1557499999999994	1.285	1.2309999999999999	11.680893562399984	1.946815593733331	0.2785850427806068	1.11310913131634	0.09721266727871708	4.648563438945251	0.7747605731575415	0.6076062280486247	0.925038636929915	0.39239716726303886	2.85136373677091
chr16	88700802	90172681	0.57	1471879	2	16.31145	0.42625000000000046	1.3599999999999997	1.3169999999999997	8.760670171799987	2.9202233905999955	1.3173829719415775	0.3358707608115349	0.0	3.4864225792089383	1.1621408597363128	1.474903253587715	1.0614504871370611	0.0	3.640247824632355
chr16	88803831	88851569	0.56	47738	4	21.13935	4.614750000000001	1.7894999999999992	1.7554999999999992	19.954859835766634	6.651619945255545	2.2837503299062907	0.352721639050062	2.729294611317224	7.941295874864804	2.6470986249549346	0.9088481314010295	1.9551558204094077	2.1335251732965226	1.6094379124341003
chr16	88803831	90172681	0.55	1368850	3	20.81965	4.934450000000001	1.3554999999999995	1.3214999999999997	9.57184333585554	3.7313965546555496	1.3899899723188869	0.352721639050062	0.0	3.8092394846912474	1.4849577652186219	1.438756165369815	1.9551558204094077	0.0	3.671372281019951
chr16	88878199	90172681	0.54	1294482	1	7.9426	7.9426	1.4644999999999997	1.2124999999999995	23.199552491988857	17.359105710788867	1.3294777253451682	2.729294611317224	0.0	9.232563496794041	6.908281777321415	1.4440054087308767	2.1335251732965226	0.0	3.6186911301696782
chr16	89268100	90172681	0.61	904581	3	14.50815	1.3770499999999997	1.3724999999999996	1.3044999999999995	32.122457296599954	26.28201051539996	1.4534347552084805	13.476964013710294	0.0	12.783549457099442	10.459267737626815	1.5867822655312673	5.363333023063916	0.0	3.566272034215573
chr16	89307409	90172681	0.58	865272	3	21.05735	5.172150000000001	2.212499999999999	0.4645	8.273966273366653	2.433519492166663	1.2914692152328189	5.018629664919251	0.0	3.2927324359195533	0.9684507164469278	1.510830513920662	3.258636650522279	0.0	3.679967446053655
chr16	89347012	90172681	0.58	825669	1	7.9426	7.9426	16.2505	13.573500000000001	12.978770624888869	7.1383238436888785	1.2983973645805045	1.147026669371286	0.0	5.165070487716946	2.84078876824432	1.4513035528163605	2.751887162357083	0.0	3.679967446053655
chr16	89574435	90172681	0.72	598246	3	14.6557	1.2294999999999998	1.3614999999999995	1.3154999999999997	28.22882610913329	22.3883793279333	1.6140860690948737	0.467964625935322	0.0	11.234028310784359	8.909746591311734	1.7163775653462436	0.7540149421659313	0.0	3.8791512495217564
chr16	89777983	90172681	0.83	394698	1	7.9426	7.9426	1.3509999999999995	1.3259999999999996	18.656982773277747	12.816535992077757	1.3975184864320997	22.626050383034396	0.0	7.42478882609311	5.100507106620484	1.6540871999539444	9.004330877294345	0.0	3.4901024738456914
chr16	89894655	90172681	0.92	278026	1	7.9426	7.9426	1.3454999999999995	1.3314999999999995	16.223463281111087	10.383016499911095	1.5031558707510146	1.1569118083074281	0.0	6.4563381096461825	4.132056390173556	1.6738465141508234	1.6114283268727443	0.0	3.329181455409924
chr16	89992621	90172681	0.88	180060	2	15.28685	0.5983499999999999	1.5404999999999995	1.1364999999999994	18.81921740608886	12.97877062488887	1.8380464896960245	0.8876320681333874	0.0	7.489352207189571	5.165070487716945	1.6465347439461997	1.7240451273742332	0.0	3.3540398056455607
chr16	90086049	90172681	0.82	86632	2	18.7049	2.8197	1.4064999999999996	1.2704999999999995	7.787262374933322	1.9468155937333305	2.262206072072928	1.4447404899906264	0.0	3.0990422926301675	0.774760573157542	1.6336103444852283	1.6585190160498822	0.0	2.524928003624767
chr16	90113908	90172681	0.9	58773	1	7.9426	7.9426	1.3854999999999995	1.2914999999999994	12.978770624888869	7.1383238436888785	2.627862631415404	1.4907952905576074	0.0	5.165070487716946	2.84078876824432	2.126736865614314	0.593281365472351	0.0	2.524928003624767
chr16	90148687	90172681	0.85	23994	3	17.1557	1.270500000000001	3.8394999999999984	1.1624999999999994	15.08782085143331	9.24737407023332	1.0818346774100915	3.694465889945076	0.0	6.004394441970948	3.680112722498323	0.4305301731863754	3.2969482971711725	0.0	4.35670882668959
chr15	20179076	20192985	0.88	13909	3	16.631149999999998	1.2213499999999993	13.514000000000001	12.316000000000003	7.1383238436888785	3.244692656222217	2.8926730129524407	-0.39795537681652304	0.3408438246194012	2.8407887682443205	1.2912676219292365	1.151176828810305	-0.42264732970945557	0.8614044348152584	0.0
chr15	20179076	20562345	0.92	383269	1	7.7049	7.7049	6.5115	5.313500000000001	25.957541249777737	15.574524749866642	0.43345082435202825	-0.39795537681652304	0.21556689850146488	10.330140975433892	6.198084585260336	0.8719204020029963	-0.42264732970945557	0.11656348791388803	0.549306144334055
chr15	20179076	21904975	0.67	1725899	1	7.7049	7.7049	1.0264999999999997	0.17149999999999915	99.93653381164428	89.55351731173319	0.26395220631890937	-0.39795537681652304	0.40729693038458775	39.77104275542049	35.63898636524693	0.28430498907126656	-0.42264732970945557	0.5108382893528405	0.9513277028119486
chr15	26234730	26505686	0.63	270956	4	19.2295	0.31150000000000055	0.3550000000000001	0.3000000000000001	7.787262374933322	0.973407796866665	0.9053084811201805	1.7196118747782536	1.3565204866019882	3.0990422926301675	0.3873802865787712	0.9759946595429059	1.1633812294294545	0.5398449617327569	2.3978952727983702
chr15	27304951	27603932	0.52	298981	4	20.155749999999998	4.0901499999999995	7.215	7.129	9.08513943742221	2.2712848593555526	0.10418404346675302	0.17751859820671273	0.41651213714026325	3.615549341401862	0.9038873353504657	0.10192592799385239	0.5252364165841635	0.1657564194249336	0.0
chr15	37176023	37842559	0.69	666536	4	19.7787	4.7951	11.099	10.343	7.949497007744432	0.48670389843333295	0.056468720087403716	0.31564714129803706	0.1519362067943325	3.1636056737266296	0.1936901432893856	0.13405985488781275	0.1714487053597958	0.1360462243245413	2.6336690173308064
chr15	40544866	40566903	0.54	22037	4	18.959	5.7131	1.4100000000000001	1.326	12.329832093644427	1.946815593733331	1.5901747373598922	1.286737591340992	10.590259736602768	4.9068169633310985	0.7747605731575415	0.6328307082105438	0.7900569536206982	4.214531530273682	0.0
chr15	45145532	45327268	0.59	181736	4	17.09835	1.4590500000000004	3.1929999999999996	2.909	12.167597460833315	6.002681414011103	0.24281276205387017	0.4716328700702381	0.618435898431791	4.842253582234637	2.3888451005690876	0.35525917317681593	0.18769243163644295	0.24611460513904485	2.975321276293865
chr15	46384332	46604505	0.58	220173	3	16.4918	0.934400000000001	18.2845	11.552500000000002	5.191508249955548	0.32446926562222167	0.02357922292904011	0.35913003986439745	0.04493559958101411	2.066028195086778	0.12912676219292352	0.15013853252391735	0.173008987428078	0.04002319912861993	0.0
chr15	51425153	51455133	0.56	29980	3	17.893449999999998	3.1885499999999984	2.3095	0.8275	6.489385312444435	1.9468155937333305	0.7792457346497653	0.4449851005042403	2.8092577110149066	2.582535243858473	0.774760573157542	0.31011096990962317	0.4691671621728427	1.117980625046958	0.0
chr15	51455133	51485163	0.56	30030	4	20.0738	1.0081999999999987	1.573	1.564	13.14100525769998	4.704804351522216	2.8092577110149066	0.7792457346497653	0.023301080955651386	5.229633868813408	1.8723380517973929	1.117980625046958	0.31011096990962317	0.4478298108485658	0.0
chr15	54375185	55000351	0.53	625166	4	14.655750000000001	0.91805	0.6100000000000003	0.1080000000000001	5.840446781199991	0.32446926562222167	0.05190129751493551	0.017276612553557856	0.05182865821198699	2.3242817194726255	0.12912676219292374	0.06692153916001073	0.03680389307799189	0.05414295674066288	0.0
chr15	56081529	56092166	0.66	10637	4	19.62295	0.6557500000000012	1.481	1.4400000000000002	4.380335085899993	0.4867038984333325	1.2201532974418416	0.10394242281575197	0.2801616937548864	1.7432112896044694	0.1936901432893855	0.4855758661010572	0.5108606937356688	0.11149398799199037	0.0
chr15	56081529	56138492	0.7	56963	4	17.016399999999997	1.9507999999999992	6.6034999999999995	6.562499999999999	4.218100453088883	0.6489385312444433	0.4556912601123139	0.10394242281575197	0.07141501811995217	1.6786479085080073	0.25825352438584737	0.18134826072071153	0.5108606937356688	0.28291350571254487	0.0
chr15	56092166	56138492	0.53	46326	3	17.672150000000002	2.6065500000000004	8.0435	5.1225	3.73139655465555	0.16223463281111083	0.2801616937548864	1.2201532974418416	0.07141501811995217	1.4849577652186219	0.06456338109646187	0.11149398799199037	0.4855758661010572	0.28291350571254487	0.0
chr15	66896095	67143662	0.7	247567	4	18.09835	1.1147500000000008	3.9684999999999997	3.9354999999999993	5.67821214838888	1.7845809609222192	0.6500735386728521	0.4959001903562789	2.013079459267554	2.259718338376164	0.71019719206108	0.6092090554934011	0.19734992720732852	0.801131139844076	4.31748811353631
chr15	66896095	67155267	0.58	259172	4	19.37705	0.16394999999999982	3.9609999999999994	3.9429999999999996	4.542569718711104	0.6489385312444433	0.7111051459008765	0.4959001903562789	0.4778165113227298	1.807774670700931	0.25825352438584737	0.6178027916566038	0.19734992720732852	0.19015329205712297	4.31748811353631
chr15	66896095	67196011	0.65	299916	4	17.704900000000002	1.5082000000000004	4.126499999999999	3.7774999999999994	4.704804351522215	0.8111731640555542	0.6794125648873527	0.4959001903562789	0.7230177220122855	1.8723380517973927	0.322816905482309	0.5597060205217486	0.19734992720732852	0.2877343013444285	4.31748811353631
chr15	67143662	67196011	0.52	52349	3	16.59015	0.39344999999999963	0.19100000000000006	0.15800000000000006	6.489385312444434	0.973407796866665	0.8181616279610551	0.7688691620561849	0.7230177220122855	2.582535243858473	0.387380286578771	0.325598055540047	0.5053851377471236	0.2877343013444285	0.0
chr15	68598956	68966398	0.51	367442	4	20.63935	1.3770500000000006	0.13	0.09700000000000002	10.383016499911097	3.893631187466661	0.40973470438521153	0.05229740731017362	0.3282668626608472	4.132056390173556	1.5495211463150835	0.25302297717437044	0.5472445639082598	0.3919141959039341	2.1719027109268403
chr15	68851797	68966398	0.55	114601	4	21.93445	0.08195000000000086	0.14	0.08700000000000001	19.954859835766637	5.67821214838888	0.8154130286751412	3.9962003292507635	0.3282668626608472	7.941295874864803	2.2597183383761634	0.6129524055893968	1.5903398696357343	0.3919141959039341	2.3978952727983702
chr15	71104646	71146315	0.53	41669	3	16.54915	0.40165000000000006	2.1605	2.1075	10.869720398344429	4.704804351522216	0.7786826312659813	3.1458239049245873	0.25821877080194866	4.325746533462942	1.8723380517973929	0.3098868755979833	1.251921517105908	0.30235600063538975	0.0
chr15	74200707	74257301	0.53	56594	3	20.2705	1.1884999999999994	0.10600000000000001	0.015999999999999993	15.412290117055534	7.30055847649999	1.2383885460366804	0.1995879935971838	11.551165092895161	6.133521204163873	2.905352149340782	0.9491595058178647	0.48153610936526553	4.596936308100431	4.30806656963557
chr15	74420152	74658043	0.51	237891	4	17.7623	2.2377000000000002	0.11200000000000004	0.05500000000000004	18.981452038899974	8.273966273366655	0.18549596296044052	1.4974217191040868	9.25842631664882	7.553915588286033	3.292732435919552	0.3473907285415217	0.8202642040678169	3.6845111076330612	2.179347865109282
chr15	75063481	75127762	0.61	64281	4	19.60655	4.098349999999999	1.1139999999999999	1.093	6.651619945255545	0.48670389843333295	1.958495901766028	18.24679770392539	8.869707878751758	2.6470986249549346	0.19369014328938539	1.1811660703697688	7.261550345543099	3.5298155521261823	3.0487783473334233
chr15	75063481	75242742	0.51	179261	4	20.0082	3.6967	0.8389999999999999	0.818	8.111731640555544	0.973407796866665	2.4326913996701234	18.24679770392539	12.293264839756675	3.2281690548230912	0.387380286578771	1.8959039506182327	7.261550345543099	4.892264549290413	4.456876210354933
chr15	75074469	75127762	0.64	53293	4	17.62295	2.11475	16.206	13.999	15.898994015488865	9.734077968666652	0.6819011455479863	8.15011988639727	8.869707878751758	6.327211347453258	3.8738028657877086	0.7559632560409844	3.243446156283848	3.5298155521261823	2.12424762102468
chr15	75074469	75242742	0.59	168273	4	18.0246	1.7131000000000007	15.931000000000001	14.274000000000001	17.359105710788864	8.273966273366655	2.0593510288907475	8.15011988639727	12.293264839756675	6.908281777321415	3.2927324359195524	1.8079112616196782	3.243446156283848	4.892264549290413	4.393881411841222
chr15	77789218	77835743	0.51	46525	3	19.459	0.08200000000000074	4.040499999999999	4.029499999999999	10.545251132722207	1.4601116952999984	0.9763717826353797	3.1146476529932987	0.47644410770491424	4.196619771270019	0.5810704298681566	0.38855984324576703	1.2395145223741317	0.4194339458293977	0.0
chr15	77925638	78192845	0.51	267207	4	20.2787	3.8361	5.349500000000001	0.6095000000000002	12.329832093644425	6.813854578066656	0.8937242643267399	0.47644410770491424	0.5066562415092909	4.9068169633310985	2.7116620060513963	0.5257718445471149	0.4194339458293977	0.5084593643497451	1.79175946922805
chr15	78251763	78715239	0.54	463476	4	21.38525	1.7131500000000006	0.8734999999999998	0.4914999999999997	11.031955031155539	0.6489385312444433	0.27723081494273666	0.5066562415092909	8.371196006575683	4.3903099145594044	0.25825352438584703	0.5995581049270549	0.5084593643497451	3.331426272188105	2.985029111869737
chr15	78405682	78715239	0.72	309557	4	21.0574	2.0410000000000004	0.21350000000000002	0.16850000000000004	7.3005584764999885	3.0824580234111063	0.2725249600615643	0.2866950806893376	8.371196006575683	2.905352149340782	1.2267042408327746	0.680762754190186	0.4362418956744801	3.331426272188105	3.8691018614976573
chr15	78910836	79001737	0.7	90901	4	21.663899999999998	1.9917999999999996	0.10450000000000001	0.026499999999999985	12.167597460833315	6.002681414011103	1.1993451474578554	0.81510312555376	2.3433891406049345	4.842253582234637	2.3888451005690876	0.7329887382047348	1.0062427445245903	1.3092018944560313	2.3680992241972447
chr15	78910836	79030537	0.63	119701	4	23.4672	0.18849999999999945	0.07050000000000001	0.060500000000000005	5.191508249955548	0.973407796866665	1.4746015530236891	0.81510312555376	1.6010819583517495	2.0660281950867785	0.3873802865787709	0.8716253318842976	1.0062427445245903	0.6371713785926841	2.3680992241972447
chr15	78910836	79103620	0.52	192784	4	22.27045	1.3852499999999992	4.651000000000002	4.520000000000001	19.792625202955524	13.62770915613331	1.7705912702017659	0.81510312555376	2.9819735968602803	7.876732493768343	5.423324012102794	0.8814570661771076	1.0062427445245903	1.1867151570394643	2.3680992241972447
chr15	79001737	79030537	0.62	28800	3	21.4754	1.8033000000000001	0.04400000000000001	0.03400000000000001	11.19418966396665	6.976089210877767	2.3433891406049345	1.0267563453083095	1.6010819583517495	4.454873295655866	2.7762253871478584	1.3092018944560313	0.7491202307153307	0.6371713785926841	0.0
chr15	79030537	79103620	0.51	73083	3	22.08195	1.1967499999999998	4.590500000000001	4.580500000000002	18.819217406088857	14.601116952999975	2.2553861628024117	2.3433891406049345	2.9819735968602803	7.489352207189572	5.810704298681565	0.8975602423820206	1.3092018944560313	1.1867151570394643	0.0
chr15	79152560	79476824	0.54	324264	4	18.819650000000003	2.6065500000000004	0.6454999999999996	0.6354999999999996	8.760670171799987	4.542569718711103	0.1280810265698455	4.051118415884157	0.0792112946285558	3.4864225792089383	1.807774670700931	0.45237214692707567	1.6121952361192184	0.33887401735097444	3.1836489692452834
chr15	79673444	79888202	0.52	214758	4	20.459	2.049199999999999	0.23800000000000002	0.131	13.627709156133314	8.111731640555544	0.6647783871789529	0.0792112946285558	0.2219301794420147	5.423324012102793	3.2281690548230912	0.42329152154433475	0.33887401735097444	0.39354352892407446	1.09861228866811
chr15	80748246	81071605	0.53	323359	4	16.9836	2.1967	3.014	1.7220000000000002	12.97877062488887	4.867038984333327	0.17660430280125503	0.7593624938989099	0.21760145234877573	7.42478882609311	4.196619771270019	0.2300137464029887	0.30219817578061114	0.18131315272055631	2.3124864066421376
chr15	80748246	81262468	0.63	514222	4	19.909799999999997	0.7294999999999998	0.6764999999999998	0.6154999999999997	6.976089210877767	1.1356424296777763	0.1918211526328228	0.7593624938989099	2.694300195774747	2.7762253871478584	0.45194366767523286	0.21193762089297533	0.30219817578061114	3.525368149701435	2.3124864066421376
chr15	81410812	81558357	0.55	147545	4	16.66395	0.6311499999999999	8.515	8.117	10.058547234288874	5.840446781199992	1.2051181508080755	0.6124635433148474	4.848145476227439	4.002929627980633	2.3242817194726255	0.47959243404874546	0.24373782878262049	1.9293825157369389	3.3322045101752003
chr15	83917059	84228284	0.55	311225	4	20.2541	1.0245999999999995	0.21450000000000002	0.10450000000000002	5.67821214838888	2.757988757788885	0.7506397983709523	2.0642053649900327	0.028920514722775445	2.259718338376164	1.0975774786398511	0.5128144527928464	0.8214773586376017	0.1310288944889336	4.35225114486062
chr15	84107733	84228284	0.69	120551	4	20.69675	0.5819500000000009	0.07400000000000001	0.036000000000000004	7.787262374933321	4.867038984333326	0.1399606955757773	0.8387361301320178	0.028920514722775445	3.099042292630168	1.936901432893855	0.5355690213806756	0.39052955698057584	0.1310288944889336	4.20469261939097
chr15	88874491	88993476	0.53	118985	3	14.9344	0.26229999999999976	1.6014999999999993	0.7334999999999993	6.976089210877767	0.48670389843333206	0.26178971718900107	0.4615220989114752	6.366915814137207	2.7762253871478584	0.19369014328938539	0.38200294400058094	0.1836687188188329	2.5337969149647392	0.0
chr15	89750335	89973982	0.64	223647	4	21.09835	4.42625	0.41550000000000004	0.3795	14.276647687377757	1.946815593733331	1.0329765975980982	0.3991252005541325	4.119212258797102	5.681577536488641	0.774760573157542	1.5819900486418812	1.1740130668750872	1.6392940660924074	3.24230304947754
chr15	89902242	89943136	0.54	40894	3	19.5	3.0901999999999994	0.059000000000000004	0.042	15.736759382677754	6.651619945255546	0.9521277418366167	0.45282629708908084	5.667924477248668	6.262647966356797	2.647098624954935	1.7556238024958564	1.5334690237845146	2.255624225911325	0.0
chr15	89902242	89973982	0.6	71740	4	19.631149999999998	2.9590499999999995	0.0685	0.0325	19.305921304522194	3.0824580234111068	2.261425046154319	0.45282629708908084	4.119212258797102	7.683042350478957	1.2267042408327749	1.6847316617309247	1.5334690237845146	1.6392940660924074	0.0
chr15	89902242	89985955	0.52	83713	3	19.7787	2.8115000000000006	0.065	0.036000000000000004	13.952178421755535	8.436200906177767	2.527133912124623	0.45282629708908084	0.23911198140356382	5.552450774295717	3.3572958170160154	1.6782329777442084	1.5334690237845146	0.3307863646441993	0.0
chr15	89902242	90099941	0.51	197699	4	22.2869	0.3033000000000001	0.0645	0.036500000000000005	14.438882320188867	7.949497007744433	1.2079442966224168	0.45282629708908084	0.3725702320195981	5.746140917585103	3.1636056737266296	0.9013446290888403	1.5334690237845146	1.0721001310443354	0.5972531564093516
chr15	89943136	90099941	0.6	156805	4	19.1967	2.7868999999999993	0.0225	0.0055	7.787262374933322	1.2978770624888867	1.2746600403258097	0.9521277418366167	0.3725702320195981	3.0990422926301675	0.5165070487716945	0.6785526740025452	1.7556238024958564	1.0721001310443354	0.5972531564093516
chr15	89959852	89985955	0.55	26103	3	18.155749999999998	1.188550000000001	0.060500000000000005	0.03150000000000001	12.005362828022205	6.489385312444435	2.983282524971582	5.667924477248668	0.23911198140356382	4.777690201138174	2.5825352438584726	1.1872360619967695	2.255624225911325	0.3307863646441993	0.0
chr15	89959852	90099941	0.65	140089	4	20.66395	1.3196499999999993	0.060000000000000005	0.032	12.492066726455537	6.002681414011103	0.750437522300822	5.667924477248668	0.3725702320195981	4.97138034442756	2.388845100569087	0.49036996114352577	2.255624225911325	1.0721001310443354	0.5972531564093516
chr15	89985955	90099941	0.6	113986	4	19.4754	2.5082000000000004	0.0285	0.0005000000000000004	6.002681414011102	0.48670389843333295	0.23911198140356382	4.119212258797102	0.3725702320195981	2.388845100569087	0.1936901432893856	0.3307863646441993	1.6392940660924074	1.0721001310443354	0.5972531564093516
chr15	90283285	90456098	0.66	172813	4	19.20495	3.614750000000001	0.633	0.26000000000000006	12.167597460833315	2.1090502265444417	0.4581281547789929	0.49459085619370724	0.3857937843304854	4.842253582234637	0.8393239542540036	0.809970373855724	0.808404249125495	0.20372469154751097	3.4658731941965324
chr15	90686574	90762858	0.73	76284	4	21.34425	1.2950499999999998	12.543000000000003	12.530000000000003	4.704804351522215	1.7845809609222198	1.1739488924510146	0.5374812732898395	0.44537726269610683	1.8723380517973929	0.7101971920610801	0.7447928184794506	1.0601884002227837	2.0446323518997165	3.4657359027997297
chr15	90686574	90844453	0.81	157879	4	21.5082	1.4589999999999996	16.773000000000003	8.300000000000002	8.922904804611097	6.002681414011102	0.7974086171145119	0.5374812732898395	3.2266713534502873	3.5509859603054004	2.3888451005690876	1.416575682124562	1.0601884002227837	1.2840958102232025	3.7725636179676143
chr15	91790988	91814980	0.57	23992	3	21.09835	1.1311500000000017	12.688	12.641	4.380335085899993	0.8111731640555542	0.6491549162165157	0.09818134589114823	0.5414589330366655	1.7432112896044694	0.32281690548230924	0.5597358814631569	0.42091784857710773	0.2154806210979118	0.0
chr15	98835954	98854996	0.52	19042	3	20.3279	4.7377	5.968999999999999	5.959	8.922904804611099	5.353742882766659	0.9542211361645003	0.5370468794714814	0.3312359427381584	3.5509859603054	2.1305915761832397	0.3797447055353284	0.21372478702715186	0.13181964931463697	0.0
chr15	98854996	98964708	0.57	109712	4	24.647550000000003	0.41804999999999914	5.9655	5.9624999999999995	14.601116952999979	11.03195503115554	0.3312359427381584	0.9542211361645003	13.496121966955497	5.810704298681563	4.390309914559404	0.13181964931463697	0.3797447055353284	5.370957179601676	0.0
chr15	101084565	102192579	0.71	1108014	1	7.2951	7.2951	8.667000000000003	8.634000000000002	24.17296028885552	13.465474523322202	0.7426386829209327	0.513878564399765	0.0	9.619943783372811	5.35876063100633	0.5901531241888328	0.28418179312801806	0.0	3.0895814359455556
chr15	101099103	102192579	0.74	1093476	1	7.2951	7.2951	9.344000000000003	7.957000000000003	21.252736898255524	16.385697913922197	0.7169043908995604	2.6782440414545747	0.0	8.457802923636498	6.520901490742643	0.5838287372396052	1.0658420321330884	0.0	3.33290816092065
chr15	101389716	101548584	0.55	158868	4	18.13935	2.0409499999999987	1.2614999999999994	1.2394999999999994	19.630390570144414	4.380335085899995	1.2499382541531316	0.09378595696774275	13.128814215928047	7.8121691126718815	1.7432112896044694	0.7607740351271278	0.5794004325325173	5.2247822852628065	1.4497731636151312
chr15	101389716	102192579	0.77	802863	4	15.3443	0.7541000000000011	9.901000000000002	7.400000000000003	26.44424514821107	11.19418966396665	0.942455098106428	0.09378595696774275	0.0	10.523831118723276	4.454873295655865	0.5854316544444594	0.5794004325325173	0.0	3.2776350430535426
chr15	101459205	102192579	0.76	733374	3	15.8525	1.2622999999999998	8.654500000000002	8.646500000000003	29.8511724372444	7.787262374933322	0.9061039196839676	1.326098683773129	0.0	11.879662121748975	3.099042292630167	0.5415980393434089	1.0480434871247095	0.0	4.191565982772748
chr15	101513687	102192579	0.79	678892	4	14.541	0.04919999999999991	8.668000000000003	8.633000000000003	25.470837351344407	12.167597460833315	0.8851438519416265	1.1672841683850714	0.0	10.136450832144504	4.842253582234636	0.5394134819369376	0.5688194803109591	0.0	4.191565982772748
chr15	101555504	102192579	0.64	637075	4	17.41805	2.8278499999999998	8.660000000000002	8.641000000000002	22.55061396074441	15.08782085143331	0.7334077502586027	13.128814215928047	0.0	8.974309972408193	6.004394441970948	0.4913130660528932	5.2247822852628065	0.0	4.191565982772748
chr15	101629140	102192579	0.79	563439	4	14.5164	0.07379999999999942	9.661500000000002	7.639500000000003	26.11977588258885	11.518658929588872	0.7693662293012877	0.4582650283110307	0.0	10.394704356530353	4.5840000578487885	0.5115210931699893	0.33668773889186454	0.0	4.259850827925382
chr15	101791881	102192579	0.74	400698	4	14.13115	0.4590499999999995	20.239000000000004	2.937999999999997	40.07195430434439	2.4335194921666634	0.8615847811120692	0.5423073487888381	0.0	15.94715513082607	0.9684507164469291	0.5852143013999305	0.33007498462130774	0.0	4.984223199105353
chr15	101817451	102192579	0.8	375128	1	7.2951	7.2951	8.660000000000002	8.641000000000002	39.585250405911054	1.94681559373333	0.42555841922259363	7.258366051463075	0.0	15.753464987536685	0.7747605731575433	0.4282103499818649	2.8885611253168686	0.0	4.508901581372985
chr14	20567670	20923205	0.85	355535	1	6.41805	6.41805	5.346	4.7330000000000005	27.904356843511067	7.4627931093111	0.37600049906860183	-0.40454031497928344	0.7634225515748396	11.104901548591432	2.9699155304372438	0.7045886302453257	-0.3693382690874255	0.9548437753217672	3.6960648879529763
chr14	20567670	21077912	0.65	510242	4	14.909849999999999	2.0737499999999995	0.31000000000000016	0.30300000000000016	22.87508322636663	2.4335194921666634	0.4934680996916053	-0.40454031497928344	29.27286319801843	9.103436734601118	0.9684507164469283	0.7804667875301847	-0.3693382690874255	11.649516442267437	2.896025490043151
chr14	20567670	21081725	0.81	514055	1	6.41805	6.41805	0.8254999999999999	0.21249999999999963	28.715530007566624	8.273966273366657	0.7069390969777326	-0.40454031497928344	0.42505788605007905	11.42771845407374	3.292732435919553	0.8610879007058433	-0.3693382690874255	0.7590934344321245	2.896025490043151
chr14	20567670	21325998	0.7	758328	3	17.0902	4.2541	0.4685000000000002	0.14450000000000013	16.223463281111087	4.218100453088881	0.6161393783376049	-0.40454031497928344	1.7082681486848403	6.4563381096461825	1.6786479085080068	0.8282333914960025	-0.3693382690874255	0.6798275164027319	2.3949746401375727
chr14	20567670	21341953	0.63	774283	4	15.696750000000002	2.8606500000000006	6.296499999999999	5.6834999999999996	15.25005548424442	5.191508249955547	0.638643959389869	-0.40454031497928344	0.7503418762324255	6.068957823067411	2.066028195086778	0.8251753161706846	-0.3693382690874255	0.2986083037167048	2.3949746401375727
chr14	20567670	21402493	0.6	834823	4	18.0738	5.237699999999999	6.67	6.0569999999999995	13.789943788944424	6.651619945255544	0.6467441098237314	-0.40454031497928344	1.5799937187068824	5.487887393199254	2.6470986249549346	0.7869895367492217	-0.3693382690874255	0.6287790394894158	2.1415820718960616
chr14	20567670	21439458	0.59	871788	4	16.5738	3.7376999999999994	0.35050000000000014	0.2625000000000002	23.199552491988854	2.757988757788887	0.6863151658515336	-0.40454031497928344	0.9445422597058275	9.23256349679404	1.0975774786398516	0.7802811959241487	-0.3693382690874255	0.9375718732147537	2.0450197458069876
chr14	20567670	21559003	0.64	991333	4	17.0082	4.1720999999999995	18.822499999999998	18.2095	30.986814866922174	10.545251132722207	0.7174548110916413	-0.40454031497928344	27.698595845799414	12.33160578942421	4.1966197712700195	0.7992489030585883	-0.3693382690874255	11.023016284761775	2.1195117457301493
chr14	20567670	21560643	0.65	992973	3	16.0902	3.2541	11.887500000000001	11.274500000000002	29.688937804433287	9.24737407023332	0.7620170210378541	-0.40454031497928344	0.4387604587308061	11.815098740652513	3.6801127224983246	0.8161345369136812	-0.3693382690874255	1.623876982436422	2.1195117457301493
chr14	20567670	21945190	0.68	1377520	3	13.721350000000001	0.8852500000000001	9.290000000000001	8.677000000000001	45.42569718711104	24.984133452911077	0.6717770671602419	-0.40454031497928344	2.705286002284557	18.07774670700931	9.94276068885512	1.0416230482953188	-0.3693382690874255	1.9929985752676462	2.4522618124719098
chr14	20567670	22191937	0.61	1624267	3	14.11475	1.2786499999999998	0.4575000000000002	0.15550000000000014	14.763351585811087	5.678212148388879	0.7303353667314811	-0.40454031497928344	2.7807333430129857	5.875267679778025	2.2597183383761634	0.9927770534433259	-0.3693382690874255	1.1066289819980415	2.5366422814800873
chr14	20567670	22202672	0.63	1635002	3	15.2787	2.4425999999999997	0.3245000000000002	0.28850000000000015	13.30323989051109	7.138323843688878	0.7437977492089227	-0.40454031497928344	0.612585415493737	5.294197249909869	2.84078876824432	0.9935245757417909	-0.3693382690874255	0.24378632940048714	2.501859355047632
chr14	20567670	22236571	0.68	1668901	3	15.270499999999998	2.4343999999999992	3.6730000000000005	3.06	12.167597460833314	8.273966273366653	0.7411325420452796	-0.40454031497928344	0.216102282549766	4.842253582234636	3.2927324359195524	0.9782957653973042	-0.3693382690874255	0.0860007125625292	2.501859355047632
chr14	20567670	22314647	0.6	1746977	3	15.4836	2.6475	3.2405000000000013	2.627500000000001	15.25005548424442	5.191508249955547	0.7176678584573608	-0.40454031497928344	0.49999709030539424	6.068957823067411	2.066028195086778	0.9384172618193364	-0.3693382690874255	0.3137766928380423	2.501859355047632
chr14	20567670	22382137	0.69	1814467	3	16.8115	3.9753999999999996	5.843499999999999	5.230499999999999	11.680893562399982	8.760670171799985	0.7095714862761218	-0.40454031497928344	0.48182541609536694	4.648563438945251	3.4864225792089383	0.9151834460483427	-0.3693382690874255	0.24767538844082618	2.410882651227718
chr14	20567670	22446785	0.63	1879115	3	15.5	2.663900000000001	0.30900000000000016	0.30400000000000016	13.141005257699979	7.300558476499988	0.7017362404582524	-0.40454031497928344	1.4220712883369835	5.229633868813407	2.9053521493407817	0.8922188797986927	-0.3693382690874255	0.5659317554109144	2.396571138034975
chr14	20567670	22471427	0.61	1903757	3	14.87705	2.0409499999999996	0.3245000000000002	0.28850000000000015	16.547932546733307	3.89363118746666	0.7110601700615725	-0.40454031497928344	0.3192770230351132	6.585464871839106	1.549521146315083	0.8879954587847905	-0.3693382690874255	0.1270604417588208	2.3737999301513453
chr14	20567670	22552728	0.63	1985058	3	17.082	4.2459	0.6745000000000003	0.061499999999999944	12.329832093644425	8.111731640555544	0.6950141091220946	-0.40454031497928344	0.3818408539243563	4.9068169633310985	3.228169054823091	0.8568302344844283	-0.3693382690874255	0.2605003398167669	2.351813936332669
chr14	21325998	21341953	0.54	15955	4	19.950850000000003	1.3934499999999996	6.151999999999999	5.827999999999999	11.03195503115554	0.9734077968666659	1.7082681486848403	0.42505788605007905	0.7503418762324255	4.3903099145594044	0.3873802865787712	0.6798275164027319	0.7590934344321245	0.2986083037167048	0.0
chr14	21325998	21402493	0.87	76495	4	22.3279	0.9835999999999991	6.5255	6.2015	9.571843335855542	2.4335194921666634	0.9501420419553914	0.42505788605007905	1.5799937187068824	3.809239484691248	0.9684507164469276	0.3781213769686241	0.7590934344321245	0.6287790394894158	0.621226662447
chr14	21325998	21439458	0.58	113460	4	20.8279	0.5164000000000009	0.20600000000000004	0.11800000000000002	18.981452038899974	6.976089210877768	1.155346230489843	0.42505788605007905	0.9445422597058275	7.553915588286033	2.7762253871478584	0.4597850513479742	0.7590934344321245	0.9375718732147537	0.6452001684846483
chr14	21341953	21402493	0.51	60540	3	20.93445	2.3770499999999988	12.3535	0.37350000000000083	8.598435538988877	1.4601116952999975	0.7503418762324255	1.7082681486848403	1.5799937187068824	3.421859198112476	0.5810704298681564	0.2986083037167048	0.6798275164027319	0.6287790394894158	0.0
chr14	22236571	22382137	0.55	145566	3	19.2459	1.5410000000000004	8.9035	2.1704999999999988	3.4069272890333284	0.4867038984333327	0.3477268416873899	0.612585415493737	0.48182541609536694	1.3558310030256981	0.1936901432893855	0.1916064234345349	0.24378632940048714	0.24767538844082618	0.0
chr14	22314647	22382137	0.66	67490	3	19.459	1.3278999999999996	8.471	2.602999999999998	6.489385312444434	3.5691619218444393	0.49999709030539424	0.216102282549766	0.48182541609536694	2.582535243858473	1.42039438412216	0.3137766928380423	0.0860007125625292	0.24767538844082618	0.0
chr14	22552728	22600314	0.63	47586	3	20.4836	0.8443000000000005	0.5450000000000002	0.19100000000000006	4.542569718711104	0.32446926562222167	0.3818408539243563	0.3192770230351132	0.11169119433102745	1.807774670700931	0.12912676219292363	0.2605003398167669	0.1270604417588208	0.04444896271383083	0.0
chr14	23590102	23651885	0.58	61783	1	11.06555	11.06555	0.35250000000000004	0.07450000000000001	7.1383238436888785	2.271284859355552	0.5461826655343874	12.49986031406099	0.6905204151533121	3.938366246884171	0.19369014328938583	0.5434012296288647	5.453950039246252	0.6245490355252846	3.0445224377234195
chr14	24101308	24399045	0.62	297737	4	18.38525	0.22134999999999927	4.38	2.6100000000000003	9.40960870304443	3.5691619218444397	0.3356537273219126	0.5336203624012994	1.4582888342571763	3.7446761035947858	1.4203943841221602	0.13357776411873729	0.8494446400642428	0.5803449986198815	0.0
chr14	24361309	24399045	0.51	37736	4	15.721350000000001	2.88525	1.8469999999999998	0.0770000000000004	8.598435538988877	2.7579887577888855	1.0662017420276526	0.22962352019603308	1.4582888342571763	3.4218591981124766	1.0975774786398511	0.4243088433305738	0.09138166485320422	0.5803449986198815	0.0
chr14	24379916	24399045	0.57	19129	1	9.3033	9.3033	1.1289999999999998	0.6409999999999997	5.029273617144437	0.8111731640555542	0.8141839484482536	1.3252896322507042	1.4582888342571763	2.0014648139903164	0.322816905482309	0.32401508627007863	0.5274162372581392	0.5803449986198815	0.0
chr14	24605256	24630219	0.53	24963	4	19.18035	4.81965	0.47950000000000004	0.4045000000000001	24.82189882009996	11.518658929588872	4.9392429169748935	17.34759335391467	2.9392721350134483	9.878197307758658	4.584000057848789	11.52483380065833	6.903700285248435	4.4239469074864965	2.5021931509424618
chr14	24950978	25074754	0.51	123776	4	14.7049	0.7049000000000003	0.04350000000000001	0.01150000000000001	4.704804351522215	0.8111731640555542	0.11534261639879909	2.3481709205899386	0.30123435131832993	1.8723380517973927	0.322816905482309	0.045902093592365564	0.9344851428991238	0.11988012600339694	1.612093968983827
chr14	24950978	25147999	0.56	197021	4	17.6475	2.2377000000000002	0.04100000000000001	0.01400000000000001	10.869720398344429	5.353742882766659	0.18445017409153763	2.3481709205899386	2.3274812824246203	4.325746533462942	2.13059157618324	0.07340434453995995	0.9344851428991238	0.9262514324362621	0.9672563813902961
chr14	34308894	34377833	0.65	68939	4	19.4836	2.8278999999999996	0.23450000000000004	0.10850000000000003	6.651619945255545	1.460111695299998	0.3765291235697898	0.7199659403608077	0.09752670029031318	2.6470986249549346	0.5810704298681564	0.14984465941533662	0.28651980516458414	0.3223371001304568	0.0
chr14	47712069	47747624	0.55	35555	4	15.8279	2.9918000000000005	11.544	4.389	6.813854578066657	2.271284859355552	0.7665706176984004	0.26559183581994655	0.11103573077505448	2.7116620060513963	0.9038873353504655	0.3050667423486313	0.22362070453082442	0.21444231052118565	0.0
chr14	59950877	60043218	0.52	92341	4	19.1967	1.950800000000001	19.398	19.377999999999997	27.742122210699957	16.385697913922193	1.5601342192121208	0.386520000605846	9.723382248193639	11.040338167494971	6.520901490742643	0.6208756935018908	0.2744300390101765	3.8695463647864443	2.19722457733622
chr14	61736425	62304389	0.65	567964	4	19.2213	1.2868999999999993	0.021	0.002999999999999999	7.787262374933322	0.6489385312444433	0.05255821220578135	0.12116969022253203	0.05372296781237761	3.0990422926301675	0.2582535243858475	0.49198595929581235	0.19193870262790583	0.07354635173973059	2.630064054972334
chr14	66427817	66537418	0.74	109601	4	20.983600000000003	0.31150000000000055	3.8325000000000005	3.8095000000000008	5.515977515577769	2.595754124977774	0.20131121123266282	0.09521161005677195	0.027252297924154307	2.1951549572797022	1.0330140975433892	0.0801144134553408	0.037890697925517705	0.14789190307081093	0.0
chr14	67893904	67981985	0.56	88081	4	15.37705	1.5081500000000005	4.878500000000001	4.8085	8.436200906177765	2.920223390599997	0.3683760012059601	2.7229000388485454	0.05657656315670341	3.3572958170160145	1.162140859736313	0.14660001838412784	1.0836134668017041	0.25618849903790164	0.0
chr14	72570803	72887572	0.66	316769	4	15.655750000000001	1.88525	3.002499999999999	0.35049999999999937	3.893631187466661	0.32446926562222167	0.049166821090026624	0.24187330964792023	0.2747114001777958	1.5495211463150838	0.12912676219292374	0.019566575596918684	0.0962566278067336	0.4453980373817742	0.0
chr14	74058760	74100772	0.57	42012	4	18.09835	2.114750000000001	8.7085	8.374500000000001	13.952178421755534	5.515977515577769	1.4519713876268134	0.5667697924682013	0.23317210105480662	11.427718454073743	8.070422637057728	1.499901455540006	1.2046602399943251	1.3646157167019672	1.38629436111989
chr14	74684334	74718289	0.53	33955	4	17.0656	0.8033000000000001	0.046000000000000006	0.024	12.81653599207776	1.4601116952999975	1.4907143406587127	0.15008418530022516	0.3980248416988117	5.1005071066204835	0.5810704298681562	0.5932491504077776	0.9139503684142822	0.8898305746109633	0.693147180559945
chr14	75774419	75955477	0.55	181058	4	21.09835	2.3606499999999997	0.3345	0.2995	8.760670171799987	1.2978770624888871	0.3082366627656449	7.174038076722999	0.1263579893939111	3.4864225792089383	0.5165070487716945	0.12266678687041095	2.8550017115474584	0.18677584517474352	2.2499048351651303
chr14	75774419	76027377	0.53	252958	4	18.37705	0.3606499999999997	0.3415	0.2925	7.3005584764999885	2.7579887577888846	0.25654003085272786	7.174038076722999	0.23668390236439296	2.905352149340782	1.097577478639851	0.14088894743493752	2.8550017115474584	0.09419143571854847	1.96203467715005
chr14	75955477	76120598	0.52	165121	3	20.59015	2.86885	0.4005	0.3655	6.651619945255545	0.8111731640555542	0.18864377940863541	0.3082366627656449	0.21526262307194832	2.6470986249549346	0.3228169054823091	0.1345062293541274	0.12266678687041095	0.38160558170460834	2.3521338194816064
chr14	78328551	78479976	0.6	151425	4	17.5082	4.6720999999999995	6.865000000000001	0.8369999999999989	9.57184333585554	1.4601116952999975	0.5056942161918067	0.4807416567984733	3.048090799645108	3.8092394846912474	0.5810704298681562	0.20124758710602594	0.19131739172462678	1.213027357378334	0.0
chr14	81421595	81453840	0.52	32245	4	16.62295	1.5901500000000004	0.2255	0.1315	7.4627931093111	2.595754124977774	0.5232563750149025	0.03753547356451819	0.17041453026377193	2.9699155304372438	1.033014097543389	0.20823667650897906	0.05170752570263602	0.06781867762233386	0.0
chr14	81421595	81636624	0.51	215029	4	15.7869	0.7541000000000002	1.737	1.38	14.438882320188867	4.380335085899993	0.22332546452845345	0.03753547356451819	0.3563718707653981	5.746140917585102	1.743211289604469	0.08887527172870961	0.05170752570263602	0.43323956923225715	0.0
chr14	88945839	88958758	0.53	12919	1	9.2869	9.2869	15.5635	15.558499999999999	15.574524749866644	11.680893562399984	6.128222061446095	2.914940061738095	0.038830111519660336	6.198084585260334	4.64856343894525	2.4388056331816217	1.1600382903350803	0.432682534237085	0.0
chr14	94271090	94359396	0.69	88306	4	15.803249999999998	1.9016499999999992	3.2264999999999997	3.2224999999999997	6.651619945255545	0.8111731640555542	0.3086474114133425	0.7216287503680565	1.4515767034331768	2.6470986249549346	0.3228169054823091	0.1228302496342897	0.5964539718932361	0.5776738189041192	0.0
chr14	94405890	94467952	0.6	62062	4	19.7787	0.680299999999999	16.459500000000002	16.445500000000003	22.71284859355552	9.085139437422209	1.317493070426346	1.4515767034331768	0.4705166841416631	9.038873353504655	3.615549341401862	0.5243134941287223	0.5776738189041192	1.2228455897881227	3.46671151286536
chr14	94900407	94952605	0.62	52198	4	22.7377	2.2787000000000006	0.1265	0.1125	7.625027742122212	3.7313965546555505	0.4226964646597777	0.1025933001722345	0.9636533694092934	3.034478911533706	1.4849577652186219	0.1682175529544965	0.04082833746525446	0.3834983853694199	0.0
chr14	94900407	95015906	0.54	115499	4	20.713099999999997	0.2540999999999993	0.20650000000000002	0.1925	9.896312601477764	6.002681414011103	0.719176200653588	0.1025933001722345	0.638504989567097	3.938366246884171	2.388845100569087	0.2862055179818739	0.04082833746525446	0.2541013608445113	0.693147180559945
chr14	100751790	100844215	0.6	92425	3	18.72135	1.885250000000001	0.2645	0.09350000000000001	14.76335158581109	3.731396554655551	0.6178695239330378	2.1090431964004535	6.4537782599756035	11.815098740652513	4.454873295655865	1.3300370852871335	0.8393211565168153	2.5683649544545855	3.070679642870587
chr14	100850047	101112056	0.6	262009	4	19.89345	0.56555	0.6214999999999998	0.40049999999999975	8.273966273366653	2.1090502265444413	0.11888541805714034	6.4537782599756035	4.406811493664348	3.292732435919553	0.8393239542540039	0.18727665703586893	2.5683649544545855	1.7537479202543846	1.74825378073324
chr14	100850047	101121186	0.58	271139	4	19.9508	0.5082000000000004	0.5234999999999997	0.4984999999999998	5.840446781199991	0.32446926562222167	0.2584849887858253	6.4537782599756035	0.1991878003016968	2.3242817194726255	0.12912676219292374	0.23811912375741526	2.5683649544545855	0.1554899268490805	1.74825378073324
chr14	103571355	103655876	0.52	84521	3	20.86885	2.96725	8.215	7.7540000000000004	18.170278874844417	4.2181004530888835	0.9827632422627366	3.2109338652417647	0.7704089029767948	7.231098682803724	1.6786479085080077	0.39110340769025986	1.8554833486901285	0.47828701107870053	1.9944920232821375
chr14	104367462	104387584	0.55	20122	1	12.40985	12.40985	0.035	0.032	20.9282676326333	11.518658929588872	2.2575140238103093	1.799095283683831	0.7627444969167587	8.328676161443575	4.58400005784879	0.898407052331245	1.3448688704343164	0.6547029345696225	0.0
chr14	104561146	104637774	0.52	76628	4	20.508200000000002	4.4262	4.036	4.035	11.843128195211094	0.16223463281111172	0.5589333280541482	0.7627444969167587	0.3195167559056836	4.713126820041714	0.06456338109646209	0.22243478375353554	0.6547029345696225	0.20889889079533264	3.61091791264422
chr14	104561146	104808378	0.56	247232	4	22.81965	2.114750000000001	4.0809999999999995	3.9899999999999998	12.654301359266647	0.9734077968666659	0.3937224133067989	0.7627444969167587	0.40501330951247455	5.035943725524022	0.38738028657877077	0.2130942554956998	0.6547029345696225	0.16118031149143325	2.84517972716203
chr14	105116664	105175081	0.55	58417	4	19.590200000000003	1.7705000000000002	7.147999999999999	7.114999999999998	15.574524749866644	6.489385312444434	1.4219171131569366	0.08464472243470958	3.193947692877436	6.198084585260334	2.5825352438584726	1.237841498673969	0.15028900943530535	1.7343612953235374	3.9318256327243297
chr14	105235003	105292727	0.57	57724	4	21.3525	1.5164000000000009	0.6019999999999999	0.4929999999999999	17.19687107797775	6.164916046822213	0.8319148241994458	24.391437313530353	5.976298243715674	6.843718396224952	2.4534084816655493	1.0826926911055201	9.706889555434476	2.378345574981972	3.1674709309097495
chr14	105399098	107280959	0.53	1881861	1	10.2787	10.2787	9.8665	8.3635	10.058547234288874	2.595754124977774	0.8448548546087551	0.4836098942236969	0.0	4.002929627980633	1.0330140975433895	0.6024530887530319	0.5540481875423255	0.0	2.6492511170600364
chr14	105881340	107280959	0.6	1399619	3	18.39345	2.16395	0.7629999999999999	0.7399999999999999	8.111731640555544	0.6489385312444438	1.0079831489322595	0.14246150372875824	0.0	3.2281690548230912	0.2582535243858475	0.4151632907728149	1.1863829683551812	0.0	1.8747559873901012
chr14	105957525	107280959	0.52	1323434	3	19.0738	1.483600000000001	0.7729999999999999	0.73	52.40178639798881	44.938993288677715	0.8816393406679209	3.2027418487617085	0.0	20.853972094157164	17.884056563719923	0.3656903968759136	1.274572752760761	0.0	1.2195382628443874
chr14	106004204	106610387	0.55	606183	4	21.7459	2.5984	7.512500000000001	7.445500000000001	8.760670171799987	0.32446926562222167	0.5117144788534881	3.9482110343713863	1.0077287112438351	3.4864225792089387	0.12912676219292352	0.20364342889265288	1.9917150919879392	0.40103874060992833	0.7625054399573313
chr14	106004204	107280959	0.62	1276755	4	19.85245	0.7049500000000002	0.7849999999999999	0.718	7.949497007744432	0.48670389843333295	0.7695234687188124	3.9482110343713863	0.0	3.1636056737266296	0.1936901432893856	0.3062418677977942	1.9917150919879392	0.0	1.1711134704303263
chr14	106014701	107280959	0.52	1266258	3	17.0574	3.500000000000001	7.843	6.34	26.930949046644404	19.468155937333304	0.7236291546565978	6.305775953789962	0.0	10.717521262012662	7.747605731575417	0.2879776289135519	2.509465512751874	0.0	1.1711134704303263
chr14	106410893	106610387	0.56	199494	3	21.12295	3.221350000000001	10.997000000000003	3.9609999999999994	9.734077968666652	0.6489385312444433	0.46842084723951527	0.38000196684615256	1.0077287112438351	3.8738028657877095	0.2582535243858475	0.1864141653962626	0.15122672254239503	0.40103874060992833	0.0
chr14	106410893	107280959	0.74	870066	3	19.2295	1.3279000000000014	4.269500000000002	2.7665000000000015	8.922904804611097	1.460111695299998	0.8801027357332011	0.38000196684615256	0.0	3.5509859603054004	0.5810704298681566	0.3502483245814683	0.15122672254239503	0.0	1.222916397675357
chr14	106610387	107280959	0.8	670572	3	22.450850000000003	1.8934499999999996	8.230500000000001	6.727500000000001	8.273966273366653	0.8111731640555545	1.0025773792661241	0.46842084723951527	0.0	3.292732435919553	0.3228169054823091	0.39898870108465284	0.1864141653962626	0.0	1.5286454970941963
chr14	106627130	107280959	0.8	653829	3	21.9672	1.4097999999999988	0.891	0.612	6.651619945255545	0.8111731640555542	1.0024454659504058	1.0077287112438351	0.0	2.6470986249549346	0.3228169054823091	0.39893620446585537	0.40103874060992833	0.0	1.5286454970941963
chr14	106714393	107280959	0.9	566566	1	10.2787	10.2787	9.188500000000001	7.685500000000001	4.542569718711104	2.9202233905999955	1.1293536707233072	0.17847798895140715	0.0	1.807774670700931	1.1621408597363128	0.4494409742985732	0.07102763582801801	0.0	1.7470234252505101
chr14	106743646	106866383	0.61	122737	4	17.2787	2.229499999999999	20.9735	9.4645	10.058547234288874	7.4627931093111	1.0045733636673884	1.8634272253968225	3.4839875935700553	4.002929627980634	2.969915530437244	0.39978302902393725	0.7415750879708465	1.386498152961599	0.0
chr14	106743646	107012945	0.52	269299	4	21.5656	2.0574000000000012	28.0005	2.4375	10.869720398344429	6.651619945255546	1.200046745660893	1.8634272253968225	0.5763810273069221	4.325746533462943	2.647098624954935	0.4775742024446877	0.7415750879708465	0.22937832248256174	1.46890641575475
chr14	106743646	107280959	0.63	537313	4	20.0328	0.5246000000000013	15.9705	14.4675	12.492066726455537	5.029273617144438	1.0893884108191836	1.8634272253968225	0.0	4.97138034442756	2.001464813990317	0.433536279591289	0.7415750879708465	0.0	0.8813438494528499
chr14	106765376	107280959	0.67	515583	3	21.21315	0.6557499999999994	0.7825	0.7204999999999999	14.601116952999979	7.1383238436888785	1.0094372817917652	2.98637151976274	0.0	5.810704298681564	2.84078876824432	0.4017186884700417	1.1884653676293018	0.0	0.8813438494528499
chr14	106829482	106866383	0.55	36901	3	17.336100000000002	2.2869	5.806000000000001	5.703000000000001	3.2446926562222176	0.6489385312444436	0.42206240345428697	0.6681113010035452	3.4839875935700553	1.2912676219292365	0.25825352438584726	0.16796522005529213	0.2658835773479225	1.386498152961599	0.0
chr14	106829482	107280959	0.87	451477	3	20.090200000000003	0.46720000000000006	0.8029999999999999	0.7	5.67821214838888	1.7845809609222192	1.0579027480822067	0.6681113010035452	0.0	2.259718338376164	0.71019719206108	0.42100615080720305	0.2658835773479225	0.0	0.8813438494528499
chr14	106873461	107280959	0.74	407498	3	22.3279	1.7705000000000002	0.7945	0.7084999999999999	13.465474523322202	6.002681414011103	1.073341636176754	3.4839875935700553	0.0	5.358760631006332	2.3888451005690876	0.4271502570222702	1.386498152961599	0.0	0.8813438494528499
chr14	106892183	107012945	0.64	120762	4	19.7787	3.8443000000000005	27.1505	1.5875000000000004	4.542569718711104	0.32446926562222167	0.9242760750405282	3.396858031297696	0.5763810273069221	1.807774670700931	0.12912676219292363	0.3678276791901901	1.351823811014477	0.22937832248256174	1.46890641575475
chr14	106892183	107042218	0.63	150035	4	18.188499999999998	2.2540999999999993	14.3845	14.353499999999999	6.813854578066657	1.9468155937333305	0.8563990348012117	3.396858031297696	1.160319218576291	2.7116620060513967	0.774760573157542	0.340815128659298	1.351823811014477	0.46176411660334	1.1016798118160624
chr14	106892183	107074656	0.72	182473	4	18.86065	2.9262499999999996	20.8215	7.916499999999999	5.515977515577769	0.6489385312444433	0.9104265507695798	3.396858031297696	0.5331732823205863	2.1951549572797022	0.25825352438584726	0.3623160809696608	1.351823811014477	0.21218323868612288	1.1016798118160624
chr14	106892183	107113604	0.51	221421	4	15.83605	0.09834999999999994	15.58	13.158	5.67821214838888	0.8111731640555545	0.8440676223050194	3.396858031297696	1.3653879091057841	2.259718338376164	0.3228169054823091	0.3359076827542285	1.351823811014477	0.5433738677902106	1.1016798118160624
chr14	106892183	107147824	0.54	255641	4	19.30325	3.36885	14.3755	14.3625	10.058547234288874	5.191508249955548	0.9138513432821794	3.396858031297696	12.846028332123593	4.002929627980633	2.0660281950867785	0.3636790216706437	1.351823811014477	5.112243966727429	1.1016798118160624
chr14	106892183	107280959	0.79	388776	4	18.2459	2.3115000000000006	15.1205	13.6175	6.164916046822213	1.2978770624888867	0.9614497654093859	3.396858031297696	0.0	2.4534084816655493	0.5165070487716945	0.38262143251190417	1.351823811014477	0.0	0.8813438494528499
chr14	106916313	107012945	0.54	96632	4	20.786900000000003	2.8361	21.557	4.006	12.492066726455537	8.273966273366653	0.2686226224209138	3.549933117458207	0.5763810273069221	4.971380344427561	3.2927324359195533	0.10690186455246597	1.4127420314517962	0.22937832248256174	2.203359623632125
chr14	106916313	107042218	0.65	125905	4	19.1967	1.245899999999999	8.790999999999999	8.76	14.763351585811089	6.002681414011102	0.3401766654392857	3.549933117458207	1.160319218576291	5.875267679778027	2.3888451005690876	0.13537772613848473	1.4127420314517962	0.46176411660334	1.46890641575475
chr14	106916313	107074656	0.65	158343	4	19.868850000000002	1.9180499999999991	15.228	2.3229999999999986	13.465474523322202	7.3005584764999885	0.5081903075873956	3.549933117458207	0.5331732823205863	5.358760631006332	2.9053521493407826	0.2022409391248433	1.4127420314517962	0.21218323868612288	1.46890641575475
chr14	106916313	107147824	0.58	231511	4	20.31145	2.3606499999999997	8.782	8.768999999999998	18.008044242033307	2.757988757788885	0.6390969980853312	3.549933117458207	12.846028332123593	7.166535301707263	1.0975774786398511	0.2543369583301579	1.4127420314517962	5.112243966727429	1.46890641575475
chr14	106916313	107280959	0.8	364646	4	19.2541	1.3033000000000001	9.527	8.024	14.114413054566645	6.651619945255546	0.7901600672228213	3.549933117458207	0.0	5.617014155392178	2.647098624954935	0.3144544704379486	1.4127420314517962	0.0	1.1016798118160624
chr14	107012945	107042218	0.52	29273	3	22.0328	1.5902000000000012	12.796999999999999	12.766	6.489385312444435	2.271284859355552	0.5763810273069221	0.2686226224209138	1.160319218576291	2.582535243858473	0.9038873353504656	0.22937832248256174	0.10690186455246597	0.46176411660334	0.0
chr14	107012945	107074656	0.54	61711	3	22.70495	0.9180500000000009	19.234	6.328999999999999	5.191508249955548	0.973407796866665	0.8833244741542554	0.2686226224209138	0.5331732823205863	2.0660281950867785	0.3873802865787709	0.3515304572671189	0.10690186455246597	0.21218323868612288	0.0
chr14	107012945	107198941	0.57	185996	3	21.66395	1.9590500000000013	27.1895	1.6265	5.029273617144437	0.8111731640555542	0.990873690151519	0.2686226224209138	0.8990069452957187	2.0014648139903164	0.322816905482309	0.3943310658593767	0.10690186455246597	0.35777150052216433	0.0
chr14	107012945	107280959	0.82	268014	3	22.090200000000003	1.5328	13.533	12.03	5.840446781199991	1.6223463281111083	0.9781995217516815	0.2686226224209138	0.0	2.3242817194726255	0.6456338109646181	0.38928721578679587	0.10690186455246597	0.0	0.0
chr14	107042218	107074656	0.52	32438	3	21.11475	0.6721500000000002	6.468000000000001	6.437000000000001	7.4627931093111	1.2978770624888871	1.160319218576291	0.5763810273069221	0.5331732823205863	2.9699155304372438	0.5165070487716947	0.46176411660334	0.22937832248256174	0.21218323868612288	0.0
chr14	107042218	107280959	0.72	238741	3	20.5	0.05740000000000123	0.7669999999999999	0.736	8.111731640555544	0.6489385312444438	1.0274681131870924	0.5763810273069221	0.0	3.2281690548230912	0.2582535243858475	0.40889429221562396	0.22937832248256174	0.0	0.0
chr14	107074656	107113604	0.54	38948	3	18.7623	3.0245999999999995	7.663500000000001	5.2415	6.3271506796333234	0.16223463281111128	0.5331732823205863	1.160319218576291	1.3653879091057841	2.5179718627620113	0.06456338109646187	0.21218323868612288	0.46176411660334	0.5433738677902106	0.0
chr14	107074656	107147824	0.62	73168	3	22.2295	0.44260000000000055	6.4590000000000005	6.446000000000001	10.707485765533317	4.542569718711103	0.9223924017251001	1.160319218576291	12.846028332123593	4.26118315236648	1.8077746707009312	0.3670780469075022	0.46176411660334	5.112243966727429	0.0
chr14	107074656	107150855	0.55	76199	3	20.9672	0.8196999999999992	6.497000000000001	6.408	5.67821214838888	0.4867038984333325	1.3966839344884936	1.160319218576291	0.48583344684107566	2.259718338376164	0.19369014328938539	0.5558285279239747	0.46176411660334	0.19334373576281044	0.0
chr14	107074656	107198941	0.52	124285	3	20.7459	1.0410000000000004	20.860500000000002	7.955499999999999	6.002681414011102	0.16223463281111083	1.0442749024330265	1.160319218576291	0.8990069452957187	2.388845100569087	0.06456338109646187	0.4155827724759179	0.46176411660334	0.35777150052216433	0.0
chr14	107074656	107239364	0.51	164708	3	22.7541	0.9672000000000001	8.6605	4.2445	9.247374070233318	3.0824580234111063	1.0086229205538135	1.160319218576291	0.9984869815998169	3.6801127224983237	1.2267042408327746	0.40139460282910916	0.46176411660334	0.39736087416021704	0.0
chr14	107074656	107280959	0.76	206303	3	21.172150000000002	0.614749999999999	7.204000000000001	5.7010000000000005	6.813854578066656	0.6489385312444433	1.0065793032492105	1.160319218576291	0.0	2.7116620060513963	0.25825352438584726	0.40058131875673714	0.46176411660334	0.0	0.0
chr14	107113604	107147824	0.53	34220	3	19.204900000000002	3.4672	1.2175	1.2045000000000001	10.869720398344427	4.3803350858999925	1.3653879091057841	0.5331732823205863	12.846028332123593	4.325746533462942	1.7432112896044694	0.5433738677902106	0.21218323868612288	5.112243966727429	0.0
chr14	107113604	107280959	0.8	167355	3	18.147550000000003	2.4098500000000005	1.9625	0.45950000000000013	6.976089210877767	0.48670389843333206	1.1167535896650815	0.5331732823205863	0.0	2.7762253871478584	0.19369014328938539	0.4444266082466853	0.21218323868612288	0.0	0.0
chr14	107150855	107239364	0.55	88509	3	21.9344	1.7868999999999993	2.2525	2.1635	8.760670171799987	3.569161921844439	0.6745341702480968	12.846028332123593	0.9984869815998169	3.4864225792089387	1.42039438412216	0.26843964165788736	5.112243966727429	0.39736087416021704	0.0
chr14	107150855	107280959	0.71	130104	3	20.35245	0.2049500000000002	0.7959999999999999	0.707	6.3271506796333234	1.1356424296777758	0.7781037544897405	12.846028332123593	0.0	2.5179718627620113	0.45194366767523264	0.30965650405976897	5.112243966727429	0.0	0.0
chr14	107198941	107280959	0.8	82018	3	20.131149999999998	0.42625000000000135	15.1595	13.6565	6.651619945255545	0.8111731640555542	0.9494577257349999	0.48583344684107566	0.0	2.6470986249549346	0.3228169054823091	0.37784904443294975	0.19334373576281044	0.0	0.0
chr14	107239364	107280959	0.88	41595	3	22.13935	1.581949999999999	2.9595	1.4565	9.896312601477762	2.433519492166663	0.9984869815998169	0.8990069452957187	0.0	3.938366246884171	0.9684507164469274	0.39736087416021704	0.35777150052216433	0.0	0.0
chr19	267194	292032	0.69	24838	3	16.13935	2.286850000000001	0.49750000000000016	0.4055000000000001	14.763351585811089	0.16223463281110995	3.0829674968533833	-1.1992817077587017	1.1590389879722152	5.875267679778026	0.06456338109646165	1.2269069924120293	-1.3554120102014848	0.5986496290152644	0.0
chr19	267194	344662	0.8	77468	2	16.2295	2.1967000000000008	0.4555000000000001	0.4475000000000001	30.500110968488844	15.898994015488864	1.7758941578951568	-1.1992817077587017	7.808429025514883	12.137915646134822	6.327211347453257	0.8000832066479494	-1.3554120102014848	3.1074658363849963	0.0
chr19	267194	364774	0.83	97580	3	15.87705	2.549150000000001	0.5525000000000001	0.3505000000000001	9.734077968666652	4.867038984333326	3.01924670203912	-1.1992817077587017	0.9292610635462791	3.8738028657877095	1.9369014328938547	1.2756527849352162	-1.3554120102014848	1.1021833542274386	5.71042701737487
chr19	267194	507235	0.89	240041	3	17.418	1.0082000000000004	6.065499999999999	5.162499999999999	40.88312746839994	26.282010515399964	1.7788692496650313	-1.1992817077587017	14.602626623045593	16.26997203630838	10.459267737626815	1.1727010868167254	-1.3554120102014848	5.811305091501175	3.8605344299189768
chr19	267194	519056	0.73	251862	2	16.1721	2.254100000000001	15.938	15.035000000000002	16.385697913922197	1.7845809609222192	2.3807450225514994	-1.1992817077587017	1.2451427040707876	6.520901490742644	0.7101971920610799	1.3904113326631606	-1.3554120102014848	2.7856801824105437	3.4895995963275275
chr19	267194	797364	0.74	530170	2	16.28685	2.1393500000000003	12.028999999999998	11.126	61.81139510103324	47.21027814803327	1.784620741562892	-1.1992817077587017	3.3560619747288443	24.598648197751952	18.787943899070388	2.1228452369495114	-1.3554120102014848	1.9954328034738393	3.7568280960475593
chr19	267194	862334	0.69	595140	2	16.38525	2.0409500000000005	0.5875000000000001	0.3155000000000001	29.039999273188847	14.438882320188867	1.956171195101206	-1.1992817077587017	1.5948193098856847	11.556845216266666	5.746140917585102	2.1089359285465905	-1.3554120102014848	3.216866550725946	3.757666260668326
chr19	267194	921742	0.64	654548	3	20.2295	1.8033000000000001	0.4940000000000001	0.40900000000000014	14.438882320188867	0.16223463281111083	1.9233742225386379	-1.1992817077587017	1.0195921343262235	5.746140917585102	0.06456338109646209	2.209493782825316	-1.3554120102014848	1.1665598391269185	3.6797382513843577
chr19	267194	982843	0.66	715649	3	18.7295	0.3033000000000001	0.49200000000000016	0.41100000000000014	12.329832093644427	2.2712848593555526	1.846210711694821	-1.1992817077587017	3.120230142750289	9.619943783372811	3.809239484691248	2.120449702705151	-1.3554120102014848	8.085082022123437	3.611814533494905
chr19	267194	1001561	0.63	734367	3	17.10655	1.319650000000001	0.47600000000000015	0.4270000000000001	14.9255862186222	0.3244692656222208	1.8786837064106732	-1.1992817077587017	1.4919842079421621	5.9398310608744875	0.12912676219292374	2.2724799379347727	-1.3554120102014848	3.0162729138524065	3.670244163656772
chr19	267194	1045056	0.63	777862	3	15.786850000000001	2.6393500000000003	9.9605	9.057500000000001	32.60916119503328	18.008044242033304	1.8570609832465543	-1.1992817077587017	2.246382526740046	12.977239600388828	7.166535301707263	2.3140699313880297	-1.3554120102014848	4.187577074988004	3.678176307676567
chr19	267194	1132876	0.73	865682	1	9.2131	9.2131	0.4990000000000001	0.40400000000000014	27.742122210699957	13.141005257699979	1.8965561072639165	-1.1992817077587017	2.5273882722143752	11.040338167494971	5.229633868813407	2.5041297886461797	-1.3554120102014848	1.7014902049665548	3.8480591874494694
chr19	267194	1194499	0.65	927305	3	19.09835	0.6721499999999985	1.4495000000000005	0.5465000000000001	16.87240181235553	2.271284859355551	1.9384773419178247	-1.1992817077587017	1.7311081648625115	6.714591634032029	0.9038873353504653	2.450791287219907	-1.3554120102014848	3.4445849887472524	3.886693181396599
chr19	267194	1240233	0.66	973039	3	18.122950000000003	0.30325000000000024	0.48050000000000015	0.4225000000000001	17.683574976411084	3.082458023411106	1.928730741891055	-1.1992817077587017	13.246581955733038	7.037408539514339	1.2267042408327749	2.497500783083538	-1.3554120102014848	5.27164948824006	3.798359245455767
chr19	267194	1249247	0.64	982053	2	16.2377	2.1885000000000003	0.5920000000000001	0.3110000000000001	34.555976788766614	19.954859835766637	2.0326142500536206	-1.1992817077587017	15.548126491937884	13.752000173546367	7.941295874864803	2.522963946913068	-1.3554120102014848	6.187579055353404	3.8619640433309654
chr19	267194	1260850	0.62	993656	2	15.786850000000001	2.6393500000000003	18.1895	17.2865	26.11977588258885	11.518658929588872	2.1904359595210647	-1.1992817077587017	3.592624523540484	10.394704356530353	4.5840000578487885	2.565755948474205	-1.3554120102014848	5.136035937662494	3.887507272876241
chr19	267194	1307814	0.74	1040620	1	9.2131	9.2131	0.6175000000000002	0.2855000000000001	16.061228648299977	1.4601116952999975	2.2537178335198425	-1.1992817077587017	1.6309850199540858	6.391774728549721	0.5810704298681566	2.681754708263791	-1.3554120102014848	1.5071664681942951	4.03694801821967
chr19	267194	1354764	0.61	1087570	2	15.7049	2.721300000000001	0.47350000000000014	0.42950000000000016	23.361787124799967	8.760670171799987	2.226834685219584	-1.1992817077587017	2.254176770838601	9.297126877890502	3.4864225792089387	2.6310481625966036	-1.3554120102014848	1.9159834345584659	4.03694801821967
chr19	267194	1401401	0.63	1134207	3	15.81145	2.614750000000001	13.2365	12.333499999999999	13.14100525769998	1.4601116952999984	2.2279589534060915	-1.1992817077587017	32.5766105213038	5.229633868813408	0.5810704298681566	2.601645704560712	-1.3554120102014848	12.96428563663566	3.978048976119022
chr19	267194	1407656	0.69	1140462	1	9.2131	9.2131	19.970000000000002	19.067000000000004	32.122457296599954	17.521340343599974	2.394409756288783	-1.1992817077587017	1.4499876742175148	12.783549457099442	6.972845158417877	2.658480840475042	-1.3554120102014848	1.9097323982355043	4.009442944471846
chr19	267194	1445250	0.64	1178056	2	16.1639	2.2623000000000006	0.46300000000000013	0.4400000000000001	17.196871077977754	2.5957541249777742	2.364271457469892	-1.1992817077587017	3.2363868845715467	6.843718396224954	1.0330140975433895	2.634586858408355	-1.3554120102014848	3.909478279828124	4.13299921913952
chr19	267194	1490566	0.62	1223372	3	16.418	2.0082000000000004	0.5705000000000001	0.33250000000000013	57.43106001513324	42.82994306213326	2.3965762533083934	-1.1992817077587017	22.17321358835569	22.855436908147485	17.04473260946592	2.6818112346839755	-1.3554120102014848	8.824118588199564	4.085083884388827
chr19	267194	1508009	0.67	1240815	1	9.2131	9.2131	13.581	12.678	29.202233905999957	14.601116952999977	2.6745902078747306	-1.1992817077587017	1.474860298282826	11.621408597363128	5.810704298681564	2.76815792389016	-1.3554120102014848	1.9992637896347552	4.11950572315281
chr19	267194	1592489	0.71	1325295	1	9.2131	9.2131	20.385499999999997	19.482499999999998	32.122457296599954	17.521340343599974	2.598114266471251	-1.1992817077587017	15.525559523676586	12.783549457099442	6.972845158417877	2.7191453067280213	-1.3554120102014848	6.1785982369744925	4.034420911044833
chr19	267194	1605530	0.6	1338336	2	15.926200000000001	2.500000000000001	0.5935000000000001	0.30950000000000005	24.17296028885552	9.571843335855542	2.724081746684901	-1.1992817077587017	3.3256347583997994	9.619943783372811	3.809239484691248	2.7528548726840625	-1.3554120102014848	1.3234795836977478	4.034420911044833
chr19	267194	1652752	0.67	1385558	1	9.2131	9.2131	0.4545000000000001	0.4485000000000001	54.34860199172214	39.74748503872216	2.744583621250383	-1.1992817077587017	2.8497183064293203	21.62873266731471	15.818028368633147	2.7041395104281976	-1.3554120102014848	1.647119741489054	4.164097383474306
chr19	267194	1767523	0.6	1500329	3	19.9754	1.549199999999999	0.46550000000000014	0.4375000000000001	12.167597460833315	2.4335194921666634	2.7517610709232105	-1.1992817077587017	6.803182086168978	4.842253582234637	0.9684507164469274	2.6229361723938824	-1.3554120102014848	2.707414749163646	4.130206841842216
chr19	267194	1775154	0.64	1507960	2	18.04915	0.37705000000000055	12.6395	11.736500000000001	13.952178421755534	0.6489385312444442	2.7722632021251923	-1.1992817077587017	0.6921348443508532	5.552450774295717	0.2582535243858475	2.6233636744624587	-1.3554120102014848	1.5396616615466474	4.130206841842216
chr19	267194	1848286	0.69	1581092	1	9.2131	9.2131	17.357	16.454	28.06659147632218	13.4654745233222	2.6760487205765204	-1.1992817077587017	15.397006324013313	11.169464929687896	5.358760631006332	2.5732380046035517	-1.3554120102014848	6.127438820041038	4.081971814885238
chr19	267194	1864049	0.6	1596855	3	15.9754	2.450800000000001	0.7390000000000001	0.16400000000000015	31.473518765355507	16.872401812355527	2.801620832448277	-1.1992817077587017	9.759289466454993	12.525295932713595	6.714591634032031	2.6083225097425533	-1.3554120102014848	3.883836109069472	4.019156444383661
chr19	267194	1876018	0.61	1608824	3	19.4754	1.049199999999999	0.47900000000000015	0.4240000000000001	17.196871077977754	2.5957541249777742	2.853383073613517	-1.1992817077587017	1.576653691325951	6.843718396224954	1.0330140975433895	2.617811815142239	-1.3554120102014848	2.886269228002629	4.023081861083039
chr19	267194	1929525	0.6	1662331	2	18.78685	0.3606499999999997	0.5755000000000001	0.3275000000000001	12.005362828022204	2.5957541249777742	2.812287792915473	-1.1992817077587017	5.727107327194806	4.777690201138174	1.0330140975433895	2.6264529045461673	-1.3554120102014848	2.2791768103949104	4.071376651796243
chr19	267194	1940856	0.55	1673662	3	19.1885	0.7622999999999998	10.0835	9.1805	25.470837351344407	10.869720398344427	2.8320216580225965	-1.1992817077587017	1.254826849052174	10.136450832144506	4.325746533462942	2.6241017814264285	-1.3554120102014848	0.9054595423740422	4.071376651796243
chr19	267194	2034978	0.59	1767784	3	15.688500000000001	2.737700000000001	0.6255000000000002	0.2775000000000001	20.928267632633304	6.327150679633324	2.7480471850044483	-1.1992817077587017	5.6286100225650255	8.328676161443575	2.5179718627620105	2.5325962327711125	-1.3554120102014848	5.695945398758543	4.048321886200882
chr19	267194	2051119	0.56	1783925	2	18.58195	0.1557499999999994	16.605999999999995	15.702999999999996	23.199552491988854	8.598435538988875	2.7741105928052616	-1.1992817077587017	0.4042856628157463	9.23256349679404	3.421859198112476	2.5612182986585257	-1.3554120102014848	1.9513975288222487	4.0633212410961255
chr19	921742	982843	0.69	61101	3	20.5328	1.5	0.08300000000000002	0.001999999999999995	12.167597460833315	2.1090502265444417	1.0195921343262235	1.5948193098856847	3.120230142750289	9.55538040227635	3.87380286578771	1.1665598391269185	3.216866550725946	8.085082022123437	2.55899690620838
chr19	1194499	1240233	0.6	45734	3	18.795099999999998	0.9753999999999987	1.0270000000000001	0.9690000000000002	19.954859835766634	0.8111731640555551	1.7311081648625115	2.5273882722143752	13.246581955733038	7.941295874864805	0.32281690548230957	3.4445849887472524	1.7014902049665548	5.27164948824006	0.0
chr19	1775154	1876018	0.63	100864	4	19.09835	1.4262499999999996	12.2155	12.1605	16.547932546733307	3.244692656222218	4.066159895963756	6.803182086168978	1.576653691325951	6.585464871839106	1.291267621929237	2.534809140446431	2.707414749163646	2.886269228002629	2.7732904188926493
chr19	1929525	1940856	0.53	11331	4	19.54915	0.40165000000000006	9.756000000000002	9.508000000000001	22.875083226366634	13.465474523322202	5.727107327194806	1.576653691325951	1.254826849052174	9.103436734601116	5.358760631006332	2.2791768103949104	2.886269228002629	0.9054595423740422	0.0
chr19	1929525	2034978	0.51	105453	4	16.04915	3.098350000000001	0.298	0.05000000000000003	18.332513507655527	8.922904804611099	1.7353765735534605	1.576653691325951	5.6286100225650255	7.295662063900185	3.5509859603054	1.0530664417884208	2.886269228002629	5.695945398758543	3.43352813699126
chr19	2375359	2611197	0.59	235838	4	20.6557	3.0	8.9305	8.545499999999999	12.492066726455537	3.0824580234111068	0.7044168624164788	0.4042856628157463	1.3078367422955997	4.97138034442756	1.2267042408327749	1.246162665690407	1.9513975288222487	0.5204706328216441	4.88313995952126
chr19	2474798	2495051	0.52	20253	4	19.40165	5.8278500000000015	8.345500000000001	6.992500000000001	10.058547234288874	1.6223463281111083	1.8584128184554247	0.7961715304037863	0.2490696544721424	9.103436734601118	5.746140917585103	3.2643510710895627	1.8439445520766657	0.33700972304664484	0.0
chr19	2474798	2611197	0.56	136399	4	24.4426	0.786900000000001	16.407	1.068999999999999	10.545251132722207	1.1356424296777758	0.637524931903866	0.7961715304037863	1.3078367422955997	9.297126877890502	5.552450774295718	0.8103615747706555	1.8439445520766657	0.5204706328216441	0.0
chr19	2474798	2636999	0.73	162201	4	22.868850000000002	2.3606500000000015	7.780500000000001	7.5575	10.869720398344427	0.8111731640555542	0.7441542703896183	0.7961715304037863	0.33549131209100463	9.426253640083427	5.4233240121027935	0.764247394931022	1.8439445520766657	1.0727089319256329	1.6094379124341003
chr19	2474798	2749188	0.54	274390	4	21.57375	3.655750000000001	7.673	7.665000000000001	9.57184333585554	2.1090502265444413	0.577065496642167	0.7961715304037863	1.7763333718259708	8.909746591311732	5.9398310608744875	0.8903671200445042	1.8439445520766657	2.1790471347725746	3.1047712624112322
chr19	2599269	2611197	0.67	11928	4	19.491799999999998	4.1639	8.7485	8.7275	7.787262374933322	1.6223463281111088	1.9585669957075758	0.2490696544721424	1.3078367422955997	3.099042292630167	0.645633810964618	0.7794371963355552	0.33700972304664484	0.5204706328216441	0.0
chr19	2599269	2636999	0.62	37730	4	17.91805	2.5901499999999995	0.12200000000000005	0.10100000000000005	8.111731640555544	1.9468155937333305	1.5135592565468068	0.2490696544721424	0.33549131209100463	3.2281690548230912	0.7747605731575418	0.6023405816579529	0.33700972304664484	1.0727089319256329	1.6094379124341003
chr19	2599269	2749188	0.57	149919	4	16.62295	1.2950499999999998	0.014500000000000002	0.006500000000000002	6.813854578066656	0.6489385312444433	0.6319747701204568	0.2490696544721424	1.7763333718259708	2.7116620060513963	0.25825352438584726	0.9543316891772183	0.33700972304664484	2.1790471347725746	3.1047712624112322
chr19	2611197	2636999	0.51	25802	3	22.08195	1.5737500000000004	8.849499999999999	8.626499999999998	9.734077968666652	0.32446926562222167	1.3078367422955997	1.9585669957075758	0.33549131209100463	3.873802865787709	0.12912676219292374	0.5204706328216441	0.7794371963355552	1.0727089319256329	1.6094379124341003
chr19	2611197	2749188	0.6	137991	3	20.78685	2.86885	8.741999999999999	8.734	8.436200906177765	0.9734077968666655	0.5173035809356319	1.9585669957075758	1.7763333718259708	3.3572958170160145	0.38738028657877077	0.9694496425989295	0.7794371963355552	2.1790471347725746	3.1047712624112322
chr19	3761613	3822071	0.51	60458	4	18.508200000000002	1.983600000000001	8.7085	8.7025	16.385697913922197	1.1356424296777767	1.030435988611376	0.9823365342944488	0.4359798256214097	12.202479027231284	6.1335212041638725	1.1618802909945825	1.3310358071462458	0.954271115194335	4.55387689160054
chr19	4567546	4636316	0.55	68770	4	17.0	0.6392999999999986	0.09650000000000002	0.022500000000000006	9.085139437422209	1.2978770624888867	0.5661816471523426	0.7215816279268658	1.7636803897813593	3.615549341401862	0.5165070487716947	0.8261709373983773	2.970436591949605	2.8532929047976983	0.0
chr19	4809735	4851787	0.67	42052	4	23.9426	2.221300000000001	0.219	0.04500000000000001	5.515977515577769	0.32446926562222167	0.493817963469566	2.0305390707766016	2.4014824738197995	2.1951549572797022	0.12912676219292352	0.822932851414999	0.8080794192103397	0.9557011685305392	1.38629436111989
chr19	7717154	7745881	0.52	28727	4	16.3197	2.2048999999999994	0.876	0.846	22.712848593555524	12.97877062488887	3.252937950332435	1.7861341909245791	19.219433852187347	9.038873353504655	5.165070487716946	2.6070777342533407	2.945536866157402	7.648623544528578	0.0
chr19	8418826	8570976	0.63	152150	4	23.04915	0.6393500000000003	2.494	2.379	11.518658929588872	2.1090502265444417	2.0899104851119112	2.479001166799476	8.880445176112808	4.5840000578487885	0.8393239542540036	2.413647792814163	3.596136568773967	3.534088599190521	4.697478578827465
chr19	8680700	8804704	0.56	124004	4	16.7213	0.5901999999999994	6.696999999999998	6.181999999999998	6.002681414011102	1.4601116952999975	0.16746260604353239	1.5112681212027095	0.32838882076145304	2.388845100569087	0.5810704298681564	0.06664392100534751	5.120736593717646	0.13068660011284192	1.38629436111989
chr19	10044899	10110976	0.51	66077	4	16.54915	2.38525	1.3309999999999995	1.0629999999999995	15.736759382677754	8.598435538988875	1.8856212902966714	0.2944348386002204	1.3712632910295002	6.262647966356796	3.421859198112476	0.7504075046095113	1.9622547879654433	1.053788790848692	4.7791234931115305
chr19	10077259	10110976	0.53	33717	1	9.4672	9.4672	15.303999999999997	12.909999999999997	5.67821214838888	1.460111695299998	1.1932908899710974	2.6470916602060117	1.3712632910295002	2.259718338376164	0.5810704298681563	0.47488562185018035	1.0534445370498098	1.053788790848692	0.0
chr19	10097755	10110976	0.52	13221	3	16.704900000000002	2.2295	11.4975	9.103500000000002	6.489385312444435	0.6489385312444438	1.8651890316382158	0.759881184126983	1.3712632910295002	2.582535243858473	0.25825352438584726	0.742276221667211	0.30240459529958696	1.053788790848692	0.0
chr19	10110976	10138424	0.64	27448	3	19.7623	0.8278999999999996	3.599499999999999	1.2054999999999998	13.952178421755534	6.813854578066656	1.3712632910295002	1.8651890316382158	1.7246402366532625	5.552450774295717	2.711662006051397	1.053788790848692	0.742276221667211	0.9804900023410574	1.58902691517397
chr19	10499546	10527308	0.53	27762	3	21.2623	0.2458999999999989	5.3100000000000005	5.246	19.630390570144414	9.571843335855542	6.685268350115656	24.22455393015869	11.396647759458203	7.812169112671881	3.809239484691248	3.2930533690868793	9.640476143621004	4.535444126610955	6.18208490671663
chr19	11047419	11338151	0.51	290732	4	16.9262	0.7950999999999997	12.856499999999999	12.757499999999999	6.813854578066657	1.9468155937333305	0.1517817788362552	3.971036769876492	2.213967695678541	2.7116620060513967	0.774760573157542	1.0535086606277084	2.4294559331210404	0.8810772249706693	3.662895010925027
chr19	11236895	11338151	0.75	101256	4	19.844250000000002	3.7131500000000006	12.834499999999998	12.779499999999999	7.1383238436888785	1.6223463281111088	0.20508446906674363	0.12329681397538457	2.213967695678541	2.8407887682443205	0.6456338109646185	1.601714597794818	0.7605473337377968	0.8810772249706693	3.129691088371495
chr19	11236895	11353979	0.53	117084	3	23.18035	0.37705000000000055	14.424500000000002	14.369500000000002	11.680893562399984	6.164916046822214	0.4766553387911425	0.12329681397538457	1.5404154797802943	4.648563438945251	2.4534084816655493	1.504295237873218	0.7605473337377968	0.8582397107357099	3.129691088371495
chr19	11991917	12034519	0.6	42602	3	19.4426	0.44260000000000055	1.9479999999999988	1.3819999999999986	12.005362828022204	1.622346328111109	0.8530246878007801	21.39357795311352	0.9018403253347437	11.169464929687896	5.7461409175851035	0.8850526867361557	8.51385245228068	1.6278636885548246	1.09861228866811
chr19	12886187	12958366	0.6	72179	4	17.3279	1.5410000000000004	12.165	12.122	22.55061396074441	7.625027742122213	3.380496927747832	7.18382137908978	2.859762168837249	8.974309972408193	3.0344789115337054	3.4992441963640206	2.858895103902369	1.1380795305701117	3.5741712548976445
chr19	12944146	12958366	0.56	14220	1	9.43445	9.43445	2.7224999999999997	2.6794999999999995	14.114413054566644	0.8111731640555542	1.6428823575808695	7.903408111528832	2.859762168837249	5.617014155392178	0.3228169054823091	3.8501931905625617	3.1452639983449764	1.1380795305701117	0.0
chr19	13076156	13088686	0.6	12530	3	18.65575	3.1639500000000007	1.4129999999999996	0.6589999999999996	17.683574976411087	9.571843335855542	4.454007477016931	6.766321171834519	8.278450434018414	7.037408539514338	3.809239484691247	1.7725301753537803	6.097145097960348	3.294516965942772	0.0
chr19	13076156	13094330	0.51	18174	3	18.4672	2.9753999999999996	2.1164999999999994	1.3624999999999996	24.821898820099964	2.4335194921666634	5.641701768274571	6.766321171834519	1.3467047282058355	9.878197307758658	0.9684507164469265	2.24518855799295	6.097145097960348	1.2977371670985478	0.0
chr19	13388551	13700112	0.62	311561	4	26.4098	0.2458999999999989	1.2580000000000002	1.2510000000000001	9.40960870304443	0.32446926562222167	0.07081730403455849	0.5307971386855375	0.2725248866973463	3.7446761035947858	0.12912676219292374	0.3033781183306643	0.21123762143787353	1.5048106462140571	4.47733681447821
chr19	13944286	13972899	0.55	28613	4	17.70495	4.918050000000001	0.9224999999999999	0.9104999999999999	23.199552491988854	7.62502774212221	5.806041449640985	3.8324781662914877	0.534866737947121	9.232563496794041	3.0344789115337063	2.310589670526576	1.5251845065796603	2.685041175955247	0.0
chr19	13958301	13972899	0.56	14598	3	19.082	3.5410000000000013	0.9459999999999998	0.8869999999999998	13.789943788944424	1.7845809609222192	1.8670652358039888	9.90887232867006	0.534866737947121	5.487887393199255	0.7101971920610799	0.7430228815046983	3.943364553590533	2.685041175955247	0.0
chr19	15695456	15719381	0.54	23925	1	10.2951	10.2951	11.199000000000002	7.214000000000002	15.574524749866644	0.6489385312444442	3.797341457647736	1.633805659472688	1.0626552069696613	6.198084585260335	0.2582535243858475	1.5112013966151985	0.6501942008455488	0.42289745360105996	0.0
chr19	15695456	15740144	0.58	44688	3	23.22135	2.63115	25.076500000000003	6.663499999999999	10.707485765533317	4.218100453088882	2.526747772031265	1.633805659472688	0.2181639316530831	4.26118315236648	1.6786479085080073	1.005552122340168	0.6501942008455488	0.08682117262360392	0.0
chr19	15695456	15871024	0.72	175568	4	18.7705	1.8196999999999992	9.440500000000002	8.972500000000002	9.734077968666652	5.191508249955548	0.8057766780466182	1.633805659472688	0.3569939658698656	3.8738028657877095	2.066028195086778	0.32066930372342745	0.6501942008455488	0.14207038946134865	0.5972531564093501
chr19	15740144	15871024	0.66	130880	4	21.40165	4.450849999999999	16.104000000000003	15.636000000000001	5.51597751557777	0.9734077968666655	0.2181639316530831	1.0626552069696613	0.3569939658698656	2.1951549572797022	0.387380286578771	0.08682117262360392	0.42289745360105996	0.14207038946134865	0.895879734614025
chr19	17371756	17559237	0.55	187481	4	18.991799999999998	2.8115000000000006	13.971499999999999	13.249499999999998	13.627709156133314	1.6223463281111075	2.5129446380351395	0.7915806669072687	6.138953389777944	5.4233240121027935	0.6456338109646182	3.311490084987689	1.2991082700181336	2.4430763047931947	3.0397510406207666
chr19	17457170	17501684	0.56	44514	4	17.37705	2.16395	6.5794999999999995	6.5645	19.30592130452219	7.625027742122209	1.1954207566618222	2.4750213749788075	2.8862811045839183	7.683042350478957	3.0344789115337063	0.7774177172957618	6.534414756553532	3.188968172372423	2.484906649788
chr19	17716884	17895137	0.54	178253	4	19.2541	0.6148000000000007	17.343500000000002	16.0065	23.848491023233297	17.683574976411084	1.7183384669395596	2.010973379037627	0.4367444301080087	9.490817021179888	7.037408539514339	1.921113099558681	1.6929274954277749	3.1937242678638453	4.562941418530567
chr19	17830230	17895137	0.57	64907	4	17.8115	2.0574000000000003	5.511	4.174	13.30323989051109	7.138323843688878	2.6994531165513695	1.156508243002643	0.4367444301080087	5.294197249909869	2.84078876824432	2.2679296362477537	1.7225104056226117	3.1937242678638453	4.76217393479776
chr19	17830230	17966458	0.6	136228	4	19.5	3.7459	4.9190000000000005	4.766	15.08782085143331	5.3537428827666576	1.5148314071683722	1.156508243002643	1.3449022658535597	6.004394441970949	2.1305915761832397	2.752621468481151	1.7225104056226117	4.761624332991396	2.809786574421863
chr19	18118367	18169192	0.63	50825	4	22.2787	0.8032999999999983	0.093	0.039	25.146368085722184	11.19418966396665	1.7619973893110321	0.7436010380374182	1.687514573849187	10.007324069951583	4.454873295655865	1.4532318342223773	1.4629566272513157	2.0802239490699326	0.0
chr19	18499246	18521491	0.56	22245	4	18.11475	1.8688500000000001	0.397	0.275	12.97877062488887	0.9734077968666641	2.2754419167033757	1.364180568867828	5.489637811080374	5.165070487716946	0.38738028657877077	1.8807404338281528	0.9306743846531919	5.15358695157485	1.09861228866811
chr19	18499246	18548300	0.53	49054	4	18.40165	1.581949999999999	0.4665	0.20550000000000002	20.60379836701108	6.651619945255547	6.7997391662177185	1.364180568867828	1.0277359112497835	8.199549399250651	2.647098624954934	4.264389341389822	0.9306743846531919	0.40900086593591306	3.73168152276001
chr19	19256667	19325865	0.51	69198	1	11.1967	11.1967	7.534000000000001	1.1269999999999993	8.111731640555544	1.9468155937333305	0.4501437830534594	4.680829726765438	4.609873877319975	3.2281690548230912	0.7747605731575418	2.8662491217713044	6.426649781849594	1.8345592355398124	3.2951203326847445
chr19	19256667	19335719	0.6	79052	4	21.4098	0.9835999999999991	4.335999999999999	4.325	12.167597460833315	2.1090502265444417	0.9686629900172586	4.680829726765438	1.6798717759216515	4.842253582234637	0.8393239542540036	2.7376467823121495	6.426649781849594	0.8464412038992104	3.2951203326847445
chr19	23598440	23851520	0.58	253080	1	6.459	6.459	6.986000000000002	6.461000000000002	6.3271506796333234	0.8111731640555545	0.8205323613016513	0.1085197987760361	1.3612842499193403	2.517971862762011	0.3228169054823091	0.32654151969128786	0.48290766809254043	0.5417407632714434	0.0
chr19	23623756	23851520	0.53	227764	0	0.0	0.0	6.9635000000000025	6.483500000000003	6.3271506796333234	0.8111731640555545	0.7578794248038406	15.398541419359676	1.3612842499193403	2.517971862762011	0.3228169054823091	0.30160796915507004	6.128049731189597	0.5417407632714434	0.0
chr19	28704653	28816518	0.54	111865	1	9.14755	9.14755	0.032	0.021	5.029273617144437	0.8111731640555542	0.266849974855803	0.15380271915572957	0.03877336680068672	2.0014648139903164	0.322816905482309	0.10619641641039625	0.09691233645716793	0.038575913381889704	0.0
chr19	30221541	30364342	0.63	142801	4	18.7459	3.5984	8.094999999999999	7.2219999999999995	8.111731640555544	0.6489385312444438	0.372637163339503	2.8671124447484853	0.13047749728453292	3.2281690548230912	0.2582535243858475	1.9242284714150568	1.1410046684189077	0.36693819438631986	4.06044301054642
chr19	30251093	30364342	0.77	113249	4	22.8443	0.5	0.43950000000000006	0.43350000000000005	6.813854578066657	1.9468155937333305	0.16044538031103514	1.1857972620194892	0.13047749728453292	2.7116620060513967	0.774760573157542	2.1298977631271034	1.136063825465625	0.36693819438631986	4.06044301054642
chr19	34992118	35203592	0.63	211474	4	19.13935	3.0573499999999996	10.751999999999999	2.5840000000000005	12.654301359266647	4.867038984333326	0.6873763725032644	0.9783842983092333	0.3290945872033057	6.39177472854972	3.292732435919552	0.6179307306772404	1.542887458022689	0.7571556804047789	3.167620240356072
chr19	35329793	35626348	0.6	296555	4	18.7623	1.5655999999999999	0.6905000000000001	0.1845	10.058547234288874	0.6489385312444433	0.7965255192897689	0.3290945872033057	0.4346686300575662	4.002929627980633	0.2582535243858479	0.5103153387739425	0.7571556804047789	0.5996710435966401	1.6482480876374817
chr19	35464135	35535435	0.54	71300	3	22.7869	1.9835999999999991	7.259500000000002	7.222500000000002	6.976089210877767	0.48670389843333206	0.5278882862858025	0.36166350151485466	1.6083451095237367	2.7762253871478584	0.19369014328938539	0.2100800058117692	0.5757147674916224	0.6400618440189177	2.43662070093149
chr19	35464135	35626348	0.64	162213	4	22.5492	2.2212999999999994	0.2715000000000001	0.23450000000000004	8.436200906177765	0.9734077968666655	0.9921322936424454	0.36166350151485466	0.4346686300575662	3.3572958170160145	0.38738028657877077	0.5667748866081117	0.5757147674916224	0.5996710435966401	1.807515848732345
chr19	35535435	35626348	0.75	90913	4	20.5656	0.23770000000000024	7.4940000000000015	6.988000000000001	7.949497007744433	1.4601116952999975	1.3562232127027407	0.5278882862858025	0.4346686300575662	3.163605673726629	0.5810704298681562	0.8465186526347441	0.2100800058117692	0.5996710435966401	0.549306144334055
chr19	35558030	35626348	0.67	68318	4	23.40165	3.0737500000000004	0.2705000000000001	0.23550000000000007	9.24737407023332	0.16223463281111083	1.2728382444854274	1.6083451095237367	0.4346686300575662	3.6801127224983237	0.06456338109646165	0.9148006806606611	0.6400618440189177	0.5996710435966401	0.549306144334055
chr19	36001296	36208224	0.58	206928	4	21.475450000000002	2.8524499999999993	0.9354999999999999	0.8814999999999998	23.524021757611074	6.3271506796333234	0.8404639602833394	4.748436003252097	4.66155161134526	9.361690258986965	2.517971862762011	2.915411316812318	1.8897018347930024	1.855125061579932	3.508361285609067
chr19	36618786	36661592	0.52	42806	4	20.959000000000003	0.9261999999999997	4.4515	4.1695	15.08782085143331	8.598435538988875	1.9707986978876246	22.223227262319487	0.257569084889167	6.00439444197095	3.421859198112477	2.196053891427567	10.782438000159692	1.1652968720982455	4.135006531136895
chr19	37407091	37550184	0.64	143093	4	17.368850000000002	2.43445	0.14200000000000002	0.04100000000000003	9.40960870304443	1.6223463281111083	0.49885905276211123	0.1338328703598638	0.146276970182397	3.7446761035947853	0.645633810964618	0.9709796853765442	0.9367587426796405	0.9497881453490011	4.248495242049359
chr19	39127644	39227331	0.73	99687	4	18.18855	1.1229499999999994	0.624	0.59	7.787262374933322	2.271284859355552	0.23435139110214936	0.9347784271621115	1.489874886704459	3.099042292630167	0.9038873353504655	0.7771931878354669	1.5546570669827948	0.5929150787941998	4.69134788222914
chr19	39127644	39360471	0.54	232827	4	17.877049999999997	1.43445	0.616	0.598	9.40960870304443	3.8936311874666605	0.869610576729788	0.9347784271621115	2.1789722718108218	3.7446761035947853	1.5495211463150838	1.6593748683839398	1.5546570669827948	1.8023124736992717	3.8185145079246885
chr19	41035130	41104323	0.57	69193	4	18.35245	1.0737500000000004	17.0645	12.2005	17.03463644516664	6.9760892108777695	6.43376978066695	2.8121026294476716	1.730434889793426	10.717521262012664	6.71459163403203	4.157854496348386	2.8403569366757893	2.855868157202029	5.012609170553641
chr19	41035130	41140383	0.54	105253	4	20.8197	3.5410000000000004	14.6575	14.6075	18.49474814046664	5.51597751557777	5.142036189542017	2.8121026294476716	4.315400521449875	11.29859169188082	6.133521204163873	3.6215804014470905	2.8403569366757893	1.7173697355646056	5.012609170553641
chr19	41104323	41140383	0.55	36060	3	21.89345	2.46725	2.4569999999999994	2.4069999999999996	11.518658929588872	1.4601116952999984	2.6634193739372614	11.115319930635303	4.315400521449875	4.584000057848789	0.5810704298681566	2.5925617256704583	6.932606304132497	1.7173697355646056	0.0
chr19	41140383	41156323	0.52	15940	2	19.42625	4.934450000000001	5.301000000000001	5.251000000000001	16.3856979139222	3.4069272890333284	4.315400521449875	4.916666587702952	6.8418439396379025	6.520901490742645	1.3558310030256986	1.7173697355646056	1.9566513827888798	2.7228007363364095	0.0
chr19	41650308	41667824	0.52	17516	3	20.844250000000002	2.56555	0.759	0.4279999999999999	5.191508249955548	0.6489385312444433	1.333739844987438	1.390086107628226	0.09481926453061314	2.066028195086778	0.25825352438584726	0.5307791092652718	0.5532028369564741	1.669305011407027	0.0
chr19	41955270	42077001	0.71	121731	4	21.7869	1.3278999999999996	1.2305	1.0975	8.273966273366653	4.055865820277772	0.46912118317857426	0.09481926453061314	0.5279239613718063	3.292732435919553	1.6140845274115456	0.45824614327774366	1.669305011407027	0.2100942031760027	1.09861228866811
chr19	41955270	42104044	0.67	148774	4	20.88525	2.2295499999999997	1.6264999999999998	0.7015	8.760670171799987	3.569161921844439	0.47980990251582123	0.09481926453061314	0.36391457267920896	3.4864225792089387	1.42039438412216	0.4131389812993645	1.669305011407027	0.1448245349055624	1.09861228866811
chr19	42048629	42077001	0.67	28372	4	19.655749999999998	0.8032500000000002	0.0665	0.0665	4.380335085899993	0.16223463281111083	0.3659599781443358	0.5004720942769303	0.5279239613718063	1.7432112896044694	0.06456338109646176	0.8920359999229182	0.3264164770137853	0.2100942031760027	1.647918433002165
chr19	42048629	42104044	0.66	55415	4	18.7541	0.09839999999999982	0.46249999999999997	0.46249999999999997	4.867038984333326	0.32446926562222167	0.4449998048775395	0.5004720942769303	0.36391457267920896	1.9369014328938547	0.12912676219292374	0.5592424961887877	0.3264164770137853	0.1448245349055624	1.647918433002165
chr19	42048629	42289500	0.75	240871	4	18.5328	0.3196999999999992	3.531000000000001	3.531000000000001	7.3005584764999885	2.7579887577888846	0.30174290595122566	0.5004720942769303	1.2675288014708144	2.905352149340782	1.097577478639851	0.2080000653082122	0.3264164770137853	0.5044295637873015	1.0114042647073516
chr19	42048629	42325338	0.62	276709	4	16.8607	1.9917999999999996	4.842499999999999	4.842499999999999	5.353742882766658	0.8111731640555542	0.4268267844070439	0.5004720942769303	3.724421652394365	2.13059157618324	0.3228169054823091	0.24639216808222245	0.3264164770137853	3.672072552731729	0.7585531985305136
chr19	42211037	42289500	0.77	78463	4	21.0	2.7868999999999993	3.546500000000001	3.515500000000001	7.62502774212221	2.433519492166663	0.11578883597902462	0.36391457267920896	1.2675288014708144	3.0344789115337054	0.9684507164469272	0.04607967247494822	0.1448245349055624	0.5044295637873015	1.38629436111989
chr19	42211037	42325338	0.7	114301	4	19.3279	4.459	4.858	4.826999999999999	5.67821214838888	0.4867038984333325	0.47690603428258066	0.36391457267920896	3.724421652394365	2.259718338376164	0.19369014328938539	0.18979095588324837	0.1448245349055624	3.672072552731729	0.4620981203732966
chr19	42432886	42538880	0.51	105994	4	20.508200000000002	4.918000000000001	20.0965	19.764499999999998	9.085139437422209	2.5957541249777734	0.9061164087040552	2.299228972129528	0.4096333632371767	3.615549341401862	1.033014097543389	0.7601854785024091	1.8450162486798738	1.9614857380558142	4.859541914768926
chr19	42637100	42688532	0.61	51432	4	21.631149999999998	2.23775	0.556	0.32000000000000006	15.08782085143331	6.002681414011103	1.51408896697257	0.4096333632371767	0.9013482253506829	6.00439444197095	2.3888451005690876	0.8837420339848562	1.9614857380558142	4.167790065654496	0.693147180559945
chr19	42637100	42749009	0.57	111909	4	18.401600000000002	0.9917999999999996	0.44950000000000007	0.42650000000000005	20.44156373419997	0.6489385312444433	1.1829563339308409	0.4096333632371767	13.13016951831433	14.84957765218622	6.4563381096461825	2.6584819817217213	1.9614857380558142	5.225321645465683	4.029610097882114
chr19	42637100	42784642	0.52	147542	4	17.2377	2.1556999999999995	4.466499999999999	3.590499999999999	18.49474814046664	2.5957541249777742	2.401488647703475	0.4096333632371767	53.658069453619355	7.360225444996647	1.0330140975433895	4.053863730175966	1.9614857380558142	21.35392626719825	4.4442046920383245
chr19	42954676	43033488	0.73	78812	4	16.7787	1.4344000000000001	0.13200000000000003	0.13100000000000003	4.380335085899993	0.4867038984333325	0.197616159339525	3.2314437369009235	0.5401471149941116	1.7432112896044694	0.1936901432893855	0.07864391952063562	1.285995042255987	0.2149585660548975	0.0
chr19	42954676	43100767	0.73	146091	4	18.704900000000002	0.49179999999999957	0.16150000000000003	0.10150000000000003	8.922904804611099	4.055865820277773	0.35536126455124184	3.2314437369009235	3.2986122800304067	3.5509859603054004	1.6140845274115456	0.14142063474729985	1.285995042255987	1.312725637151912	3.25809653802148
chr19	43033488	43110997	0.51	77509	2	17.63935	2.29505	4.559999999999999	4.558999999999998	4.704804351522215	0.8111731640555542	0.9042222370873046	0.197616159339525	0.2860131193019597	1.8723380517973927	0.322816905482309	0.3598469936868171	0.07864391952063562	0.17408168295326937	0.0
chr19	43110997	43188140	0.57	77143	3	18.4262	1.5082000000000004	8.918	0.20099999999999874	5.353742882766658	0.16223463281111083	0.2860131193019597	3.2986122800304067	0.05310057701811072	2.13059157618324	0.06456338109646165	0.17408168295326937	1.312725637151912	0.03554029097720323	0.0
chr19	43188140	43775245	0.62	587105	4	19.2541	2.3361	4.5605	4.1565	4.218100453088883	0.973407796866665	0.08621491119487415	0.2860131193019597	0.6248943027324867	1.6786479085080075	0.387380286578771	0.047506631068840344	0.17408168295326937	0.6217120277163505	0.37446653419424875
chr19	43188140	44023712	0.53	835572	4	20.663899999999998	3.7459000000000007	4.389	4.328	5.840446781199992	0.6489385312444438	0.2733772349935662	0.2860131193019597	4.012793713838472	2.3242817194726255	0.25825352438584726	0.3684161281947336	0.17408168295326937	1.5969434227381334	1.1171746500686195
chr19	43775245	43820938	0.55	45693	3	18.5738	3.0164	0.7559999999999993	0.35199999999999937	7.1383238436888785	3.8936311874666605	0.6248943027324867	0.44678256241517655	0.2570009335805186	4.97138034442756	3.6801127224983237	0.6217120277163505	0.1778029286635106	0.524724772324712	0.0
chr19	43937090	44023712	0.67	86622	4	20.80325	3.6065500000000004	0.598	0.537	5.840446781199992	0.6489385312444438	1.3784568556368773	0.2570009335805186	4.012793713838472	2.3242817194726255	0.25825352438584726	2.2002620696446087	0.524724772324712	1.5969434227381334	2.9085555799815994
chr19	43951261	44023712	0.65	72451	4	19.56555	4.844250000000001	0.0335	0.0275	6.3271506796333234	0.16223463281111128	1.2897979116809963	1.831736733454078	4.012793713838472	2.5179718627620113	0.06456338109646187	2.4880396408789585	0.7289634447416479	1.5969434227381334	2.9085555799815994
chr19	44270781	44455344	0.58	184563	4	17.7459	2.8278999999999996	3.1995	1.5585	8.111731640555544	4.218100453088883	0.6258624890227777	0.24755872844234983	0.13474710905751613	3.2281690548230912	1.6786479085080073	0.8031811522216064	1.8572696292186852	0.9436006453633097	2.8953710379474358
chr19	45055608	45160590	0.67	104982	4	18.622950000000003	1.3278499999999998	0.5939999999999992	0.5809999999999992	6.489385312444435	0.6489385312444438	0.667594076836028	0.8754424226822773	1.0124477833943513	2.582535243858473	0.25825352438584726	0.4624760681311014	0.3483936924211088	1.1120502485411548	1.6661022550876023
chr19	45055608	45273967	0.62	218359	4	19.5	2.2048999999999985	0.6639999999999993	0.5109999999999992	14.438882320188867	7.300558476499989	0.8083535851441371	0.8754424226822773	1.488712489360296	5.746140917585102	2.9053521493407817	0.5203886752081334	0.3483936924211088	1.1361147704548502	2.1507808109201956
chr19	45192638	45273967	0.78	81329	4	21.63935	0.06555	9.5445	9.3915	15.574524749866644	6.1649160468222135	0.9096262410931716	1.0124477833943513	1.488712489360296	6.198084585260334	2.4534084816655493	0.3619975873303077	1.1120502485411548	1.1361147704548502	2.2093471253931765
chr19	45192638	45348071	0.56	155433	4	19.655749999999998	1.9180499999999991	22.073	3.1370000000000022	27.904356843511067	18.49474814046664	1.1857105175440346	1.0124477833943513	58.25882076009966	11.104901548591432	7.360225444996646	0.7310645148055612	1.1120502485411548	23.18485505708355	3.1880070803764418
chr19	45943063	45988806	0.56	45743	4	19.7705	2.9672	8.101499999999998	6.736499999999997	28.715530007566624	13.789943788944424	5.078809745436695	0.6549227271434405	1.9164812883413032	11.427718454073744	5.487887393199256	4.663389177419711	2.550134734407286	3.1937586883580393	4.23410650459726
chr19	46850293	46898838	0.51	48545	3	20.08195	0.39344999999999963	19.8205	19.638499999999997	13.952178421755534	4.218100453088883	1.3635128270044954	4.433835189074283	0.7586375160678553	5.552450774295717	1.6786479085080073	0.8937396662235523	1.7645023511373252	1.5216246935991002	0.0
chr19	46850293	46991151	0.53	140858	4	18.11475	1.5737500000000004	19.732	19.726999999999997	13.789943788944424	4.380335085899993	0.8845518039368239	4.433835189074283	1.3149204545341955	5.487887393199255	1.7432112896044694	1.1587288433163576	1.7645023511373252	1.2478446410725583	3.36318403186964
chr19	46850293	47016814	0.62	166521	4	21.09835	1.4098499999999987	19.872999999999998	19.586	12.492066726455537	5.67821214838888	0.9508770763065573	4.433835189074283	1.452748899739952	4.97138034442756	2.259718338376164	1.1724627190306363	1.7645023511373252	1.436591072494368	3.0716941682362853
chr19	46850293	47046296	0.59	196003	4	21.13935	1.450849999999999	20.006999999999998	19.451999999999998	12.97877062488887	5.191508249955548	1.0263666611520104	4.433835189074283	1.7970536363167806	5.165070487716946	2.066028195086778	1.2121918666294877	1.7645023511373252	0.7151608553729026	3.0716941682362853
chr19	46898838	46991151	0.61	92313	4	18.508200000000002	1.9672	0.09350000000000003	0.08850000000000002	9.57184333585554	0.16223463281111083	0.6326786889387184	1.3635128270044954	1.3149204545341955	3.8092394846912474	0.06456338109646209	1.2980797429943034	0.8937396662235523	1.2478446410725583	5.0447760478044605
chr19	46898838	47016814	0.73	117976	4	21.491799999999998	1.016399999999999	0.23450000000000007	0.05250000000000002	8.273966273366653	1.4601116952999975	0.7810848938488419	1.3635128270044954	1.452748899739952	3.292732435919553	0.5810704298681566	1.2871522372251831	0.8937396662235523	1.436591072494368	4.095592224315047
chr19	46898838	47046296	0.77	147458	4	21.5328	1.0573999999999995	0.3685000000000001	0.18650000000000005	8.760670171799987	0.973407796866665	0.915373967494773	1.3635128270044954	1.7970536363167806	3.4864225792089387	0.387380286578771	1.3170302753201397	0.8937396662235523	0.7151608553729026	4.095592224315047
chr19	47016814	47046296	0.53	29482	3	22.5492	0.04100000000000037	0.42100000000000015	0.13400000000000004	7.300558476499989	0.4867038984333325	1.452748899739952	1.3149204545341955	1.7970536363167806	2.905352149340782	0.1936901432893856	1.436591072494368	1.2478446410725583	0.7151608553729026	0.0
chr19	47207753	47269996	0.66	62243	4	21.2541	0.5983999999999998	9.161	8.034	7.4627931093111	0.6489385312444433	3.2528769781062348	0.5303483418786797	1.7516025135972506	2.9699155304372438	0.2582535243858475	2.1409446617787897	3.6222290740723166	1.346071981162272	4.856564209703364
chr19	47207753	47343869	0.62	136116	4	19.22955	2.6229499999999994	8.646	8.549	8.760670171799987	0.6489385312444433	2.4886560970760194	0.5303483418786797	8.456719924288636	3.4864225792089383	0.25825352438584703	1.646860465829994	3.6222290740723166	7.330966799921516	4.319435707553075
chr19	47852079	47894789	0.58	42710	4	19.06555	1.9016499999999983	0.788	0.5429999999999999	26.930949046644404	22.063910062311077	4.223950168249948	4.013676605953825	0.9039903759012112	10.717521262012662	8.780619829118807	1.6809758786997318	1.597294781132595	0.8058505761907586	0.0
chr19	48216761	48366842	0.7	150081	4	23.32785	2.83605	3.9120000000000013	1.4340000000000015	8.111731640555544	0.6489385312444438	0.2507874735121549	4.009731129722723	0.15156550394418286	3.2281690548230912	0.2582535243858475	0.9808337424452993	1.5957246275772057	0.14217687605907312	4.816649012262578
chr19	48216761	48606610	0.53	389849	4	18.7541	1.7377000000000002	2.828000000000001	2.5180000000000016	6.976089210877767	1.7845809609222196	0.18976319693488133	4.009731129722723	0.34107910757988813	2.776225387147859	0.7101971920610801	0.4650363964480217	1.5957246275772057	1.5496625388825	3.887839843266121
chr19	48316987	48366842	0.6	49855	4	26.32785	0.16394999999999982	1.2539999999999998	1.224	6.813854578066656	0.6489385312444433	0.2863634076296812	0.23309108539500692	0.15156550394418286	2.7116620060513963	0.25825352438584726	0.113962040647651	1.4120381075114674	0.14217687605907312	2.30258509299405
chr19	48316987	48606610	0.6	289623	4	21.7541	4.7377	0.17000000000000004	0.14	5.67821214838888	0.4867038984333325	0.17476928778814732	0.23309108539500692	0.34107910757988813	2.259718338376164	0.19369014328938539	0.13732004279846727	1.4120381075114674	1.5496625388825	2.121009367846822
chr19	49298692	49534940	0.53	236248	4	18.08195	1.3934499999999996	9.679000000000002	8.918000000000003	22.55061396074441	11.19418966396665	1.8568726385884486	1.6311915215731605	9.037441827775615	8.974309972408193	4.454873295655866	2.1928506057956456	1.9017465507419187	3.596567457597873	3.6156354384867515
chr19	49347815	49474171	0.57	126356	1	10.17215	10.17215	6.6945	6.3294999999999995	9.247374070233318	1.7845809609222196	0.28760452807693215	4.727258830969319	7.101613085721559	7.101971920610801	4.132056390173557	2.509855708837099	1.8812741037903973	2.8261792448896887	4.0780208348790925
chr19	49474171	49534940	0.53	60769	3	19.90985	0.43445	6.8925	6.131499999999999	11.19418966396665	0.16223463281111172	4.057934833103861	0.28760452807693215	9.037441827775615	7.876732493768343	3.3572958170160154	1.963388047627268	2.509855708837099	3.596567457597873	2.78774487769389
chr19	49496833	49534940	0.61	38107	4	18.9426	0.5327999999999999	6.251500000000001	5.490500000000001	31.63575339816662	20.27932910138886	2.2478779784361542	7.101613085721559	9.037441827775615	12.589859313810056	8.070422637057728	1.4502913957690535	2.8261792448896887	3.596567457597873	1.41660667202811
chr19	49540110	49559308	0.54	19198	3	16.2541	3.2213000000000003	0.7075	0.7065000000000001	10.869720398344427	1.7845809609222192	1.8253297576414182	9.037441827775615	1.0548566950642353	4.325746533462942	0.7101971920610802	0.7264137054295111	3.596567457597873	3.0620263451194094	0.0
chr19	49540110	49601141	0.59	61031	3	20.5328	1.0573999999999995	0.776	0.638	8.273966273366653	0.8111731640555545	1.297217820645608	9.037441827775615	3.694322489175635	3.292732435919553	0.3228169054823091	2.327332640989268	3.596567457597873	2.768883557626144	2.3844658944174086
chr19	49729391	49804692	0.61	75301	4	23.7541	0.3606999999999996	1.1795	0.8154999999999999	6.3271506796333234	0.48670389843333295	0.2930095226133926	0.48674040396362994	0.5016273109336074	2.517971862762011	0.19369014328938539	0.1166069485015977	2.440678856360484	1.1395494988682389	0.0
chr19	50037089	50050215	0.51	13126	1	11.2131	11.2131	0.10600000000000001	0.023	18.332513507655527	3.4069272890333293	4.746160216323829	4.452300885959848	1.6292804681989792	7.295662063900186	1.3558310030256981	1.8887961558008028	3.3939681419022305	2.531821621740082	0.0
chr19	50441079	50593992	0.67	152913	4	19.041	0.4344000000000001	4.8935	1.2585000000000008	8.922904804611097	3.7313965546555496	0.22916743957152072	0.6048035160435097	0.5709709460114578	3.5509859603054004	1.484957765218622	1.2160021551981195	4.759840798145131	0.22722531030267423	3.2815707134708867
chr19	50441079	50637181	0.58	196102	4	19.041	0.4344000000000001	3.0760000000000005	3.0760000000000005	9.896312601477764	2.757988757788884	0.3044453645270767	0.6048035160435097	0.4014425243029416	3.938366246884171	1.0975774786398513	0.9982364865451259	4.759840798145131	1.3632791133770537	3.2815707134708867
chr19	50593992	50637181	0.51	43189	3	19.4754	0.0	1.8174999999999997	1.8174999999999997	6.1649160468222135	0.9734077968666655	0.5709709460114578	0.22916743957152072	0.4014425243029416	2.4534084816655493	0.38738028657877077	0.22722531030267423	1.2160021551981195	1.3632791133770537	0.0
chr19	51433174	51520410	0.62	87236	4	21.21315	2.13115	13.804	13.679	12.167597460833315	2.1090502265444417	2.469709665426604	6.386680584132041	1.75542287073841	4.842253582234637	0.8393239542540036	1.2848139481803122	2.541662562116332	0.6985933510318091	1.2005675868471826
chr19	51924955	51976365	0.57	51410	3	20.57375	1.3606499999999997	3.1525	3.1445	11.031955031155539	4.867038984333326	1.1108070560107182	1.5679434420168865	0.16939049915836882	4.390309914559404	1.9369014328938545	0.9644947808224601	3.025374425372351	1.064534428293548	0.0
chr19	51976365	52160254	0.83	183889	4	20.2377	1.6966999999999999	3.171	3.126	7.949497007744432	1.7845809609222196	0.16939049915836882	1.1108070560107182	2.616822904258212	3.1636056737266296	0.7101971920610801	1.064534428293548	0.9644947808224601	1.041398692141658	1.8953086825501668
chr19	51976365	52179597	0.7	203232	4	20.55735	1.3770500000000006	4.515499999999999	1.7814999999999999	12.97877062488887	6.813854578066657	0.40232962789718096	1.1108070560107182	1.6834854075319683	5.165070487716946	2.711662006051397	1.0623324397071738	0.9644947808224601	1.9261490943933208	1.8953086825501668
chr19	51976365	52281116	0.6	304751	4	20.163899999999998	1.7705000000000002	3.1715	3.1255	6.651619945255545	0.48670389843333295	0.574939552080222	1.1108070560107182	0.10213681826178517	2.6470986249549346	0.19369014328938539	1.0084353915792181	0.9644947808224601	1.0503100705000132	1.8379224933936262
chr19	53898345	53928310	0.62	29965	1	10.32785	10.32785	0.5250000000000002	0.46000000000000024	17.683574976411084	12.167597460833314	2.7287253441281454	18.205172121410456	10.030254347026977	7.037408539514338	4.842253582234637	1.085931722763783	13.785596275418305	3.9916701057013433	0.0
chr19	54041189	54249432	0.55	208243	4	19.5574	0.22949999999999982	6.824499999999999	5.2425	13.14100525769998	4.380335085899993	0.19944039415319784	1.8010783382005986	0.663790851547826	5.2296338688134085	1.7432112896044694	0.21330659947448768	3.743093252990463	0.6383968126147186	0.0
chr19	54296358	54527203	0.66	230845	4	19.311500000000002	1.5082000000000004	1.1549999999999996	0.9569999999999995	7.1383238436888785	3.244692656222217	1.5123954593320652	0.663790851547826	4.319777209149232	2.8407887682443205	1.2912676219292365	2.071890347040608	0.6383968126147186	1.7191114953293214	2.2054757899845203
chr19	54345584	54527203	0.54	181619	4	18.90985	1.1065500000000004	1.0759999999999996	1.0359999999999996	8.922904804611097	1.460111695299998	1.7579535036106695	0.6064106861667492	4.319777209149232	3.5509859603054004	0.5810704298681566	2.5680455516264282	0.24132901559641196	1.7191114953293214	2.3899530402039217
chr19	54345584	54533212	0.52	187628	4	20.008200000000002	0.00820000000000043	0.034	0.006000000000000002	6.813854578066656	0.6489385312444433	1.8399988201230302	0.6064106861667492	0.3548182096488781	2.7116620060513963	0.25825352438584726	2.5408574733849645	0.24132901559641196	3.835420042821858	2.3899530402039217
chr19	55964249	56015176	0.54	50927	4	20.483600000000003	1.0082000000000004	5.7905	5.679499999999999	37.476200179366614	4.704804351522217	3.2875712502418444	2.1874268173990083	13.280511661913222	14.914141033282682	1.872338051797393	6.795211237202964	3.4638290704464767	5.285152255883715	3.6486788977445896
chr19	55979325	56015176	0.61	35851	4	23.0492	1.5573999999999995	3.9049999999999994	3.7939999999999996	26.11977588258885	16.061228648299977	1.267069180416475	8.092361626025163	13.280511661913222	10.394704356530355	6.391774728549722	4.408556439824232	12.47071940520674	5.285152255883715	3.156655847764095
chr19	57683464	59092992	0.54	1409528	1	7.84425	7.84425	5.454	5.454	16.3856979139222	3.4069272890333284	1.6767557159504907	1.728198485338065	0.0	6.520901490742645	1.3558310030256986	2.2547036107776766	0.687759052958315	0.0	3.3626869351986066
chr19	58090054	59092992	0.51	1002938	1	7.7131	7.7131	5.515	5.393	22.3883793279333	9.40960870304443	2.131341640180347	0.40446533236647897	0.0	8.90974659131173	3.7446761035947853	2.4899959726435164	1.7480845078643261	0.0	3.3562913053013013
chr19	58341529	59092992	0.55	751463	1	12.13115	12.13115	5.617999999999999	5.29	11.843128195211094	1.1356424296777767	2.6666944140734024	0.5367500328018461	0.0	4.713126820041714	0.4519436676752324	2.811888724428219	1.530163043383686	0.0	3.38206001471082
chr19	58400136	59092992	0.71	692856	1	12.13115	12.13115	5.545	5.3629999999999995	17.196871077977754	4.218100453088882	2.8323203067927496	0.7086536761759582	0.0	6.843718396224954	1.6786479085080082	2.981901282642827	0.801988524207419	0.0	3.361086289444804
chr19	58427781	59092992	0.64	665211	1	7.16395	7.16395	7.0584999999999996	3.8494999999999995	19.14368667171108	6.164916046822212	2.8154023327507574	3.2394110078398697	0.0	7.618478969382496	2.4534084816655497	3.0522483974581474	1.2891657212966874	0.0	3.3957253366816946
chr19	58458880	59092992	0.62	634112	1	7.86065	7.86065	5.4559999999999995	5.452	20.117094468577747	7.1383238436888785	2.7651769899047585	3.8395025482805747	0.0	8.005859255961266	2.8407887682443196	3.0602117326832743	2.8898751241607403	0.0	3.375991958104874
chr19	58521043	59092992	0.63	571949	0	0.0	0.0	6.6629999999999985	4.245	18.332513507655527	5.353742882766657	2.900060819864704	1.5241385641247807	0.0	7.295662063900187	2.1305915761832406	3.1932373768582725	1.8362700927970739	0.0	3.357333635190794
chr19	58545538	59092992	0.51	547454	1	6.42625	6.42625	5.8614999999999995	5.046499999999999	14.601116952999979	1.6223463281111083	2.799856811347393	5.139582570378527	0.0	5.810704298681564	0.6456338109646182	3.1106243443289796	5.0396074568865075	0.0	3.4062578278771296
chr19	58666283	59092992	0.81	426709	1	10.2705	10.2705	5.544499999999999	5.363499999999999	21.739440796688854	8.760670171799985	3.5404195850967857	0.18273145937563526	0.0	8.716056448022346	3.5509859603054004	3.5054437877870575	1.7153449547182038	0.0	3.2963754479350498
chr19	58694318	59092992	0.81	398674	0	0.0	0.0	5.459	5.449	31.96022266378884	18.981452038899974	3.38570397113542	5.740565569774281	0.0	12.71898607600298	7.553915588286033	3.510974134684711	3.4267990394697767	0.0	3.247890272855676
chr19	58816752	59092992	0.87	276240	1	8.67215	8.67215	5.491499999999999	5.416499999999999	21.414971531066634	8.436200906177763	4.049992860792863	1.886911455339382	0.0	8.52236630473296	3.3572958170160145	4.13781530166435	2.0966725193943856	0.0	3.1923939015748544
chr19	58879591	59092992	0.88	213401	1	7.18035	7.18035	7.1895	3.7184999999999997	20.60379836701108	7.62502774212221	4.6830396207911065	1.9001685219207431	0.0	8.199549399250653	3.0344789115337063	4.346964913913072	3.427544030582865	0.0	3.470091123116003
chr19	58898433	59092992	0.92	194559	1	7.041	7.041	5.5935	5.3145	22.226144695122187	9.247374070233317	3.835748081204725	32.12566986358631	0.0	8.84518321021527	3.6801127224983237	4.250267451433668	12.78482793989343	0.0	3.1054028560412794
chr19	58912603	59092992	0.94	180389	1	7.1885	7.1885	5.465999999999999	5.442	30.824580234111068	17.845809609222194	3.611829354170272	6.686310907670341	0.0	12.267042408327745	7.101971920610799	4.375115835905456	2.6609043444131055	0.0	3.1132364690760856
chr19	59031051	59092992	0.9	61941	1	6.66395	6.66395	5.5009999999999994	5.406999999999999	17.521340343599974	4.542569718711103	5.301220464792115	22.45933039440654	0.0	6.9728451584178766	1.8077746707009306	5.520215467733195	8.93798249054322	0.0	5.113925311045097
chr19	59055745	59092992	0.91	37247	1	6.64755	6.64755	6.6339999999999995	4.274	32.446926562222174	19.468155937333304	2.996682346874762	25.70717571240475	0.0	12.912676219292365	7.747605731575419	6.8642035369825445	10.230504755209246	0.0	4.642094135306054
chr18	515413	596881	0.79	81468	3	18.147550000000003	1.0491499999999991	0.9054999999999994	0.7314999999999994	12.492066726455535	7.949497007744431	0.6053828297561952	-0.2187185745217039	0.2837076961956908	4.97138034442756	3.1636056737266287	0.2409199667762114	-0.22632364405710237	0.8222904525131016	4.20469261939097
chr18	515413	839340	0.76	323927	4	20.95905	3.8606499999999997	2.5295	2.3554999999999997	9.896312601477762	5.3537428827666576	0.36460934928699584	-0.2187185745217039	0.037948901958623216	3.938366246884171	2.13059157618324	0.6760751301348714	-0.22632364405710237	0.10040961290274	2.71286099188562
chr18	515413	2104764	0.54	1589351	3	20.88525	3.7868499999999994	0.09899999999999999	0.07499999999999998	9.247374070233318	4.704804351522215	0.10452584985857595	-0.2187185745217039	0.18913287369141127	3.6801127224983237	1.8723380517973929	0.21773649916037136	-0.22632364405710237	0.15385641345396822	2.3475862771856613
chr18	4106569	5023425	0.57	916856	4	18.87705	1.40165	0.011000000000000001	0.007000000000000001	7.625027742122211	0.4867038984333325	0.10050571893155628	0.2804048169862385	0.9081885095263073	3.0344789115337054	0.1936901432893856	0.14252650725876118	0.1115907420423876	0.36142542336348094	0.0
chr18	5868402	6219093	0.61	350691	4	17.819650000000003	1.6557499999999994	5.444999999999998	5.403999999999997	10.220781867099985	3.4069272890333284	0.09622375146414097	0.3581169606199657	0.20186168089360598	4.067493009077094	1.3558310030256981	0.0382934927559135	0.3075848053088491	0.27626879711699787	1.3540251005511053
chr18	11655295	12038790	0.59	383495	4	21.155749999999998	1.811449999999999	0.9374999999999999	0.8584999999999998	16.061228648299977	9.896312601477764	0.6057966705837384	0.16562517117094688	2.1289858131447494	6.391774728549721	3.9383662468841716	1.198689092183231	0.06591268991206556	1.6286173484034403	3.072158880479992
chr18	14179124	14415838	0.83	236714	4	19.30325	0.17215000000000025	0.7264999999999999	0.7054999999999999	5.67821214838888	2.1090502265444413	0.09320914716624737	0.12790962746167286	1.1143518798200602	2.259718338376164	0.8393239542540037	0.03709379178721498	0.18906939632177905	0.4434708165928294	1.03972077083992
chr18	14179124	14430979	0.66	251855	4	18.7377	0.39339999999999975	12.930499999999999	11.4985	9.24737407023332	1.4601116952999975	0.15459812937867665	0.12790962746167286	0.3913983903766245	3.6801127224983246	0.5810704298681568	0.061524335284790205	0.18906939632177905	0.15576207743416604	1.03972077083992
chr18	29136021	29302490	0.69	166469	4	20.66395	1.9098499999999987	5.001	3.5580000000000007	5.67821214838888	0.16223463281111083	0.09355810841578097	0.10282929321184896	0.4104408342015065	2.259718338376164	0.06456338109646187	0.4033538757385477	0.16141555729913426	0.6729060510199604	3.42958331777559
chr18	46201854	46973900	0.53	772046	4	17.5328	2.4836	3.3494999999999995	3.2964999999999995	10.220781867099985	5.67821214838888	0.02353522830873344	0.2156847093314982	1.869383750994758	4.067493009077094	2.2597183383761634	0.046161739540450865	0.1694102642212027	1.5009428061036256	1.119684391799674
chr18	56724480	56737718	0.57	13238	3	17.13935	0.3360500000000002	0.8694999999999999	0.3004999999999998	4.704804351522215	0.4867038984333325	1.4706266760336384	0.03562842330261139	3.701970099151499	1.872338051797393	0.1936901432893855	0.5852550031406119	0.36413721481023964	1.4732471247215455	0.0
chr18	58989517	59568681	0.55	579164	4	17.155749999999998	0.6311499999999999	0.0915	0.0785	4.055865820277772	0.8111731640555542	0.2173720657040528	0.018356252184476073	0.10109603796979924	1.6140845274115456	0.3228169054823091	0.1917401901463391	0.09253138293313709	0.2962573711962578	1.4192653183415442
chr18	60987556	61157573	0.55	170017	4	15.8033	2.1967	3.8345000000000007	3.8225000000000007	15.25005548424442	3.893631187466659	0.3129861105774385	0.7762144076701116	1.6118119854916455	6.068957823067411	1.5495211463150835	0.9994931039007131	0.30890461393233176	0.6414415323780048	4.583686300647363
chr18	61185756	61646796	0.61	461040	4	18.2869	2.483599999999999	5.0375000000000005	4.9545	5.67821214838888	2.1090502265444413	0.12949493509129098	1.6118119854916455	0.6672889781433866	2.259718338376164	0.8393239542540037	0.14676041859511538	0.6414415323780048	0.2655563232759355	1.9103421890994117
chr18	75461327	75612160	0.52	150833	3	20.5246	0.9179999999999993	0.0695	0.0475	11.031955031155539	7.787262374933321	0.17209457645062912	0.22394452176435262	0.11747130597353919	4.390309914559404	3.099042292630167	0.06848727384215583	0.19397061431278367	0.15583077760178587	0.0
chr18	76308213	77793957	0.62	1485744	1	6.57375	6.57375	0.05450000000000001	0.0115	50.13050153863326	41.045362101211055	0.36165120227333863	0.11747130597353919	0.0	19.950084758806703	16.334535417404844	0.5430168388237725	0.15583077760178587	0.0	2.9981890075814297
chr18	76960352	77006595	0.51	46243	1	10.18035	10.18035	2.6915000000000004	2.6495000000000006	12.81653599207776	0.8111731640555542	1.3191233686607202	0.029852770555561476	0.45113190272322445	5.1005071066204835	0.3228169054823087	0.5249622925041552	0.626487720529535	0.1795338051783522	0.0
chr18	76960352	77793957	0.8	833605	0	0.0	0.0	2.6920000000000006	2.6490000000000005	51.590613233933254	39.585250405911054	0.6212210194673328	0.029852770555561476	0.0	20.531155188674862	15.753464987536686	0.477716585916563	0.626487720529535	0.0	2.761060858513541
chr18	77006595	77793957	0.74	787362	1	10.18035	10.18035	0.04250000000000001	0.000499999999999997	52.401786397988815	38.7740772418555	0.5802321244816084	1.3191233686607202	0.0	20.85397209415717	15.430648082054377	0.4749417717780473	0.5249622925041552	0.0	2.761060858513541
chr18	77138934	77793957	0.83	655023	1	7.65575	7.65575	0.027500000000000004	0.015500000000000002	54.510836624533255	36.665027015311054	0.6063151692713071	0.45113190272322445	0.0	21.693296048411174	14.591324127800373	0.534625164409813	0.1795338051783522	0.0	3.2205972313921176
chr18	77404204	77793957	0.86	389753	1	9.13935	9.13935	0.037500000000000006	0.005499999999999998	50.13050153863326	41.045362101211055	0.889109707133833	0.190813908233372	0.0	19.950084758806703	16.334535417404844	0.7924793783895785	0.15576794926578794	0.0	2.9834226587640376
chr18	77548445	77793957	0.93	245512	1	7.0164	7.0164	0.9510000000000002	0.9080000000000001	54.34860199172214	36.82726164812217	1.147150943986805	0.4498988021744466	0.0	21.62873266731471	14.655887508896836	0.7068752989152848	0.9381857223548365	0.0	3.767388669743972
chr18	77659545	77793957	0.95	134412	1	7.4426	7.4426	18.506499999999996	18.463499999999996	54.67307125734436	36.50279238249995	1.429082263848133	0.8177443238003788	0.0	21.757859429507636	14.526760746703912	0.8838245187742891	0.4974460325703989	0.0	4.512875327390606
chr18	77711438	77793957	0.92	82519	0	0.0	0.0	0.1135	0.0705	57.59329464794436	33.58256899189995	1.7772889644959855	0.8753723466962989	0.0	22.920000289243948	13.364619886967597	1.220553745325082	0.34836580477153584	0.0	4.048104135825016
chr22	17082747	17539093	0.83	456346	3	16.311500000000002	3.5082000000000004	0.6555000000000003	0.2595000000000003	19.468155937333307	12.654301359266649	0.10807441803933354	-0.6563410895119649	1.704887849610546	7.747605731575419	5.035943725524023	0.21504809786132006	-0.6338798538411907	1.7210282286382237	1.6742021362476323
chr22	17082747	17601517	0.75	518770	2	15.10655	2.3032500000000002	15.035499999999999	14.639499999999998	35.367149952822174	3.2446926562222167	0.30022022765130296	-0.6563410895119649	2.1581351052771116	14.074817079028678	1.2912676219292365	0.39626386531822283	-0.6338798538411907	2.798866397546058	2.184498817194566
chr22	17082747	17652635	0.71	569888	3	18.295099999999998	5.4918	1.2305	0.8344999999999999	28.3910607419444	3.731396554655552	0.46687208330447705	-0.6563410895119649	0.3082062850830508	11.29859169188082	1.4849577652186223	0.6117732921572201	-0.6338798538411907	0.5609648673156233	2.553795233146943
chr22	17082747	18225340	0.68	1142593	2	17.811500000000002	5.0082	0.5835	0.1875	19.305921304522194	12.816535992077759	0.38734359330812496	-0.6563410895119649	0.44522048019149046	7.683042350478957	5.100507106620484	0.5863064470523518	-0.6338798538411907	0.6910069831715905	2.9721768848416144
chr22	17082747	18312794	0.68	1230047	2	14.45085	1.6475500000000007	7.840000000000001	7.444000000000001	22.3883793279333	9.734077968666654	0.39145852978250184	-0.6563410895119649	0.4549325467029643	8.909746591311732	3.8738028657877095	0.5937504558469523	-0.6338798538411907	0.1810463208565651	2.986875427609429
chr22	17082747	18483968	0.66	1401221	2	13.88525	1.08195	7.2155	6.819499999999999	44.452289390244374	12.329832093644423	0.3992125538603192	-0.6563410895119649	9.635190487349123	17.69036642043054	4.906816963331097	0.5433342705322557	-0.6338798538411907	3.8344493071094807	2.986875427609429
chr22	17082747	18507002	0.67	1424255	3	15.2295	2.4261999999999997	2.7855000000000008	2.389500000000001	26.444245148211074	5.678212148388882	0.548582937478408	-0.6563410895119649	3.027845486799928	10.523831118723278	2.259718338376164	0.596560373830134	-0.6338798538411907	1.204970471952629	2.986875427609429
chr22	17082747	18536150	0.71	1453403	1	6.40165	6.40165	3.8795000000000006	3.4835000000000007	25.146368085722187	6.9760892108777695	0.5983045527410871	-0.6563410895119649	0.859176843972923	10.007324069951583	2.776225387147859	0.6087620395347421	-0.6338798538411907	1.277703272051646	3.072220573585719
chr22	17082747	18593553	0.72	1510806	1	6.40165	6.40165	15.7795	15.3835	21.090502265444414	11.03195503115554	0.6082163826739714	-0.6563410895119649	1.5913365773953467	8.393239542540037	4.3903099145594044	0.6341784289124437	-0.6338798538411907	1.232659740242916	3.125788703114188
chr22	17082747	18639226	0.64	1556479	1	6.40165	6.40165	2.748	2.3520000000000003	28.228826109133294	3.893631187466662	0.6370648596874803	-0.6563410895119649	0.1343277197901085	11.234028310784357	1.5495211463150849	0.6517401415551435	-0.6338798538411907	0.30187743407327267	3.0433117965461105
chr22	17601517	17652635	0.52	51118	4	20.59835	3.1885499999999993	15.87	13.805	31.63575339816662	6.9760892108777695	2.1581351052771116	1.704887849610546	0.3082062850830508	12.589859313810056	2.776225387147859	2.798866397546058	1.7210282286382237	0.5609648673156233	3.98829770465829
chr22	18225340	18507002	0.52	281662	4	20.2377	2.5820000000000007	2.9730000000000008	2.202000000000001	13.627709156133314	7.138323843688878	1.202668138796144	0.3082062850830508	3.027845486799928	5.4233240121027935	2.8407887682443205	0.6381565598928849	0.5609648673156233	1.204970471952629	3.1191623125197547
chr22	18312794	18507002	0.56	194208	4	16.87705	0.778649999999999	10.229500000000002	5.054499999999999	16.71016717954442	4.055865820277772	1.5437551565071104	0.44522048019149046	3.027845486799928	6.650028252935568	1.6140845274115456	0.6143574325787889	0.6910069831715905	1.204970471952629	0.0
chr22	19667199	19705685	0.77	38486	4	22.7705	3.4261999999999997	0.393	0.322	8.273966273366655	3.7313965546555505	1.0791473782581817	0.9548479400322876	3.8855533266034583	3.292732435919553	1.484957765218622	0.8723421028467533	0.7871307398712075	1.5463064565764117	2.5649493574615403
chr22	19667199	19897570	0.59	230371	4	24.327849999999998	1.8688500000000001	0.07400000000000001	0.0029999999999999957	6.3271506796333234	1.7845809609222196	0.512680904655919	0.9548479400322876	0.47981965665221876	2.5179718627620113	0.7101971920610801	0.7286715378706553	0.7871307398712075	2.282090980308113	3.80248047179653
chr22	19718378	19897570	0.68	179192	4	20.4262	2.0328	0.14200000000000002	0.06500000000000002	10.545251132722207	2.4335194921666634	0.1521017585174931	3.8855533266034583	0.47981965665221876	4.196619771270019	0.9684507164469274	0.6398977902323553	1.5463064565764117	2.282090980308113	4.214990843241527
chr22	20144688	20255890	0.62	111202	4	18.7131	3.6803	6.825999999999999	0.8799999999999994	10.383016499911095	4.542569718711103	0.4084971240365375	0.924223843464953	0.8547099522481969	4.132056390173556	1.807774670700931	0.32048871751629404	1.6494432828425967	2.571080430268367	0.3465735902799725
chr22	22697379	22711647	0.53	14268	3	21.5	1.5655999999999999	0.11250000000000002	0.04549999999999999	6.651619945255545	0.48670389843333295	1.5463912294863387	1.4673405051415038	0.29175064627066	2.6470986249549346	0.19369014328938539	0.6154064920885063	0.5839472287155049	0.11610596229624291	0.0
chr22	22697379	23219797	0.51	522418	4	20.68035	2.385249999999999	0.47400000000000014	0.3160000000000001	5.840446781199991	0.32446926562222167	0.5266854075618451	1.4673405051415038	1.2028344892420337	2.3242817194726255	0.12912676219292374	0.3529606874408902	0.5839472287155049	0.4786836212420783	1.4210000516286183
chr22	22711647	23219797	0.54	508150	4	19.11475	0.8196499999999993	0.42850000000000016	0.36150000000000015	6.3271506796333234	0.8111731640555545	0.4980537777926458	1.5463912294863387	1.2028344892420337	2.517971862762011	0.3228169054823091	0.34559164928146446	0.6154064920885063	0.4786836212420783	1.5394167225976698
chr22	22929602	23219797	0.65	290195	4	21.0164	2.7212999999999994	1.38	0.5899999999999995	5.029273617144437	0.4867038984333325	0.18784209453826994	3.8444768054540694	1.2028344892420337	2.7116620060513963	0.5165070487716947	0.09433268521132278	1.5299595210107322	0.4786836212420783	0.17328679513998624
chr22	23190646	23219797	0.72	29151	4	19.93445	1.6393499999999985	0.39850000000000013	0.3915000000000001	6.3271506796333234	0.8111731640555545	0.8459285852042417	0.07276570283023694	1.2028344892420337	2.517971862762011	0.3228169054823091	0.33664827713156315	0.02895805735912344	0.4786836212420783	0.0
chr22	23522706	23728067	0.51	205361	4	19.418	2.9917999999999996	5.2715000000000005	5.250500000000001	17.845809609222194	6.813854578066656	0.3096789364190643	0.7194244351215581	3.737138512265541	7.101971920610801	2.7116620060513967	0.12324075841962706	1.0560404733762054	1.4872428518921021	0.0
chr22	26727114	26763542	0.54	36428	3	21.311500000000002	2.6884999999999994	4.066999999999999	4.052	6.489385312444435	0.0	1.81705639032978	0.3233196845217001	0.7815991424493622	2.582535243858473	0.0	0.7231212113581976	0.15279475984686355	0.31104753913659994	0.0
chr22	30659122	30881454	0.66	222332	4	21.38525	1.8934499999999996	0.051	0.04	8.922904804611097	0.8111731640555542	0.9573603361107599	0.5459819373450847	0.4857226952208886	3.5509859603054004	0.3228169054823091	1.547207304760217	0.21728060945924652	1.4808134722695692	2.570331020591411
chr22	30841144	30881454	0.66	40310	4	18.68035	4.59835	2.1925000000000003	2.1015	8.436200906177765	0.32446926562222167	0.7405401249626494	0.5683303441054826	0.4857226952208886	3.357295817016015	0.12912676219292374	0.29470756938102144	1.497059444487052	1.4808134722695692	1.09861228866811
chr22	31608317	31709472	0.68	101155	4	19.483600000000003	2.9261999999999997	1.2804999999999989	1.093499999999999	15.08782085143331	11.51865892958887	1.821941998649814	1.2879696039966053	1.398186992123828	6.004394441970949	4.584000057848789	0.8833544504720792	0.9807719723813666	0.5564266892489553	5.32300997913841
chr22	31686901	31709472	0.51	22571	1	11.2049	11.2049	1.8444999999999994	1.6574999999999993	19.792625202955527	16.223463281111087	2.4150829216487195	1.6515792813917425	1.398186992123828	7.876732493768342	6.4563381096461825	0.9611136435430938	0.861020352604754	0.5564266892489553	0.0
chr22	35746986	35979194	0.54	232208	4	20.7459	1.0245999999999995	0.05700000000000001	0.04200000000000001	9.57184333585554	5.3537428827666576	0.9390001485656523	0.5420287755541441	0.35076178437607863	3.8092394846912474	2.1305915761832397	0.8474694480035814	1.5013234854544595	0.13959021182064626	3.6519488188955918
chr22	37178205	37249524	0.6	71319	4	21.1475	2.2295	4.408	0.6030000000000009	11.518658929588872	2.757988757788885	1.2920718383139271	0.048592641616746465	19.358166355766446	4.584000057848789	1.0975774786398507	0.5141967843462516	1.2021835637470177	7.703833947781207	4.39444915467244
chr22	37178205	37252474	0.64	74269	4	19.7623	0.8443000000000005	1.9109999999999996	1.8939999999999997	14.114413054566645	5.353742882766658	2.0096657042133597	0.048592641616746465	0.5116508759062293	5.617014155392178	2.13059157618324	0.799772591643147	1.2021835637470177	0.4072362345459693	4.39444915467244
chr22	37178205	37374233	0.6	196028	4	19.418	0.5	1.9094999999999995	1.8954999999999997	8.760670171799987	0.0	1.0792027730002274	0.048592641616746465	1.633695801346424	5.035943725524023	1.5495211463150835	0.555956227124837	1.2021835637470177	0.6501504813761012	1.8212052281421514
chr22	38749453	38808809	0.55	59356	3	17.2541	0.18849999999999945	0.0505	0.0285	11.843128195211094	2.757988757788885	0.6559793765527766	0.8353501243863517	0.45345147715623474	4.713126820041714	1.0975774786398511	1.1051350359526453	0.6648768822687424	1.043369043141358	0.0
chr22	42093125	42353878	0.56	260753	4	23.99185	1.1229499999999994	17.9585	17.9185	15.412290117055534	3.0824580234111076	1.1248968031910984	0.6035835395576806	2.8168418591945565	6.262647966356797	1.0975774786398507	1.0458775996880372	1.9387887493755478	1.1209988354051919	2.809649643828268
chr22	43583653	43781506	0.62	197853	4	17.81145	1.418050000000001	5.1555	5.1105	14.601116952999977	0.3244692656222208	0.15743531561175866	0.11650079103172091	4.0764216396253135	8.586929685829423	2.9053521493407826	0.29760379453419045	0.5762259098801339	1.6222649829362954	1.9560115027140728
chr22	45898613	45973839	0.53	75226	3	19.852449999999997	3.4754500000000004	0.1625	0.08549999999999999	18.170278874844417	1.94681559373333	0.6556154570836905	1.6757739444579443	2.1469824313917436	7.231098682803724	0.7747605731575415	0.4668928205205013	0.6668960254221965	0.8544195682727246	0.0
chr22	45973839	46041575	0.55	67736	3	22.40985	0.9180499999999991	0.0435	0.0335	18.170278874844417	1.94681559373333	2.1460114414603066	0.6556154570836905	0.3276092950347117	7.231098682803724	0.7747605731575415	0.8540331502071247	0.4668928205205013	0.35538077151739206	0.0
chr22	48970870	49447960	0.51	477090	1	6.7787	6.7787	0.20750000000000002	0.1725	13.30323989051109	0.0	0.146901761458844	0.062088297864957974	0.14387374520283025	5.294197249909869	0.0	0.16347557979527108	0.1363738189883995	0.09330677023615644	0.0
chr22	49447960	51122450	0.55	1674490	0	0.0	0.0	0.07300000000000001	0.038000000000000006	9.896312601477764	3.4069272890333275	1.1440298504222761	0.0701241099540145	0.0	3.938366246884171	1.3558310030256981	0.9358565210740712	0.11162720453856534	0.0	3.1832998018672276
chr22	49935091	51122450	0.59	1187359	0	0.0	0.0	0.316	0.205	13.789943788944424	7.300558476499989	1.554358187253558	0.14387374520283025	0.0	5.487887393199255	2.905352149340782	1.2815245984419306	0.09330677023615644	0.0	3.1832998018672276
chr22	50051170	51122450	0.7	1071280	1	8.9672	8.9672	0.13150000000000006	0.020500000000000032	15.736759382677754	9.24737407023332	1.6355518952654744	0.8050306127654431	0.0	6.262647966356797	3.6801127224983237	1.3678314701714749	0.48500821264927085	0.0	3.23955319189626
chr22	50064134	51122450	0.51	1058316	1	6.7049	6.7049	4.392500000000002	4.281500000000001	8.922904804611099	2.4335194921666634	1.5770997531556818	6.4072918851657485	0.0	5.487887393199255	2.905352149340782	1.3387105881237344	3.745114361658384	0.0	3.23955319189626
chr22	50221027	51122450	0.66	901423	0	0.0	0.0	0.16100000000000003	0.05	15.898994015488864	9.40960870304443	1.7796040806993656	0.41361853699301016	0.0	6.327211347453259	3.744676103594786	1.5069656956496083	0.3720070144060059	0.0	3.2269531896122787
chr22	50323085	51122450	0.64	799365	1	12.66395	12.66395	0.2615	0.15049999999999997	10.058547234288874	3.5691619218444393	1.925631214916615	0.6358526830277327	0.0	4.002929627980633	1.4203943841221598	1.4518916122046848	1.9383311418953835	0.0	3.180534420794099
chr22	50354044	51122450	0.65	768406	0	0.0	0.0	2.715	2.604	23.361787124799964	16.87240181235553	1.890048272560423	2.8088040048695184	0.0	9.297126877890502	6.714591634032029	1.4653521267693046	1.1178000667884471	0.0	3.1106082095737873
chr22	50421812	50468567	0.55	46755	4	15.950800000000001	1.2623000000000006	0.2765	0.2675	15.574524749866644	4.218100453088883	1.2769189364664484	2.2024534025826643	1.8259384672043992	6.198084585260336	1.6786479085080077	1.3698401036828174	0.8764949623531	0.72665594931302	0.0
chr22	50421812	50496999	0.52	75187	4	15.7869	1.4262000000000006	9.554000000000002	9.010000000000002	13.627709156133314	6.164916046822214	1.4845309345238442	2.2024534025826643	0.8960426590960746	5.4233240121027935	2.4534084816655497	1.1266197081750557	0.8764949623531	0.883375201093873	0.0
chr22	50421812	50706114	0.55	284302	4	18.07375	0.8606499999999997	0.28850000000000003	0.2555	17.359105710788864	2.4335194921666643	1.2554121750267107	2.2024534025826643	1.507838047409301	6.908281777321415	0.9684507164469278	1.16453988456872	0.8764949623531	0.6000637521088181	2.984039879529875
chr22	50421812	51122450	0.68	700638	1	8.60655	8.60655	0.3275	0.2165	13.14100525769998	6.651619945255546	1.8598314261271047	2.2024534025826643	0.0	5.2296338688134085	2.647098624954935	1.5223083185804214	0.8764949623531	0.0	3.1106082095737873
chr22	50468567	51122450	0.63	653883	1	7.34425	7.34425	0.06000000000000001	0.05100000000000001	8.922904804611099	2.4335194921666634	1.901511777893528	1.2769189364664484	0.0	3.5509859603054004	0.9684507164469274	1.5332103475176129	1.3698401036828174	0.0	3.1106082095737873
chr22	50496999	51122450	0.75	625451	1	7.18035	7.18035	9.337500000000002	9.226500000000001	6.976089210877767	0.48670389843333206	1.9049472194701074	1.8259384672043992	0.0	2.7762253871478584	0.19369014328938539	1.5698750177311913	0.72665594931302	0.0	3.1946787017244302
chr22	50624463	51122450	0.71	497987	0	0.0	0.0	0.7469999999999999	0.6359999999999999	19.305921304522194	12.816535992077759	2.163184906163768	0.8960426590960746	0.0	7.683042350478957	5.100507106620484	1.7455904734114784	0.883375201093873	0.0	3.0736876250446308
chr22	50683318	50706114	0.53	22796	4	18.7213	0.21310000000000073	0.0235	0.0095	18.98145203889997	4.055865820277773	3.302196421493045	0.9482408238386226	1.507838047409301	7.553915588286033	1.6140845274115456	2.152490333098394	1.4392516523414818	0.6000637521088181	3.931633362004785
chr22	50683318	50781283	0.52	97965	4	17.09835	1.4098499999999996	0.04650000000000001	0.03250000000000001	26.930949046644404	3.89363118746666	3.007381138008241	0.9482408238386226	0.7769196652596562	13.81656355464283	4.64856343894525	1.7767863567198598	1.4392516523414818	0.7934513821237672	3.946924318590612
chr22	50683318	51122450	0.82	439132	1	9.2541	9.2541	0.06250000000000001	0.04850000000000001	14.76335158581109	8.273966273366655	2.326018710043345	0.9482408238386226	0.0	5.875267679778026	3.292732435919553	1.7866477666947616	1.4392516523414818	0.0	3.2323651945898195
chr22	50706114	51122450	0.83	416336	1	9.4672	9.4672	0.07200000000000001	0.03900000000000001	10.707485765533317	4.218100453088882	2.2725692194631226	3.302196421493045	0.0	4.26118315236648	1.6786479085080073	1.766616476718067	2.152490333098394	0.0	3.1764237411966216
chr22	50765506	51122450	0.84	356944	1	7.4672	7.4672	0.8984999999999995	0.7874999999999995	19.468155937333304	12.97877062488887	2.399813027373104	1.507838047409301	0.0	7.747605731575419	5.165070487716946	1.9607194716416194	0.6000637521088181	0.0	3.069965393680548
chr22	50781283	51122450	0.76	341167	1	7.84425	7.84425	0.09500000000000001	0.016	18.65698277327775	12.167597460833315	2.130367693809122	8.226386908087004	0.0	10.523831118723276	7.941295874864803	1.7894794386565611	5.663669863567419	0.0	2.9588838704333225
chr22	50919938	51122450	0.9	202512	1	7.7459	7.7459	0.14	0.028999999999999998	14.114413054566647	7.625027742122211	3.057040367026147	0.7769196652596562	0.0	5.617014155392178	3.0344789115337054	2.4714354223935966	0.7934513821237672	0.0	2.8370030599403044
chr22	50964234	51122450	0.93	158216	1	7.9426	7.9426	0.20450000000000002	0.09349999999999999	28.3910607419444	21.901675429499967	2.8957286434910317	3.633211932197534	0.0	11.29859169188082	8.716056448022346	2.15788010844725	3.591389087540228	0.0	2.3990852951617065
chr22	51021203	51122450	0.96	101247	0	0.0	0.0	3.781	3.6700000000000004	40.2341889371555	33.74480362471107	2.717610766221656	3.2122850288917317	0.0	16.01171851192253	13.429183268064058	2.040582135852695	2.366345551605475	0.0	2.40963624176346
chr22	51111553	51122450	0.8	10897	0	0.0	0.0	0.21200000000000002	0.10100000000000002	10.707485765533317	4.218100453088882	3.930434345428399	2.571333637913788	0.0	5.875267679778026	3.292732435919553	3.2231329096517602	1.8979561725755683	0.0	0.0
chr20	118483	247570	0.79	129087	3	19.35245	0.05734999999999957	3.0160000000000013	2.3960000000000012	13.627709156133312	3.5691619218444384	0.34184557797936393	-0.4694121881336287	1.1653895371456109	5.423324012102793	1.4203943841221602	0.1360418915788392	-0.4086218887245165	4.354396876024696	2.484906649788
chr20	118483	307709	0.87	189226	3	18.13935	1.2704500000000003	9.6655	4.253499999999997	17.521340343599974	7.4627931093111	0.6035808054866776	-0.4694121881336287	3.3838598500554853	14.462197365607448	10.459267737626815	1.4767014754076437	-0.4086218887245165	3.0536734302380593	3.51821866251793
chr20	118483	334941	0.8	216458	2	18.2541	1.1556999999999995	2.9465000000000012	2.4655000000000014	15.574524749866644	5.51597751557777	0.9533602497285063	-0.4694121881336287	2.652813736807655	6.198084585260335	2.1951549572797022	1.6750960844031155	-0.4086218887245165	1.0557217118175743	3.6850157802007892
chr20	118483	388758	0.91	270275	1	9.7049	9.7049	2.7115000000000014	2.7005000000000012	18.170278874844417	8.111731640555544	1.2917544345925838	-0.4694121881336287	0.22955120763951728	7.231098682803724	3.2281690548230912	1.5517666214138044	-0.4086218887245165	1.170186982777277	3.586546707822675
chr20	118483	626225	0.76	507742	3	17.5	1.9098000000000006	2.7100000000000013	2.7020000000000013	12.492066726455537	2.4335194921666625	0.7949702140733755	-0.4694121881336287	8.100129892012298	4.97138034442756	0.9684507164469274	1.373304780462888	-0.4086218887245165	3.2235519881733636	4.166286655898148
chr20	118483	633916	0.78	515433	2	18.07375	1.3360500000000002	4.188000000000001	1.2240000000000018	15.736759382677754	5.67821214838888	0.9039736792822936	-0.4694121881336287	7.951003350176009	6.2626479663567975	2.2597183383761648	1.400913123883859	-0.4086218887245165	3.164205142278975	4.166286655898148
chr20	118483	644363	0.8	525880	1	9.7049	9.7049	20.794000000000004	15.382	11.843128195211094	1.78458096092222	1.0439682007925746	-0.4694121881336287	1.0436483407212662	4.713126820041713	0.7101971920610799	1.4359422402529427	-0.4086218887245165	0.6948847672404384	3.819096101239969
chr20	118483	709030	0.73	590547	3	18.37705	1.03275	22.678999999999995	17.266999999999992	13.627709156133312	3.5691619218444384	1.0439331749754404	-0.4694121881336287	5.3520703607789155	5.423324012102793	1.4203943841221602	1.3547938073470103	-0.4086218887245165	2.1299259743162664	3.819096101239969
chr20	118483	719700	0.71	601217	3	18.819650000000003	0.5901499999999995	2.7205000000000013	2.6915000000000013	13.303239890511092	3.2446926562222185	1.1203911323727245	-0.4694121881336287	4.623987008957431	5.294197249909869	1.2912676219292365	1.368550338219494	-0.4086218887245165	1.840175739738607	3.819096101239969
chr20	118483	741874	0.66	623391	2	19.2377	0.17210000000000036	14.208500000000004	8.796500000000002	13.789943788944424	3.73139655465555	1.2450139372694735	-0.4694121881336287	0.49662758171801946	5.487887393199255	1.4849577652186223	1.3853260402320107	-0.4086218887245165	0.1976394020554579	3.819096101239969
chr20	118483	796755	0.75	678272	2	18.7213	0.6884999999999994	2.7065000000000015	2.705500000000001	8.922904804611097	1.1356424296777758	1.1844597767276563	-0.4694121881336287	3.490135287128738	3.5509859603054004	0.45194366767523264	1.2892267903886332	-0.4086218887245165	3.7699927775820417	3.663147129546744
chr20	118483	825389	0.75	706906	2	16.1885	3.2213000000000003	3.399500000000001	2.0125000000000015	16.71016717954442	6.651619945255545	1.277853682798371	-0.4694121881336287	0.24384180999567545	6.650028252935567	2.6470986249549346	1.38971292755156	-0.4086218887245165	0.09704001810964515	3.6823384512022854
chr20	118483	937164	0.72	818681	3	17.0164	2.3934000000000006	2.7550000000000012	2.6570000000000014	9.734077968666652	0.32446926562222167	1.136679431676724	-0.4694121881336287	1.3019527406334788	3.873802865787709	0.12912676219292374	1.2132235324723166	-0.4086218887245165	1.0249943614406885	3.483059033159463
chr20	118483	983020	0.65	864537	3	16.11475	3.2950500000000007	8.950500000000002	3.5385	13.303239890511092	3.2446926562222185	1.1454457110326344	-0.4694121881336287	1.2273385677152864	5.294197249909869	1.2912676219292365	1.2032396487671355	-0.4086218887245165	0.4884353378113031	3.483059033159463
chr20	118483	1099342	0.78	980859	1	9.7049	9.7049	2.739000000000001	2.6730000000000014	22.06391006231108	12.005362828022207	1.1551575461435315	-0.4694121881336287	0.8297953147231791	8.780619829118807	4.777690201138174	1.1184695981696446	-0.4086218887245165	0.33022783241915765	3.6514499708077723
chr20	118483	1166598	0.64	1048115	3	17.163899999999998	2.2459000000000007	5.463000000000001	0.050999999999997936	11.843128195211094	1.78458096092222	1.1342795296697599	-0.4694121881336287	0.5321084725265343	4.713126820041713	0.7101971920610799	1.0678892818901191	-0.4086218887245165	1.148634775690864	3.6514499708077723
chr20	118483	1247089	0.63	1128606	3	16.56555	2.8442500000000006	4.577500000000001	0.8345000000000025	11.35642429677776	1.2978770624888867	1.0913333194240982	-0.4694121881336287	1.18832965009416	4.519436676752328	0.516507048771695	1.0736479660912626	-0.4086218887245165	0.5388988457076279	3.487253901296141
chr20	118483	1294053	0.57	1175570	2	20.9262	1.516399999999999	20.08	14.667999999999994	14.114413054566645	4.055865820277772	1.0952083210604013	-0.4694121881336287	0.719458123685447	6.004394441970949	2.0014648139903164	1.052284748511963	-0.4086218887245165	0.9364273434235122	3.4353163865093794
chr20	118483	1447390	0.62	1328907	3	17.52455	1.88525	22.116999999999997	16.705	30.986814866922177	20.928267632633304	1.0518520831785305	-0.4694121881336287	4.032307501991679	12.33160578942421	8.328676161443575	1.0389164489063114	-0.4086218887245165	1.6047091884032116	3.6439177137558145
chr20	118483	1484405	0.68	1365922	3	16.4836	2.9262000000000006	2.7130000000000014	2.699000000000001	7.3005584764999885	2.7579887577888846	1.132619182125153	-0.4694121881336287	0.05475350415494798	2.905352149340782	1.097577478639851	1.0542488165323383	-0.4086218887245165	0.10300665225711088	3.508957798431525
chr20	118483	1745149	0.64	1626666	2	19.58195	0.17215000000000025	3.1310000000000016	2.281000000000001	6.651619945255545	3.406927289033328	0.9598443111088145	-0.4694121881336287	2.0666832205237053	2.6470986249549346	1.3558310030256981	0.901770872761595	-0.4086218887245165	0.8224634534581124	3.2203050610607598
chr20	118483	1757709	0.6	1639226	3	18.31145	1.09835	2.7590000000000012	2.6530000000000014	12.329832093644427	2.2712848593555526	0.9683250798998484	-0.4694121881336287	2.9919938429067203	4.9068169633310985	0.9038873353504657	0.9011632072008658	-0.4086218887245165	1.1907028442118446	3.2203050610607598
chr20	118483	1783736	0.66	1665253	1	9.7049	9.7049	2.844000000000001	2.5680000000000014	15.898994015488865	5.840446781199992	0.9999539236219612	-0.4694121881336287	0.3590276738261794	6.327211347453258	2.3242817194726255	0.9056885544799187	-0.4086218887245165	0.4508649257138856	3.2203050610607598
chr20	118483	1946410	0.62	1827927	2	20.688499999999998	1.2786999999999988	9.21	3.7979999999999983	9.085139437422209	0.973407796866665	0.9429155206883217	-0.4694121881336287	1.6892768037191381	3.615549341401862	0.38738028657877077	0.8652121136888556	-0.4086218887245165	0.7553591728040694	3.2100610753787007
chr20	118483	2083168	0.63	1964685	1	9.7049	9.7049	2.713500000000001	2.6985000000000015	45.42569718711104	35.36714995282217	0.9948683153321086	-0.4694121881336287	1.850620348042102	18.07774670700931	14.074817079028678	0.8575654586324362	-0.4086218887245165	0.7364784246445198	3.172880165780954
chr20	633916	719700	0.59	85784	4	17.483600000000003	0.7459000000000007	1.4964999999999995	1.4674999999999996	18.981452038899974	2.4335194921666616	2.4207349855243625	8.100129892012298	4.623987008957431	7.553915588286034	0.9684507164469283	1.1740986024256324	3.2235519881733636	1.840175739738607	0.0
chr20	1745149	1757709	0.51	12560	4	18.483600000000003	1.2705000000000002	0.47800000000000015	0.37200000000000016	8.922904804611099	5.67821214838888	2.0666832205237053	0.05475350415494798	2.9919938429067203	3.5509859603054004	2.259718338376164	0.8224634534581124	0.10300665225711088	1.1907028442118446	0.0
chr20	1946410	2153300	0.58	206890	4	20.7705	1.1966999999999999	6.533499999999999	6.4745	6.813854578066657	1.2978770624888871	1.7439693719943477	0.3590276738261794	1.0482752401329458	2.7116620060513963	0.5165070487716947	0.748958937751986	0.4508649257138856	0.41717475886599503	3.53790443198919
chr20	3657451	3691341	0.67	33890	4	22.598399999999998	3.2705	2.9354999999999998	1.9035000000000004	10.383016499911097	1.622346328111109	1.2637929496055846	0.15575351659445655	2.991910239928277	4.132056390173557	0.6456338109646182	0.5029428329733232	0.4654445170020878	1.8852268244229786	0.0
chr20	4065913	4152999	0.51	87086	3	20.6393	1.7540999999999993	1.2889999999999997	0.19100000000000006	13.952178421755534	0.9734077968666641	0.6259425926616592	1.9291288213186446	0.7905576902447827	5.552450774295717	0.38738028657877077	0.5871689804147368	0.767721892155901	0.5020415580134666	4.81218435537242
chr20	5186189	5203663	0.68	17474	4	18.08195	0.8524499999999993	2.5299999999999994	2.3689999999999993	4.055865820277772	0.4867038984333325	0.9655718102526915	0.6271851108217318	0.05753587743825332	1.6140845274115456	0.1936901432893855	0.3842618538418238	0.24959646794501747	0.08471945634773359	0.0
chr20	5186189	5429240	0.78	243051	4	19.9508	1.016399999999999	2.4849999999999994	2.4139999999999997	3.893631187466661	0.32446926562222167	0.12281855428385152	0.6271851108217318	0.37176875816980387	1.5495211463150838	0.12912676219292374	0.10625487012431437	0.24959646794501747	0.6754248722962567	3.29583686600433
chr20	5186189	5769149	0.6	582960	4	21.2213	2.2868999999999993	2.4794999999999994	2.4194999999999993	4.380335085899993	0.8111731640555542	0.2048248417541128	0.6271851108217318	0.36959706757286903	1.7432112896044694	0.32281690548230924	0.3588331184858932	0.24959646794501747	0.14708595761809276	2.401601733006715
chr20	6809609	7266796	0.62	457187	4	18.6885	1.2622999999999998	0.4215	0.3115	6.651619945255545	2.7579887577888846	0.05677663898968636	0.03402978416162906	0.06017728168071348	2.6470986249549346	1.097577478639851	0.022595001553924087	0.14069251448676187	0.11903729490563358	0.0
chr20	15634951	15883581	0.54	248630	3	14.459	1.3114999999999997	0.0665	0.05550000000000001	5.029273617144437	0.8111731640555542	0.27666606729642845	0.02096451861141395	0.06566288134061592	2.0014648139903164	0.322816905482309	0.11010285800144719	0.04171551354846985	0.16216837682925847	0.0
chr20	15689759	15883581	0.56	193822	4	18.7377	2.967199999999999	0.09000000000000001	0.031999999999999994	4.380335085899993	1.4601116952999977	0.14731710215948401	0.8362609938717055	0.06566288134061592	1.7432112896044691	0.5810704298681564	0.05862675585319149	0.33280093348691664	0.16216837682925847	0.0
chr20	16782736	16802218	0.58	19482	4	15.368849999999998	2.0737499999999995	4.276	3.5869999999999997	5.191508249955548	0.6489385312444433	1.1325279777389938	0.24572454830737253	0.05105857490551546	2.066028195086778	0.25825352438584726	0.4507042310398731	0.3524962357161341	0.0888974783359608	0.0
chr20	18612997	19037439	0.6	424442	4	19.45905	1.3606499999999997	0.5240000000000001	0.47300000000000014	4.380335085899993	0.16223463281111083	0.04280980410714401	0.9094938500193385	0.11299113887396973	1.7432112896044694	0.06456338109646176	0.05476087944813722	0.36194490058145784	0.06571996602485985	2.5616629086117277
chr20	20818294	20840761	0.52	22467	3	20.93445	0.6885500000000011	6.866	6.8389999999999995	7.787262374933322	0.3244692656222221	1.559740093790891	2.163128437481478	0.20508138278085203	3.0990422926301675	0.12912676219292374	0.6207188461670785	0.8608450812861577	0.12436541292692073	0.0
chr20	21552607	21748339	0.53	195732	3	22.418000000000003	0.5	0.08200000000000002	0.07	9.40960870304443	0.6489385312444433	0.2055575426458397	0.9027208309315471	1.1271457855788467	3.7446761035947858	0.25825352438584703	0.3166617919022099	0.3592494895896025	0.4485623177039299	0.0
chr20	30410593	30619084	0.65	208491	4	21.040950000000002	0.614749999999999	6.263499999999999	0.6325000000000003	14.763351585811089	0.8111731640555551	1.4442229088901766	2.3628620831873723	0.1584992326268004	5.875267679778026	0.3228169054823091	1.11728889494527	1.70402647351756	0.6125730609146597	2.776507041502439
chr20	32379821	32717452	0.54	337631	4	18.41805	0.8278499999999998	4.562500000000001	4.493500000000001	7.4627931093111	0.6489385312444433	2.010448399826106	2.226945933404777	0.36277591232514284	2.9699155304372438	0.2582535243858475	1.3263344043795127	0.8862420833844399	0.8633975297210159	4.888692069680653
chr20	32450627	32717452	0.63	266825	4	19.9508	0.7049000000000003	14.489499999999996	5.433499999999995	12.329832093644427	4.2181004530888835	2.329928278580256	0.8248519590430178	0.36277591232514284	4.9068169633310985	1.6786479085080073	1.236945579181534	1.6704815152489627	0.8633975297210159	4.765757635564944
chr20	32503714	32717452	0.54	213738	4	18.61475	0.6311499999999999	4.605	4.4510000000000005	5.67821214838888	2.433519492166663	2.732526168112358	0.7334434395363574	0.36277591232514284	2.259718338376164	0.9684507164469274	1.4740911758823123	0.2918833511622589	0.8633975297210159	4.765757635564944
chr20	33891677	34034989	0.53	143312	4	19.041	3.1721000000000004	13.7475	13.705499999999999	13.303239890511092	5.1915082499555485	0.38942107909332185	0.6704979371366969	0.5753547663102629	5.294197249909869	2.066028195086778	0.3892399887472299	1.044273806918938	1.1721078653400707	1.8126931029743982
chr20	34580813	34787716	0.68	206903	4	15.87705	2.155750000000001	3.1560000000000006	2.9020000000000006	5.840446781199992	1.9468155937333305	0.10663890838852544	2.957052130774183	0.3309682791027855	2.3242817194726255	0.7747605731575419	0.5317274345387497	1.1767973356438775	0.44474563069839107	2.741012943391679
chr20	37274812	37359883	0.54	85071	4	18.319699999999997	2.516399999999999	12.6745	12.2365	14.438882320188867	2.757988757788884	1.8917933931495101	0.4666314547620824	10.55433321293261	5.746140917585102	1.0975774786398511	0.7528637731740562	0.1857020533986588	4.20023410315226	1.09861228866811
chr20	37435646	37522556	0.53	86910	4	17.6885	4.5081999999999995	15.233000000000002	15.226	9.085139437422209	4.542569718711105	0.3434722406770728	2.6931947957009204	5.8349515357468045	3.615549341401862	1.8077746707009308	0.35658063429181536	1.0717918791377672	2.322094815109081	0.0
chr20	38788835	38880038	0.52	91203	4	17.3525	0.5	1.7294999999999998	0.9224999999999995	8.436200906177765	2.595754124977774	0.5549949610985011	0.08166572443002651	0.16880622971894124	3.3572958170160145	1.033014097543389	0.22086745942673036	0.03249993665059987	0.06717863351341384	0.0
chr20	41867576	42037897	0.52	170321	3	14.4754	0.9836000000000009	2.401	2.3	4.055865820277772	0.4867038984333325	0.26670637905549544	0.5840802308297017	0.544533339039307	1.6140845274115456	0.1936901432893855	0.1061392705949901	0.23244232061025624	0.2167041209324071	0.0
chr20	42378507	42709478	0.64	330971	4	21.2951	1.0	0.025500000000000002	0.021500000000000005	9.57184333585554	0.8111731640555542	0.1176426692207674	0.6557216688439979	0.2848824721029201	3.809239484691248	0.3228169054823091	0.13733112656972704	0.8990816343706527	0.7416463019677707	2.238668407239105
chr20	43313913	43439222	0.56	125309	4	21.483600000000003	4.434400000000002	0.4055	0.3935	11.843128195211094	4.380335085899993	0.2796501503259937	0.7562785160841083	0.5291685937172713	4.713126820041714	1.7432112896044694	0.42867418200014556	0.6635039561760611	1.108184199606411	1.8444397270569701
chr20	43767458	43858322	0.75	90864	4	18.71315	0.40165000000000006	0.24200000000000002	0.194	10.058547234288874	1.2978770624888876	0.5142143670716668	1.0869992148148133	0.42176660334874333	4.002929627980633	0.5165070487716945	0.2046382919063766	0.4325854679829938	0.6042510092089342	0.3465735902799725
chr20	43935253	44065675	0.51	130422	4	18.13935	3.9262499999999996	0.2720000000000001	0.11500000000000005	10.383016499911095	2.2712848593555517	1.890759548794594	0.42176660334874333	1.2873465675661955	4.132056390173557	0.9038873353504657	1.0177907985947579	0.6042510092089342	0.5123163014260297	3.1777625082132284
chr20	43935253	44116084	0.57	180831	4	18.14755	3.91805	1.134	0.7469999999999999	8.922904804611097	0.8111731640555542	1.7010184305227878	0.42176660334874333	0.10659795970321294	3.5509859603054004	0.3228169054823091	0.8683142980274132	0.6042510092089342	0.04242204378418312	3.0817703297721173
chr20	44616080	44642547	0.71	26467	3	20.60655	2.83605	4.2555	4.1395	11.843128195211094	6.002681414011103	1.4711267568922284	12.718542550339167	17.73863866727408	6.133521204163873	3.8092394846912474	1.5221804437296325	5.061509342614762	7.059321851093776	3.58351893845611
chr20	44616080	44803107	0.51	187027	4	20.7787	2.6639	4.276	4.119	7.949497007744432	2.1090502265444413	2.040218023984413	12.718542550339167	0.12365762990376734	3.163605673726629	0.8393239542540036	1.717759384131671	5.061509342614762	0.6144745006528342	3.2571042371611516
chr20	48581802	48687967	0.61	106165	4	20.87705	4.94265	4.251	4.191	12.97877062488887	5.191508249955548	0.8924318331059082	2.384728178606726	1.0741661625720444	5.165070487716946	2.066028195086778	0.7151748332260076	0.9490335789530183	1.3390131860029082	3.43398720448515
chr20	48595775	48687967	0.58	92192	4	25.811500000000002	0.00820000000000043	4.2275	4.2145	14.601116952999977	3.5691619218444393	0.5771971490155802	2.972308451989149	1.0741661625720444	5.810704298681564	1.4203943841221602	0.6442892074013459	1.182868786995937	1.3390131860029082	3.43398720448515
chr20	49575283	49598040	0.61	22757	1	10.63935	10.63935	0.12400000000000001	0.11	15.087820851433312	10.869720398344429	1.8820557657922075	9.014018360618794	2.8814270337526824	6.00439444197095	4.325746533462943	0.7489885577829204	3.5872457843494296	1.146701345195643	0.0
chr20	49575283	49604346	0.56	29063	1	8.9918	8.9918	0.13	0.10400000000000001	18.008044242033307	7.949497007744434	2.0988962576808206	9.014018360618794	8.52264487563059	7.166535301707262	3.1636056737266296	0.8352830503481969	3.5872457843494296	3.3916973183882386	0.0
chr20	49836769	49923322	0.57	86553	4	18.2623	0.7212999999999994	0.04	0.013999999999999997	10.869720398344427	2.4335194921666625	0.4648503106438309	0.35434107556952876	3.6364649329869874	4.325746533462942	0.9684507164469272	0.42369415806257804	0.35026216356664874	1.4471784923119013	0.0
chr20	49836769	49934743	0.56	97974	4	19.09015	1.5491499999999991	0.06	0.006000000000000002	8.436200906177765	0.0	0.8345709569559258	0.35434107556952876	0.2718570279025079	3.357295817016015	0.0	0.5430035113753091	0.35026216356664874	0.10818903825952382	0.0
chr20	57917119	58071018	0.52	153899	1	10.0082	10.0082	0.20550000000000002	0.2015	5.191508249955548	0.32446926562222167	0.3541987707817026	0.5214364547890468	1.6804913280620557	2.066028195086778	0.12912676219292352	0.24835458066072816	0.20751241559704486	0.6687733695510859	0.0
chr20	61273755	62917623	0.53	1643868	1	11.36885	11.36885	3.893499999999999	1.9655000000000002	22.55061396074441	0.4867038984333334	1.382460596847217	0.2732099553179181	0.0	8.974309972408193	0.19369014328938583	1.0799131844091585	0.23648221095331218	0.0	3.4206902904253838
chr20	61436463	62917623	0.55	1481160	1	11.36885	11.36885	2.9419999999999997	2.9169999999999994	18.170278874844417	3.89363118746666	1.465978237019571	0.6221845937147109	0.0	7.231098682803724	1.5495211463150835	1.1089230164830193	0.815831498969476	0.0	3.398971465184068
chr20	61661127	62917623	0.64	1256496	1	11.36885	11.36885	3.0469999999999997	2.812	15.736759382677754	6.3271506796333234	1.457469450895044	0.5456704067642997	0.0	6.262647966356797	2.517971862762011	1.1193419587530118	0.21715663181488107	0.0	3.265086912762955
chr20	61703391	62917623	0.57	1214232	1	11.36885	11.36885	2.9364999999999997	2.9225	21.577206163877747	0.4867038984333316	1.440859967646232	1.9346549057543034	0.0	8.586929685829421	0.19369014328938494	1.1315043169120134	0.7699210692934119	0.0	3.3707686017431917
chr20	61733814	62917623	0.53	1183809	2	18.459	4.2787	2.9399999999999995	2.9189999999999996	22.55061396074441	0.4867038984333334	1.424167500139857	2.09039135068716	0.0	8.974309972408193	0.19369014328938583	1.1296051552825812	1.2054038215425933	0.0	3.3851665645594426
chr20	61766301	62917623	0.59	1151322	1	11.36885	11.36885	3.2514999999999996	2.6074999999999995	22.063910062311077	0.0	1.3707881096569738	3.315904706084822	0.0	8.780619829118807	0.0	1.1148228003961194	1.6534839496492824	0.0	3.4560091799278503
chr20	61847289	62917623	0.6	1070334	1	11.36885	11.36885	18.9145	13.0555	22.063910062311077	0.0	1.4223689000811564	0.689098553946537	0.0	8.780619829118807	0.0	1.1784267463244915	0.27423572748040287	0.0	3.4095188947212027
chr20	61904050	62917623	0.66	1013573	1	11.36885	11.36885	4.318	1.5409999999999995	21.577206163877747	0.4867038984333316	1.414949050586608	1.5548640836004353	0.0	8.586929685829421	0.19369014328938494	1.209767558709637	0.6187783745260872	0.0	3.450380071002915
chr20	61966834	62917623	0.66	950789	3	19.1967	3.5410000000000004	16.1765	10.317500000000003	18.170278874844417	3.89363118746666	1.4128295128319721	1.4470469287433436	0.0	7.231098682803724	1.5495211463150835	1.2309828705597772	0.8884868958228692	0.0	3.4376279213088248
chr20	61992643	62917623	0.59	924980	1	11.36885	11.36885	3.0004999999999997	2.8584999999999994	33.25809972627773	11.194189663966652	1.332983642202472	4.274460471601201	0.0	13.235493124774674	4.454873295655866	1.2178661953459164	1.7010771105271045	0.0	3.50497515033578
chr20	62013261	62917623	0.54	904362	2	20.56555	2.1721500000000002	2.9689999999999994	2.8899999999999992	14.601116952999977	7.462793109311099	1.2442577343783405	5.22474518316896	0.0	5.810704298681563	2.9699155304372438	1.1982279090928358	2.079255264722604	0.0	3.50497515033578
chr20	62127617	62151945	0.6	24328	4	19.9754	1.4179999999999993	4.5475	4.5445	23.686256390422184	16.223463281111083	3.200946388907153	0.18159111021566154	1.2459385270288226	9.426253640083427	6.4563381096461825	2.016942191438301	0.5284490949866055	1.4145950306117827	1.6094379124341003
chr20	62127617	62427233	0.55	299616	4	22.418	1.0245999999999995	4.553	4.539000000000001	13.952178421755534	6.489385312444433	1.1999090379332935	0.18159111021566154	6.26547173249621	5.552450774295716	2.5825352438584726	1.4687600313517428	0.5284490949866055	2.493425923953258	3.1086601969756034
chr20	62127617	62917623	0.67	790006	3	22.06555	0.6721500000000002	7.4755	1.6165000000000007	14.763351585811089	7.3005584764999885	1.398082267954981	0.18159111021566154	0.0	5.875267679778025	2.9053521493407817	1.2951806234594763	0.5284490949866055	0.0	3.588989764652464
chr20	62151945	62917623	0.51	765678	2	20.647550000000003	2.0901499999999995	2.9309999999999996	2.9279999999999995	30.986814866922174	8.922904804611095	1.3407996003916915	3.200946388907153	0.0	12.33160578942421	3.5509859603054013	1.2722479867299517	2.016942191438301	0.0	3.4973487823600737
chr20	62258197	62917623	0.67	659426	1	11.36885	11.36885	14.853499999999999	8.9945	29.039999273188847	6.9760892108777695	1.356084376495381	1.2459385270288226	0.0	11.556845216266666	2.776225387147859	1.2493118906304164	1.4145950306117827	0.0	3.6133402120589233
chr20	62427233	62917623	0.64	490390	2	23.09015	0.35244999999999926	2.9364999999999997	2.9225	21.25273689825552	0.8111731640555551	1.5191611449430475	0.8829826911795239	0.0	8.457802923636498	0.3228169054823091	1.189127955429848	1.4239113841288817	0.0	4.00527538997241
chr20	62439869	62917623	0.71	477754	1	11.36885	11.36885	3.0409999999999995	2.8179999999999996	21.25273689825552	0.8111731640555551	1.3936271241199425	6.26547173249621	0.0	8.457802923636498	0.3228169054823091	1.1546308939080987	2.493425923953258	0.0	4.00527538997241
chr20	62541074	62587346	0.57	46272	4	15.7787	1.6966999999999999	0.1315	0.1305	13.14100525769998	8.922904804611097	2.5243978134508955	0.5386180191149967	5.8196555922695445	5.229633868813408	3.5509859603054	1.004616925774821	2.0261182586074082	2.3160075955626716	0.0
chr20	62541074	62917623	0.74	376549	3	18.40985	4.32785	3.0604999999999993	2.7984999999999998	13.14100525769998	8.922904804611097	1.6234277515868207	0.5386180191149967	0.0	5.229633868813408	3.5509859603054	0.9204014078534456	2.0261182586074082	0.0	4.091745336309421
chr20	62569954	62917623	0.75	347669	3	18.2295	4.5082	3.1774999999999998	2.6814999999999998	20.76603299982219	1.2978770624888867	1.6537555510631576	1.258329561969835	0.0	8.264112780347112	0.5165070487716941	0.9552592619997745	0.5007686068423631	0.0	4.091745336309421
chr20	62587346	62917623	0.62	330277	2	20.10655	2.63115	2.9299999999999997	2.9289999999999994	22.063910062311077	0.0	1.4972013213401658	4.6267466579065655	0.0	8.780619829118807	0.0	0.9086027647591403	1.841273977911975	0.0	4.10773730666793
chr20	62601173	62917623	0.77	316450	1	11.36885	11.36885	8.453999999999999	2.595	21.25273689825552	0.8111731640555551	1.3083355441110915	5.8196555922695445	0.0	8.457802923636498	0.3228169054823091	0.8471074682019576	2.3160075955626716	0.0	4.141190064100997
chr20	62612329	62917623	0.74	305294	3	19.58195	3.1557499999999994	2.9684999999999997	2.8904999999999994	24.335194921666627	2.2712848593555517	1.03730175911511	8.725419477112451	0.0	11.29859169188082	2.5179718627620113	0.708878829702975	4.629858809355455	0.0	3.8500885959791753
chr20	62733650	62751929	0.52	18279	4	16.9754	2.2048999999999994	0.0335	0.0195	11.518658929588872	7.3005584764999885	1.8460968118995054	1.0162982578155824	0.3076813992743168	4.584000057848789	2.9053521493407817	0.7346782246328606	0.9706778473631636	0.2831559415123674	0.0
chr20	62733650	62917623	0.85	183973	3	20.959	1.7787000000000006	2.9364999999999997	2.9225	20.441563734199967	1.6223463281111083	1.0511525186350397	1.0162982578155824	0.0	8.134986018154189	0.6456338109646182	0.5362354601783613	0.9706778473631636	0.0	3.9287403934712657
chr20	62751929	62917623	0.85	165694	2	18.7541	3.9836	2.9559999999999995	2.9029999999999996	13.14100525769998	8.922904804611097	0.9634560013406225	1.8460968118995054	0.0	5.229633868813408	3.5509859603054	0.5143436880474224	0.7346782246328606	0.0	3.9287403934712657
chr20	62886913	62917623	0.79	30710	3	17.9426	4.7951	2.9804999999999997	2.8784999999999994	22.3883793279333	0.32446926562222345	3.845874721149095	0.3076813992743168	0.0	8.90974659131173	0.12912676219292418	1.5305158397337744	0.2831559415123674	0.0	0.0
chr21	15352430	15749164	0.88	396734	1	9.56555	9.56555	9.6535	9.343499999999999	5.515977515577769	0.6489385312444433	0.06215666967612772	-0.3485298720733146	14.748602982828261	2.1951549572797022	0.25825352438584726	0.4087958514125638	-0.31472680083079496	5.8693982814965295	3.01859653737586
chr21	15352430	15755500	0.81	403070	2	16.6311	2.5	14.9375	4.059500000000001	45.587931819922154	39.42301577309994	0.2897981383481773	-0.3485298720733146	0.24184652831162406	18.142310088105774	15.688901606440226	0.4933515612104657	-0.31472680083079496	0.2070462082594266	3.01859653737586
chr21	15352430	16855639	0.67	1503209	3	20.9836	1.8524999999999991	9.5035	9.4935	8.436200906177765	2.271284859355552	0.25470425831286375	-0.3485298720733146	0.04145014101504993	3.3572958170160154	0.903887335350466	0.28381603774686004	-0.31472680083079496	0.11183061689073417	2.039816397590277
chr21	28088358	28337861	0.59	249503	4	16.5738	2.049200000000001	16.4585	15.179500000000003	8.436200906177765	1.6223463281111083	0.12484438864355653	0.20921805350568698	0.0261441660949877	3.3572958170160145	0.6456338109646182	0.1097176129541521	0.16462979178845194	0.2523623035068336	1.1989476363991851
chr21	30848851	31222057	0.63	373206	4	17.352449999999997	0.7786500000000007	0.6049999999999992	0.5659999999999993	4.867038984333326	0.32446926562222167	0.06607520829592464	0.5548823263812078	0.03481380083499038	1.9369014328938547	0.12912676219292374	0.02629548808610311	0.2644060497748387	0.0526474974964353	0.0
chr21	32947703	32977010	0.62	29307	4	19.7541	5.278700000000001	1.1015000000000001	0.8245000000000001	6.651619945255545	1.7845809609222196	2.1257071347960066	0.10344274469844036	0.5308958752825754	2.6470986249549346	0.7101971920610801	0.8459527874242107	0.38024739789056317	0.8126035190391973	0.0
chr21	34312750	34569274	0.67	256524	4	18.76225	0.6311499999999999	0.016000000000000004	0.007000000000000003	9.57184333585554	0.4867038984333325	0.12648690400205118	0.5231762042612828	3.3657216588982988	3.8092394846912474	0.19369014328938539	0.46914184389688623	0.2082047715153963	1.339432686860831	1.621540197236021
chr21	35240674	35720387	0.58	479713	4	17.2623	4.3607000000000005	11.8505	7.6555	6.813854578066657	1.2978770624888871	0.06493267745450569	0.7809151905836723	2.4403242424581326	2.7116620060513963	0.5165070487716947	0.41129944910975386	1.1955337505452255	0.9711587552837764	3.234616774573308
chr21	35702390	35720387	0.63	17997	4	21.795099999999998	0.1720999999999986	9.758000000000001	9.748	5.67821214838888	0.16223463281111083	0.9375119082266783	0.030920842438593762	2.4403242424581326	2.259718338376164	0.06456338109646187	0.37309505106584595	0.4127885994783705	0.9711587552837764	0.0
chr21	35702390	35975443	0.53	273053	4	19.459	2.5081999999999987	0.010500000000000002	0.0005000000000000013	5.67821214838888	0.16223463281111083	0.3232179842347248	0.030920842438593762	0.5645398270939047	2.259718338376164	0.06456338109646187	0.12862879849873554	0.4127885994783705	1.9471050120435056	1.510342443070261
chr21	35702390	36003031	0.69	300641	4	19.86885	2.09835	10.004	9.993999999999998	5.029273617144437	0.8111731640555542	0.3453626251878851	0.030920842438593762	0.4966207949321337	2.0014648139903164	0.322816905482309	0.2954993244059575	0.4127885994783705	0.19763670116578982	1.510342443070261
chr21	35734215	35975443	0.54	241228	4	19.5246	2.5738000000000003	0.011000000000000001	1.734723475976807e-18	7.949497007744432	2.433519492166663	0.15602846606603596	2.4403242424581326	0.5645398270939047	3.1636056737266296	0.9684507164469276	0.06209355636318811	0.9711587552837764	1.9471050120435056	1.510342443070261
chr21	35734215	36003031	0.64	268816	4	19.93445	2.1639500000000016	10.004499999999998	9.9935	7.3005584764999885	3.0824580234111063	0.1979530964006769	2.4403242424581326	0.4966207949321337	2.905352149340782	1.2267042408327746	0.25554817230609556	0.9711587552837764	0.19763670116578982	1.510342443070261
chr21	36065753	36118154	0.51	52401	1	12.5492	12.5492	10.075	10.062999999999999	6.813854578066657	0.9734077968666655	0.520131644668358	0.4966207949321337	1.2031888945977522	2.7116620060513963	0.387380286578771	0.20699314944763625	0.19763670116578982	0.4788246614604792	0.0
chr21	39591132	39728042	0.71	136910	4	17.131149999999998	0.8524499999999993	2.1805	2.1645	5.191508249955548	2.2712848593555517	0.1232371763374153	0.13308477420334577	0.06868709811801153	2.066028195086778	0.9038873353504655	0.04904383634527813	0.22039365338564634	0.20774541931490983	0.0
chr21	41239138	41515904	0.56	276766	3	16.3033	3.2048999999999994	0.053500000000000006	0.02950000000000001	7.625027742122211	0.8111731640555542	0.11254651763487308	0.305546071138572	0.11777614545121211	3.0344789115337054	0.32281690548230935	0.044789349741372386	0.3807351133214607	0.08734965784776862	0.0
chr21	43565700	43678880	0.77	113180	4	20.39345	1.6721500000000002	0.28049999999999997	0.14449999999999996	5.515977515577769	0.32446926562222167	0.18347793779662655	1.014146523699361	0.5342104726042067	2.1951549572797022	0.12912676219292352	0.5430671391043617	0.4035927925049647	0.21259600204244583	1.9459101490553101
chr21	46238235	48081451	0.55	1843216	1	6.6967	6.6967	0.514	0.38800000000000007	34.06927289033328	23.361787124799967	1.2026664388389743	0.6831198231354039	0.0	13.558310030256983	9.297126877890502	0.8344968746159466	0.5571378357577378	0.0	3.6353610399377003
chr21	46312947	48081451	0.53	1768504	3	15.7377	2.3443000000000005	0.4830000000000001	0.41900000000000004	7.949497007744432	2.7579887577888846	1.218247696206258	0.833843278181103	0.0	3.1636056737266296	1.0975774786398513	0.8072503555575582	1.4794478589402325	0.0	3.587845914368724
chr21	46494220	48081451	0.55	1587231	1	6.6967	6.6967	0.5235000000000001	0.37850000000000006	17.03463644516664	6.3271506796333234	1.2927819805654819	0.5019456718139921	0.0	6.779155015128492	2.5179718627620105	0.8704822142865676	0.2381703830535273	0.0	3.6628639210839973
chr21	46654280	48081451	0.64	1427171	3	15.5	2.1066000000000003	0.5465000000000001	0.35550000000000004	9.734077968666652	0.973407796866665	1.3832056649452638	0.48652145288849946	0.0	3.87380286578771	0.3873802865787712	0.9463939027194227	0.19361753671311804	0.0	3.745000961429993
chr21	46677836	48081451	0.62	1403615	1	6.6967	6.6967	0.561	0.3410000000000001	9.085139437422209	1.6223463281111088	1.3759051228317336	1.8182179938076612	0.0	3.6155493414018625	0.6456338109646187	0.9501331917431172	0.7235834865624861	0.0	3.745000961429993
chr21	46859972	48081451	0.54	1221479	2	17.09835	3.70495	0.4625000000000001	0.43950000000000006	20.44156373419997	9.734077968666654	1.5024393922116435	0.5273142191778541	0.0	8.13498601815419	3.8738028657877086	0.9801751311752295	0.7486595778743762	0.0	3.902268358680332
chr21	46951637	48081451	0.57	1129814	2	14.2049	0.8115000000000006	18.450999999999997	17.548999999999996	12.654301359266647	1.946815593733331	1.5634526409191027	0.7504225638129166	0.0	6.327211347453259	2.066028195086778	1.0190121663496001	0.5014905071802849	0.0	3.9155024686280284
chr21	47393168	48081451	0.72	688283	1	6.6967	6.6967	0.5335000000000001	0.36850000000000005	15.898994015488865	5.1915082499555485	2.37972004663921	0.2419462184235659	0.0	6.327211347453259	2.066028195086778	1.2299520007566764	0.7023914199258018	0.0	3.87270549295209
chr21	47442568	48081451	0.66	638883	1	6.6967	6.6967	2.7575000000000003	1.8555000000000001	22.226144695122187	11.518658929588872	2.4154279066735014	1.917915497200177	0.0	8.845183210215271	4.584000057848789	1.150428999366271	2.2584113873418223	0.0	3.8378112208519433
chr21	47518049	48081451	0.68	563402	1	6.6967	6.6967	5.3545	4.452499999999999	12.654301359266647	1.946815593733331	2.540918207470407	1.4787486569341195	0.0	5.035943725524023	0.7747605731575415	1.1945443653901087	0.8211450014255687	0.0	4.2042345799713585
chr21	47581623	48081451	0.67	499828	2	13.254100000000001	0.13929999999999954	8.364500000000001	7.462500000000001	15.250055484244422	4.542569718711105	2.705706561283922	1.2657435095213607	0.0	6.068957823067413	1.807774670700931	1.1935418610628201	1.2105507010253012	0.0	4.248395826954888
chr21	47648833	48081451	0.77	432618	2	14.55735	1.1639499999999998	8.134	7.231999999999999	32.93363046065551	22.226144695122187	2.8830512300732294	1.564172624038087	0.0	13.10636636258175	8.84518321021527	1.2165945076218667	1.0451563551993819	0.0	4.398870055298579
chr21	47705989	48081451	0.87	375462	1	6.6967	6.6967	0.45150000000000007	0.45050000000000007	18.008044242033307	7.3005584764999885	2.862186340404085	3.0201142366684506	0.0	7.166535301707263	2.905352149340782	1.2188323857320351	1.2018937204604132	0.0	4.531664321271341
chr21	47744198	48081451	0.84	337253	3	13.83605	0.44265000000000043	11.5165	10.6145	59.053406343244355	48.34592057771104	2.3051784874585053	7.778634544477875	0.0	23.501070719112107	19.239887566745622	0.9357538904012874	3.7174340708266644	0.0	4.132899751911451
chr21	47878814	48081451	0.84	202637	2	13.418	0.0246000000000004	1.8979999999999997	0.9959999999999996	39.585250405911054	28.877764640377734	1.8894561873410167	2.930963830425964	0.0	15.753464987536685	11.492281835170203	0.7519336517400569	1.2124578609664192	0.0	3.4132726117782983
chr21	48017914	48081451	0.94	63537	1	6.6967	6.6967	0.6055	0.29650000000000004	20.279329101388857	9.57184333585554	4.330546567317374	0.7744341925706515	0.0	8.070422637057728	3.809239484691247	1.7233973014086161	0.30819615419159346	0.0	3.4132726117782983
chr21	48055497	48081451	0.87	25954	1	6.6967	6.6967	3.842	2.94	24.49742955447774	13.789943788944422	4.7506481057426315	4.10950084975062	0.0	9.749070545565736	5.487887393199254	1.8905821697353389	1.6354292846188878	0.0	0.0
chr7	362280	372885	0.73	10605	3	21.78685	0.4098500000000005	0.9494999999999998	0.5014999999999998	18.81921740608886	3.2446926562222167	9.178762818167518	-0.32778676922743294	2.591513466577919	7.489352207189571	1.291267621929236	3.6528079828266944	-0.311243865053698	1.0313264724067235	0.0
chr7	362280	389412	0.86	27132	1	10.6885	10.6885	0.2335	0.2145	16.061228648299974	6.002681414011102	5.166251022733296	-0.32778676922743294	0.22229822341355787	6.39177472854972	2.388845100569087	2.0559767531823314	-0.311243865053698	0.08846646777341496	0.0
chr7	362280	622950	0.74	260670	1	10.6885	10.6885	0.306	0.14200000000000002	22.3883793279333	0.32446926562222345	0.736892642990583	-0.32778676922743294	0.42093897320787904	8.90974659131173	0.12912676219292418	0.2932560065147919	-0.311243865053698	0.7241106540499997	1.7419155579044014
chr7	362280	814114	0.69	451834	4	19.55735	1.8196499999999993	0.23450000000000001	0.21350000000000002	18.170278874844417	3.89363118746666	0.6032175159962868	-0.32778676922743294	1.0671972870098623	7.231098682803724	1.5495211463150835	0.47554396590124903	-0.311243865053698	1.5825318506371606	2.051236919021129
chr7	362280	916271	0.63	553991	4	17.4426	3.9343999999999992	18.702500000000004	18.254500000000004	31.3112841325444	9.247374070233322	0.6887762732097322	-0.32778676922743294	0.8351100868576727	12.46073255161713	3.6801127224983246	0.6796746491451402	-0.311243865053698	1.021646738947986	2.6599945116269743
chr7	362280	1084118	0.68	721838	3	17.1967	4.180299999999999	0.6280000000000001	0.18000000000000008	27.579887577888847	5.515977515577772	0.7228028714483479	-0.32778676922743294	12.10022604381997	10.97577478639851	2.1951549572797022	0.759192476354484	-0.311243865053698	4.815442251039369	2.6159187366937
chr7	362280	1099349	0.83	737069	1	10.6885	10.6885	1.1959999999999995	0.7479999999999996	45.75016645273327	23.686256390422187	0.957909126545757	-0.32778676922743294	31.95490566375704	18.206873469202232	9.426253640083427	0.8430119563736211	-0.311243865053698	12.716870106721977	2.6370305075554272
chr7	362280	1105482	0.6	743202	4	19.1721	2.2049000000000003	0.297	0.151	16.061228648299974	6.002681414011102	1.2137003915890652	-0.32778676922743294	2.210929553286326	6.39177472854972	2.388845100569087	0.9409965850964804	-0.311243865053698	0.8798681567113521	2.4486711855871826
chr7	362280	1126615	0.71	764335	3	22.4508	1.0738000000000003	0.23750000000000002	0.2105	18.170278874844417	3.89363118746666	1.2412726522786164	-0.32778676922743294	1.8398311797020956	7.231098682803724	1.5495211463150835	0.9393064530508947	-0.311243865053698	1.7107777939279192	2.3647965412318728
chr7	362280	1199980	0.73	837700	1	10.6885	10.6885	0.2675	0.1805	33.25809972627773	11.194189663966652	1.29369386078336	-0.32778676922743294	9.519215672068535	13.235493124774674	4.454873295655866	1.006871207644953	-0.311243865053698	3.7882956217538375	2.5749576979289643
chr7	362280	1209524	0.63	847244	4	20.2295	1.147499999999999	0.2245	0.2235	21.414971531066634	0.6489385312444433	1.3863523867415322	-0.32778676922743294	13.422106882523746	8.52236630473296	0.2582535243858466	1.0382032850727723	-0.311243865053698	5.341501914592893	2.8478881819149002
chr7	362280	1215906	0.58	853626	4	18.4016	2.9753999999999996	0.36850000000000005	0.07949999999999996	17.683574976411084	4.380335085899993	1.4763358047631037	-0.32778676922743294	0.2624774711013389	7.037408539514338	1.743211289604469	1.070376217778193	-0.311243865053698	0.14195346282435448	2.8478881819149002
chr7	362280	1408750	0.54	1046470	4	17.9344	3.4425999999999997	0.2255	0.2225	25.146368085722184	3.0824580234111068	1.2526454013146826	-0.32778676922743294	2.6760351803894578	10.007324069951583	1.2267042408327757	0.8992860214454571	-0.311243865053698	1.0649629871581332	2.7604243872525607
chr7	362280	1452400	0.53	1090120	4	21.1311	0.2458999999999989	0.226	0.222	29.039999273188847	6.9760892108777695	1.3096400109508821	-0.32778676922743294	2.285032077805125	11.556845216266666	2.776225387147859	0.9059199695918615	-0.311243865053698	4.3699714443784865	2.7604243872525607
chr7	362280	1513743	0.53	1151463	4	21.0	0.3769999999999989	0.273	0.175	15.898994015488864	6.164916046822213	1.3616030141537987	-0.32778676922743294	1.9455833909190814	6.327211347453258	2.453408481665549	1.0904637279391431	-0.311243865053698	0.7742702020295898	2.7022439203422017
chr7	362280	1543762	0.51	1181482	4	17.4836	3.8933999999999997	0.231	0.217	26.44424514821107	4.380335085899993	1.3764407407802872	-0.32778676922743294	6.355483522205599	10.523831118723276	1.7432112896044698	1.0824299081650974	-0.311243865053698	2.529247285776465	2.7022439203422017
chr7	362280	1570514	0.58	1208234	3	18.62295	2.7540499999999994	8.404499999999999	7.956499999999998	26.60647978102218	4.542569718711105	1.4866837504031667	-0.32778676922743294	0.959317816437736	10.588394499819739	1.8077746707009315	1.1144644796850676	-0.311243865053698	1.0498757381869985	2.776676939066783
chr7	362280	1619219	0.61	1256939	3	17.7049	3.6720999999999995	0.2585	0.1895	14.763351585811089	7.3005584764999885	1.4652163324327836	-0.32778676922743294	0.5341283312270919	5.875267679778025	2.9053521493407817	1.11155081267065	-0.311243865053698	0.43602730833564324	2.8552218090464083
chr7	362280	1808751	0.58	1446471	3	17.163899999999998	4.2131	0.42100000000000004	0.02699999999999994	24.17296028885552	2.1090502265444417	1.3432152891733493	-0.32778676922743294	0.07781763262228014	9.619943783372811	0.8393239542540041	1.0230365453098647	-0.311243865053698	0.5477990364439381	2.7539015450590667
chr7	1126615	1209524	0.53	82909	4	21.3033	2.2212999999999994	0.014	0.013000000000000001	17.521340343599974	3.2446926562222167	2.723837084913174	2.210929553286326	13.422106882523746	6.972845158417877	1.291267621929237	1.9499295162833998	0.8798681567113521	5.341501914592893	5.42437693222438
chr7	4832003	4923139	0.6	91136	4	20.868850000000002	1.1311499999999999	0.0795	0.0455	49.481563007388814	6.651619945255547	1.082323744175248	1.121158827872445	4.798903607639947	19.69183123442086	2.6470986249549338	1.0711445775308361	1.0473482084500692	1.9097860740128234	1.6094379124341003
chr7	5280080	5526472	0.69	246392	4	19.81965	0.37705000000000055	0.31850000000000006	0.03349999999999992	13.303239890511092	5.1915082499555485	0.08428046770926893	0.27642029792593026	7.337820847993707	6.39177472854972	0.9684507164469274	0.997830104935739	0.5400247952564751	2.920181194468945	1.9269689557704994
chr7	22130568	22491855	0.56	361287	4	16.2459	3.4097999999999997	3.3935	3.3435	10.058547234288874	2.2712848593555517	0.10417876871345418	0.054610593112339144	0.9218261985507031	4.002929627980633	0.9038873353504655	0.11294083887038248	0.4557137481223951	0.3668527189938921	3.1780538303479506
chr7	30588557	30603965	0.69	15408	4	21.9508	0.44260000000000055	7.114000000000001	7.083	5.840446781199992	2.271284859355552	1.431977548176991	4.411546779363994	1.9703744182999605	2.3242817194726255	0.9038873353504656	0.5698740802906807	1.7556323887549101	0.784136113646797	0.0
chr7	30588557	30634265	0.51	45708	1	10.7541	10.7541	7.1055	7.091500000000001	19.305921304522194	15.736759382677754	1.7888827981272397	4.411546779363994	1.4503734734071214	7.683042350478957	6.2626479663567975	0.7119091640985552	1.7556323887549101	0.5771949778738604	0.0
chr7	30978330	31162335	0.71	184005	4	22.5738	1.7213000000000012	0.031	0.025	8.598435538988877	5.029273617144438	0.6418674095078324	0.19743886911860087	5.785962302848171	3.421859198112476	2.0014648139903164	0.6568443760363932	0.22564658543907334	2.302598913041485	2.484906649788
chr7	31023535	31162335	0.7	138800	4	22.63935	1.7868500000000012	1.0254999999999992	1.0194999999999992	11.35642429677776	7.78726237493332	0.15896188805699624	2.1246079554070927	5.785962302848171	4.519436676752328	3.0990422926301675	0.5953971743765932	0.8455153546976087	2.302598913041485	2.484906649788
chr7	31023535	31528217	0.56	504682	4	23.2377	1.1885000000000012	6.159999999999998	4.115	13.30323989051109	5.840446781199991	0.24173726004485074	2.1246079554070927	0.15184809238822813	5.294197249909869	2.3242817194726255	0.2712091335226916	0.8455153546976087	0.252138641384663	1.242453324894
chr7	31483160	31528217	0.71	45057	4	21.93445	0.11474999999999902	11.804499999999999	1.5295000000000005	5.67821214838888	1.7845809609222192	0.31685748468335123	0.0504500140903711	0.15184809238822813	2.259718338376164	0.71019719206108	0.1260975550189458	0.06692412977424843	0.252138641384663	0.0
chr7	31483160	31776086	0.74	292926	4	20.19675	1.6229500000000012	6.709	6.625	6.3271506796333234	2.433519492166663	0.17722934290419928	0.0504500140903711	0.6193639047906881	2.5179718627620113	0.9684507164469275	0.23275137897579487	0.06692412977424843	0.24648391733318759	2.215408399421655
chr7	35956685	36124399	0.51	167714	3	19.6393	4.7541	1.3040000000000003	1.2910000000000004	4.055865820277772	0.4867038984333325	0.11607949209567063	1.2642567825632018	0.3079998302544491	1.6140845274115456	0.1936901432893855	0.11702820189921173	0.5031274213284038	1.1712486801414828	0.0
chr7	38145522	38375169	0.66	229647	4	19.59015	1.6065500000000004	0.037000000000000005	0.0030000000000000027	7.62502774212221	4.055865820277772	0.17520015039236522	1.1386313369372365	4.890849699977956	3.0344789115337054	1.6140845274115456	0.5083044543251294	0.45313314217343803	1.946377216712058	2.5031117553388635
chr7	38145522	38385253	0.61	239731	4	20.008200000000002	2.0246000000000013	0.038000000000000006	0.0019999999999999983	4.542569718711104	0.973407796866665	0.37355835211855454	1.1386313369372365	1.9362407404585185	1.807774670700931	0.3873802865787709	0.5687952783566889	0.45313314217343803	0.7705521728290142	2.5031117553388635
chr7	38145522	38393967	0.66	248445	4	20.008200000000002	2.0246000000000013	0.029500000000000005	0.010500000000000002	4.380335085899993	0.8111731640555542	0.42836812624157755	1.1386313369372365	2.5587937705147827	1.7432112896044694	0.32281690548230924	0.575871732213405	0.45313314217343803	1.0183052440186748	2.2239074067841202
chr7	38145522	38403097	0.67	257575	4	20.008200000000002	2.0246000000000013	0.037000000000000005	0.0030000000000000027	3.73139655465555	0.16223463281111083	0.50388316509323	1.1386313369372365	3.269898120904187	1.4849577652186219	0.06456338109646187	0.5915542245468306	0.45313314217343803	1.301298464257891	2.2239074067841202
chr7	38145522	38407860	0.65	262338	4	18.59835	0.6147500000000008	1.512	1.472	4.380335085899993	0.8111731640555542	0.5541028406054607	1.1386313369372365	0.024791506545987073	1.7432112896044694	0.32281690548230924	0.6044403173497939	0.45313314217343803	0.08475878800268662	2.2239074067841202
chr7	38255408	38375169	0.67	119761	4	20.2213	0.9754000000000005	0.024	0.01	8.760670171799987	2.9202233905999955	0.17339562127756275	0.17716684506973868	4.890849699977956	3.4864225792089383	1.1621408597363128	0.0690050415439677	0.9870818870652845	1.946377216712058	0.8047189562170501
chr7	38255408	38385253	0.65	129845	4	20.63935	1.3934500000000014	0.02500000000000001	0.011000000000000005	5.67821214838888	0.16223463281111083	0.5397617264769524	0.17716684506973868	1.9362407404585185	2.259718338376164	0.06456338109646187	0.21480519568463557	0.9870818870652845	0.7705521728290142	0.8047189562170501
chr7	38255408	38393967	0.65	138559	4	20.63935	1.3934500000000014	0.0165	0.0025000000000000005	5.515977515577769	0.32446926562222167	0.6275865384908625	0.17716684506973868	2.5587937705147827	2.1951549572797022	0.12912676219292352	0.24975622130430747	0.9870818870652845	1.0183052440186748	0.9985774245179968
chr7	38255408	38403097	0.65	147689	4	20.63935	1.3934500000000014	0.024	0.01	4.867038984333326	0.973407796866665	0.7469720176286344	0.17716684506973868	3.269898120904187	1.9369014328938547	0.3873802865787709	0.2972672246788457	0.9870818870652845	1.301298464257891	0.9985774245179968
chr7	38255408	38407860	0.55	152452	4	19.2295	0.016399999999999082	1.4989999999999999	1.485	5.515977515577769	0.32446926562222167	0.8257948407460842	0.17716684506973868	0.024791506545987073	2.1951549572797022	0.12912676219292352	0.32863579179580704	0.9870818870652845	0.08475878800268662	0.9985774245179968
chr7	45194291	45299675	0.54	105384	4	21.40985	0.3114499999999989	0.08550000000000002	0.05650000000000002	11.518658929588872	0.4867038984333334	0.4433649723829038	1.4756224999873648	0.29548916569653416	4.584000057848789	0.19369014328938583	0.17644285428320244	1.197842574347793	0.11759375470065674	2.6390573296152597
chr7	45194291	45431444	0.58	237153	4	17.852449999999997	3.86885	10.600999999999997	10.571999999999997	8.598435538988877	3.406927289033329	0.36120093831520805	1.4756224999873648	4.639571122361969	3.421859198112477	1.3558310030256984	0.14374460883451545	1.197842574347793	1.8463776402536416	2.6390573296152597
chr7	50245035	50343736	0.66	98701	4	19.72955	4.13935	1.2560000000000002	1.2530000000000003	11.356424296777762	6.489385312444435	0.5128337649777266	0.9527348516661736	0.11528623503170111	4.519436676752328	2.582535243858473	0.20408886335595475	0.3791532192982623	0.19881184220906356	0.0
chr7	51498248	51873813	0.51	375565	1	10.93445	10.93445	0.39500000000000024	0.3800000000000002	11.680893562399984	4.867038984333327	0.11749715794768456	0.6825184384144336	0.9717414655507383	4.648563438945251	1.9369014328938547	0.14577968439497724	0.27161708496618353	0.38671714837012217	0.0
chr7	52086212	52430742	0.63	344530	4	18.0574	3.7295	2.2515000000000005	2.2375000000000003	9.896312601477764	0.4867038984333325	0.12808121244774665	0.4415674279115036	1.2057074279933921	3.938366246884171	0.19369014328938583	0.34630693485693975	0.17572749809362748	0.4798269445649516	0.0
chr7	54841711	55322827	0.54	481116	4	20.213099999999997	2.5573999999999995	0.31500000000000006	0.31100000000000005	15.08782085143331	3.082458023411106	0.183439420533186	0.22815303566132183	1.2216408557525213	6.00439444197095	1.2267042408327744	0.2340361506003322	0.367725688989055	0.486167859268308	3.29583686600433
chr7	64035299	64079516	0.54	44217	1	9.2295	9.2295	4.7575	3.5385000000000013	8.922904804611099	3.082458023411107	0.5870489008702025	7.976198578767885	0.17327408736136	3.5509859603054004	1.2267042408327749	0.23362374144410275	3.1742319110225132	0.39650088436727354	0.0
chr7	64349037	64407641	0.55	58604	4	18.2623	2.049199999999999	3.0200000000000005	0.1479999999999999	12.167597460833314	1.1356424296777758	0.39863809850522086	0.3728634763557427	0.142191029776273	4.842253582234637	0.45194366767523286	0.9606727922345695	0.5659367968048178	0.7865560850955394	0.0
chr7	73021479	73082292	0.52	60813	4	19.7869	1.7377000000000002	19.248500000000003	19.1275	25.63307198415552	10.058547234288875	3.8842620060345228	2.9798314811125586	0.7396460308453919	10.201014213240969	4.002929627980634	1.5457925587694805	3.2291952821373298	2.533209025855028	2.07944154167984
chr7	73021479	73140198	0.56	118719	4	18.582	0.5327999999999999	0.062000000000000006	0.059000000000000004	14.9255862186222	0.6489385312444433	2.3504541685417726	2.9798314811125586	0.5294806936220684	5.9398310608744875	0.2582535243858475	2.0274116588550246	3.2291952821373298	1.6698068774515007	4.82378886912119
chr7	73621025	73815660	0.6	194635	4	17.5246	2.5410000000000004	0.055	0.053	12.654301359266647	2.920223390599996	1.4470127292629202	1.1287905654510428	1.937732472767234	5.035943725524023	1.1621408597363128	0.7616180183290587	0.9236234900166856	0.7711458270930432	4.633549352897395
chr7	73621025	73959494	0.52	338469	4	21.61475	1.549150000000001	3.3860000000000006	3.384000000000001	10.869720398344429	4.704804351522216	0.9931490304418477	1.1287905654510428	0.3255528916759431	4.325746533462942	1.8723380517973929	0.5798837664106431	0.9236234900166856	0.9365192952200806	4.39964144617304
chr7	73831735	73959494	0.72	127759	4	20.7131	2.450800000000001	3.4185000000000008	3.3515000000000006	6.164916046822213	0.0	0.18285824971078332	1.937732472767234	0.3255528916759431	2.4534084816655493	0.0	0.2789548005639284	0.7711458270930432	0.9365192952200806	3.9318256327243297
chr7	95140976	95181700	0.56	40724	1	9.9426	9.9426	0.7680000000000003	0.7540000000000003	6.651619945255545	0.8111731640555542	1.8484645325693803	0.03864857324684385	0.20616931352282483	2.6470986249549346	0.3228169054823091	0.7356204898526246	0.16918772349325195	0.15471863015327705	0.0
chr7	95140976	95402032	0.53	261056	4	18.680300000000003	1.2049000000000003	0.05200000000000001	0.03800000000000001	8.598435538988877	2.7579887577888855	0.462362737540859	0.03864857324684385	0.10401284938548619	3.4218591981124766	1.0975774786398511	0.24533768251903856	0.16918772349325195	0.041393265528099465	2.445174564110875
chr7	95157204	95181700	0.52	24496	1	9.35245	9.35245	16.2415	14.719499999999998	8.273966273366653	0.8111731640555545	1.218614158933883	2.799217228685669	0.20616931352282483	3.292732435919553	0.3228169054823091	0.48496334592378243	1.1139848845827773	0.15471863015327705	0.0
chr7	99510909	99577240	0.65	66331	3	20.58195	3.0901499999999995	9.550999999999998	9.525999999999998	5.515977515577769	1.94681559373333	0.31306678626618306	0.3622842758837058	2.4370009220553137	2.195154957279702	0.7747605731575419	0.5450768632165748	0.510938577100963	0.9698361967279672	1.9556111823723275
chr7	99510909	99588424	0.82	77515	4	19.4672	1.9753999999999987	13.175999999999998	5.901	6.002681414011102	2.433519492166663	0.6195117243383709	0.3622842758837058	1.5171619311795144	2.3888451005690876	0.9684507164469275	0.6063618839995383	0.510938577100963	1.496310253612072	1.9556111823723275
chr7	99577240	99588424	0.7	11184	4	22.55735	1.1147500000000008	3.6499999999999995	3.624999999999999	7.949497007744432	0.48670389843333295	2.4370009220553137	0.31306678626618306	1.5171619311795144	3.1636056737266296	0.1936901432893856	0.9698361967279672	0.5450768632165748	1.496310253612072	0.0
chr7	99577240	99679202	0.56	101962	4	23.704900000000002	0.03279999999999994	2.4925	2.4675	23.037317859177744	15.574524749866644	2.036644338069299	0.31306678626618306	19.821732792551796	9.168000115697579	6.198084585260336	1.3272086343753946	0.5450768632165748	7.888316237432319	5.1193723828004
chr7	99577240	99717084	0.53	139844	4	19.9508	3.7212999999999994	0.1675	0.14250000000000002	20.27932910138886	12.81653599207776	3.211188636059859	0.31306678626618306	20.225765104818894	8.070422637057728	5.100507106620484	2.4893863939255323	0.5450768632165748	8.04910614831748	5.684520271395178
chr7	99577240	99728696	0.53	151456	4	19.52455	4.14755	0.04600000000000001	0.021000000000000005	7.62502774212221	0.16223463281111128	4.713133744248414	0.31306678626618306	6.815888351203709	3.0344789115337054	0.06456338109646187	2.9942239912684068	0.5450768632165748	2.712471372509323	4.592037388332615
chr7	100048190	100081112	0.55	32922	3	20.131149999999998	2.2131500000000006	5.102499999999999	5.092499999999999	19.630390570144414	4.05586582027777	3.7451649637459528	12.26397335438107	0.8330957925624233	7.8121691126718815	1.614084527411546	1.4904370825985962	8.373591508179771	1.6977201076295767	3.8757376590107304
chr7	100066948	100081112	0.61	14164	4	19.38525	1.46725	5.5889999999999995	4.605999999999999	17.35910571078886	6.327150679633323	4.76486919298377	2.975195313307503	0.8330957925624233	6.908281777321415	2.517971862762012	1.8962416362699885	1.1840176509853324	1.6977201076295767	4.53259949315326
chr7	100066948	100171470	0.62	104522	4	18.7705	2.081999999999999	1.6744999999999999	0.6914999999999998	12.329832093644427	1.2978770624888876	1.3658988239201084	2.975195313307503	13.83597702076162	4.906816963331098	0.5165070487716945	1.724622185007189	1.1840176509853324	5.506206916209954	3.315903227105705
chr7	100081112	100171470	0.54	90358	3	17.30325	0.614749999999999	6.280499999999999	3.9144999999999994	18.656982773277747	5.029273617144435	0.8330957925624233	4.76486919298377	13.83597702076162	7.42478882609311	2.0014648139903173	1.6977201076295767	1.8962416362699885	5.506206916209954	2.776479792460805
chr7	100303375	100322965	0.53	19590	4	18.2541	2.1884999999999994	0.666	0.508	24.821898820099964	14.76335158581109	6.360193874371268	2.5256074157845325	0.4575090990501922	9.87819730775866	5.875267679778027	2.5311218316530213	1.0050983027477187	0.4905820626564672	3.0445224377234195
chr7	100494618	100702686	0.52	208068	4	20.4672	0.8279000000000014	7.528500000000001	7.414500000000001	15.41229011705553	5.029273617144436	0.28693669797608856	1.8086439476368477	2.3468461951853845	6.133521204163873	2.001464813990316	0.11419018899349229	3.912316545729722	0.9339579512036122	2.1829680592246565
chr7	100738186	100835778	0.76	97592	4	23.2705	1.6966999999999999	4.412	3.7979999999999996	9.08513943742221	2.2712848593555526	1.2767050372872075	1.2038279999896921	2.854872757834298	3.615549341401862	0.9038873353504657	1.7147746106446127	1.347409692447899	1.1361337259015838	3.421144048447496
chr7	100738186	100860782	0.53	122596	4	17.352449999999997	4.221349999999999	7.356499999999999	6.742499999999999	16.061228648299974	9.247374070233318	1.598579369929051	1.2038279999896921	3.7716493631275365	6.391774728549721	3.6801127224983246	1.5967582260797437	1.347409692447899	1.500976893616475	3.5336582890625947
chr7	100738186	100887967	0.52	149781	4	19.46725	2.1065499999999986	0.354	0.26	25.95754124977774	19.143686671711084	1.9929879248532456	1.2038279999896921	4.564988886352971	10.330140975433892	7.618478969382497	1.579374075065837	1.347409692447899	3.175854919236098	4.089714958727328
chr7	100738186	100933649	0.66	195463	4	22.62295	1.049150000000001	1.801499999999999	1.1874999999999991	9.24737407023332	2.4335194921666625	2.675925654384827	1.2038279999896921	2.355643768886055	3.6801127224983237	0.9684507164469274	1.934295287092086	1.347409692447899	2.0229379716261247	4.587182600248773
chr7	100835778	100887967	0.55	52189	3	21.16395	3.8032499999999985	4.151999999999999	4.058	28.22882610913329	16.87240181235553	3.3324172981569076	2.8506718296048073	4.564988886352971	11.234028310784359	6.714591634032031	1.3261787835637218	3.5764392476932167	3.175854919236098	4.75828586900716
chr7	100965054	101054569	0.61	89515	4	18.008200000000002	2.6639	3.7019999999999995	3.5349999999999993	16.547932546733307	2.5957541249777734	1.333907051879323	2.355643768886055	0.40441218384146926	6.585464871839106	1.033014097543389	0.8020385385607501	2.0229379716261247	0.3768376641162682	2.19722457733622
chr7	105650072	105683225	0.55	33153	3	19.45905	0.9016500000000001	2.0704999999999996	1.8814999999999997	11.03195503115554	0.9734077968666659	1.2918874027126737	0.24430719033085993	0.28238819513594493	4.3903099145594044	0.3873802865787712	0.8724518062080323	0.338343773477829	0.49530467874217654	0.0
chr7	127776036	127808450	0.52	32414	1	8.86885	8.86885	0.7134999999999996	0.7074999999999996	16.547932546733307	1.622346328111109	1.4414627707040146	0.1730259407566219	1.1344803751268648	6.585464871839106	0.6456338109646182	0.5736488478984699	0.37541716582532586	0.9782092947478981	0.0
chr7	129007417	129465298	0.51	457881	4	19.516399999999997	1.0082000000000004	2.8435000000000006	2.7845000000000004	14.9255862186222	9.40960870304443	0.7171358864195903	0.19180148570055222	0.4336795754969657	5.939831060874487	3.744676103594785	0.5324338136333236	0.5204310992601159	0.43147106171779087	4.2448028014459
chr7	131198339	131231420	0.51	33081	3	17.60655	0.13114999999999988	0.21850000000000006	0.14450000000000005	6.1649160468222135	0.3244692656222221	0.7454328523106573	5.077946892184867	0.16388601200148695	2.4534084816655493	0.12912676219292374	0.29665469383217546	2.0208349765209466	0.2753757354078162	0.0
chr7	131376903	131594354	0.52	217451	4	18.54915	5.13935	2.9424999999999994	1.6265000000000005	12.005362828022204	5.515977515577769	0.1671206743114027	8.847151073543879	1.696241086062446	4.777690201138175	2.1951549572797022	0.0665078448276046	3.5208387782664934	0.6750411904863368	0.0
chr7	136091009	137139128	0.6	1048119	4	16.7295	0.6966999999999999	13.186499999999999	11.798499999999999	4.218100453088883	0.32446926562222167	0.014859500447818084	0.10261202640392282	0.08268186397665367	1.6786479085080073	0.12912676219292363	0.022668536915653615	0.040835789812586495	0.03290432259248725	1.5513201167191735
chr7	136091009	137584027	0.51	1493018	4	15.983600000000001	0.0492000000000008	8.870999999999999	7.483	3.893631187466661	0.6489385312444433	0.06085083661029009	0.10261202640392282	4.4296145477436415	1.5495211463150838	0.25825352438584726	0.03597862388280398	0.040835789812586495	1.762822692053565	1.7391363607878927
chr7	141676052	142115814	0.53	439762	4	21.63935	0.0163499999999992	1.948499999999999	1.925499999999999	6.489385312444435	2.9202233905999955	0.07673424175965876	0.33807543882761876	0.07955663890331922	2.5825352438584726	1.1621408597363125	0.030537389015112854	0.1605818090535016	0.031660598648187176	0.8815901311540413
chr7	141676052	142246325	0.65	570273	4	21.959	0.3033000000000001	4.6084999999999985	4.585499999999999	6.164916046822213	3.2446926562222176	0.077380167261333	0.33807543882761876	0.5652774662408044	2.453408481665549	1.2912676219292363	0.03079444346521335	0.1605818090535016	0.22495951601554642	0.44079506557702064
chr7	141676052	142491111	0.52	815059	4	20.508200000000002	1.147499999999999	2.3129999999999993	2.289999999999999	11.680893562399982	2.2712848593555517	0.14331347255106663	0.33807543882761876	1.1237581570919266	4.648563438945251	0.9038873353504657	0.057033459405334476	0.1605818090535016	0.607536226745769	0.5272258106193364
chr7	142339991	142491111	0.64	151120	4	18.63935	0.721350000000001	2.3154999999999992	2.287499999999999	11.51865892958887	2.4335194921666625	0.32635871078995304	0.11778537639430862	1.1237581570919266	4.584000057848789	0.9684507164469274	0.12987869145926678	0.04687422168723973	0.607536226745769	0.7377758908227869
chr7	142705100	142912236	0.53	207136	4	18.2049	3.2541	1.9569999999999996	1.9489999999999996	6.651619945255545	0.48670389843333295	0.11278477485709855	3.6607510983631	0.9155381559274196	2.6470986249549346	0.19369014328938539	0.04488416730018202	1.4568434875313583	0.36435031069053975	0.0
chr7	143077898	143534504	0.59	456606	4	22.2787	1.3115000000000006	3.067	2.971	13.465474523322202	8.922904804611097	0.29561419363487174	1.9463675091269126	0.5642418058828189	5.358760631006332	3.550985960305401	0.117643511194019	1.0643540298139313	0.4410751744005714	1.5615833257852831
chr7	143534504	143824999	0.55	290495	3	22.38525	1.2049500000000002	3.0205	3.0175	5.029273617144437	0.4867038984333325	0.5003949499948547	0.12251028140453275	0.06285323197654276	2.0014648139903164	0.19369014328938539	0.24714532015788754	0.04875455905746608	0.10959757660085442	0.0
chr7	148768631	148823458	0.6	54827	4	18.7131	0.7131000000000007	2.9429999999999996	0.365	28.06659147632218	3.0824580234111068	5.752350597056186	12.886417962821978	3.834650609051253	11.169464929687894	1.2267042408327749	2.28922269778616	5.128317545308899	1.5260490584165811	3.76120011569356
chr7	149119543	149439280	0.57	319737	4	20.9754	0.9589999999999996	11.068499999999998	11.029499999999999	14.60111695299998	3.2446926562222176	1.108162139694393	0.7471238445934162	4.0523481569470885	5.810704298681564	1.2912676219292365	0.9757089653624809	0.5570188814757848	1.612684627561232	4.186748153083596
chr7	149171935	149439280	0.55	267345	4	18.40985	1.6065500000000004	0.029	0.009999999999999998	13.465474523322204	2.109050226544441	0.6748018915108017	4.95710786382333	4.0523481569470885	5.358760631006332	0.8393239542540036	0.811434515267208	1.972745514337396	1.612684627561232	4.25859659570812
chr7	150574158	150595738	0.53	21580	3	19.9672	2.721300000000001	5.802	5.7509999999999994	9.08513943742221	2.2712848593555526	1.2028517724642138	0.7670229518092745	0.7345668139127626	3.615549341401862	0.9038873353504657	0.4786904993250181	0.3052467545881714	0.2923304125986557	0.0
chr7	150595738	150705903	0.67	110165	4	21.85245	0.8360500000000002	5.789999999999999	5.762999999999999	13.30323989051109	1.9468155937333291	1.8967749018355269	1.2028517724642138	9.005567852812286	5.294197249909869	0.774760573157542	1.0033359818194767	0.4786904993250181	3.583882794915445	3.40672229975545
chr7	150595738	150715559	0.59	119821	4	19.78685	2.90165	6.416499999999999	5.1365	16.061228648299977	4.704804351522214	2.4696503137802743	1.2028517724642138	11.6949537877403	6.391774728549721	1.872338051797393	1.2112941863683844	0.4786904993250181	4.654158888395345	3.2526278595591136
chr7	150595738	150820888	0.54	225150	4	21.1967	1.4918000000000013	20.7375	9.184500000000002	13.627709156133314	2.2712848593555517	3.245413218659753	1.2028517724642138	1.2466834648881604	5.423324012102793	0.9038873353504653	1.8994796197333472	0.4786904993250181	0.49613389111525946	4.098825237563288
chr7	150690679	150705903	0.54	15224	1	10.5082	10.5082	15.933000000000002	15.906000000000002	9.896312601477762	5.3537428827666576	2.3870571301687358	9.32000352628458	9.005567852812286	3.938366246884171	2.13059157618324	0.9499604155023283	3.7090165586806134	3.583882794915445	0.0
chr7	150820888	150869818	0.54	48930	3	21.377049999999997	1.6721500000000002	18.242	11.68	17.683574976411084	1.7845809609222192	1.2466834648881604	7.491353896039751	32.86732254830515	7.037408539514338	0.7101971920610802	0.49613389111525946	2.981281666791888	13.079978266892148	0.0
chr7	153583920	153687100	0.51	103180	1	9.92625	9.92625	4.285000000000001	2.758000000000001	20.76603299982219	15.574524749866644	0.9811437378768482	0.14386460050747255	0.023108032047874247	8.264112780347114	6.198084585260335	0.4655471558031362	0.09099103797603116	0.05172829732315419	0.0
chr7	155137447	155191141	0.51	53694	1	11.9918	11.9918	1.5714999999999997	1.1054999999999995	19.305921304522194	4.704804351522216	1.9337386858701335	3.3708991192468183	0.8366802924145822	7.683042350478957	1.872338051797393	0.9234677372161262	1.3414931245109256	0.7103313040911493	0.0
chr7	157066402	158905273	0.62	1838871	1	10.33605	10.33605	0.12300000000000003	0.11400000000000002	7.62502774212221	1.460111695299998	0.4764157013624113	0.22833656663878488	0.0	3.0344789115337054	0.5810704298681564	0.5266550597877324	0.5404344242080936	0.0	2.9012397515644506
chr7	157405869	158905273	0.57	1499404	0	0.0	0.0	0.11950000000000002	0.11750000000000002	15.736759382677754	6.651619945255546	0.5444594467571847	0.17587083538160939	0.0	6.262647966356797	2.647098624954935	0.5439258732206302	0.45037098285377253	0.0	3.4597073760985992
[truncated: 809 more rows]
