# Supplementary material for: CTCF-anchored chromatin loop dynamics during human meiosis
Source: BMC Biol. 2025 Mar 20;23:83. doi: 10.1186/s12915-025-02181-3 (PMC11927364; doi:10.1186/s12915-025-02181-3)
Supplement: Supplementary file 3 — Additional file 3: Genomic coordinates (hg19) of predicted chromatin loops in the eight germline cell types. [file 12915_2025_2181_MOESM3_ESM.gz › Predicted_Loops/Elongated_Spermatides_Lollipop_loops_with_features.txt]

chrom	anchor1	anchor2	probability	length	motif_pattern	avg_motif_strength	std_motif_strength	avg_conservation	std_conservation	avg_CTCF	std_CTCF	CTCF_in-between	CTCF_upstream	CTCF_downstream	avg_ATAC	std_ATAC	ATAC_in-between	ATAC_upstream	ATAC_downstream	expression
chrX	1710619	1780333	0.67	69714	4	14.92625	1.8770499999999997	3.0165000000000006	2.1775	39.30972129407603	0.70195930882279	1.0471894901679686	-0.029853570856745927	0.34044622489491	11.598631030148985	0.20711841125265984	0.30898119129983487	-0.02782729432999308	0.42244561506781947	2.30258509299405
chrX	1710619	2382402	0.73	671783	1	6.5246	6.5246	2.7455000000000007	2.4485000000000006	40.7136399117216	0.7019593088227865	0.4137882118092052	-0.029853570856745927	11.974286920782934	12.012867852654304	0.20711841125265984	0.41067089192275436	-0.02782729432999308	8.086882622829426	2.30258509299405
chrX	1710619	2392954	0.72	682335	1	6.5246	6.5246	8.191500000000001	2.9974999999999996	40.7136399117216	0.7019593088227865	0.592566059020752	-0.029853570856745927	0.0318451282886768	12.012867852654304	0.20711841125265984	0.5293800101484458	-0.02782729432999308	0.03598901326832297	2.30258509299405
chrX	100023857	100075106	0.78	51249	1	7.42625	7.42625	0.14100000000000001	0.11900000000000001	12.63526755881015	4.211755852936717	0.8766101926800194	0.00089498131659356	0.024239876096654924	3.7281314025478878	1.2427104675159626	0.2586504774760535	0.00846787727025412	0.06216876716124697	0.0
chrX	152735975	153607260	0.76	871285	1	9.4918	9.4918	0.146	0.030999999999999993	47.03127369112667	30.1842502793798	0.4898411653640932	0.016777661975959486	0.0	13.87693355392825	8.9060916838644	0.23961775830260104	0.03274864290470927	0.0	2.2181574739267105
chrX	152989761	153607260	0.83	617499	0	0.0	0.0	0.0955	0.08149999999999999	46.680294036715274	30.535229933791193	0.5729361369762287	0.2876587680863789	0.0	13.77337434830192	9.00965088949073	0.28309023836029756	0.13384276297918843	0.0	2.381684317337819
chrX	153237298	153607260	0.86	369962	0	0.0	0.0	20.0515	19.8745	50.541070235240596	26.674453735265867	0.7589528749685494	0.2949206305221836	0.0	14.912525610191553	7.870499627601097	0.2821578412684029	0.2844837734395446	0.0	2.9844921949976575
chrX	153523796	153607260	0.92	83464	0	0.0	0.0	0.4580000000000001	0.2810000000000001	54.401846433765925	22.813677536740546	1.5811409716606417	0.519429013362853	0.0	16.051676872081185	6.731348365711465	0.7246067296771884	0.15326146495111315	0.0	1.8444397270569675
chr13	19449376	19692406	0.82	243030	1	6.541	6.541	6.861500000000002	6.724500000000002	23.86661649997473	0.7019593088227865	0.35815724105676455	-0.29579677017484185	0.3295717509178766	7.042025982590455	0.20711841125265984	0.6647424629760734	-0.3359465179833656	0.6545177795994885	3.8159582709052997
chr13	19449376	20135428	0.8	686052	1	7.270499999999999	7.270499999999999	10.705000000000002	2.881000000000002	37.55482302201906	12.986247213221544	0.339697997424634	-0.29579677017484185	0.6575151717435104	11.080835002017333	3.831690608174218	0.6581398152484065	-0.3359465179833656	0.9053558824475154	4.5237984361375245
chr13	19449376	20532573	0.71	1083197	0	0.0	0.0	7.857000000000001	5.729000000000003	62.82535813963936	38.256782330841844	0.4562229709011763	-0.29579677017484185	1.6218411039379725	18.53709780711311	11.287953413269994	0.7487794911409635	-0.3359465179833656	0.5908460901917181	4.137334410350651
chr13	19449376	20702237	0.69	1252861	1	7.91805	7.91805	6.826000000000002	6.760000000000002	23.86661649997473	0.7019593088227865	0.6140724329911887	-0.29579677017484185	0.35823470685627473	7.042025982590455	0.20711841125265984	0.7273919529075499	-0.3359465179833656	0.5813492509307417	4.195231677510082
chr13	19449376	21141164	0.63	1691788	0	0.0	0.0	6.811500000000002	6.774500000000002	39.66070094848742	15.092125139689903	0.5476964534835793	-0.29579677017484185	1.517960530764275	11.702190235775314	4.4530458419322	0.6895018123872397	-0.3359465179833656	0.7020911800851429	3.8400764968699943
chr13	19449376	21278045	0.67	1828669	1	8.0164	8.0164	7.4940000000000015	6.092000000000002	42.81951783818995	18.25094202939244	0.620323439101129	-0.29579677017484185	21.916084940289007	12.634223086412286	5.385078692569172	0.6904441618446083	-0.3359465179833656	6.466506871065615	3.994505306843027
chr13	19449376	21286757	0.67	1837381	1	9.4508	9.4508	6.834500000000002	6.751500000000002	20.70779961027219	3.8607761985253237	0.7212979643620023	-0.29579677017484185	0.1897714078885526	6.109993131953482	1.1391512618896322	0.7178315454752943	-0.3359465179833656	0.7203486998309712	4.054149331792913
chr13	55579307	56152118	0.61	572811	4	14.93445	0.16394999999999982	0.7735000000000003	0.29850000000000004	8.774491360284827	1.0529389632341788	0.07352784518692408	0.2733419879083107	0.074579802714203	2.5889801406582555	0.31067761687899065	0.16343527251781567	0.3105087525411639	0.146702238107482	0.0
chr13	61048116	61238105	0.59	189989	1	8.6967	8.6967	0.7830000000000004	0.28900000000000015	17.899962374981047	5.264694816170896	1.1823157068214032	2.515362544111356	0.1288647059693031	6.731348365711464	0.10355920562633081	0.7107843303387806	0.9142757335588662	0.09934913280706774	0.0
chr13	80917058	80982333	0.51	65275	4	21.6557	4.983599999999999	4.343999999999999	4.186999999999999	16.496043757335475	4.562735507348108	0.7742791303751911	0.21289235236114523	0.8527824049648738	4.8672826644375204	1.3462696731422932	0.22845692240814328	0.12563100235205726	0.25161990822054625	0.0
chr13	113260422	115000418	0.53	1739996	2	15.55735	2.5737500000000004	0.24699999999999997	0.18999999999999997	33.34306716908234	5.264694816170893	0.7681227566032248	0.13040529971672674	0.0	9.838124534501372	1.5533880843949541	0.47565923793251885	0.30231984728274675	0.0	3.2441521758507506
chr13	113863418	115000418	0.68	1137000	3	14.07375	1.0901500000000004	0.22099999999999997	0.21599999999999997	48.786171963183634	10.1784099779304	0.9013725513467614	0.3353810545188616	0.0	14.3947295820599	3.0032169631635757	0.44593304375242987	0.47403461306331257	0.0	3.5307471356702607
chr13	113951362	115000418	0.74	1049056	1	6.4918	6.4918	0.34299999999999997	0.09399999999999999	43.872456801424136	5.264694816170898	0.8029611103576391	2.0752913250923815	0.0	12.944900703291278	1.5533880843949524	0.4319836918342024	0.6123304253353465	0.0	3.270389489410269
chr13	114048246	115000418	0.71	952172	2	16.2705	3.286900000000001	0.295	0.142	35.79992474996209	2.8078372352911423	0.7077302593122616	1.738886029865289	0.0	10.563038973885682	0.828473645010642	0.42373296538879796	0.5130714947838498	0.0	3.4945711659751093
chr13	114145163	115000418	0.8	855255	2	14.32785	1.3442500000000006	1.7014999999999993	1.2644999999999995	57.56066332346846	18.952901338215227	0.5285696019103944	2.2887536922108653	0.0	16.983709722718157	5.592197103821832	0.3748815272861525	0.8548279920041291	0.0	3.2147594421590586
chr13	114538583	115000418	0.84	461835	1	6.4918	6.4918	10.927000000000003	10.490000000000002	28.429352007322837	10.178409977930396	0.5167779943047783	0.5424117479592472	0.0	8.388295655732747	3.003216963163577	0.4897275110979141	0.2400640423242671	0.0	3.099831308937555
chr13	114784902	115000418	0.84	215516	1	6.4918	6.4918	0.23149999999999998	0.2055	38.95874163966462	0.3509796544113932	0.6905073102249052	0.3647740999651535	0.0	11.495071824522654	0.10355920562632992	0.36903742608911455	0.5953249045623098	0.0	2.6390573296152597
chr12	498339	655891	0.82	157552	3	21.0	3.3443000000000005	11.971499999999999	5.697499999999999	33.694046823493736	7.721552397050649	0.8376177392777229	-0.3906955767741834	3.52181354302764	9.9416837401277	2.2783025237792636	0.6047176118121242	-0.36670772718309075	1.0391377628188667	5.7268477475872
chr12	498339	685390	0.69	187051	2	21.56555	3.9098500000000005	3.1385	3.1355	36.85286371319627	4.562735507348112	1.260930589862958	-0.3906955767741834	2.185381692163559	10.873716590764673	1.3462696731422925	0.6732281251723731	-0.36670772718309075	1.066422198005047	5.7268477475872
chr12	498339	752201	0.74	253862	2	16.4754	1.1803	3.156	3.1180000000000003	35.4489450955507	5.966654124993685	1.504226170122333	-0.3906955767741834	0.3939679737832803	10.459479768259351	1.760506495647613	0.7767083199239458	-0.36670772718309075	0.3325097183888122	4.5295261288812005
chr12	498339	1058665	0.71	560326	3	19.13935	1.4836500000000008	3.137	3.137	46.68029403671528	5.264694816170895	0.896982944066695	-0.3906955767741834	0.2960755924751742	13.77337434830192	1.553388084394955	0.5337588936598366	-0.36670772718309075	0.31860467461746955	3.4785125933490684
chr12	498339	1703544	0.66	1205205	1	8.82785	8.82785	4.696	1.5780000000000003	41.06461956613299	0.3509796544113932	0.575450481135502	-0.3906955767741834	2.125601051610708	12.116427058280635	0.10355920562632992	0.41863454749314916	-0.36670772718309075	0.6271746912294858	3.689564856560948
chr12	498339	1772234	0.71	1273895	1	8.82785	8.82785	3.3115	2.9625	29.131311316145627	12.28428790439876	0.6590365244796881	-0.3906955767741834	1.3005656057200456	8.595414066985407	3.624572196921557	0.42987929095571786	-0.36670772718309075	0.7674834669215681	3.9066628008144093
chr12	498339	1906088	0.71	1407749	1	8.82785	8.82785	3.1575	3.1165000000000003	46.32931438230389	4.913715161759502	0.7200354906592746	-0.3906955767741834	1.2125067454813094	13.669815142675589	1.4498288787686242	0.4619799490771109	-0.36670772718309075	0.6260787745121128	4.100150151045807
chr12	498339	2017243	0.76	1518904	1	8.82785	8.82785	3.1415	3.1325	30.5352299337912	10.880369286753188	0.7560750575639265	-0.3906955767741834	4.1110354835887915	9.009650889490729	3.210335374416236	0.4739888745531302	-0.36670772718309075	1.2129921596056248	3.908556901921829
chr12	498339	2031586	0.62	1533247	2	16.918	0.7377000000000002	3.2475	3.0265	32.29012820584816	9.125471014696222	0.7874595620765553	-0.3906955767741834	0.598994628068723	9.52744691762238	2.6925393462845846	0.48090199691208996	-0.36670772718309075	0.9278739868743743	3.9495540441988792
chr12	498339	2144088	0.55	1645749	3	19.704900000000002	2.049200000000001	3.143	3.131	30.184250279379807	11.23134894116458	0.774576259698277	-0.3906955767741834	0.4891101012372885	8.906091683864398	3.3138945800425663	0.5114566214719329	-0.36670772718309075	0.27165296991905624	4.152738929256565
chr12	498339	2339272	0.69	1840933	1	8.82785	8.82785	13.332	7.058	32.29012820584816	9.125471014696222	0.744309853113654	-0.3906955767741834	0.19838586480523326	9.52744691762238	2.6925393462845846	0.4860315593296949	-0.36670772718309075	0.22203026673513784	4.206004563186404
chr12	13408929	13431343	0.6	22414	3	20.172150000000002	2.0737499999999986	1.4644999999999992	1.4504999999999992	23.866616499974725	6.317633779405076	2.755974800410689	0.8537385902086585	0.5711589788759035	7.042025982590456	1.8640657012739443	0.8131712407528383	0.8307407633519183	0.26440957351372496	0.0
chr12	17093030	17742061	0.59	649031	4	14.81965	1.06555	4.421000000000001	4.408000000000001	13.68820652204433	0.3509796544113932	0.0735453822697983	0.11131974290670645	0.1034150661747362	4.038809019426878	0.10355920562632992	0.12892425499872087	0.15566021465105406	0.1235066134651958	0.0
chr12	45168695	45342630	0.61	173935	4	20.008200000000002	0.7950999999999997	5.8900000000000015	4.583000000000002	14.741145485278508	0.7019593088227856	0.29057446882594423	0.18059476463233487	0.29132687925565814	4.349486636305869	0.20711841125266073	0.4096285018594026	0.24570699007672886	0.3204861375677466	1.9459101490553101
chr12	53553373	53715253	0.59	161880	4	20.12295	1.7131499999999988	7.6275	7.588500000000001	29.482290970557017	11.933308249987368	1.5610659202878863	2.2638693750924577	1.6103308224697441	8.698973272611738	3.5210129912952266	1.2026890695422585	1.4931134518897209	1.6408178603974537	3.5754643181691375
chr12	131708813	133532543	0.52	1823730	1	7.1885	7.1885	0.03900000000000001	0.026000000000000006	28.42935200732284	5.966654124993683	0.7467119908737615	2.653558417806732	0.0	8.388295655732747	1.7605064956476144	0.8603954991419538	0.782952511284388	0.0	3.4272164730359003
chr12	132195725	133532543	0.58	1336818	0	0.0	0.0	12.125499999999995	12.112499999999995	28.078372352911444	5.61567447058229	0.8653600871172827	0.4209633736203946	0.0	8.284736450106417	1.6569472900212836	0.8242482879974339	0.9596377492976184	0.0	3.2800264528956973
chr12	132434474	133532543	0.74	1098069	0	0.0	0.0	10.172000000000002	10.159000000000002	31.588168897025376	9.125471014696222	0.9384440006519171	0.5292280829997257	0.0	9.32032850636972	2.6925393462845855	0.8819898303453064	0.5586798556086657	0.0	3.6818234759449555
chr12	132628896	133532543	0.72	903647	0	0.0	0.0	2.216500000000001	2.203500000000001	35.09796544113931	12.635267558810154	0.9445973035139916	0.9531702046538743	0.0	10.355920562633022	3.728131402547888	0.8260468458973341	1.1547888500163763	0.0	3.2820162131094706
chr12	133000342	133532543	0.83	532201	0	0.0	0.0	0.06800000000000002	0.055000000000000014	36.85286371319627	14.390165830867117	1.081558721675992	0.7483615015206068	0.0	10.873716590764673	4.24592743067954	1.1488395362238208	0.36355541353718873	0.0	3.738904128902504
chr12	133066499	133532543	0.84	466044	0	0.0	0.0	0.21400000000000002	0.201	36.150904404373485	13.68820652204433	1.036271262949586	1.400586918460749	0.0	10.666598179512011	4.038809019426878	1.1803746004391562	0.9266902932537372	0.0	3.8355356695687766
chr12	133079380	133532543	0.72	453163	1	7.7049	7.7049	0.057	0.044000000000000004	20.005840301449403	2.4568575808797526	0.718746056703157	12.207040227956222	0.0	5.902874720700822	0.7249144393843112	1.1115470066322055	3.601779684853345	0.0	3.8355356695687766
chr12	133263938	133532543	0.85	268605	0	0.0	0.0	5.637999999999999	5.624999999999999	34.39600613231652	11.933308249987366	0.8049122954428181	0.5933400458194965	0.0	10.148802151380362	3.5210129912952284	1.754998991124719	0.17506947493695763	0.0	4.709603169248735
chr12	133384432	133532543	0.9	148111	0	0.0	0.0	0.7415	0.7285	18.952901338215227	3.5097965441139305	0.4928990292251741	1.1884384201690406	0.0	5.592197103821832	1.0355920562633019	1.9353854958354344	1.5332682360729424	0.0	4.129796199625423
chr11	448201	518761	0.52	70560	3	19.7295	1.5983999999999998	5.6339999999999995	5.608	23.164657191151946	8.423511705873436	1.0744275135042645	4.444836226441742	2.9304659648992355	7.663381216348435	3.3138945800425663	2.641816470059444	1.3114825972502304	3.5251367361563917	4.423392333472615
chr11	61284171	61334929	0.55	50758	3	20.508200000000002	0.14749999999999908	6.4590000000000005	6.442	27.025433389677268	9.476450669107615	2.1020886351129575	13.781686249168624	5.940561743885839	7.974058833227426	2.7960985519109154	1.1098981019883296	4.066390921002891	1.7528077409578033	5.14166355650266
chr11	62673490	62791516	0.64	118026	4	20.0082	0.3033000000000001	0.4475	0.35250000000000004	13.688206522044329	2.4568575808797517	0.30926985629255316	0.9673654606691897	0.1864940610770388	4.038809019426878	0.7249144393843114	0.09125241374899042	2.346083092043076	0.14332479910719098	2.89037175789616
chr11	65990150	66049992	0.52	59842	4	20.7377	3.5410000000000004	16.129999999999995	14.680999999999997	26.674453735265875	13.337226867632939	8.070385422781271	0.5593137416873124	25.56840705986776	10.14880215138036	6.213552337579811	2.7273371222067513	0.2621060833147298	7.544152177969116	3.5872680530669103
chr11	88218289	88419000	0.58	200711	4	18.2869	0.48359999999999914	7.22	5.401000000000001	12.635267558810149	2.807837235291145	0.19585235136129076	0.1619980086758469	0.029347204159411017	3.7281314025478878	0.8284736450106418	0.2806832104903251	0.3246331061676726	0.14399787347011558	1.38629436111989
chr11	128085549	128729662	0.51	644113	1	8.63935	8.63935	0.21900000000000014	0.19600000000000012	10.880369286753185	3.8607761985253233	0.03051461567619038	0.05499349480691953	2.6336489206334357	4.556605047558529	0.20711841125266026	0.1440570959461956	0.09668138960351316	0.7770780633334263	2.207647777564021
chr11	129234047	129620623	0.55	386576	4	20.319650000000003	1.8442500000000006	0.07900000000000001	0.07100000000000001	22.111718227917763	8.774491360284827	0.196110481128836	0.0796044062772683	0.5338673578617452	6.524229954458804	2.5889801406582555	0.11358465912411535	0.1951301054020236	0.9676327340139502	4.39444915467244
chr11	132952940	134945907	0.53	1992967	3	22.0246	0.04100000000000037	0.027000000000000014	0.027000000000000014	52.99792781612035	8.774491360284824	0.43393285913398094	0.2332190605373118	0.0	15.637440049575863	2.588980140658256	0.412373037712394	0.17848384945857385	0.0	3.796776805257319
chr11	133207306	134945907	0.57	1738601	2	17.7459	4.3197	5.058000000000001	5.058000000000001	39.66070094848742	22.111718227917763	0.457044449869403	0.2759642832858111	0.0	11.702190235775316	6.524229954458804	0.4607923351736773	0.08142535215109742	0.0	3.796776805257319
chr11	133703046	134945907	0.69	1242861	1	11.0328	11.0328	0.032	0.032	43.52147714701274	18.25094202939244	0.5580155762526241	0.10468045251535722	0.0	12.841341497664947	5.385078692569172	0.5912617123913609	0.08107774616978228	0.0	3.784382868950548
chr11	133920619	134945907	0.63	1025288	3	18.2295	3.8361	0.010000000000000002	0.010000000000000002	48.435192308772244	13.337226867632939	0.5449782010741742	0.6194527229664294	0.0	14.29117037643357	3.9352498138005485	0.5567395126172667	0.753943649773212	0.0	3.7033145773524994
chr11	133939190	134945907	0.7	1006717	1	11.0328	11.0328	1.0764999999999996	1.0764999999999996	49.83911092641782	11.933308249987363	0.34305964828329194	11.490799089016583	0.0	14.705407198938891	3.521012991295228	0.5044658472952412	3.3904473114430442	0.0	3.7819348333301113
chr11	134146352	134945907	0.69	799555	2	17.8279	4.2377	0.005	0.005	43.52147714701274	18.25094202939244	0.3125457459973509	0.4608300074333078	0.0	12.841341497664947	5.385078692569172	0.4414077490285639	0.7478426140749269	0.0	3.013230366509
chr11	134738523	134945907	0.84	207384	2	17.61475	4.45085	0.005	0.005	39.66070094848742	22.111718227917763	0.9071340834611479	0.10431517108471232	0.0	11.702190235775316	6.524229954458804	0.31160043354757383	0.48686752384649595	0.0	0.0
chr10	122333	587646	0.85	465313	3	15.9836	2.4426000000000014	8.9305	8.6395	51.944988852886176	32.99208751467095	0.6094640828096477	-0.31797264089571825	2.3904994882668174	15.326762432696873	9.734565328875041	0.45936004455655777	-0.3291816795434815	0.7053349815111808	5.56452040732269
chr10	122333	652248	0.85	529915	1	9.2131	9.2131	0.16900000000000007	0.12200000000000007	22.81367753674055	3.8607761985253237	0.826590318646233	-0.31797264089571825	0.4376295032472842	6.731348365711464	1.1391512618896327	0.4893468780622003	-0.3291816795434815	0.6175586515930739	5.56452040732269
chr10	122333	1094953	0.78	972620	1	9.2131	9.2131	3.8899999999999997	3.5989999999999993	65.98417502934191	47.03127369112668	0.6495480022418906	-0.31797264089571825	3.405675122402965	19.469130657750082	13.87693355392825	0.5477047086650929	-0.3291816795434815	2.353071150229851	3.6322828013312005
chr10	122333	1193888	0.7	1071555	3	15.7377	2.6885000000000003	2.0570000000000004	1.766	14.390165830867115	4.562735507348111	0.9013965768814048	-0.31797264089571825	0.12593626732020724	4.245927430679539	1.3462696731422927	0.7136182224382531	-0.3291816795434815	0.5016390697598041	4.386780941821506
chr10	122333	1416845	0.66	1294512	3	15.688500000000001	2.737700000000001	0.15550000000000008	0.1355000000000001	14.039186176455724	4.913715161759503	0.7678371319022652	-0.31797264089571825	0.15736939686276896	4.142368225053208	1.449828878768623	0.6771085292536948	-0.3291816795434815	0.17382622453880744	4.336564999496235
chr10	122333	2112696	0.56	1990363	2	16.9836	1.4426000000000014	0.18050000000000008	0.11050000000000007	26.32347408085448	7.370572742639254	0.5544114482983354	-0.31797264089571825	0.1658854076947688	7.766940421974766	2.1747433181529345	0.5011559542620179	-0.3291816795434815	0.22025585738312936	4.611378453514713
chr10	13141927	13203414	0.51	61487	1	10.1885	10.1885	6.138500000000001	6.136500000000002	56.85870401464568	0.7019593088227865	3.516246802046256	5.293367221956494	0.5959280470424428	16.776591311465495	0.20711841125266162	1.2261307544028557	1.5618480949090439	0.3922430342106311	0.0
chr10	71476714	71674452	0.51	197738	3	19.80325	0.13114999999999988	0.151	0.043000000000000003	15.092125139689902	0.3509796544113932	0.31239528657316845	2.041238700938635	2.2720589943237814	4.4530458419322	0.10355920562633036	0.17596968256201112	0.6022829406377848	0.8596743013038342	0.0
chr10	75608778	75700429	0.51	91651	4	17.13935	2.46725	19.269000000000002	18.212	15.092125139689902	1.0529389632341788	0.6127237532140718	1.1392311274658136	1.0545090471160403	4.453045841932199	0.31067761687899065	0.7412340169869682	1.6264779366742523	0.8507143103369033	3.3312312734740943
chr10	102430795	102587852	0.57	157057	4	20.3279	3.2622999999999998	31.360000000000003	8.614	20.70779961027219	3.158816889702541	0.8045020316706769	0.8308562740360546	1.3094775122188775	6.109993131953483	0.9320328506369719	0.23737441836708253	0.3861119385970382	1.0303233572772255	4.753590191106361
chr10	134350816	135501756	0.58	1150940	1	6.82785	6.82785	0.0015	0.0015	77.91748327932926	41.41559922054438	1.1563720519992378	0.9146956419939143	0.0	22.990143649045308	12.219986263906968	0.7622930735453365	0.4576359666786826	0.0	3.179900720420689
chr10	135075173	135501756	0.84	426583	1	6.82785	6.82785	0.013000000000000001	0.013000000000000001	44.57441611024692	8.07253205146204	2.040469364555678	0.6357159613115463	0.0	13.152019114543936	2.3818617294055953	1.2740280581433883	0.4609258679619147	0.0	3.9240315412924565
chr10	135122167	135501756	0.83	379589	1	6.82785	6.82785	0.06000000000000002	0.06000000000000002	47.73323299994946	11.231348941164576	1.7678939569760546	4.301916860470749	0.0	14.084051965180908	3.313894580042567	1.2767943284215966	1.2693131557383113	0.0	3.7990061488730666
chr10	135149387	135501756	0.86	352369	1	6.82785	6.82785	0.09750000000000002	0.09750000000000002	56.156744705822895	19.654860647038014	1.13152089829509	10.005885812756834	0.0	16.569472900212833	5.799315515074492	1.043912201086716	4.291505655639253	0.0	3.9130525296100993
chr10	135333760	135501756	0.8	167996	3	18.27045	4.614750000000001	0.003	0.003	32.64110786025956	3.8607761985253237	0.9359680300501446	1.3097037106031708	0.0	9.63100612324871	1.1391512618896318	0.7052056670189872	1.3525330018397659	0.0	7.067319848653481
chr17	56427	259951	0.91	203524	1	7.8115	7.8115	19.6955	14.4055	47.03127369112667	16.145064102924085	0.7173971435071025	-0.4504761685465035	119.36699357759456	13.87693355392825	4.76372345881119	0.211673461314407	-0.3786209649294368	35.22013563330265	1.521449397155945
chr17	56427	260986	0.9	204559	0	0.0	0.0	17.051	17.05	46.68029403671528	15.794084448512692	1.3177243464621449	-0.4504761685465035	0.22067980025410142	13.773374348301918	4.660164253184859	0.38880454989035734	-0.3786209649294368	0.32766666063686706	1.521449397155945
chr17	56427	655417	0.82	598990	1	6.90985	6.90985	17.256999999999998	16.843999999999998	32.29012820584816	1.403918617645573	0.5953276830697931	-0.4504761685465035	3.1356911673433805	9.527446917622381	0.4142368225053205	0.3485456494143169	-0.3786209649294368	1.9120994909043227	3.7280999232046126
chr17	56427	695712	0.83	639285	0	0.0	0.0	17.3015	16.7995	22.462697882329156	8.423511705873432	0.7554502365456359	-0.4504761685465035	0.31597510769774706	6.627789160085134	2.4854209350319256	0.4470985671940862	-0.3786209649294368	0.3364417593152266	4.085522315305704
chr17	56427	900096	0.64	843669	0	0.0	0.0	18.7035	15.3975	28.78033166173423	2.1058779264683576	0.6489846857971233	-0.4504761685465035	0.6741763482879427	8.491854861359078	0.6213552337579813	0.42029127544635947	-0.3786209649294368	0.39784167659430664	3.5883311075000828
chr17	56427	1083349	0.65	1026922	1	6.59835	6.59835	24.935	9.166	27.37641304408866	3.5097965441139287	0.6534801077731157	-0.4504761685465035	4.061711453365339	8.077618038853757	1.0355920562633023	0.4162851714399839	-0.3786209649294368	1.1984387308697166	3.607431771241206
chr17	56427	1106853	0.71	1050426	0	0.0	0.0	17.1345	16.9665	30.88620958820259	0.0	0.7297416145777832	-0.4504761685465035	0.3051937453181087	9.11321009511706	0.0	0.43378639214552284	-0.3786209649294368	0.7088529739338056	3.606673090203384
chr17	56427	1465660	0.65	1409233	0	0.0	0.0	19.063499999999998	15.0375	35.09796544113931	4.211755852936715	0.6216468230667583	-0.4504761685465035	2.9963993823373904	10.355920562633022	1.2427104675159626	0.5038215211921094	-0.3786209649294368	0.8841103348126551	3.690590847986765
chr17	56427	1532192	0.67	1475765	0	0.0	0.0	33.236	0.865000000000002	33.694046823493736	2.807837235291146	0.7287079318973607	-0.4504761685465035	7.98111049482413	9.9416837401277	0.8284736450106411	0.5209661040679753	-0.3786209649294368	3.613533663609268	3.7214085036152484
chr17	56427	1552597	0.66	1496170	1	10.2869	10.2869	31.156999999999996	2.9440000000000026	34.045026477905125	3.158816889702539	0.8276173300917642	-0.4504761685465035	4.086067580276082	10.04524294575403	0.932032850636971	0.5631430231697084	-0.3786209649294368	1.7469262965937236	3.645816738415742
chr17	56427	1619940	0.65	1563513	1	8.2377	8.2377	30.483	3.6179999999999986	48.435192308772244	17.548982720569654	0.9679639822770433	-0.4504761685465035	0.31073991444836596	14.29117037643357	5.177960281316511	0.6141304578646508	-0.3786209649294368	0.5119144242830015	3.564829278969846
chr17	56427	1945235	0.64	1888808	1	6.9918	6.9918	17.2305	16.8705	38.607761985253234	7.721552397050647	0.8547752922967333	-0.4504761685465035	31.750371883823167	11.391512618896325	2.2783025237792653	0.596526569780768	-0.3786209649294368	9.368187726275693	3.5349332626463603
chr17	56427	1953371	0.62	1896944	0	0.0	0.0	18.858	15.243	42.46853818377856	11.582328595575973	0.987286623083862	-0.4504761685465035	0.476246267000841	12.530663880785955	3.4174537856688962	0.6341482577005182	-0.3786209649294368	0.14052006853737248	3.4680571845408874
chr17	43128659	43209828	0.58	81169	4	17.811500000000002	4.221300000000001	0.1485	0.1035	27.376413044088658	9.827430323519009	1.2453293803112173	2.1043235965390967	46.01532744211066	8.077618038853757	2.8996577575372453	1.2146061150964824	0.6208966169386516	13.57717091759085	0.0
chr17	79008750	80606039	0.53	1597289	0	0.0	0.0	1.148	0.9139999999999999	35.79992474996209	0.70195930882279	1.156682917632046	0.19839029747333933	0.0	10.563038973885682	0.20711841125265984	1.023864169383879	0.20130865766952763	0.0	3.809135115854054
chr17	79212912	80606039	0.55	1393127	1	7.90985	7.90985	4.27	4.036	38.256782330841844	1.7548982720569661	1.1226294085587083	0.8002419675255783	0.0	11.287953413269992	0.5177960281316514	1.0175083869691766	1.1041963298045385	0.0	3.8410641175453697
chr17	79296706	80606039	0.69	1309333	1	8.5082	8.5082	0.17200000000000001	0.06199999999999997	27.025433389677268	9.476450669107615	1.0829619385000058	1.7424581262994907	0.0	7.974058833227426	2.7960985519109154	1.0497236204026439	0.5141254688945911	0.0	3.856112790681393
chr17	79319939	80606039	0.6	1286100	0	0.0	0.0	0.14	0.09399999999999999	41.766578874955776	5.264694816170895	1.0348455404152108	3.7465223730910977	0.0	12.323545469533297	1.5533880843949541	1.0487171247005092	1.1054398052481338	0.0	3.8792591004890595
chr17	79633526	80606039	0.7	972513	0	0.0	0.0	0.187	0.046999999999999986	37.20384336760767	0.7019593088227865	1.1462174617826029	0.6894529018021096	0.0	10.977275796391002	0.20711841125266073	1.1526065375983645	0.7265296468856378	0.0	3.966688129120511
chr17	79670159	80606039	0.6	935880	0	0.0	0.0	0.129	0.105	37.55482302201906	1.0529389632341761	1.0410731297239253	3.8323877860005253	0.0	11.080835002017334	0.31067761687899154	1.070249002882705	3.256632131726378	0.0	3.826772266858408
chr17	79885551	80606039	0.64	720488	1	7.7131	7.7131	11.524000000000001	11.290000000000001	36.85286371319627	0.3509796544113932	0.8028093049016441	10.368462454660088	0.0	10.873716590764673	0.10355920562632992	1.0222419671312506	3.059293386027603	0.0	3.47285812650446
chr17	79989020	80606039	0.68	617019	1	7.84425	7.84425	2.176999999999999	1.9429999999999992	40.7136399117216	4.211755852936715	0.705350680400648	1.3839864983700276	0.0	12.012867852654304	1.2427104675159626	0.8069648757192172	2.3060086573086127	0.0	3.520191331089876
chr17	80407985	80606039	0.83	198054	0	0.0	0.0	0.26300000000000007	0.02900000000000008	37.55482302201906	1.0529389632341761	1.2475874090178474	0.44902341428163856	0.0	11.080835002017334	0.31067761687899154	0.9495567745029925	0.7395585388611936	0.0	3.430999396026113
chr17	80477656	80606039	0.9	128383	0	0.0	0.0	0.8084999999999992	0.5744999999999992	31.237189242613987	5.264694816170897	0.6561236071655464	2.337479864604877	0.0	9.21676930074339	1.5533880843949524	0.45817303533766596	1.855031341902084	0.0	2.6287476860138903
chr16	147013	230907	0.76	83894	2	23.09015	3.0409500000000005	0.030000000000000006	0.009000000000000003	14.741145485278508	2.8078372352911423	0.7028462338321457	-0.3817651685929501	3.7893240807560002	4.349486636305869	0.8284736450106418	0.6320155586893111	-0.349259581982817	1.1180687733080095	2.7322374726514362
chr16	147013	284999	0.81	137986	2	19.7295	6.4016	0.081	0.060000000000000005	30.184250279379803	18.25094202939244	1.912778833485771	-0.3817651685929501	1.5468473089968844	8.906091683864398	5.385078692569171	0.822553660273201	-0.349259581982817	0.5687558501361324	2.8842064899154365
chr16	147013	402987	0.82	255974	2	19.54095	6.59015	0.0425	0.0215	47.38225334553807	35.4489450955507	1.7441072937536313	-0.3817651685929501	4.3168274326473535	13.980492759554577	10.459479768259351	0.7055687476553084	-0.349259581982817	2.309665574512582	2.2920390598472333
chr16	147013	451770	0.7	304757	3	20.6475	5.4836	0.0675	0.0465	17.89996237498105	5.966654124993683	2.155927224175746	-0.3817651685929501	1.016357564142435	5.281519486942841	1.7605064956476137	0.9623394059324877	-0.349259581982817	0.6041780547559774	2.896908324788296
chr16	147013	639630	0.72	492617	3	20.81965	5.31145	0.16950000000000004	0.14850000000000002	32.99208751467095	21.058779264683587	1.7213511613645605	-0.3817651685929501	3.0480991698562874	9.73456532887504	6.213552337579812	0.8257542060063399	-0.349259581982817	0.8993647487344131	3.044856949025882
chr16	147013	686610	0.73	539597	3	20.1475	5.9836	0.0105	0.0105	35.4489450955507	23.515636845563332	1.8368644452392695	-0.3817651685929501	9.235167488520807	10.459479768259351	6.938466776964124	0.8321631061621318	-0.349259581982817	4.087359182719114	2.935728110665072
chr16	147013	710933	0.67	563920	3	19.7295	6.4016	0.03	0.009	19.30388099262662	7.370572742639254	2.1559680856878027	-0.3817651685929501	20.506459069922926	5.6957563094481625	2.174743318152935	0.9725662381136417	-0.349259581982817	6.050586080413947	3.2122126702341345
chr16	147013	718190	0.63	571177	2	19.524549999999998	6.60655	1.8335	1.8125	19.654860647038014	7.721552397050647	2.3891173775405807	-0.3817651685929501	0.7728488715672964	5.799315515074492	2.278302523779265	1.0370842246494674	-0.349259581982817	2.0295107320455568	3.2122126702341345
chr16	147013	790852	0.64	643839	3	22.680300000000003	3.450799999999999	0.081	0.060000000000000005	15.443104794101297	3.5097965441139305	2.206709505105033	-0.3817651685929501	0.3421866788599734	4.55660504755853	1.035592056263302	1.1490869068113347	-0.349259581982817	0.598576860111451	3.4762069938479354
chr16	147013	1020608	0.68	873595	1	13.06555	13.06555	0.0225	0.0014999999999999996	27.727392698500054	15.79408444851269	1.7163389026327662	-0.3817651685929501	1.3976819911849063	8.181177244480088	4.66016425318486	1.0043024399936695	-0.349259581982817	0.5123716061730055	3.392738683208382
chr16	147013	1153197	0.62	1006184	3	21.2377	4.8934	0.013500000000000002	0.007500000000000001	12.986247213221546	1.0529389632341788	1.674348172078553	-0.3817651685929501	1.1877484074835636	3.8316906081742177	0.3106776168789904	0.9394786927213534	-0.349259581982817	0.35045416455610906	3.2665518747796063
chr16	147013	1202841	0.59	1055828	3	21.59835	4.53275	5.120999999999999	5.099999999999999	17.89996237498105	5.966654124993683	1.651468727023531	-0.3817651685929501	0.29686966109120455	5.281519486942841	1.7605064956476137	0.9117833354508175	-0.349259581982817	1.2490204539652154	3.2665518747796063
chr16	147013	1458211	0.66	1311198	1	13.06555	13.06555	0.017	0.003999999999999998	26.32347408085448	14.390165830867117	1.3876458997563006	-0.3817651685929501	29.30554192084691	7.766940421974766	4.245927430679538	0.9774639137883545	-0.349259581982817	8.646822126660318	3.242779940904696
chr16	147013	1464343	0.65	1317330	1	13.06555	13.06555	0.020000000000000004	0.0009999999999999992	17.89996237498105	5.966654124993683	1.5176000785887325	-0.3817651685929501	1.0350977072055305	5.281519486942841	1.7605064956476137	1.013163779851779	-0.349259581982817	0.5689893836111507	3.2949776627199423
chr16	147013	1662365	0.65	1515352	1	13.06555	13.06555	7.778500000000001	7.7575	29.482290970557017	17.548982720569654	1.454548005812213	-0.3817651685929501	1.170357311163827	8.698973272611738	5.177960281316511	0.9551203006519879	-0.349259581982817	1.6646329357031469	3.2475302295367032
chr16	147013	1755931	0.55	1608918	3	22.26225	3.86885	0.07100000000000001	0.05	26.32347408085448	14.390165830867117	1.4380210065894614	-0.3817651685929501	3.3432401938755647	7.766940421974766	4.245927430679538	0.9963817317573622	-0.349259581982817	1.1580045771503362	3.2925689896678145
chr16	147013	1993069	0.56	1846056	3	19.9836	6.147500000000001	0.027000000000000003	0.006	24.91955546320891	12.986247213221544	1.41148099209893	-0.3817651685929501	6.0977383715024125	7.352703599469446	3.8316906081742177	0.9940484599051012	-0.349259581982817	2.567374772250049	3.5396855333878814
chr16	147013	2034051	0.63	1887038	1	13.06555	13.06555	0.020499999999999997	0.0005000000000000022	26.674453735265878	14.74114548527851	1.5132554131348146	-0.3817651685929501	2.980836132302949	7.870499627601096	4.349486636305868	1.0282173843955038	-0.349259581982817	2.7688538444503026	3.8196284426976197
chr16	147013	2059484	0.64	1912471	1	13.06555	13.06555	0.959	0.938	22.81367753674055	10.880369286753185	1.532772038710106	-0.3817651685929501	3.524574055126309	6.731348365711464	3.210335374416237	1.051365242370121	-0.349259581982817	1.6682567709882428	3.8443080720802527
chr16	147013	2097723	0.56	1950710	2	22.6311	3.5	5.540499999999999	5.519499999999999	16.14506410292408	4.211755852936717	1.571816549327132	-0.3817651685929501	0.8534783951642979	4.76372345881119	1.2427104675159624	1.0634579240925852	-0.349259581982817	0.7659685155942709	3.837874929940315
chr16	2892434	2924837	0.55	32403	3	20.319650000000003	1.0901499999999995	0.30500000000000016	0.18600000000000017	20.3568199558608	6.317633779405075	2.25299410911242	0.7080719613012068	4.442780435587254	6.006433926327153	1.8640657012739443	0.6647629778192354	0.6267659870051744	2.7036817924595704	0.8047189562170501
chr16	2892434	2977106	0.52	84672	4	20.6475	0.7622999999999998	0.2860000000000001	0.1670000000000001	18.952901338215227	7.721552397050648	8.522465153413457	0.7080719613012068	1.3140862233233823	5.592197103821832	2.278302523779265	3.2093177858499917	0.6267659870051744	1.1847338986397986	1.9509608258846929
chr16	30406596	30441243	0.66	34647	3	19.4344	1.450800000000001	16.756	0.620000000000001	31.588168897025376	5.61567447058229	2.188114565557217	7.404200151661383	11.541527492526221	9.32032850636972	1.6569472900212823	0.645619777045266	2.184665339905003	3.405415111154854	2.99573227355399
chr16	66864712	66901761	0.63	37049	4	22.11475	0.4098500000000005	0.6254999999999996	0.5954999999999996	17.899962374981047	6.668613433816469	1.212594017778032	2.683242966491808	1.4275755844739986	5.281519486942841	1.967624906900274	0.35778505007342354	1.5209188116479988	1.224407150370678	0.0
chr16	88878199	90148687	0.66	1270488	1	9.2131	9.2131	2.626999999999999	2.374999999999999	27.727392698500054	4.56273550734811	1.1669044180139634	0.08959427784160448	0.0	8.181177244480088	1.346269673142292	1.3250486794535834	0.522489296008183	0.0	4.0437671635564785
chr16	89227636	90148687	0.71	921051	1	9.2131	9.2131	2.731499999999999	2.2704999999999993	16.496043757335475	6.668613433816469	1.4937720552853868	0.30534206435226807	0.0	4.8672826644375204	1.9676249069002745	1.5633088667495016	0.6970390989881686	0.0	4.196310716914058
chr16	89268100	90148687	0.61	880587	3	15.77865	2.6475500000000007	2.534999999999999	2.466999999999999	31.939148551436773	8.774491360284829	1.272250279508063	7.53473998503049	0.0	9.42388771199605	2.5889801406582547	1.4686196365170183	2.2231821065505497	0.0	4.396494814533507
chr16	89574435	90148687	0.69	574252	3	15.926200000000001	2.500000000000001	2.523999999999999	2.477999999999999	31.939148551436773	8.774491360284829	1.574436988924285	0.7057746164082398	0.0	9.42388771199605	2.5889801406582547	1.7067146863181828	1.022289447219621	0.0	4.416425398560182
chr16	89777983	90148687	0.79	370704	1	9.2131	9.2131	2.513499999999999	2.4884999999999993	24.91955546320891	1.7548982720569661	1.2876373872402094	28.131822816262343	0.0	7.3527035994694465	0.5177960281316509	1.7744833455761189	8.300507414193385	0.0	3.875850615957688
chr16	89894655	90148687	0.91	254032	1	9.2131	9.2131	2.507999999999999	2.493999999999999	26.67445373526587	3.5097965441139305	1.4700602770269975	0.8904448171435507	0.0	7.870499627601097	1.0355920562633023	2.1231039510846186	1.0154255625730404	0.0	3.919760349824965
chr16	89992621	90148687	0.88	156066	2	16.55735	1.868850000000001	2.702999999999999	2.298999999999999	40.011680602898814	16.847023411746868	1.4752902829179568	1.490389892770344	0.0	13.152019114543938	6.317111543206143	1.8155010482336926	2.6215914700334704	0.0	3.236677777445352
chr15	20562345	21904975	0.73	1342630	0	0.0	0.0	6.340000000000001	5.485	105.64487597782932	41.76657887495577	0.2885988980360769	-0.3297298858349581	0.19974848126090888	31.171320893525397	12.323545469533295	0.1086012985870068	-0.31833676171262465	0.23386321610582747	3.085867763739932
chr15	45145532	45327268	0.55	181736	4	17.09835	1.4590500000000004	3.1929999999999996	2.909	13.337226867632937	0.7019593088227865	0.3862522058495764	0.8978940822478477	0.5336134618433196	3.935249813800548	0.20711841125266028	0.4513078908749699	0.26493045031373635	0.3746145476010792	5.275622515398631
chr15	45491165	45507573	0.59	16408	4	17.19675	1.9180499999999991	5.1625000000000005	5.1085	17.548982720569654	3.5097965441139296	2.22463944775627	11.926040818863369	0.9057904706774127	8.181177244480086	4.038809019426878	2.1206663268190487	3.5188686806929304	1.0606894725225968	0.0
chr15	75074469	75092561	0.51	18092	4	22.295099999999998	2.5573999999999995	15.1225	15.082500000000001	24.217596154386122	5.264694816170895	4.655931741031082	1.7572517342009846	1.8840932368709753	7.145585188216785	1.5533880843949532	1.3737679278310444	0.5184904349641924	0.5559159811229383	0.0
chr15	78933478	79103620	0.59	170142	1	10.4426	10.4426	10.732	1.5609999999999973	21.409758919094976	1.052938963234178	1.1717062436416126	1.1715127938709775	0.08790449022003749	6.317111543206143	0.31067761687899065	1.0469010219539443	0.5596460289748435	0.16741080767573965	0.0
chr15	89902242	89973982	0.51	71740	4	19.631149999999998	2.9590499999999995	0.0685	0.0325	33.343067169082346	8.072532051462042	3.679073043174904	0.9426800542427168	1.5402288728969526	9.83812453450137	2.3818617294055944	1.7784352011658604	1.3252785963621554	0.4544561958368852	0.0
chr15	90701584	90844453	0.52	142869	4	20.05735	2.9098499999999987	10.998499999999996	2.5254999999999965	25.270535117620298	5.61567447058229	2.279774613763467	1.114394854472098	2.13079368443752	7.4562628050957755	1.6569472900212836	1.7860409372451522	0.6341348116993105	1.3717239640976004	4.532148581669512
chr15	100989250	102192579	0.64	1203329	3	14.8033	0.21310000000000073	9.355000000000002	7.946000000000003	32.29012820584816	23.866616499974732	0.9636905436295833	0.7645381741918204	0.0	9.52744691762238	7.042025982590454	0.551476270956259	0.5012950655570644	0.0	3.2313956342984484
chr15	101084565	102192579	0.72	1108014	1	7.2951	7.2951	8.667000000000003	8.634000000000002	49.13715161759503	7.0195930882278645	0.9553621503922889	1.0605061162511797	0.0	14.498288787686231	2.071184112526603	0.5719984931897439	0.3129103626961454	0.0	3.08322543513712
chr15	101389716	102192579	0.72	802863	4	15.3443	0.7541000000000011	9.901000000000002	7.400000000000003	49.83911092641782	6.3176337794050745	1.154102614824793	0.43246900733959187	0.0	14.70540719893889	1.864065701273943	0.556193640335569	0.6135816162241153	0.0	3.260347530395178
chr15	101513687	102192579	0.81	678892	4	14.541	0.04919999999999991	8.668000000000003	8.633000000000003	40.011680602898814	16.14506410292408	1.1373756646197994	1.2457030107122873	0.0	11.805749441401645	4.76372345881119	0.5906406971729681	0.3675541092318792	0.0	3.4675482430118922
chr15	101548584	102192579	0.76	643995	3	17.38525	2.79505	8.661500000000002	8.639500000000004	50.892049889652	5.264694816170898	1.0115268574873184	3.4598103309029207	0.0	15.01608481581788	1.5533880843949532	0.5673287485922919	1.0208432454210274	0.0	3.4675482430118922
chr15	101629140	102192579	0.72	563439	4	14.5164	0.07379999999999942	9.661500000000002	7.639500000000003	44.92539576465832	11.23134894116458	0.8571433721664224	2.091343091979104	0.0	13.255578320170267	3.3138945800425663	0.486698252159546	1.1312888046969882	0.0	3.863891251933599
chr15	101817451	102192579	0.85	375128	1	7.2951	7.2951	8.660000000000002	8.641000000000002	62.82535813963936	6.668613433816464	0.8982013292394526	0.7753531988845024	0.0	18.537097807113106	1.9676249069002747	0.4947060642830814	0.47074615936476716	0.0	3.546492514218407
chr14	20567670	20923205	0.92	355535	1	6.41805	6.41805	5.346	4.7330000000000005	49.13715161759503	24.568575808797515	0.529132419493177	-0.4520022296401315	0.6487125631178396	14.49828878768623	7.249144393843116	0.7549902568901737	-0.41336123522411217	1.0434798998852157	3.159872273935904
chr14	20567670	21191561	0.78	623891	1	6.41805	6.41805	2.3340000000000005	1.721	21.760738573506373	2.807837235291144	0.580567764805964	-0.4520022296401315	0.9663130266952298	6.420670748832473	0.8284736450106416	0.8790791227907516	-0.41336123522411217	0.35639747266389	3.271849670990533
chr14	20567670	21296167	0.67	728497	3	16.041	3.2048999999999994	0.5485000000000003	0.06450000000000003	24.568575808797515	0.0	0.635957517770202	-0.4520022296401315	1.788371407949172	7.249144393843115	0.0	0.804026464106954	-0.41336123522411217	0.5276725304281517	3.0704258777246847
chr14	20567670	21325998	0.68	758328	3	17.0902	4.2541	0.4685000000000002	0.14450000000000013	17.899962374981047	6.668613433816469	0.6775883444344393	-0.4520022296401315	4.399619610296372	5.281519486942841	1.967624906900274	0.7920627916056314	-0.41336123522411217	1.2981410921508019	3.0704258777246847
chr14	20567670	21341953	0.61	774283	4	15.696750000000002	2.8606500000000006	6.296499999999999	5.6834999999999996	25.972494426443088	1.403918617645573	0.754285119188408	-0.4520022296401315	1.1230773004087446	7.663381216348435	0.414236822505321	0.8024911224422869	-0.41336123522411217	0.798692606850934	3.0704258777246847
chr14	20567670	21439458	0.64	871788	4	16.5738	3.7376999999999994	0.35050000000000014	0.2625000000000002	28.78033166173423	4.211755852936717	0.7955326261853946	-0.4520022296401315	2.420230243474464	8.491854861359078	1.242710467515963	0.8020662780274352	-0.41336123522411217	1.6970549145868155	3.2947474231065113
chr14	20567670	21538071	0.68	970401	1	6.41805	6.41805	0.5115000000000002	0.10150000000000015	52.64694816170896	28.078372352911444	0.9606358218063049	-0.4520022296401315	0.8069310362057872	15.533880843949532	8.284736450106418	0.8930158075693773	-0.41336123522411217	1.965777920166536	3.4119838487083785
chr14	20567670	21945190	0.64	1377520	3	13.721350000000001	0.8852500000000001	9.290000000000001	8.677000000000001	62.82535813963936	38.256782330841844	0.9152091575045909	-0.4520022296401315	5.747489852611864	18.53709780711311	11.287953413269994	1.210065170568421	-0.41336123522411217	2.946870232752069	3.5948343646041723
chr14	20567670	22004791	0.53	1437121	3	13.2951	0.45899999999999963	10.8875	10.2745	26.674453735265875	2.1058779264683594	1.1156159163711639	-0.4520022296401315	0.16246411625519872	7.870499627601097	0.6213552337579817	1.2820948176970952	-0.41336123522411217	0.23080425396108192	3.7112906706019846
chr14	20567670	22471427	0.57	1903757	3	14.87705	2.0409499999999996	0.3245000000000002	0.28850000000000015	23.86661649997473	0.7019593088227865	0.8819858136853099	-0.4520022296401315	0.5664168466763115	7.042025982590455	0.20711841125265984	1.0244096070848594	-0.41336123522411217	0.3471069761153154	3.382609842907063
chr14	21296167	21325998	0.59	29831	3	20.295099999999998	1.0492000000000008	0.40400000000000014	0.0800000000000001	17.899962374981047	6.668613433816469	1.788371407949172	0.9663130266952298	4.399619610296372	5.281519486942841	1.967624906900274	0.5276725304281517	0.35639747266389	1.2981410921508019	0.0
chr14	21325998	21341953	0.53	15955	4	19.950850000000003	1.3934499999999996	6.151999999999999	5.827999999999999	19.30388099262662	8.072532051462042	4.399619610296372	1.788371407949172	1.1230773004087446	5.695756309448162	2.381861729405595	1.2981410921508019	0.5276725304281517	0.798692606850934	0.0
chr14	21325998	21439458	0.53	113460	4	20.8279	0.5164000000000009	0.20600000000000004	0.11800000000000002	22.111718227917763	10.880369286753186	1.58383203823932	1.788371407949172	2.420230243474464	6.524229954458804	3.210335374416237	0.8689261744779337	0.5276725304281517	1.6970549145868155	4.192033604633817
chr14	21341953	21439458	0.51	97505	3	19.43445	0.8770499999999988	6.033999999999999	5.945999999999999	30.184250279379803	2.807837235291144	1.1230773004087446	4.399619610296372	2.420230243474464	8.9060916838644	0.828473645010642	0.798692606850934	1.2981410921508019	1.6970549145868155	3.031838515204691
chr14	94405890	94603114	0.52	197224	4	20.31965	0.1393500000000003	16.5245	16.3805	20.356819955860797	9.12547101469622	0.4271037858411468	0.5617236336295308	0.19281782262486724	6.006433926327152	2.692539346284586	0.8905427977439665	0.38403359117418484	0.3271310649243287	6.548180140673723
chr14	106014701	107280959	0.52	1266258	3	17.0574	3.500000000000001	7.843	6.34	33.343067169082346	12.986247213221542	1.4546334367490599	12.03702730190545	0.0	9.838124534501372	3.831690608174219	0.48088788310346053	3.5516160832122394	0.0	3.0771613927018278
chr14	106598303	107280959	0.59	682656	3	21.172150000000002	0.614749999999999	0.8405	0.6625	19.654860647038014	0.7019593088227865	2.373262792333167	0.3800863286760505	0.0	5.7993155150744915	0.20711841125266026	0.7293756454955288	0.1902246195719446	0.0	3.7937977991171774
chr14	106610387	106627130	0.55	16743	3	23.86065	0.4836500000000008	7.618500000000001	7.339500000000001	16.14506410292408	0.7019593088227865	2.1801280570259145	7.435517339400581	0.7229489259735516	4.7637234588111905	0.20711841125266026	0.6432632972070921	2.1939057133681343	0.21331155678464117	0.0
chr14	106627130	107280959	0.55	653829	3	21.9672	1.4097999999999988	0.891	0.612	17.899962374981047	2.4568575808797526	2.2846484465737813	2.1801280570259145	0.0	5.281519486942841	0.7249144393843112	0.7045134838404488	0.6432632972070921	0.0	3.7937977991171774
chr14	106743646	107280959	0.59	537313	4	20.0328	0.5246000000000013	15.9705	14.4675	32.64110786025955	12.284287904398756	2.6233020457650467	0.7229489259735516	0.0	9.63100612324871	3.6245721969215574	0.811030325481791	0.21331155678464117	0.0	2.6304186077670018
chr14	106765376	107280959	0.61	515583	3	21.21315	0.6557499999999994	0.7825	0.7204999999999999	35.09796544113931	14.741145485278508	2.270959529535317	10.983256557742626	0.0	10.35592056263302	4.349486636305868	0.7086286348651779	3.2406930430696983	0.0	2.6304186077670018
chr14	106829482	107280959	0.6	451477	3	20.090200000000003	0.46720000000000006	0.8029999999999999	0.7	17.548982720569654	2.807837235291146	2.3384287582079937	1.7957964410029785	0.0	5.17796028131651	0.8284736450106416	0.7340118278544792	0.5298633426736392	0.0	2.6304186077670018
chr14	106873461	107280959	0.73	407498	3	22.3279	1.7705000000000002	0.7945	0.7084999999999999	35.799924749962095	15.443104794101295	2.3978703156366863	1.7876587141170115	0.0	10.563038973885682	4.55660504755853	0.7563035792665455	0.5274622447144767	0.0	2.6304186077670018
chr14	106916313	106986600	0.63	70287	4	20.4672	2.516399999999999	8.801499999999999	8.7495	31.23718924261398	13.68820652204433	2.1572013417235305	5.045353008434102	1.2116238204715644	9.216769300743389	4.038809019426878	0.636498596192392	1.4886696225571598	0.357498786009123	7.334981878871809
chr14	106916313	107042218	0.53	125905	4	19.1967	1.245899999999999	8.790999999999999	8.76	32.29012820584816	12.63526755881015	1.7394964803042714	5.045353008434102	2.9894839759234455	9.52744691762238	3.7281314025478873	0.5132516128098967	1.4886696225571598	0.8820698917675662	4.384031012945003
chr14	106916313	107074656	0.51	158343	4	19.868850000000002	1.9180499999999991	15.228	2.3229999999999986	28.78033166173423	16.14506410292408	2.003786764100082	5.045353008434102	1.5350083289367726	8.491854861359077	4.76372345881119	0.5912324629835389	1.4886696225571598	0.4529158347969832	4.384031012945003
chr14	106916313	107280959	0.81	364646	4	19.2541	1.3033000000000001	9.527	8.024	32.64110786025955	12.284287904398756	2.0867468469800854	5.045353008434102	0.0	9.63100612324871	3.6245721969215574	0.6702383277977526	1.4886696225571598	0.0	3.288023259708752
chr14	106986600	107042218	0.53	55618	3	21.713099999999997	1.2705000000000002	0.04150000000000001	0.010499999999999999	18.60192168380383	1.0529389632341797	1.2116238204715644	2.1572013417235305	2.9894839759234455	5.488637898195502	0.31067761687899065	0.357498786009123	0.636498596192392	0.8820698917675662	2.9085555799816
chr14	106986600	107280959	0.68	294359	3	21.7705	1.213099999999999	0.7775	0.7254999999999999	18.952901338215227	1.4039186176455747	2.069923732782685	2.1572013417235305	0.0	5.592197103821832	0.41423682250532057	0.6782946960941051	0.636498596192392	0.0	1.9390370533210666
chr14	107042218	107280959	0.66	238741	3	20.5	0.05740000000000123	0.7669999999999999	0.736	20.005840301449403	0.350979654411395	2.269876503873197	1.2116238204715644	0.0	5.902874720700822	0.10355920562632992	0.7530285161212747	0.357498786009123	0.0	0.0
chr14	107061942	107280959	0.84	219017	3	18.88525	1.6721500000000002	0.7665	0.7364999999999999	14.039186176455724	6.317633779405076	2.2050708596596467	2.9894839759234455	0.0	4.142368225053208	1.8640657012739437	0.741407445185012	0.8820698917675662	0.0	0.0
chr14	107074656	107198941	0.58	124285	3	20.7459	1.0410000000000004	20.860500000000002	7.955499999999999	13.688206522044329	1.0529389632341788	1.8525377422365843	3.0918453117882665	3.4036074642967145	4.038809019426878	0.31067761687899065	0.546605293405259	0.912272379278668	1.4961426931642097	0.0
chr14	107074656	107280959	0.78	206303	3	21.172150000000002	0.614749999999999	7.204000000000001	5.7010000000000005	16.496043757335475	3.8607761985253246	2.1504209011793374	3.0918453117882665	0.0	4.86728266443752	1.1391512618896322	0.7308774152190555	0.912272379278668	0.0	0.0
chr14	107147824	107280959	0.76	133135	3	21.61475	1.0573499999999996	0.7579999999999999	0.7449999999999999	29.83327062496841	9.47645066910761	2.509727952827177	1.5350083289367726	0.0	8.802532478238069	2.7960985519109163	0.8898616534834699	0.4529158347969832	0.0	0.0
chr14	107198941	107280959	0.75	82018	3	20.131149999999998	0.42625000000000135	15.1595	13.6565	17.548982720569654	2.807837235291146	2.6018146002356435	2.361973533609547	0.0	5.17796028131651	0.8284736450106416	1.0101119815292274	0.6969181825118375	0.0	0.0
chr14	107239364	107280959	0.81	41595	3	22.13935	1.581949999999999	2.9595	1.4565	30.5352299337912	10.1784099779304	1.82261342355718	3.4036074642967145	0.0	9.009650889490729	3.003216963163576	0.5377758965088911	1.4961426931642097	0.0	0.0
chr19	344662	507235	0.73	162573	4	15.2213	1.1885000000000003	5.6179999999999986	5.609999999999999	32.64110786025956	3.8607761985253237	0.8981044591361389	-0.8125886975178407	0.5903514345438058	9.63100612324871	1.1391512618896318	0.4586409062449346	-0.7868026126941546	1.7304544836140092	3.87822151982881
chr19	344662	797364	0.78	452702	3	14.090150000000001	0.057350000000000456	11.581499999999998	11.5735	38.95874163966464	2.4568575808797526	0.7008707882622549	-0.8125886975178407	2.9387860858826818	11.495071824522654	0.7249144393843112	1.273724562576279	-0.7868026126941546	0.8671110952858803	3.489142999969843
chr19	344662	862334	0.78	517672	3	14.18855	0.15575000000000028	0.14	0.132	44.92539576465832	8.423511705873434	0.9817385131660534	-0.8125886975178407	0.568568523252659	13.255578320170269	2.485420935031926	1.2226928726841133	-0.7868026126941546	1.4962418474705388	3.301739328912811
chr19	344662	1045056	0.67	700394	4	13.590150000000001	0.44264999999999954	9.513	9.505	45.6273550734811	9.12547101469622	0.8739488306488483	-0.8125886975178407	2.9095102301468247	13.462696731422927	2.692539346284586	1.2940575842192281	-0.7868026126941546	4.06595469140955	3.445722622285138
chr19	344662	1132876	0.69	788214	1	7.0164	7.0164	0.05149999999999999	0.04349999999999999	38.256782330841844	1.7548982720569661	1.1007438407652792	-0.8125886975178407	1.8681551798344278	11.287953413269992	0.5177960281316514	1.6028924995511735	-0.7868026126941546	1.2772016337408267	3.6925961256888713
chr19	344662	1194499	0.67	849837	4	16.90165	2.8688499999999992	1.0020000000000002	0.9940000000000002	24.568575808797515	11.933308249987366	1.1563900281488104	-0.8125886975178407	1.2892942218287058	7.249144393843115	3.521012991295227	1.5792761493289178	-0.7868026126941546	1.902080131327183	3.7625279639343043
chr19	344662	1240233	0.59	895571	4	15.92625	1.8934500000000005	0.033	0.025	30.5352299337912	5.966654124993683	1.1631770281675207	-0.8125886975178407	15.263370815316849	9.009650889490729	1.7605064956476135	1.5957607354898238	-0.7868026126941546	4.503573175673558	3.6750273136102507
chr19	344662	1249247	0.68	904585	3	14.041	0.00820000000000043	0.14450000000000002	0.1365	43.872456801424136	7.370572742639254	1.3036825050407432	-0.8125886975178407	16.697472139540547	12.944900703291278	2.1747433181529354	1.6247364772231228	-0.7868026126941546	4.926715634381994	3.75151615626038
chr19	344662	1260850	0.62	916188	3	13.590150000000001	0.44264999999999954	17.742	17.733999999999998	42.11755852936717	5.615674470582292	1.4986360965842924	-0.8125886975178407	1.9134695898229577	12.427104675159626	1.656947290021284	1.6665541654710745	-0.7868026126941546	2.2230483052865573	3.7995001670999393
chr19	344662	1354764	0.6	1010102	3	13.508199999999999	0.5246000000000004	0.026000000000000002	0.018000000000000002	30.184250279379807	6.3176337794050745	1.537205144743801	-0.8125886975178407	4.924302411945185	8.906091683864398	1.8640657012739434	1.7182940795061237	-0.7868026126941546	1.4529527271319567	3.990940775554913
chr19	344662	1377572	0.65	1032910	1	7.0164	7.0164	0.013500000000000003	0.005500000000000003	28.078372352911444	8.423511705873436	1.6119966701141908	-0.8125886975178407	3.9199961402150003	8.284736450106417	2.4854209350319247	1.7124349963672731	-0.7868026126941546	2.2857104286625205	3.990940775554913
chr19	344662	1407656	0.65	1062994	1	7.0164	7.0164	19.522500000000004	19.514500000000005	34.04502647790513	2.456857580879751	1.6773158121399339	-0.8125886975178407	1.4901078078978456	10.04524294575403	0.7249144393843112	1.7286593759076754	-0.7868026126941546	1.6287685940988375	4.077771545378223
chr19	344662	1490566	0.57	1145904	4	14.2213	0.18850000000000033	0.12300000000000003	0.11500000000000002	54.40184643376593	17.89996237498105	1.66377068477175	-0.8125886975178407	15.775270828328393	16.051676872081185	5.281519486942842	1.721431942615034	-0.7868026126941546	4.654613152040525	4.097899034171617
chr19	344662	1508009	0.66	1163347	1	7.0164	7.0164	13.1335	13.1255	39.30972129407603	2.8078372352911423	1.8753557896493644	-0.8125886975178407	1.3907250288847055	11.598631030148985	0.8284736450106429	1.765411494576752	-0.7868026126941546	1.7601595930284355	4.2382213690748936
chr19	344662	1592489	0.67	1247827	1	7.0164	7.0164	19.938	19.93	32.64110786025956	3.8607761985253237	1.8924026446613613	-0.8125886975178407	8.39702876898663	9.63100612324871	1.1391512618896318	1.7713735036093883	-0.7868026126941546	2.47760694390116	4.155385516203601
chr19	344662	1605530	0.6	1260868	3	13.7295	0.3033000000000001	0.14600000000000005	0.13800000000000004	28.42935200732284	8.07253205146204	1.9596791789911454	-0.8125886975178407	1.902731598181285	8.388295655732747	2.381861729405595	1.7786779877384524	-0.7868026126941546	0.8245788258756547	4.155385516203601
chr19	344662	1652752	0.65	1308090	1	7.0164	7.0164	0.007	0.001	40.011680602898814	3.5097965441139323	1.95762337345712	-0.8125886975178407	0.9190298518857757	11.805749441401645	1.0355920562633028	1.7442350437349932	-0.7868026126941546	1.0211121771536646	4.258874869675711
chr19	344662	1848286	0.65	1503624	1	7.0164	7.0164	16.9095	16.9015	36.85286371319627	0.3509796544113932	1.8225627827463229	-0.8125886975178407	8.906417672052099	10.873716590764673	0.10355920562632992	1.6501988308292976	-0.7868026126941546	4.257207717177059	4.20550264730437
chr19	344662	1864049	0.56	1519387	4	13.7787	0.2541000000000002	0.2915	0.2835	28.78033166173423	7.721552397050649	1.8960547927609717	-0.8125886975178407	1.7181812863239523	8.491854861359078	2.278302523779264	1.6772454496798603	-0.7868026126941546	1.1865077525638366	4.226440184572496
chr19	344662	1940856	0.54	1596194	4	16.9918	2.9590000000000005	9.636000000000001	9.628000000000002	42.11755852936717	5.615674470582292	1.8839775609962297	-0.8125886975178407	1.3126031996006284	12.427104675159626	1.656947290021284	1.6525936607416662	-0.7868026126941546	0.607346651215808	4.15113628406629
chr19	344662	2034978	0.53	1690316	4	13.4918	0.5410000000000004	0.17800000000000002	0.17	23.86661649997473	12.63526755881015	1.8521616770767277	-0.8125886975178407	3.827050317601461	7.042025982590454	3.7281314025478878	1.5943910885417978	-0.7868026126941546	4.568128022176267	4.213883183984467
chr19	344662	2051119	0.6	1706457	3	16.38525	2.35245	16.158499999999997	16.150499999999997	30.88620958820259	5.61567447058229	1.8708417126983166	-0.8125886975178407	0.29443148902016686	9.113210095117058	1.6569472900212832	1.6225190096354989	-0.7868026126941546	1.3618814852907477	4.21496971301121
chr19	1194499	1240233	0.53	45734	3	18.795099999999998	0.9753999999999987	1.0270000000000001	0.9690000000000002	18.601921683803834	5.966654124993683	1.2892942218287058	1.8681551798344278	15.263370815316849	5.488637898195501	1.7605064956476135	1.902080131327183	1.2772016337408267	4.503573175673558	0.0
chr19	6516664	6767634	0.52	250970	4	19.09015	3.204950000000001	2.0225	0.16149999999999998	30.184250279379803	0.7019593088227865	1.7565065383938707	1.2975533861250577	0.3725842484304677	8.9060916838644	0.20711841125266073	1.4425747414816528	1.5045449469567778	0.5021976080242077	3.1315544605213317
chr19	11784859	11849407	0.53	64548	4	17.1803	2.1967	0.026000000000000002	0.011000000000000003	16.496043757335475	0.3509796544113932	0.5219998578343827	1.246575166811158	1.8718602925225543	4.86728266443752	0.10355920562633036	0.5005650392795289	0.6490790214621849	1.1874591001969166	0.0
chr19	12886187	12958366	0.59	72179	4	17.3279	1.5410000000000004	12.165	12.122	23.86661649997473	2.807837235291146	1.5560410841331382	9.602035181881165	2.6715863323417173	7.042025982590456	0.8284736450106416	2.215262243686583	2.8331532136793007	0.7882717840253489	3.3102464306333297
chr19	12958366	12984026	0.51	25660	3	15.950849999999999	2.91805	1.3404999999999998	1.2974999999999997	17.19800306615826	3.860776198525323	4.705261150332004	1.5560410841331382	8.913769000924269	5.074401075690181	1.1391512618896327	1.3883229437045048	2.215262243686583	2.6300750635258465	0.0
chr19	28380991	29124635	0.57	743644	4	17.45905	4.098350000000001	1.6049999999999998	1.5959999999999999	14.039186176455722	0.7019593088227856	0.06418828498575858	0.012028697084042462	0.5401764592710937	4.142368225053209	0.20711841125266026	0.14928577172871157	0.10554075668277424	0.159383156023594	0.5972531564093516
chr19	35986263	36208224	0.59	221961	4	17.0574	1.5656000000000008	0.9659999999999999	0.8509999999999999	26.32347408085448	10.880369286753186	0.36685399607788394	0.42584219254021605	5.467682530100892	7.766940421974766	3.210335374416236	1.657238426501615	0.6558210833559371	1.613281146976454	5.498882271901623
chr19	35986263	36231333	0.51	245070	4	16.39345	0.901650000000001	0.551	0.436	20.70779961027219	5.264694816170897	0.8478392108848276	0.42584219254021605	21.91309379999417	6.109993131953484	1.5533880843949537	1.6530934525246004	0.6558210833559371	6.465624312464405	5.374795864423275
chr19	36208224	36231333	0.51	23109	3	17.95905	0.6639499999999998	1.402	0.41499999999999987	31.588168897025376	5.61567447058229	5.467682530100892	0.36685399607788394	21.91309379999417	9.32032850636972	1.6569472900212823	1.613281146976454	1.657238426501615	6.465624312464405	0.0
chr19	41047248	41140383	0.59	93135	4	20.786900000000003	3.5738000000000003	0.132	0.082	11.23134894116458	2.1058779264683585	2.8339152855249647	1.7939603110887363	1.1227130261914646	3.313894580042567	0.6213552337579815	1.5211144392206983	2.5100087761039642	1.124293274541589	4.55048591746041
chr19	41076533	41140383	0.56	63850	4	22.90985	1.4508500000000009	17.701499999999996	17.6515	23.866616499974725	14.741145485278507	3.2541888083248973	1.9175941507878742	1.1227130261914646	7.042025982590455	4.34948663630587	1.959272050064321	0.5658006795360367	1.124293274541589	4.55048591746041
chr19	47852079	47894789	0.58	42710	4	19.06555	1.9016499999999983	0.788	0.5429999999999999	27.025433389677268	16.496043757335478	3.8130311319804826	2.2553815296125506	1.3026240874191233	7.974058833227427	4.86728266443752	1.1250637183473946	0.9316543660507639	1.5556987546039975	0.0
chr19	49298692	49534940	0.59	236248	4	18.08195	1.3934499999999996	9.679000000000002	8.918000000000003	17.548982720569654	5.615674470582288	0.8676141943053637	1.7396145159525254	10.862039594936729	5.177960281316511	1.6569472900212838	0.9573554277196217	1.1878914757109322	3.2049270600024826	3.8613110444489465
chr19	49496833	49534940	0.71	38107	4	18.9426	0.5327999999999999	6.251500000000001	5.490500000000001	20.3568199558608	8.423511705873434	1.1789276449119144	0.7913752961536732	10.862039594936729	6.006433926327153	2.4854209350319256	1.1957396403701497	1.0618748486560858	3.2049270600024826	1.5222612188617097
chr19	49977398	50088378	0.54	110980	4	19.0328	2.983600000000001	12.680499999999999	2.8905000000000003	17.19800306615826	3.860776198525323	2.378236620268225	1.8254045217079344	1.9230089340277223	5.074401075690181	1.1391512618896327	1.6721760360640094	1.5888683219226323	1.9903973947400946	5.691310249927514
chr19	49977398	50183996	0.66	206598	4	21.0	1.0164000000000009	11.767	1.9769999999999994	18.601921683803834	5.2646948161708975	2.6230291987879406	1.8254045217079344	0.7198605468330009	5.488637898195502	1.5533880843949532	1.9288464711668005	1.5888683219226323	1.892861560559083	4.688657186449627
chr19	50441079	50593992	0.63	152913	4	19.041	0.4344000000000001	4.8935	1.2585000000000008	10.529389632341791	0.0	0.25707246142627527	0.6316590414024188	1.1702301566426776	3.106776168789907	0.0	0.7097502991661537	2.8821683870132797	0.34528527194868025	4.229100195736664
chr19	54041189	54249432	0.57	208243	4	19.5574	0.22949999999999982	6.824499999999999	5.2425	23.515636845563336	10.1784099779304	0.458437815436288	1.3771567541820915	0.4339236420048573	6.938466776964125	3.003216963163576	0.3222502809019366	1.1721361499287526	0.8840336347593446	2.5649493574615403
chr19	55964249	56015176	0.64	50927	4	20.483600000000003	1.0082000000000004	5.7905	5.679499999999999	29.833270624968407	5.264694816170893	1.7091710545295322	1.3379266256560378	10.985444002342902	8.802532478238069	1.5533880843949537	3.1885018638852825	2.7487367575599926	3.2413384651684125	3.7882804356546886
chr19	57350438	59055745	0.53	1705307	1	6.64755	6.64755	1.1879999999999995	1.1719999999999995	73.70572742639254	32.99208751467095	1.2744133578970507	0.8694065412433918	0.0	21.747433181529345	9.734565328875041	0.8924528462526389	0.31720831546954353	0.0	2.9873312082348558
chr19	57683464	59055745	0.57	1372281	3	14.4918	1.1966999999999999	1.1799999999999995	1.1799999999999995	32.29012820584816	8.423511705873434	1.2051585146092412	1.2818735713712663	0.0	9.52744691762238	2.4854209350319247	0.9484443028153258	0.3782265071382043	0.0	3.0536136927164965
chr19	57791629	59055745	0.6	1264116	3	14.0246	0.7294999999999998	1.1804999999999994	1.1794999999999995	33.343067169082346	7.370572742639256	1.2149889469829163	1.0902710107911808	0.0	9.838124534501372	2.1747433181529336	0.9496425261767273	0.9344407589451144	0.0	2.967409039754292
chr19	58090054	58341529	0.51	251475	4	19.84425	4.41805	0.22500000000000003	0.10300000000000002	18.601921683803834	0.3509796544113932	0.3237987069229275	0.26344791015548985	1.197739704852298	5.488637898195501	0.10355920562633036	0.3854515020031617	0.7079191739221368	0.3534021725265931	2.190792061546236
chr19	58090054	59055745	0.68	965691	3	14.36065	1.06555	1.2409999999999994	1.1189999999999996	29.833270624968414	10.880369286753186	1.5090412203449177	0.26344791015548985	0.0	8.802532478238067	3.2103353744162364	1.0243416705164554	0.7079191739221368	0.0	3.1557739428608658
chr19	58341529	59055745	0.64	714216	2	18.7787	5.4836	1.3439999999999994	1.0159999999999996	29.48229097055702	11.23134894116458	1.9263643565709265	0.3237987069229275	0.0	8.698973272611738	3.3138945800425668	1.249294493089571	0.3854515020031617	0.0	3.450629517707003
chr19	58400136	59055745	0.66	655609	3	18.7787	5.4836	1.2709999999999995	1.0889999999999995	30.5352299337912	10.1784099779304	1.9914984608362334	1.197739704852298	0.0	9.009650889490729	3.003216963163576	1.3293811929842254	0.3534021725265931	0.0	3.346549462188277
chr19	58458880	59055745	0.72	596865	3	14.508199999999999	1.2130999999999998	1.1819999999999995	1.1779999999999995	31.588168897025376	9.125471014696222	2.032261375094493	1.5773292381282817	0.0	9.32032850636972	2.6925393462845855	1.414414724042864	0.46540293962534346	0.0	3.5548117024498493
chr19	58521043	59055745	0.73	534702	1	6.64755	6.64755	2.3889999999999985	0.028999999999999693	32.29012820584816	8.423511705873434	2.1057387691681515	1.4002373484874522	0.0	9.52744691762238	2.4854209350319247	1.5308189632178562	0.41315063615542835	0.0	3.458296144288298
chr19	58545538	59055745	0.65	510207	2	13.073799999999999	0.22130000000000027	1.5874999999999995	0.7724999999999993	33.343067169082346	7.370572742639256	1.8931453487313068	6.533852721436834	0.0	9.838124534501372	2.1747433181529336	1.5117569212200292	1.9278627379304585	0.0	3.386669870690537
chr19	58694318	59055745	0.84	361427	1	6.64755	6.64755	1.1849999999999994	1.1749999999999996	47.733232999949465	7.019593088227861	2.4626948279660703	0.5095550836998313	0.0	14.084051965180908	2.0711841125266046	1.836075859450246	0.7238981976837171	0.0	3.1657518853761193
chr19	58816752	59055745	0.84	238993	3	15.319700000000001	2.0246000000000004	1.2174999999999996	1.1424999999999994	30.88620958820259	9.827430323519009	2.89015979497986	1.6282768161268215	0.0	9.11321009511706	2.8996577575372453	2.170040552554517	1.184171781342293	0.0	3.1397330884349777
chr19	58898433	59055745	0.88	157312	3	13.68855	0.3934500000000005	1.3194999999999995	1.0404999999999993	31.237189242613987	9.476450669107614	2.8915126126243735	26.903582580240926	0.0	9.216769300743389	2.7960985519109154	2.1223738744615073	7.938105828910652	0.0	3.256017465458477
chr19	58912603	59055745	0.83	143142	2	13.83605	0.5409500000000005	1.1919999999999995	1.1679999999999995	38.256782330841844	2.4568575808797526	2.72658881184746	4.5575339740082095	0.0	11.287953413269992	0.7249144393843112	2.199354383088429	1.3447349213299054	0.0	3.1305332613526398
chr19	59031051	59055745	0.79	24694	2	13.311499999999999	0.01639999999999997	1.2269999999999994	1.1329999999999993	28.42935200732284	12.28428790439876	9.096419325475482	1.3986086458376463	0.0	8.388295655732747	3.6245721969215574	2.6839674253199703	2.0983224157705704	0.0	0.0
chr18	11721	73262	0.92	61541	1	9.2131	9.2131	1.2505	0.3194999999999997	12.284287904398758	3.8607761985253237	1.049385879522535	-0.27525255148354155	0.16608295768372283	3.6245721969215574	1.1391512618896322	0.30962925261605695	-0.31783161346914157	1.1679294938210343	1.09861228866811
chr18	11721	580449	0.87	568728	1	7.2377	7.2377	8.1015	6.531500000000001	16.847023411746868	8.423511705873434	0.261663525394267	-0.27525255148354155	8.714684700574999	4.97084187006385	2.485420935031925	1.075054419718835	-0.31783161346914157	2.5713337326888226	3.755886968582135
chr18	11721	596881	0.84	585160	1	9.59835	9.59835	1.6034999999999993	0.03349999999999964	28.42935200732284	20.005840301449403	0.4990345759626069	-0.27525255148354155	0.509549401559894	8.388295655732747	5.902874720700822	1.1170717511678794	-0.31783161346914157	0.7278133061147108	4.492156783598029
chr18	11721	839340	0.72	827619	1	12.40985	12.40985	3.2274999999999996	1.6575000000000002	18.25094202939244	9.827430323519007	0.5021149959378524	-0.27525255148354155	1.9258693277410615	5.385078692569171	2.8996577575372458	1.0030347204458367	-0.31783161346914157	0.568242333178686	3.5624788178029543
chr18	11721	909322	0.78	897601	0	0.0	0.0	0.8614999999999998	0.7084999999999998	12.284287904398758	3.8607761985253237	0.6131188558357937	-0.27525255148354155	0.03767304354419698	3.6245721969215574	1.1391512618896322	0.9691358713517184	-0.31783161346914157	0.24899205772178976	3.5398655832467774
chr18	12093656	12237165	0.61	143509	4	20.688499999999998	2.049200000000001	1.2089999999999992	0.8169999999999992	25.2705351176203	8.423511705873434	0.6065330696613138	4.145277878077183	1.8724885155178848	7.4562628050957755	2.485420935031925	0.3636973265486515	2.8387898746400437	0.5524919201845446	1.62904826901074
chr18	76308213	77793957	0.53	1485744	1	6.57375	6.57375	0.05450000000000001	0.0115	75.46062569844952	56.507724360234285	0.7483816493119227	0.11295036813023153	0.0	22.265229209660998	16.673032105839166	0.691443021013846	0.1368781819433632	0.0	3.5763117080193267
chr18	76960352	77793957	0.79	833605	0	0.0	0.0	2.6920000000000006	2.6490000000000005	102.83703874253817	29.131311316145627	1.2631149803974056	0.0904171993104446	0.0	30.342847248514754	8.595414066985409	0.8825338101012469	0.4471787809711517	0.0	3.8628425640613746
chr18	77253598	77793957	0.87	540359	1	7.2869	7.2869	4.963500000000001	4.9205000000000005	78.26846293374065	53.69988712494314	1.32504223118194	1.1490027766276005	0.0	23.09370285467164	15.844558460828525	1.0211053162380703	0.6271906494627802	0.0	4.021917491286802
chr18	77659545	77793957	0.94	134412	1	7.4426	7.4426	18.506499999999996	18.463499999999996	91.60568980137359	40.3626602573102	4.240625530191519	0.3596714256667484	0.0	27.028952668472186	11.909308647027977	1.596395218118592	0.830622651526754	0.0	5.844108713090374
chr18	77711438	77793957	0.91	82519	0	0.0	0.0	0.1135	0.0705	101.784099779304	30.184250279379803	5.069956592522699	2.9218432294475516	0.0	30.032169631635764	8.9060916838644	2.058157481636733	0.8621119771563535	0.0	5.28693887298673
chr22	17082747	17601517	0.76	518770	2	15.10655	2.3032500000000002	15.035499999999999	14.639499999999998	42.81951783818996	14.74114548527851	0.2056746052028134	-0.5017648349990725	5.822425504535806	12.634223086412288	4.34948663630587	0.4216069593130085	-0.5046246183347006	2.787618195974615	2.544775513468902
chr22	17082747	17652635	0.72	569888	3	18.295099999999998	5.4918	1.2305	0.8344999999999999	37.55482302201906	9.476450669107612	0.7094877623005307	-0.5017648349990725	0.28071609646951046	11.080835002017334	2.7960985519109167	0.6338342081683415	-0.5046246183347006	0.5396331298286867	3.244384343968528
chr22	17082747	18312794	0.65	1230047	2	14.45085	1.6475500000000007	7.840000000000001	7.444000000000001	22.46269788232916	5.61567447058229	0.47936852771572175	-0.5017648349990725	0.7053466129056938	6.6277891600851335	1.6569472900212832	0.5832770427302499	-0.5046246183347006	0.33395656761969855	3.159421897636905
chr22	17082747	18483968	0.67	1401221	2	13.88525	1.08195	7.2155	6.819499999999999	47.03127369112667	18.952901338215227	0.5069741464969906	-0.5017648349990725	2.6134908792234044	13.87693355392825	5.5921971038218325	0.5528199035590746	-0.5046246183347006	0.7711302805227491	3.159421897636905
chr22	17082747	18593553	0.62	1510806	1	6.40165	6.40165	15.7795	15.3835	30.5352299337912	2.456857580879751	0.6597685066966615	-0.5017648349990725	0.16165886808093344	9.009650889490729	0.7249144393843121	0.5686548569942371	-0.5046246183347006	0.4200560606792733	3.124942814310895
chr22	19667199	19705685	0.56	38486	4	22.7705	3.4261999999999997	0.393	0.322	19.654860647038014	7.721552397050647	1.9698489152642755	1.3279663216385245	0.38020564504730037	5.799315515074492	2.278302523779265	1.3992305494385415	0.9795663056170388	1.387233064895109	4.9904325867787405
chr22	22676426	22751933	0.57	75507	4	17.2213	2.6967	0.09150000000000003	0.08550000000000002	9.476450669107614	1.0529389632341788	1.0412205833651456	0.3992690247996635	6.221028386669771	2.796098551910916	0.31067761687899087	0.30722002013453015	0.27488381699461983	1.8355615483831857	2.80473589759248
chr22	22697379	22751933	0.68	54554	4	18.795099999999998	4.2705	0.16750000000000004	0.009500000000000022	10.880369286753185	0.3509796544113932	0.8749721926888855	1.474070996430229	6.221028386669771	3.210335374416237	0.10355920562632992	0.25816717317118654	0.4349358132542862	1.8355615483831857	2.80473589759248
chr22	43583653	43781506	0.64	197853	4	17.81145	1.418050000000001	5.1555	5.1105	15.794084448512688	3.860776198525322	0.24125604868235234	0.11762657486505022	5.211204805308713	4.66016425318486	1.1391512618896324	0.48572901508308913	0.4811598469186276	1.5376054515152178	1.7005986908310802
chr22	50221027	51111553	0.78	890526	0	0.0	0.0	0.262	0.05100000000000002	32.64110786025956	11.582328595575976	1.1067064516782124	0.04460139635440778	0.0	9.63100612324871	3.4174537856688967	1.1387109882171047	0.14558227697947898	0.0	3.6742787332880114
chr22	50323085	51111553	0.57	788468	1	12.66395	12.66395	0.36250000000000004	0.04949999999999996	18.25094202939244	2.807837235291144	1.082583591887696	1.2930720772372943	0.0	5.385078692569172	0.828473645010642	1.0854128199191253	1.5504758685946478	0.0	3.6043796927167087
chr22	50683318	51111553	0.86	428235	1	9.2541	9.2541	0.16350000000000003	0.14950000000000002	27.025433389677268	5.966654124993683	1.7637703977799992	0.2728076085066889	0.0	7.974058833227428	1.7605064956476135	1.5051373564007595	0.5864559312381532	0.0	3.690342409618588
chr22	50706114	51111553	0.83	405439	1	9.4672	9.4672	0.17300000000000004	0.14	28.078372352911444	7.019593088227859	1.5859222395518737	4.9268946048274165	0.0	8.284736450106418	2.071184112526604	1.4528566852290141	2.4349769352392086	0.0	3.7944208636457053
chr22	50765506	51111553	0.88	346047	1	7.4672	7.4672	0.9994999999999996	0.6864999999999996	34.74698578672791	13.68820652204433	1.298245491642994	3.2620684475196824	0.0	10.252361357006691	4.038809019426878	1.2640886485524188	2.5527120998947237	0.0	3.6773772582278133
chr22	51021203	51111553	0.93	90350	0	0.0	0.0	3.882	3.569	46.68029403671528	25.621514772031702	3.014501514369021	0.6918100166343059	0.0	13.77337434830192	7.559822010722106	1.7697334088218468	1.08542013038309	0.0	3.5459895321963533
chr20	118483	247570	0.74	129087	3	19.35245	0.05734999999999957	3.0160000000000013	2.3960000000000012	20.005840301449407	1.7548982720569661	0.522036251884291	-0.4452807956647895	1.494051971754047	5.902874720700822	0.5177960281316514	0.15403075042611108	-0.3921055873855326	3.0582675001639945	0.0
chr20	118483	307709	0.83	189226	3	18.13935	1.2704500000000003	9.6655	4.253499999999997	22.111718227917763	3.8607761985253237	0.8309581409336143	-0.4452807956647895	4.433644283105141	11.287953413269994	5.902874720700823	1.0770428834970769	-0.3921055873855326	4.685110947842201	2.7261217530843096
chr20	118483	334941	0.77	216458	2	18.2541	1.1556999999999995	2.9465000000000012	2.4655000000000014	22.111718227917763	3.8607761985253237	1.284202414758629	-0.4452807956647895	2.9217326342290373	6.524229954458804	1.1391512618896331	1.5309642425055054	-0.3921055873855326	0.8620793451993968	2.9372500277870834
chr20	118483	388758	0.88	270275	1	9.7049	9.7049	2.7115000000000014	2.7005000000000012	38.607761985253234	20.356819955860797	1.6102664747761628	-0.4452807956647895	0.6621504679652503	11.391512618896323	6.006433926327153	1.3977762727771812	-0.3921055873855326	1.1861902466600336	2.517642880960357
chr20	118483	626225	0.7	507742	3	17.5	1.9098000000000006	2.7100000000000013	2.7020000000000013	17.899962374981044	0.350979654411395	1.1668399633011088	-0.4452807956647895	14.238155269321888	5.281519486942841	0.10355920562632992	1.298819127486934	-0.3921055873855326	4.201075563049672	3.5539205943928596
chr20	118483	633916	0.76	515433	2	18.07375	1.3360500000000002	4.188000000000001	1.2240000000000018	32.29012820584816	14.039186176455722	1.3564352138638678	-0.4452807956647895	2.0286713754673973	9.527446917622381	4.14236822505321	1.3405176229284412	-0.3921055873855326	0.7443815517704315	3.5539205943928596
chr20	118483	741874	0.65	623391	2	19.2377	0.17210000000000036	14.208500000000004	8.796500000000002	30.535229933791197	12.284287904398756	1.4728521520846536	-0.4452807956647895	2.151728229164022	9.009650889490729	3.6245721969215583	1.237279594195148	-0.3921055873855326	1.5177688760896626	3.2577605448601212
chr20	118483	825389	0.66	706906	2	16.1885	3.2213000000000003	3.399500000000001	2.0125000000000015	30.184250279379803	11.933308249987363	1.5530556523764654	-0.4452807956647895	0.8301964791719116	8.9060916838644	3.5210129912952284	1.2704170444041154	-0.3921055873855326	0.3628974218251927	3.31261248336272
chr20	118483	1099342	0.73	980859	1	9.7049	9.7049	2.739000000000001	2.6730000000000014	33.343067169082346	15.092125139689902	1.3511617623505725	-0.4452807956647895	0.3468975575711374	9.83812453450137	4.4530458419322	1.0169476638261081	-0.3921055873855326	1.1140005570064484	3.7598334947083067
chr20	118483	1447390	0.6	1328907	3	17.52455	1.88525	22.116999999999997	16.705	33.343067169082346	15.092125139689902	1.088139483180493	-0.4452807956647895	0.4886043416797612	9.83812453450137	4.4530458419322	1.0423663465222117	-0.3921055873855326	0.27498408230271465	4.089558040458581
chr20	118483	1757709	0.57	1639226	3	18.31145	1.09835	2.7590000000000012	2.6530000000000014	20.70779961027219	2.456857580879751	0.9746425367098016	-0.4452807956647895	1.0611597157885042	6.109993131953483	0.7249144393843121	0.8970945555365089	-0.3921055873855326	1.0818606925281609	4.075127008948559
chr20	118483	2083168	0.64	1964685	1	9.7049	9.7049	2.713500000000001	2.6985000000000015	74.05670708080393	55.80576505141149	0.9889745006560706	-0.4452807956647895	3.1079410995693926	21.850992387155678	16.465913694586508	0.9277019059154072	-0.3921055873855326	1.1778983874520332	4.085941538402289
chr20	30410593	30539581	0.52	128988	4	19.2213	1.2049000000000003	2.817499999999999	2.8134999999999994	30.88620958820259	8.423511705873432	1.872065635834639	3.078397290753719	2.189677227124146	9.11321009511706	2.4854209350319256	0.9313167002088802	1.3916223970707822	0.958700619360012	5.426759396294266
chr20	30410593	30619084	0.64	208491	4	21.040950000000002	0.614749999999999	6.263499999999999	0.6325000000000003	25.2705351176203	2.807837235291146	1.9931791339822316	3.078397290753719	0.2242028398039918	7.4562628050957755	0.8284736450106416	0.941758895432043	1.3916223970707822	0.6323424266292909	4.014969918922702
chr20	37555031	37676844	0.58	121813	4	21.844250000000002	2.581950000000001	8.068	8.046000000000001	28.078372352911448	9.827430323519007	0.8759148444013651	3.285537026668622	31.2283638354431	12.634223086412288	1.4498288787686233	1.292226548496646	0.9694225869254622	9.214165297507138	2.94305201572508
chr20	61408209	62917623	0.57	1509414	1	11.36885	11.36885	3.436499999999999	2.4225	25.972494426443088	9.827430323519007	1.1682161314012185	0.2642842086818596	0.0	7.663381216348435	2.899657757537246	0.9330807826865862	0.38061206717564067	0.0	3.561497539273963
chr20	61531604	61557510	0.53	25906	4	16.82785	3.9262500000000005	0.17000000000000004	0.14700000000000005	21.058779264683587	4.913715161759503	2.3844830995292665	0.47785227878855735	12.448421539358813	6.213552337579813	1.4498288787686238	1.5670195555285047	1.309229391604807	3.6730010691920345	0.0
chr20	61531604	61640429	0.54	108825	4	21.5492	0.7950999999999997	0.014	0.009000000000000001	13.688206522044329	2.4568575808797517	2.5285370921987793	0.47785227878855735	1.3378723207448038	4.038809019426878	0.7249144393843114	1.2409024041969638	1.309229391604807	0.3947493623188471	4.341633494056647
chr20	61640429	62917623	0.53	1277194	2	22.541	0.19669999999999987	2.9319999999999995	2.9269999999999996	23.515636845563336	12.28428790439876	1.1190070989710197	0.9465949381512497	0.0	6.938466776964124	3.624572196921558	0.8705111608763283	0.7215250174274447	0.0	3.400347995771637
chr20	61703391	62917623	0.67	1214232	1	11.36885	11.36885	2.9364999999999997	2.9225	27.37641304408866	8.423511705873434	1.1076582034606717	1.3378723207448038	0.0	8.077618038853757	2.485420935031925	0.8951810051571379	0.3947493623188471	0.0	3.4482605344202173
chr20	61810521	62917623	0.62	1107102	2	19.9344	2.8033	3.8104999999999993	2.0484999999999998	29.131311316145627	6.6686134338164695	1.126074862541363	0.9173369106243822	0.0	8.595414066985407	1.9676249069002743	0.9556128023240763	0.2706672041013018	0.0	3.411705455286658
chr20	61904050	62917623	0.73	1013573	1	11.36885	11.36885	4.318	1.5409999999999995	39.66070094848742	3.8607761985253255	1.1496482765877	0.8706099693511444	0.0	11.702190235775316	1.1391512618896327	1.0200894350710614	0.25688006613252157	0.0	3.4995149721903296
chr20	62077782	62917623	0.66	839841	3	19.09015	3.64755	3.1229999999999998	2.7359999999999993	35.09796544113931	0.7019593088227865	1.1935567482403675	0.9373895404812378	0.0	10.355920562633022	0.20711841125265984	1.04762569462708	0.8869759052562531	0.0	3.672355520698467
chr20	62151945	62917623	0.59	765678	2	20.647550000000003	2.0901499999999995	2.9309999999999996	2.9279999999999995	39.66070094848742	3.8607761985253255	1.0891362411894685	2.271621079479911	0.0	11.702190235775316	1.1391512618896327	1.0376505862323397	1.150611294528216	0.0	3.5056937443091565
chr20	62258197	62917623	0.72	659426	1	11.36885	11.36885	14.853499999999999	8.9945	30.184250279379803	5.61567447058229	1.0645005031994283	1.2420316799559896	0.0	8.906091683864398	1.6569472900212836	0.9271905414979901	1.7231927450528162	0.0	3.452289201151382
chr20	62382992	62917623	0.67	534631	2	17.795099999999998	4.9426000000000005	2.9309999999999996	2.9279999999999995	32.64110786025955	3.158816889702539	1.1239100769545816	0.8099854999838232	0.0	9.63100612324871	0.9320328506369719	0.8259462185894048	1.3609287008869069	0.0	3.7581039669860776
chr20	62439869	62917623	0.79	477754	1	11.36885	11.36885	3.0409999999999995	2.8179999999999996	30.88620958820259	4.913715161759503	0.9697315853410726	2.4189747090962266	0.0	9.11321009511706	1.4498288787686224	0.8393048392795258	0.7137368111103161	0.0	3.7581039669860776
chr20	62569954	62917623	0.73	347669	3	18.2295	4.5082	3.1774999999999998	2.6814999999999998	30.88620958820259	4.913715161759503	1.1468174827532582	0.4964466034646295	0.0	9.11321009511706	1.4498288787686224	0.6719884944962046	1.2864794272371882	0.0	3.344782576435009
chr20	62612329	62917623	0.79	305294	3	19.58195	3.1557499999999994	2.9684999999999997	2.8904999999999994	31.939148551436773	3.8607761985253237	0.9013215099495312	2.915512409505849	0.0	9.423887711996048	1.1391512618896327	0.6458585085607078	0.8602440207780114	0.0	3.8670805871473086
chr20	62886913	62917623	0.81	30710	3	17.9426	4.7951	2.9804999999999997	2.8784999999999994	31.237189242613987	4.56273550734811	4.662966427868719	0.4806119440997429	0.0	9.21676930074339	1.3462696731422925	1.3758435654686658	0.5642155829071979	0.0	0.0
chr21	10937412	10964059	0.82	26647	1	7.35245	7.35245	3.4779999999999993	0.051000000000000156	34.39600613231652	6.317633779405076	5.057837178443162	-0.35432618924450765	0.03340262823054593	10.14880215138036	1.8640657012739439	1.492353171483124	-0.360288564934365	0.19071641087654798	0.0
chr21	17154546	17187535	0.55	32989	4	15.0328	0.5410000000000004	3.747	1.908000000000001	9.827430323519007	0.7019593088227856	1.276715224146448	0.14450152528291593	0.07967472336335331	2.899657757537246	0.20711841125266073	0.37670449771619713	0.4003071979242954	0.28210356775843864	0.0
chr21	46238235	48055497	0.52	1817262	0	0.0	0.0	3.454	3.3280000000000003	63.878297102873546	19.65486064703801	1.3009675831636516	0.5731759457717114	0.0	18.8477754239921	5.799315515074493	0.8306336572323579	0.46259267989931185	0.0	3.8250988366915837
chr21	46654280	48055497	0.55	1401217	1	8.8033	8.8033	3.4865	3.2955	52.295968507297566	31.237189242613983	1.6251272984991747	0.20921523944290998	0.0	15.430321638323203	9.21676930074339	0.9465959274416721	0.4400790192103062	0.0	3.9276533045920043
chr21	46859972	48055497	0.57	1195525	1	10.40165	10.40165	3.4025	3.3795	59.66654124993683	23.866616499974732	1.763815699131051	0.8190412564293637	0.0	17.605064956476138	7.042025982590456	0.975021365952174	0.7813813232019937	0.0	4.109414249416002
chr21	47442568	48055497	0.67	612929	0	0.0	0.0	5.6975	1.0844999999999998	60.36850055875961	23.164657191151942	3.3212362208120023	0.12530770571299796	0.0	17.8121833677288	6.834907571337796	1.2381235980509127	0.6982206532489497	0.0	4.0662358204478135
chr21	47648833	48055497	0.82	406664	1	7.86065	7.86065	11.074	4.292	91.2547101469622	7.721552397050651	4.4051112370796295	1.1843106657471194	0.0	26.925393462845857	2.2783025237792636	1.424033299880094	0.8715913071403741	0.0	4.211181004481206
chr21	47684815	48055497	0.87	370682	1	7.541	7.541	3.399	3.383	59.31556159552542	24.217596154386126	3.9616136582225967	8.973967040700396	0.0	17.50150575084981	7.145585188216786	1.3052390153452684	2.6478369511484576	0.0	5.051751865238468
chr21	47705989	48055497	0.86	349508	0	0.0	0.0	3.3915	3.3905	57.91164297787986	25.621514772031695	3.8883036207494936	5.1717036070820175	0.0	17.087268928344486	7.559822010722107	1.2918678157032164	1.5259503237657044	0.0	4.314267337023303
chr21	47744198	48055497	0.83	311299	1	7.13935	7.13935	14.4565	7.6745	125.65071627927873	42.11755852936718	2.9945549523662462	11.169914411899134	0.0	37.07419561422622	12.427104675159626	0.9953425588709891	3.7077388389337522	0.0	3.3842466058243152
chr21	47878814	48055497	0.82	176683	1	6.7213	6.7213	4.837999999999999	1.9440000000000004	82.83119844108876	0.7019593088227865	1.8911419378188405	4.442780435587254	0.0	24.439972527813932	0.20711841125266162	0.5579957537299365	1.569358616195056	0.0	1.6094379124341003
chr21	48005441	48055497	0.93	50056	1	7.09015	7.09015	5.7905000000000015	0.9914999999999989	47.38225334553807	36.150904404373485	4.936264917404921	0.6873964817458005	0.0	13.980492759554581	10.666598179512013	1.4564823549811505	0.20282153881344336	0.0	1.6094379124341003
chr21	48017914	48055497	0.93	37583	0	0.0	0.0	3.5455	3.2365	60.36850055875961	23.164657191151942	3.959645942857959	7.878962818503172	0.0	17.8121833677288	6.834907571337796	1.1683235288711389	2.3247476609775086	0.0	1.6094379124341003
chr7	362280	372885	0.76	10605	3	21.78685	0.4098500000000005	0.9494999999999998	0.5014999999999998	35.09796544113931	7.721552397050646	12.973505377582846	-0.422212539467707	0.20675551830461328	10.355920562633022	2.2783025237792653	3.8279310330524705	-0.40267532107757703	0.4898325127083554	0.0
chr7	362280	834621	0.84	472341	3	17.1393	4.237699999999999	2.4585	2.0104999999999995	31.939148551436766	10.880369286753185	0.49339458257734353	-0.422212539467707	2.6823184856424898	9.42388771199605	3.210335374416237	0.5647794997542593	-0.40267532107757703	2.374315161451196	2.232659412859892
chr7	362280	916271	0.69	553991	4	17.4426	3.9343999999999992	18.702500000000004	18.254500000000004	54.401846433765925	11.582328595575973	0.8160092761107569	-0.422212539467707	0.836427590392186	16.051676872081185	3.417453785668897	0.8314780323613864	-0.40267532107757703	1.3474968577806288	3.237599667681151
chr7	362280	1084118	0.68	721838	3	17.1967	4.180299999999999	0.6280000000000001	0.18000000000000008	40.71363991172159	2.1058779264683594	0.820757090436402	-0.422212539467707	9.954908456813197	12.012867852654306	0.6213552337579813	0.951466467148892	-0.40267532107757703	2.9372711463839964	2.7153417025089257
chr7	362280	1099349	0.74	737069	1	10.6885	10.6885	1.1959999999999995	0.7479999999999996	45.6273550734811	2.807837235291146	1.0095077494130853	-0.422212539467707	6.384724880365693	13.462696731422929	0.8284736450106411	0.9925016905396871	-0.40267532107757703	1.8838614388124324	2.5909779014442473
chr7	362280	1126615	0.71	764335	3	22.4508	1.0738000000000003	0.23750000000000002	0.2105	29.131311316145624	13.688206522044329	1.2012570089557644	-0.422212539467707	2.6407792439867643	8.595414066985409	4.038809019426879	1.0242990240340382	-0.40267532107757703	1.9874785186652075	2.506215312580471
chr7	362280	1199980	0.74	837700	1	10.6885	10.6885	0.2675	0.1805	54.752826088177315	11.933308249987363	1.3273290499884125	-0.422212539467707	0.6724714363393075	16.155236077707514	3.521012991295228	1.1086534034343194	-0.40267532107757703	0.46429763120297496	2.619427164713579
chr7	362280	1408750	0.59	1046470	4	17.9344	3.4425999999999997	0.2255	0.2225	56.50772436023428	13.688206522044325	1.1966854347853741	-0.422212539467707	6.1109859645511735	16.673032105839166	4.038809019426878	0.9801048979169728	-0.40267532107757703	2.1257513915507875	2.896904188995421
chr7	362280	1452400	0.52	1090120	4	21.1311	0.2458999999999989	0.226	0.222	45.6273550734811	2.807837235291146	1.3934612192167002	-0.422212539467707	2.3049822973099956	13.462696731422929	0.8284736450106411	1.0259782599753846	-0.40267532107757703	2.856430443492395	2.896904188995421
chr7	362280	1543762	0.52	1181482	4	17.4836	3.8933999999999997	0.231	0.217	35.4489450955507	7.370572742639252	1.4639475988117847	-0.422212539467707	8.081768358157078	10.459479768259353	2.1747433181529354	1.1675240240162088	-0.40267532107757703	2.3845869716589196	2.882923517065098
chr7	362280	1570514	0.6	1208234	3	18.62295	2.7540499999999994	8.404499999999999	7.956499999999998	43.521477147012746	0.70195930882279	1.6081515392063723	-0.422212539467707	0.4623992217147368	12.841341497664947	0.20711841125265984	1.1937858196040894	-0.40267532107757703	0.897826327717358	2.9877251497506254
chr7	362280	1758756	0.67	1396476	1	10.6885	10.6885	0.2715	0.1765	35.4489450955507	7.370572742639252	1.451695900165994	-0.422212539467707	2.583468603328186	10.459479768259353	2.1747433181529354	1.1532978482270282	-0.40267532107757703	1.3588326610835608	2.952818429450224
chr7	362280	1808751	0.59	1446471	3	17.163899999999998	4.2131	0.42100000000000004	0.02699999999999994	32.99208751467095	9.827430323519005	1.4908138474283956	-0.422212539467707	0.20970879290977507	9.734565328875041	2.899657757537246	1.1604018364637523	-0.40267532107757703	0.6607116227533207	2.952818429450224
chr7	4832003	4923139	0.52	91136	4	20.868850000000002	1.1311499999999999	0.0795	0.0455	74.75866638962673	27.727392698500054	1.9101771921968373	1.605780115675421	7.639586005532951	22.058110798408336	8.181177244480088	1.1272244994439033	1.1569475950753088	2.817647148856145	6.65157187358973
chr7	35576983	35664078	0.53	87095	3	18.868850000000002	1.016350000000001	0.049499999999999995	0.032499999999999994	20.356819955860797	0.7019593088227865	0.9349248501457397	3.280758585372606	1.2242413286226552	6.006433926327153	0.20711841125266073	0.2758566588817798	0.9680126716254503	1.0367531259405434	0.0
chr7	43300936	43479341	0.57	178405	3	23.2541	0.13930000000000042	0.4055000000000001	0.19550000000000003	15.443104794101295	5.615674470582289	0.3462482507575751	0.45778776407814226	1.3902607741251178	4.55660504755853	1.6569472900212838	0.5108158456947428	0.7488298980385596	0.6875299958594537	0.0
chr7	45299675	45431444	0.53	131769	3	17.541	3.5574000000000012	10.657499999999997	10.515499999999998	21.409758919094976	1.052938963234178	0.681881106552502	0.8259598638695199	0.2680320965363954	6.317111543206143	0.31067761687899065	0.2011941855849292	0.8175933640885404	0.25208311991708665	0.0
chr7	51645136	51674816	0.52	29680	1	8.7623	8.7623	5.01	5.007999999999999	18.601921683803834	3.158816889702539	2.93271409346447	2.0222090279374463	0.29630889883321876	5.488637898195502	0.9320328506369719	0.8653195079289048	1.3425032058148678	0.17901961705682798	0.0
chr7	56394995	56435314	0.55	40319	4	16.5328	2.6639	3.947499999999999	3.7314999999999987	17.548982720569654	7.721552397050648	1.3928109503167958	0.26321200006589207	10.9958254540204	5.177960281316511	2.278302523779265	0.41095942112187395	0.9068261668639606	3.2444015911230286	0.0
chr7	64343063	64407641	0.65	64578	4	18.7295	1.581999999999999	2.0595000000000003	1.1084999999999998	24.217596154386122	1.7548982720569661	1.1304742809868649	0.5860909905034211	0.2293976150430412	7.145585188216785	0.5177960281316518	0.7569132685377042	0.7211573384291916	0.5353308039997313	0.693147180559945
chr7	64676922	64700034	0.51	23112	4	17.81965	3.885249999999999	9.493000000000002	3.7150000000000025	19.30388099262662	8.774491360284829	3.03720711674795	0.2293976150430412	1.5169954591722736	5.695756309448162	2.5889801406582547	0.896150965959936	0.5353308039997313	0.8414898821234881	0.0
chr7	70294235	71198302	0.51	904067	4	21.14755	1.90165	0.046000000000000006	0.010000000000000002	12.635267558810153	0.7019593088227856	0.07453882693095475	0.5004388424526391	2.5110859592797863	3.7281314025478878	0.2071184112526605	0.03848817962656192	0.2768592584583083	0.7409149331990589	2.484906649788
chr7	79397160	79648516	0.51	251356	1	11.7459	11.7459	4.0169999999999995	3.970999999999999	23.515636845563336	4.56273550734811	0.6479040072522096	3.400166185842466	0.09606355338247284	8.181177244480086	0.10355920562632992	0.44496229282943967	1.5048671829448563	0.19454482463156383	0.0
chr7	96946172	97209895	0.52	263723	0	0.0	0.0	4.743499999999999	1.3504999999999994	11.23134894116458	0.7019593088227873	0.6068743431994753	0.22657907313996026	0.13735707831657457	3.313894580042567	0.20711841125266028	0.27644794257966304	0.30971079392153406	0.3576021741741185	0.0
chr7	100702686	100835778	0.58	133092	3	22.30325	2.66395	4.162	4.047999999999999	10.880369286753185	0.3509796544113932	0.8016846612949201	0.4078389016252655	4.604116407252317	3.210335374416237	0.10355920562632992	1.2013901172651538	0.34026029280872616	1.3584794211100748	1.7674685321146413
chr7	100965054	101054569	0.59	89515	4	18.008200000000002	2.6639	3.7019999999999995	3.5349999999999993	28.42935200732284	3.8607761985253237	1.2546890399558264	2.031247709292134	1.0351757872257208	8.388295655732747	1.1391512618896322	0.3702055052273437	1.17726522350046	1.0007917960813812	2.77258872223978
chr7	105650072	105683225	0.51	33153	3	19.45905	0.9016500000000001	2.0704999999999996	1.8814999999999997	23.866616499974732	2.1058779264683576	2.625492543480997	0.6131018268186851	0.6960515711129649	7.042025982590456	0.6213552337579817	1.87420515114162	0.42418010315877813	0.41075057698317613	0.0
chr7	127776036	127849635	0.53	73599	4	16.62295	1.11475	2.0180000000000007	2.0120000000000005	28.078372352911444	11.231348941164576	1.2208153851182304	0.45636963192557733	0.5149336585130286	8.284736450106418	3.313894580042567	1.3733037771070027	0.6369650378841335	0.697871283361362	0.0
chr7	141676052	142193447	0.52	517395	4	22.31145	0.6557499999999994	0.4130000000000001	0.39000000000000007	20.005840301449407	5.966654124993683	0.16280620620364392	0.41288427913397696	2.2226462339746704	5.902874720700822	1.7605064956476144	0.41632243779465755	0.2645334911112507	0.6558086073814874	4.8007876490016965
chr7	148768631	148823458	0.54	54827	4	18.7131	0.7131000000000007	2.9429999999999996	0.365	52.99792781612035	2.456857580879749	6.862498213088686	26.02000416619297	12.378028425520217	15.637440049575861	0.7249144393843103	2.024832079658307	7.677399324937272	3.6522310477418904	1.6094379124341003
chr7	157066402	158905273	0.56	1838871	1	10.33605	10.33605	0.12300000000000003	0.11400000000000002	24.568575808797515	7.0195930882278645	0.780263992000404	0.18452986857998474	0.0	7.249144393843116	2.071184112526604	0.7384249923852417	0.3206319534819619	0.0	4.403384576031503
chr7	158380668	158905273	0.69	524605	0	0.0	0.0	0.15200000000000002	0.08500000000000002	38.95874163966463	7.370572742639252	2.001755846777839	0.24483628419781647	0.0	11.495071824522654	2.1747433181529354	1.424468367246974	0.2770647161860745	0.0	5.457868905487921
chr7	158497551	158905273	0.81	407722	1	7.59015	7.59015	0.12750000000000003	0.10950000000000001	63.527317448462156	31.939148551436773	1.8387345834238418	19.33161076216251	0.0	18.74421621836577	9.42388771199605	1.4853606979823977	5.703938187996518	0.0	6.64871265673451
chr7	158576070	158905273	0.86	329203	1	6.59015	6.59015	0.16300000000000003	0.07400000000000002	41.06461956613299	9.476450669107612	1.2196751689584653	4.4342365182452905	0.0	12.116427058280635	2.796098551910916	1.4948628813720446	1.4455213307155965	0.0	6.64871265673451
chr7	158750513	158905273	0.87	154760	1	7.2951	7.2951	0.17250000000000004	0.06450000000000002	35.4489450955507	3.86077619852532	1.7961739874245497	0.7082246828638029	0.0	10.459479768259353	1.1391512618896327	0.6263337843515449	2.2653928714254863	0.0	0.0
chr7	158766199	158905273	0.87	139074	1	7.59015	7.59015	0.21800000000000003	0.019000000000000003	27.025433389677268	4.562735507348112	0.9287178971151521	9.487146083796421	0.0	7.974058833227426	1.346269673142293	0.3812525222592366	2.7992543150302187	0.0	0.0
chr6	148346	711021	0.8	562675	1	11.36885	11.36885	0.10750000000000001	0.10750000000000001	39.66070094848742	15.794084448512685	0.3443209121341609	-0.32219856871104374	0.6035797762187158	11.702190235775314	4.660164253184859	0.5771745125412922	-0.33588439720577484	0.4405403627832008	2.561589048520595
chr6	148346	887796	0.67	739450	2	18.4508	4.2869	0.014500000000000002	0.014500000000000002	35.4489450955507	20.005840301449403	0.40630006650368855	-0.32219856871104374	0.11911429820972676	10.459479768259351	5.9028747207008205	0.5445103678073865	-0.33588439720577484	0.4581941753599135	2.2961561261036603
chr6	148346	1524257	0.72	1375911	1	11.36885	11.36885	0.3555000000000001	0.3555000000000001	45.6273550734811	9.827430323519003	0.2734553248931169	-0.32219856871104374	0.10017029934196217	13.462696731422927	2.899657757537245	0.5045827197536161	-0.33588439720577484	0.2785429617575462	2.2125640713097163
chr6	18824207	18903038	0.59	78831	1	8.12295	8.12295	1.1824999999999997	1.0664999999999996	7.721552397050647	0.701959308822786	0.5698950383054676	0.06404245191642169	0.14556911844266981	2.2783025237792645	0.2071184112526605	0.5254745246227003	0.21376338179218377	0.09395590542180637	0.0
chr6	31105706	31334829	0.53	229123	4	24.08195	0.93445	0.15850000000000003	0.09650000000000003	24.217596154386122	0.35097965441139145	0.20833016763899503	1.2635247179379216	1.4681993990260058	7.145585188216785	0.10355920562632992	0.8678032096409091	0.5411794920158353	0.666466698406362	2.6119834132973914
chr6	80487908	80579311	0.54	91403	4	20.8689	2.754100000000001	4.8919999999999995	3.0350000000000006	28.42935200732284	12.28428790439876	1.597404201559462	0.4593754966799485	0.14375881296316537	8.388295655732747	3.6245721969215574	0.7432451767542928	0.5360770946807243	0.6786740272893187	0.0
chr6	100316220	100714463	0.52	398243	4	17.66395	2.434450000000001	3.6255	3.3325	12.986247213221546	1.0529389632341788	0.3172753208169422	0.28139378525554853	0.3826820255462273	3.8316906081742177	0.3106776168789904	0.24131734348434106	0.08302736783452944	0.25091828970671515	5.189674495633016
chr6	100449801	100714463	0.55	264662	4	16.9672	1.7376999999999994	3.72	3.238	17.19800306615826	3.158816889702538	0.32888346001324514	0.2942762914941199	0.3826820255462273	5.07440107569018	0.9320328506369719	0.17842757088515382	0.36591989171834216	0.25091828970671515	0.0
chr6	153184922	153219331	0.56	34409	4	17.55735	2.6229499999999994	12.349499999999997	12.277499999999998	25.972494426443088	7.721552397050647	2.2848511316269593	4.7357849555715985	0.08640651272347528	7.663381216348435	2.278302523779265	0.6741626336219585	1.3973292236514334	0.4787374932274678	0.0
chr6	168746023	170475542	0.6	1729519	1	7.2049	7.2049	0.017	0.007000000000000001	40.01168060289881	24.568575808797515	0.34255400296061017	0.3194317122537244	0.0	11.805749441401645	7.249144393843115	0.3937541803234006	0.3147016445059474	0.0	3.7623247121574024
chr6	168771151	170475542	0.53	1704391	4	19.2541	4.8443000000000005	0.5534999999999998	0.5434999999999998	40.7136399117216	23.866616499974732	0.32289310264901916	1.6761206036838256	0.0	12.012867852654304	7.042025982590454	0.3922681072145933	0.49455208035496756	0.0	3.7623247121574024
chr6	168813705	170475542	0.53	1661837	4	13.81145	0.5983499999999999	0.896	0.886	44.57441611024692	20.005840301449403	0.27540454891331495	2.1774364046765937	0.0	13.152019114543936	5.902874720700821	0.3858613096460343	0.6424691047927615	0.0	3.7623247121574024
chr6	169284842	170475542	0.65	1190700	3	17.180300000000003	2.7705	0.005000000000000001	0.005000000000000001	43.17049749260135	21.409758919094976	0.31599075294281803	0.17283142657749911	0.0	12.737782292038617	6.317111543206143	0.44599950151324547	0.233874636860224	0.0	3.785777391276849
chr6	169771602	170475542	0.74	703940	4	15.2377	0.8278999999999996	0.8839999999999998	0.8739999999999998	45.6273550734811	18.952901338215227	0.3629758053406457	0.25381058088752234	0.0	13.462696731422927	5.592197103821831	0.5437321703482065	0.3063630045647044	0.0	3.7412053432446197
chr6	170231713	170475542	0.83	243829	1	7.2049	7.2049	0.014500000000000002	0.0045000000000000005	41.41559922054438	23.164657191151942	0.7600296007825793	0.1525630356202712	0.0	12.219986263906964	6.834907571337794	0.22425249076484896	0.7130356879627179	0.0	0.0
chr5	343907	465141	0.85	121234	1	6.541	6.541	0.18550000000000005	0.03750000000000005	32.99208751467095	4.913715161759503	0.9495795457292255	-0.2955986970893549	25.708280217766657	9.73456532887504	1.4498288787686233	0.6765337352232339	-0.314595309147744	7.585422812715019	5.4971682252932
chr5	343907	473114	0.88	129207	0	0.0	0.0	13.784	13.561000000000002	43.17049749260135	15.092125139689903	2.477369220113388	-0.2955986970893549	1.1297817769039091	12.737782292038617	4.453045841932201	1.1028618181819125	-0.314595309147744	0.5000260066790132	5.4971682252932
chr5	343907	592408	0.91	248501	1	7.7377	7.7377	0.839	0.6159999999999999	23.86661649997473	4.211755852936719	1.8304539302343468	-0.2955986970893549	0.38431935878608603	7.042025982590454	1.2427104675159621	0.8134678306429213	-0.314595309147744	1.7264592451802656	5.4971682252932
chr5	343907	884648	0.73	540741	1	9.5	9.5	0.20000000000000007	0.02300000000000002	27.727392698500054	0.3509796544113932	1.0488997903410529	-0.2955986970893549	2.325853862097131	8.181177244480086	0.10355920562632992	1.306888176028963	-0.314595309147744	3.4901263534398557	3.9737028051284136
chr5	343907	926901	0.79	582994	1	7.4918	7.4918	0.15850000000000006	0.06450000000000003	30.88620958820259	2.807837235291144	1.1414481534355436	-0.2955986970893549	1.9098198421469088	9.113210095117058	0.828473645010642	1.4651202722600434	-0.314595309147744	0.5635068108828737	4.379810706840133
chr5	343907	982769	0.78	638862	1	6.7787	6.7787	0.20400000000000007	0.019000000000000017	22.111718227917763	5.966654124993683	1.2086416780228983	-0.2955986970893549	0.2312880753946577	6.524229954458804	1.7605064956476135	1.3862748551586666	-0.314595309147744	0.4346020595087473	4.047197779537885
chr5	343907	1213429	0.8	869522	1	7.57375	7.57375	0.11950000000000005	0.10350000000000005	20.3568199558608	7.721552397050648	0.9493769532865143	-0.2955986970893549	0.8739041522378543	6.006433926327152	2.2783025237792645	1.1338225341770118	-0.314595309147744	0.6991757231572676	3.2015089794397653
chr5	343907	1380504	0.7	1036597	1	10.2623	10.2623	0.45700000000000013	0.23400000000000004	30.88620958820259	2.807837235291144	0.9372125169286966	-0.2955986970893549	1.8992517251917869	9.113210095117058	0.828473645010642	1.0637677144629631	-0.314595309147744	0.5603886079241467	3.0418537732770834
chr5	343907	1414507	0.68	1070600	1	7.0246	7.0246	0.12150000000000005	0.10150000000000005	42.46853818377856	14.390165830867117	0.967767550740176	-0.2955986970893549	1.2927344754353833	12.530663880785955	4.245927430679539	1.0477800442223135	-0.314595309147744	0.9217918229488229	3.0418537732770834
chr5	343907	1570892	0.69	1226985	0	0.0	0.0	0.31450000000000006	0.09149999999999997	18.952901338215227	9.125471014696222	1.009186111291821	-0.2955986970893549	0.47924307212806916	5.592197103821832	2.6925393462845855	1.031722253797936	-0.314595309147744	0.34408379323636884	2.761893733516329
chr5	343907	1746659	0.6	1402752	1	6.43445	6.43445	0.22700000000000004	0.003999999999999962	34.04502647790513	5.966654124993683	0.9427834270221173	-0.2955986970893549	0.5381870633490236	10.04524294575403	1.760506495647614	0.945560088784074	-0.314595309147744	0.5444440103573445	2.682689855190224
chr5	343907	2038823	0.66	1694916	1	11.59015	11.59015	0.11550000000000005	0.10750000000000004	33.34306716908234	5.264694816170893	0.8730404474312787	-0.2955986970893549	1.0973764753940272	9.838124534501372	1.5533880843949541	0.8764170292239147	-0.314595309147744	0.5151192477549247	2.794895297325118
chr5	343907	2151405	0.64	1807498	1	9.39345	9.39345	0.21750000000000003	0.0055000000000000465	23.515636845563336	4.56273550734811	0.8870134635563877	-0.2955986970893549	0.08094680862527232	6.938466776964124	1.3462696731422925	0.8539131997129875	-0.314595309147744	0.23332800522546	2.794895297325118
chr5	25200058	25823367	0.51	623309	1	6.41805	6.41805	7.129000000000001	2.135000000000002	34.396006132316515	0.7019593088227829	0.630661859432096	0.08772319367749062	0.05443967836471523	10.148802151380362	0.20711841125266073	0.23526025641677498	0.13207167084200924	0.24094259204814264	0.0
chr5	42894277	42994939	0.56	100662	1	8.40985	8.40985	1.7244999999999995	0.24850000000000028	17.548982720569654	0.7019593088227865	0.8647051945523185	0.16228949659999248	3.8332248945954195	5.17796028131651	0.20711841125266026	1.3086100967265903	0.14792965952078746	1.1310220409701592	0.0
chr5	115911978	116283630	0.54	371652	4	18.172150000000002	4.450850000000001	2.6070000000000007	2.5670000000000006	14.390165830867115	0.35097965441139234	0.18887542884816608	0.28763331878881726	1.1247995975207887	4.245927430679538	0.10355920562633036	0.2385206591546357	0.4513455257995869	0.5807911223685547	0.0
chr5	140807429	140937427	0.52	129998	4	18.491799999999998	1.1803000000000008	14.974499999999999	0.5305	27.025433389677268	9.476450669107615	2.0087144639308026	1.0477200079446052	15.831188797256257	7.974058833227426	2.7960985519109154	0.5926864181448152	0.49462035934141557	4.671112172338779	2.580417858263016
chr5	140807429	140943812	0.54	136383	4	17.84425	0.5327500000000001	13.168	1.2759999999999998	17.198003066158257	0.35097965441139145	2.6558368957462273	1.0477200079446052	1.9602398438585273	5.074401075690181	0.10355920562633036	0.7836247934593958	0.49462035934141557	0.5783836143081036	3.157100647615535
chr5	173400372	173492846	0.52	92474	1	11.1967	11.1967	3.8225000000000002	3.8095000000000003	24.217596154386122	3.158816889702539	6.8621581760905626	1.285971911787522	0.06517231635626976	7.145585188216785	0.9320328506369715	2.5353941814781624	0.7686006289292423	0.13160247649525486	0.0
chr5	179334586	180688402	0.56	1353816	1	10.1967	10.1967	0.3825000000000001	0.2365000000000001	45.2763754190697	24.9195554632089	1.2838164482065646	3.504195575775601	0.0	13.359137525796598	7.3527035994694465	0.7753462126525932	1.0339394481289976	0.0	3.210605141994915
chr5	179392269	179517231	0.52	124962	4	16.3279	2.2131	6.6765	6.6475	20.005840301449403	1.052938963234178	1.7301537036652594	1.1682487673489153	3.865963536317218	5.902874720700822	0.3106776168789911	0.636461243586223	0.34470064802897565	1.1406818251980524	4.81218435537242
chr5	179392269	180688402	0.65	1296133	1	7.0574	7.0574	6.9715	6.352499999999999	45.62735507348109	24.56857580879751	1.2889596630887656	1.1682487673489153	0.0	13.462696731422929	7.249144393843116	0.7945116286277933	0.34470064802897565	0.0	3.293528359307416
chr5	179517231	180688402	0.61	1171171	1	9.2705	9.2705	0.3240000000000001	0.2950000000000001	44.574416110246915	25.621514772031688	1.2418849919275774	9.745333273517856	0.0	13.152019114543938	7.559822010722106	0.8113753421380875	2.8754344010676456	0.0	3.221211407113845
chr5	179563714	180688402	0.65	1124688	1	6.9754	6.9754	0.3875000000000001	0.2315000000000001	79.67238155138622	9.47645066910762	1.1334326540535504	3.865963536317218	0.0	23.50793967717696	2.796098551910916	0.7977652091482482	1.1406818251980524	0.0	3.221211407113845
chr5	179719491	180688402	0.77	968911	0	0.0	0.0	0.3550000000000001	0.26400000000000007	61.070459867582386	9.125471014696213	0.9128482689501002	2.505436461772079	0.0	18.019301778981458	2.692539346284585	0.8071733326281215	0.7392480061657318	0.0	3.313840128755222
chr5	179740842	180688402	0.74	947560	0	0.0	0.0	16.2295	15.6105	42.117558529367166	28.07837235291144	0.8711893148461275	2.7616777640913326	0.0	12.427104675159626	8.284736450106418	0.8070002684208096	0.8148539433854844	0.0	3.313840128755222
chr5	179921533	180688402	0.76	766869	1	6.9754	6.9754	20.2925	19.6735	58.964581941114034	11.231348941164569	0.8311446314965004	1.0411425846583764	0.0	17.397946545223476	3.313894580042567	0.7249032309327155	1.1554275450502889	0.0	3.2931160005625397
chr5	180219238	180688402	0.88	469164	1	6.60655	6.60655	17.807	17.188	46.680294036715274	23.51563684556333	1.1610448023430657	0.32067471490199667	0.0	13.77337434830192	6.938466776964124	1.0983592244857219	0.1391433877514052	0.0	3.7839796634894847
chr5	180258327	180688402	0.87	430075	1	9.12295	9.12295	0.33200000000000013	0.28700000000000014	49.13715161759502	21.058779264683576	1.0184795877589226	2.729612293511307	0.0	14.498288787686231	6.213552337579814	0.9073093920828048	3.200376586676735	0.0	3.797764182331202
chr5	180587008	180688402	0.92	101394	0	0.0	0.0	0.33650000000000013	0.28250000000000014	56.50772436023428	13.688206522044325	2.8800034762439495	0.44422262386672645	0.0	16.673032105839166	4.038809019426878	2.6963755533218117	0.3554047357361712	0.0	4.430223344379724
chr4	206769	493019	0.86	286250	3	13.844249999999999	0.9590500000000004	15.184999999999995	15.184999999999995	34.045026477905125	8.774491360284825	0.4414067269453328	-0.2649095879257526	0.8494658477537185	10.045242945754032	2.588980140658256	0.7177693064197002	-0.295547477916207	0.3310357226891546	3.4529720011082814
chr4	206769	668206	0.86	461437	3	15.7459	0.9426000000000005	15.290499999999994	15.079499999999996	40.3626602573102	15.0921251396899	0.5963285325158845	-0.2649095879257526	3.7725069809095038	11.909308647027974	4.453045841932198	0.5709438539028818	-0.295547477916207	2.841351467879371	2.2917095726852708
chr4	206769	724772	0.84	518003	1	7.40165	7.40165	25.367499999999993	5.002499999999998	29.833270624968414	4.56273550734811	0.9431676630070851	-0.2649095879257526	0.5094674527328489	8.802532478238069	1.3462696731422934	0.8188726826783794	-0.295547477916207	0.7652768125196239	3.4079250898942237
chr4	206769	967270	0.82	760501	1	7.40165	7.40165	15.294499999999996	15.075499999999995	40.011680602898814	14.74114548527851	0.8048753614965259	-0.2649095879257526	8.061286176995784	11.805749441401645	4.349486636305869	0.8017827757331448	-0.295547477916207	2.378543548959346	3.3415582257631216
chr4	206769	1004191	0.75	797422	1	7.40165	7.40165	15.505999999999995	14.863999999999995	32.99208751467095	7.721552397050649	1.1408504709355034	-0.2649095879257526	0.791616727493566	9.73456532887504	2.2783025237792645	0.8747875141380103	-0.295547477916207	0.5154703707946673	3.0894065047262513
chr4	206769	1107053	0.74	900284	1	7.40165	7.40165	15.217499999999996	15.152499999999995	29.131311316145627	3.8607761985253237	1.1009487495698846	-0.2649095879257526	6.1391147837205695	8.595414066985409	1.1391512618896327	0.833733713338948	-0.295547477916207	1.8113923193558337	3.0423666296344614
chr4	206769	1124433	0.63	917664	2	17.38525	2.581949999999999	15.413999999999994	14.955999999999994	20.3568199558608	4.913715161759503	1.1963685608227386	-0.2649095879257526	0.22383791407329384	6.006433926327153	1.4498288787686229	0.8522499748165404	-0.295547477916207	0.882021285055535	2.985049480946447
chr4	206769	1513299	0.71	1306530	1	7.40165	7.40165	15.495499999999995	14.874499999999994	45.27637541906971	20.00584030144941	0.9069116769556481	-0.2649095879257526	3.8102694207148695	13.359137525796598	5.902874720700822	0.8611108890912964	-0.295547477916207	1.393090971904141	2.7739263448625144
chr4	206769	1581095	0.6	1374326	3	19.5246	4.721299999999999	15.187499999999995	15.182499999999994	23.164657191151942	2.1058779264683594	1.050135367401656	-0.2649095879257526	0.7207122413425185	6.834907571337794	0.6213552337579809	0.8873536595070345	-0.295547477916207	1.3524642144262926	2.7739263448625144
chr4	206769	1678493	0.69	1471724	1	7.40165	7.40165	15.189999999999996	15.179999999999996	22.462697882329156	2.807837235291146	1.028334300332078	-0.2649095879257526	4.4267704159995525	6.627789160085134	0.8284736450106416	0.9181344566048775	-0.295547477916207	2.9621664672396255	2.804799712361365
chr4	206769	1714013	0.72	1507244	1	7.40165	7.40165	15.243499999999996	15.126499999999995	51.94498885288617	26.67445373526587	1.1084224949631454	-0.2649095879257526	28.53815371837414	15.326762432696873	7.870499627601097	0.9663045053944206	-0.295547477916207	8.420398424727018	2.804799712361365
chr4	206769	1722868	0.68	1516099	1	7.40165	7.40165	15.268499999999996	15.101499999999996	37.20384336760767	11.933308249987366	1.2686298890603014	-0.2649095879257526	1.8908246985618742	10.977275796391002	3.521012991295227	1.0098412412247921	-0.295547477916207	0.5579021498841523	2.988296740375091
chr4	206769	1872851	0.63	1666082	1	7.40165	7.40165	25.311499999999995	5.058499999999995	40.7136399117216	15.443104794101297	1.3246407241293283	-0.2649095879257526	3.777983674706589	12.012867852654304	4.556605047558529	0.9691570607723635	-0.295547477916207	1.1147227006020957	3.1575694779621366
chr4	206769	1901093	0.55	1694324	3	17.7459	2.9426000000000005	15.199499999999995	15.170499999999995	20.005840301449403	5.264694816170897	1.3655345033652968	-0.2649095879257526	0.9744804637878887	5.902874720700822	1.5533880843949532	0.971583435420938	-0.295547477916207	0.28752784231180717	3.2429700421377246
chr4	206769	2010585	0.58	1803816	3	18.19675	3.3934499999999996	35.150999999999996	4.781000000000002	37.20384336760767	11.933308249987366	1.341797443209821	-0.2649095879257526	0.4898516771277105	10.977275796391002	3.521012991295227	0.9300611210603241	-0.295547477916207	0.7117226598833731	3.2429700421377246
chr4	169715347	169864333	0.53	148986	3	14.86885	0.93445	2.7015000000000002	2.5705	12.635267558810153	0.7019593088227856	1.5077052798470432	0.07411731593686978	0.4026506566265154	3.7281314025478878	0.2071184112526605	0.7284580262332975	0.15513233550177077	0.4322484379718008	0.0
chr4	188898837	190727900	0.71	1829063	1	6.7623	6.7623	1.3704999999999998	1.0664999999999998	22.46269788232916	0.7019593088227847	0.2563655917229867	0.1742921420584593	0.0	6.627789160085134	0.20711841125266073	0.38546024489263414	0.23547793980158002	0.0	3.976466151805497
chr4	189580255	190727900	0.66	1147645	1	6.57375	6.57375	1.2874999999999996	1.1494999999999997	21.409758919094976	0.350979654411395	0.32539884048963075	0.14009971265786772	0.0	6.317111543206144	0.10355920562632992	0.401370934937125	0.3586634419374588	0.0	4.024144465785102
chr4	189825672	190727900	0.81	902228	1	7.34425	7.34425	1.3999999999999997	1.0369999999999995	19.30388099262662	2.4568575808797526	0.3298841833116034	0.3089093475711173	0.0	7.663381216348437	1.242710467515963	0.31955207382579937	0.702162108420417	0.0	3.023079176999397
chr4	190017779	190727900	0.76	710121	1	6.4754	6.4754	1.5254999999999999	0.9114999999999995	20.70779961027219	1.0529389632341815	0.32027614457054887	0.3654001722075646	0.0	6.109993131953483	0.31067761687899065	0.30799968214263407	0.36225533781118807	0.0	1.975621859290715
chr4	190158094	190727900	0.74	569806	1	6.5328	6.5328	2.670499999999999	0.23349999999999982	27.727392698500054	5.966654124993681	0.20696371024915158	0.7804272684770313	0.0	8.181177244480088	1.7605064956476135	0.2210015233985208	0.6612910112332385	0.0	0.0
chr3	396152	577552	0.76	181400	2	18.7705	1.7540999999999993	1.1739999999999995	1.1119999999999994	39.66070094848742	31.93914855143677	1.0061158781362975	-0.3255990159071022	0.16347184515404403	11.702190235775314	9.42388771199605	0.40190562712754396	-0.35551356533666484	0.10035701930022826	0.0
chr3	396152	1642481	0.72	1246329	3	15.2459	1.7705000000000002	0.4975000000000003	0.4355000000000003	15.092125139689902	7.370572742639254	0.2861165301312698	-0.3255990159071022	0.15160835308711926	4.453045841932199	2.174743318152934	0.14424664833066492	-0.35551356533666484	0.287783541489631	2.5058402835343467
chr3	396152	2198091	0.6	1801939	3	16.631149999999998	0.385250000000001	0.041	0.021000000000000005	15.443104794101295	7.721552397050647	0.24464226921150478	-0.3255990159071022	0.3669750737601114	4.55660504755853	2.278302523779265	0.1885048242223311	-0.35551356533666484	0.25432921632454975	3.2717356741190096
chr3	42872895	42922472	0.62	49577	4	18.09015	1.319650000000001	0.03150000000000001	0.027500000000000007	16.496043757335475	2.4568575808797517	1.4725329914591396	0.22248854605492369	0.7994005225134425	4.86728266443752	0.7249144393843117	0.4344820132375231	0.7408725049053181	0.9603245163217672	1.09861228866811
chr3	75773030	75820801	0.53	47771	4	16.7787	1.663899999999999	2.6040000000000005	1.549	41.41559922054438	23.164657191151942	3.173959320628034	1.2049141379661306	0.21486603189838877	12.219986263906964	6.834907571337794	1.1966398339104118	2.0823258254033816	0.2583225839509348	0.0
chr3	97698651	97742020	0.52	43369	4	21.1311	6.0	0.023	0.017	15.092125139689903	3.1588168897025373	0.9711443318814631	1.04297206147174	4.813828226068581	4.453045841932199	0.9320328506369717	0.573086982644729	0.9616775219279221	1.420356481771857	0.0
chr3	102392518	103128947	0.6	736429	4	19.39345	2.180349999999999	6.0275	3.9695000000000005	11.231348941164578	1.403918617645573	0.07244270319410527	0.20102220225964995	0.024724739581941393	3.313894580042567	0.4142368225053208	0.11812371963368822	0.21915696470370088	0.2826898407980739	0.0
chr3	112770115	113073470	0.65	303355	4	18.508200000000002	3.0328	0.5720000000000002	0.48600000000000015	9.476450669107614	0.35097965441139234	0.13883917696878958	0.15093082884581768	0.28917611737018395	2.796098551910916	0.10355920562633036	0.22121397453762748	0.5422582266977473	0.7864610444072812	2.6390573296152597
chr3	138655106	138739338	0.52	84232	4	16.5246	3.2951000000000006	0.08850000000000001	0.06050000000000001	20.005840301449403	3.1588168897025373	0.8333641713633609	6.530803280223624	4.916378199951144	5.902874720700822	0.9320328506369724	1.131095892015194	1.9269629772016672	1.4506146283589842	2.281959958421348
chr3	140876763	140911209	0.6	34446	4	17.88525	2.4590500000000004	1.7755	1.7515	9.827430323519007	1.403918617645572	0.8151417393285563	0.036746144870273806	3.1296982483295848	2.8996577575372458	0.4142368225053208	0.24051374470494158	0.26766751332354277	1.259237965817315	0.0
chr3	185695240	185960111	0.56	264871	4	20.959000000000003	2.5328	4.927	4.695	19.30388099262662	5.264694816170896	0.3922285856351671	0.07763319053558794	0.12478935297080722	7.974058833227426	3.831690608174218	0.8601555186408724	0.6264862362044087	0.7250716326484209	3.159001025734631
chr3	195576652	195641868	0.56	65216	4	21.7295	3.0082000000000004	0.18999999999999997	0.14899999999999997	22.46269788232916	2.1058779264683576	1.1194149919892322	2.4220203954755113	1.6756760329438958	6.6277891600851335	0.6213552337579813	0.9908756181125805	1.0963157685549278	1.1316745190718807	1.9100332609911916
chr3	195934561	197807713	0.54	1873152	1	9.2049	9.2049	1.7329999999999992	1.6919999999999993	57.56066332346846	12.635267558810146	1.1017580890066536	0.3876639731359357	0.0	16.983709722718157	3.7281314025478887	0.9372093955949916	0.5642904125914104	0.0	4.5619113451491495
chr3	196359338	197807713	0.51	1448375	2	15.827850000000002	2.58195	4.756499999999999	1.3315000000000003	35.799924749962095	9.125471014696219	1.0061396565917695	2.8135522633260255	0.0	10.563038973885682	2.692539346284585	0.8294031485391771	0.8301599073223904	0.0	4.425447349193705
chr3	196439182	197807713	0.54	1368531	2	16.344250000000002	2.06555	3.222999999999999	0.2019999999999993	46.68029403671528	1.7548982720569661	0.8719793888474112	2.921280286413537	0.0	13.773374348301918	0.5177960281316514	0.8208876982943245	0.8619458765500001	0.0	4.431831878814409
chr3	196594889	197807713	0.62	1212824	1	9.2049	9.2049	4.082	0.6570000000000011	52.295968507297566	7.370572742639254	0.7778814659487482	1.6049215124619436	0.0	15.430321638323203	2.1747433181529354	0.6994889715992569	1.7664796710715194	0.0	4.271469328124574
chr3	196669279	197807713	0.61	1138434	2	16.2295	2.1803	6.910999999999999	3.486	59.31556159552542	14.390165830867115	0.6708616643557653	2.4156685449473487	0.0	17.501505750849805	4.245927430679539	0.6986217024528573	0.7127613023347369	0.0	4.14002617564709
chr3	196756358	197807713	0.63	1051355	2	19.163899999999998	0.7540999999999993	1.7429999999999992	1.6819999999999993	34.39600613231652	10.52938963234179	0.5181127436940729	2.5150874993133736	0.0	10.14880215138036	3.106776168789906	0.6950209538161572	0.7420956178967381	0.0	4.122032672876226
chr3	197236927	197807713	0.71	570786	2	19.13935	0.7295499999999997	1.7379999999999993	1.6869999999999992	38.607761985253234	6.3176337794050745	0.757564015646558	0.23370939326433	0.0	11.391512618896323	1.8640657012739439	1.017474193747674	0.31203371367467764	0.0	4.899646445003985
chr3	197687212	197807713	0.79	120501	3	16.80325	1.6065500000000004	13.965999999999994	10.540999999999997	54.401846433765925	9.476450669107617	1.2349721037205557	0.6298045921236675	0.0	16.051676872081185	2.7960985519109167	0.47439176028194185	1.162808762554217	0.0	0.0
chr2	11620	91473	0.85	79853	3	18.368850000000002	3.31965	6.058000000000001	4.639	34.74698578672792	22.111718227917766	1.8636165638163962	-0.31530225500800474	0.8934500135437665	10.252361357006691	6.524229954458804	0.6536240296002709	-0.3361134618321155	0.3978253293985656	1.38629436111989
chr2	11620	264321	0.86	252701	3	18.37705	3.3114500000000007	0.7370000000000001	0.6820000000000002	70.19593088227862	13.337226867632936	1.2000206624091065	-0.31530225500800474	0.7614361412737134	20.815400330892373	4.03880901942688	0.4786571963369899	-0.3361134618321155	0.7896729002257468	4.262405021336623
chr2	11620	636764	0.71	625144	3	17.9098	3.7787000000000006	2.138	0.7189999999999995	46.68029403671528	10.1784099779304	0.9387244893590105	-0.31530225500800474	0.2762145994453856	13.773374348301918	3.0032169631635766	0.6639514994150651	-0.3361134618321155	0.9648454841172652	4.920717625057205
chr2	11620	951892	0.66	940272	3	17.35245	4.33605	0.7380000000000001	0.6810000000000002	36.50188405878488	20.3568199558608	0.7166872314286449	-0.31530225500800474	0.14444901523438228	10.770157385138342	6.006433926327153	0.7647947869012766	-0.3361134618321155	0.2103541530779477	4.985277284877274
chr2	11620	1554478	0.6	1542858	3	23.483600000000003	1.7950999999999997	4.412	2.993	42.46853818377856	14.390165830867117	0.4931911366852298	-0.31530225500800474	4.018371714191262	12.530663880785955	4.245927430679539	0.548249801054838	-0.3361134618321155	1.736131839787187	4.8321261734670165
chr2	11620	1574043	0.65	1562423	2	17.82785	3.8606500000000006	0.8320000000000002	0.5870000000000001	32.99208751467095	23.866616499974732	0.5373342131753387	-0.31530225500800474	0.16595350553406937	9.734565328875041	7.042025982590455	0.5631247178269275	-0.3361134618321155	0.24998349317051488	4.8321261734670165
chr2	11620	1895512	0.58	1883892	2	17.38525	4.30325	0.7335000000000002	0.6855000000000001	38.256782330841844	18.601921683803834	0.4739614801817641	-0.31530225500800474	0.5749954253315025	11.287953413269994	5.488637898195502	0.5096900218098138	-0.3361134618321155	0.5703354766272848	4.881095674317571
chr2	12856776	13448304	0.52	591528	1	6.9754	6.9754	4.346499999999999	1.932499999999999	31.588168897025376	6.317633779405076	0.2563246553091685	0.0928457188781937	0.08972794517551398	10.977275796391002	0.20711841125266073	0.3053232553865919	0.0839519064790448	0.14119951942995979	0.0
chr2	62684295	62857292	0.55	172997	4	17.42625	1.081949999999999	1.209	0.41300000000000014	13.68820652204433	6.6686134338164695	0.3246110898213431	0.16292931365260663	2.7471766059119536	4.038809019426878	1.967624906900274	0.40706058385928395	0.3500353768148815	1.3473075380954191	1.6094379124341003
chr2	65058612	65100555	0.51	41943	3	18.36065	2.016349999999999	0.15150000000000002	0.1335	27.376413044088658	6.317633779405076	4.95386489787437	2.5472500643268576	0.053469594583626365	8.077618038853757	1.8640657012739434	2.4295414809696236	1.0707518402483813	0.21640248544045249	0.0
chr2	71098735	71175785	0.57	77050	4	20.16395	2.918049999999999	4.9185	3.9795	29.482290970557017	12.635267558810149	2.8060151475330066	0.6694745765298058	2.3177542074739543	8.698973272611738	3.7281314025478887	1.075241589890515	0.7811553822035964	1.979626391901175	1.8268796411139967
chr2	96804446	96874362	0.54	69916	4	18.65575	0.5737500000000004	1.1105	1.0265	32.99208751467095	18.25094202939244	1.7268865655575152	0.69271350769919	2.848601708009207	9.734565328875041	5.385078692569172	0.5095309619465872	0.3520056330824673	0.8405015114678541	2.484906649788
chr2	102637351	102857370	0.62	220019	4	20.7541	1.2787000000000006	3.5695	3.5315000000000003	16.847023411746868	5.615674470582289	0.14037973805990658	0.14234831373539697	9.47130910130976	4.97084187006385	1.6569472900212834	0.0677783537339573	0.1383560647385863	2.794581493385935	2.276237357213893
chr2	147056451	147216278	0.58	159827	3	16.0492	1.5245999999999995	5.668499999999998	2.7895	10.1784099779304	1.0529389632341788	1.212190488685197	0.016811911734090218	0.10604395510331713	3.003216963163576	0.31067761687899065	0.35766598575794	0.13641325234922452	0.2524338707308359	0.0
chr2	219157042	219221569	0.55	64527	4	17.27045	1.1229499999999994	7.060500000000001	7.049500000000002	18.952901338215227	2.1058779264683576	1.3054243504073386	9.462493491208082	3.207734846105649	5.592197103821832	0.6213552337579817	1.7718065772694926	2.7919803808491634	1.6826070474955912	0.0
chr2	233476393	233918677	0.52	442284	4	24.31145	1.6721500000000002	2.064	1.9800000000000002	16.847023411746868	4.913715161759503	0.14601535757951076	0.19002279192567093	1.1372366283074706	4.97084187006385	1.449828878768623	0.3015805610121852	0.21025374051654505	0.33555028149479216	4.776139876276169
chr2	241035459	242785839	0.57	1750380	0	0.0	0.0	0.0445	0.009499999999999998	13.68820652204433	4.56273550734811	1.4228633940648576	0.27981029896791626	0.0	4.038809019426878	1.3462696731422927	1.0048386912313856	0.33256623082100795	0.0	3.2946730198758525
chr2	241172740	242785839	0.52	1613099	1	10.60655	10.60655	0.08600000000000001	0.051000000000000004	53.699887124943146	35.4489450955507	1.5091416478451865	0.409064216503543	0.0	15.844558460828523	10.459479768259353	1.0497806584727607	0.4767551078141964	0.0	3.2018497093718445
chr2	241477797	242785839	0.55	1308042	1	6.7459	6.7459	2.5229999999999997	2.4879999999999995	17.899962374981044	0.350979654411395	1.5219362985450173	0.6569111303959375	0.0	5.281519486942841	0.10355920562632992	1.1634994028361085	0.4816297457028091	0.0	3.26549108420734
chr2	241505982	242785839	0.6	1279857	1	9.2049	9.2049	0.06799999999999999	0.03299999999999999	32.64110786025955	14.390165830867115	1.000403778932148	51.086636962042796	0.0	9.63100612324871	4.24592743067954	1.0253506865976874	15.073499205480266	0.0	3.0068305194338367
chr2	241612021	242785839	0.58	1173818	0	0.0	0.0	0.965	0.93	25.972494426443088	7.721552397050647	0.9233332363470161	1.8535501699410608	0.0	7.663381216348435	2.278302523779265	1.0092853511917672	1.2031888393104313	0.0	3.168857649782857
chr2	242089295	242785839	0.78	696544	0	0.0	0.0	0.7080000000000001	0.6730000000000002	43.17049749260134	24.919555463208905	1.3423556865782365	0.31180280817817574	0.0	12.737782292038617	7.3527035994694465	1.322619523320614	0.5519986823363184	0.0	3.148032050974631
chr2	242211951	242785839	0.8	573888	1	7.7623	7.7623	3.069	3.034	28.429352007322837	10.178409977930396	1.2525202343219113	1.7626815411999261	0.0	8.388295655732747	3.003216963163577	1.3916453973427891	0.999658389818476	0.0	3.1092413685743594
chr2	242255093	242785839	0.78	530746	0	0.0	0.0	19.5785	19.543499999999998	67.03711399257608	48.78617196318364	0.7565214333158115	7.354448277499869	0.0	19.779808274629072	14.3947295820599	1.3283775514164142	2.169985672574348	0.0	2.8104673182334112
chr2	242743519	242785839	0.92	42320	0	0.0	0.0	11.056499999999998	11.021499999999998	26.67445373526587	8.42351170587343	2.4548671480570023	0.6093671240696878	0.0	7.870499627601097	2.4854209350319256	1.3703486566811183	1.3247409367095755	0.0	0.3465735902799725
chr1	714137	805239	0.75	91102	2	19.1885	3.500000000000001	2.635	1.9739999999999993	20.005840301449403	3.1588168897025373	0.5855953488455988	-0.3914577461360126	0.37543201054842523	5.902874720700822	0.9320328506369724	0.3182869484245402	-0.35565310419479573	0.6646443511540858	3.731394578706225
chr1	714137	954818	0.9	240681	1	7.84425	7.84425	1.525	0.8639999999999998	19.654860647038014	3.5097965441139305	0.45498253778384934	-0.3914577461360126	4.739139679437611	5.799315515074492	1.0355920562633028	0.5335419703950436	-0.35565310419479573	1.3983190603393822	2.124175962751169
chr1	714137	968445	0.8	254308	2	15.581949999999999	0.10654999999999948	0.34450000000000014	0.3165000000000001	19.303880992626617	3.8607761985253237	0.6845475116317653	-0.3914577461360126	2.344927273902182	5.6957563094481625	1.1391512618896327	0.5798807304996076	-0.35565310419479573	0.6918885544635812	2.129045870390173
chr1	714137	994788	0.75	280651	3	14.6885	1.0	0.5080000000000001	0.1530000000000001	29.482290970557017	6.317633779405076	0.840397246988096	-0.3914577461360126	4.094279624904078	8.698973272611738	1.8640657012739434	0.5903942227254788	-0.35565310419479573	2.707192388959775	2.129045870390173
chr1	714137	1051709	0.85	337572	1	7.84425	7.84425	0.3795000000000001	0.28150000000000014	31.939148551436773	8.774491360284829	1.389063128143392	-0.3914577461360126	1.2433686417762182	9.42388771199605	2.5889801406582547	0.9473262799465232	-0.35565310419479573	0.6813213382763735	2.129045870390173
chr1	714137	1114940	0.83	400803	1	7.84425	7.84425	0.4810000000000001	0.18000000000000016	21.058779264683587	2.1058779264683576	1.3660782501173225	-0.3914577461360126	0.7346867012859931	6.213552337579813	0.6213552337579817	0.9053611288205454	-0.35565310419479573	1.0838743815079765	2.7152191526354965
chr1	714137	1260169	0.76	546032	3	14.770499999999998	0.9180000000000001	1.4669999999999996	0.8059999999999995	21.409758919094976	1.7548982720569661	1.1981460350727369	-0.3914577461360126	2.065514333860828	6.317111543206144	0.5177960281316514	0.9528405827253403	-0.35565310419479573	0.6094456500139586	3.214435967874071
chr1	714137	1284638	0.7	570501	2	15.7295	0.04100000000000037	0.4950000000000001	0.16600000000000012	22.111718227917763	1.0529389632341797	1.2304260795735436	-0.3914577461360126	0.8467542929104779	6.5242299544588045	0.31067761687899065	0.9366600602485603	-0.35565310419479573	1.854590951645331	3.214435967874071
chr1	714137	1370854	0.7	656717	2	14.37705	1.3114499999999998	0.3810000000000001	0.28000000000000014	21.760738573506373	1.4039186176455711	1.1800563666546717	-0.3914577461360126	0.4100391437910862	6.420670748832474	0.41423682250532146	1.0571690918902932	-0.35565310419479573	0.8468960873114634	3.361120403553215
chr1	714137	1624220	0.59	910083	3	16.418	0.7295000000000007	0.34000000000000014	0.3210000000000001	25.621514772031695	2.4568575808797526	0.9656845086064988	-0.3914577461360126	0.5579885345505766	7.559822010722106	0.7249144393843108	0.9986293432320722	-0.35565310419479573	0.4479705353395897	3.3321010076771644
chr1	714137	1840599	0.6	1126462	3	15.63935	0.04915000000000003	0.4365000000000001	0.22450000000000012	27.37641304408866	4.211755852936719	0.8873713057019655	-0.3914577461360126	0.5011292895282249	8.077618038853757	1.2427104675159621	0.8928548011765325	-0.35565310419479573	1.0785227711386673	3.404356300173893
chr1	714137	2126353	0.59	1412216	2	15.918	0.2295000000000007	0.33950000000000014	0.3215000000000001	23.164657191151942	0.0	0.8092173964630736	-0.3914577461360126	11.54244532467731	6.834907571337795	0.0	0.9304236752641789	-0.35565310419479573	3.4056859244834055	3.3690502783889698
chr1	714137	2136570	0.58	1422433	3	14.4262	1.2622999999999998	0.40050000000000013	0.2605000000000001	30.184250279379803	7.019593088227863	0.8863116355186669	-0.3914577461360126	4.691139605606987	8.906091683864398	2.0711841125266033	0.9482028988903695	-0.35565310419479573	1.3841562749658514	3.3690502783889698
chr1	714137	2158716	0.57	1444579	3	15.2541	0.4344000000000001	0.34350000000000014	0.3175000000000001	29.482290970557017	6.317633779405076	0.9446412389710056	-0.3914577461360126	0.39162322415055223	8.698973272611738	1.8640657012739434	0.9548862464030825	-0.35565310419479573	0.6435017550732539	3.3690502783889698
chr1	714137	2574561	0.55	1860424	3	14.36885	1.3196499999999993	0.33850000000000013	0.3225000000000001	32.99208751467095	9.827430323519005	0.8210297523566578	-0.3914577461360126	0.372339672315221	9.734565328875041	2.899657757537246	0.8852850781763489	-0.35565310419479573	0.310885068381388	3.360611363814992
chr1	46859872	46908319	0.51	48447	1	8.36885	8.36885	1.0574999999999999	0.9984999999999997	18.60192168380383	1.0529389632341797	1.448922139291981	2.115281733304462	0.5217605922718362	5.488637898195502	0.31067761687899065	0.4275154524586877	0.9859443319339231	0.25658235828232756	0.0
chr1	111162289	111372652	0.58	210363	4	21.7623	2.516400000000001	2.1109999999999998	2.067	25.2705351176203	12.63526755881015	1.1879347315873603	2.4458512502536105	0.16379267918371335	7.4562628050957755	3.7281314025478878	0.5356094737261176	0.72166693816258	0.6515366862853782	1.6040614517908065
chr1	156880220	157125738	0.52	245518	4	23.041	0.7131000000000007	0.0735	0.0465	16.14506410292408	2.1058779264683585	0.40027331289432977	0.6021790176264629	12.053846717158955	4.76372345881119	0.6213552337579813	0.44879395721053184	0.5740349370705412	3.5565787790860885	5.439013343306829
chr1	200860374	201012214	0.52	151840	4	19.18855	2.3196499999999993	22.413500000000006	2.9174999999999986	28.078372352911448	3.5097965441139323	2.2375415270694714	6.19235762137269	1.843058978502995	8.284736450106417	1.0355920562633023	1.244019962213029	1.8271020219076581	0.6778982825386276	5.911132711045689
chr1	205498216	205538173	0.56	39957	4	20.713099999999997	4.0082	14.735500000000002	13.096500000000002	25.972494426443085	8.423511705873436	3.232487744910595	2.64088196565739	1.1211616496131387	7.663381216348437	2.4854209350319256	1.5135915130209185	0.7792122280564395	0.7013113430053348	0.0
chr1	208058519	208136849	0.53	78330	4	22.131149999999998	1.4754500000000004	1.0054999999999998	0.8374999999999999	27.025433389677264	12.284287904398756	1.0753876810766543	6.387333397219328	0.10296416058328675	7.974058833227427	3.624572196921558	0.5499888872788634	2.6996067129150947	0.15662761063215386	4.89783979995091
chr1	226149996	226163637	0.69	13641	4	21.877049999999997	1.0245499999999996	2.066	1.9029999999999998	10.1784099779304	1.0529389632341788	3.2934092635919887	1.546896005590903	1.9156372863027735	3.003216963163576	0.31067761687899065	0.9717453500601325	1.564880173166646	1.4178482575142517	0.0
chr1	226271081	226309645	0.53	38564	4	19.58195	5.631150000000001	0.154	0.10300000000000001	52.64694816170896	9.82743032351901	10.411801800815104	9.910801593682075	1.0055003568462537	15.533880843949532	2.899657757537245	3.0720809883964777	2.9242570823175527	0.6863504028768626	0.0
chr1	247347761	249200484	0.51	1852723	3	16.0164	2.7869	19.900000000000002	19.899	54.401846433765925	45.97833472789249	0.7032008979081552	1.418802660651654	0.0	16.05167687208118	13.566255937049258	0.5696887358464042	2.180027515282369	0.0	3.339188082551853
chr1	247450151	249200484	0.53	1750333	1	9.40165	9.40165	0.5369999999999997	0.5359999999999997	65.6331953749305	34.74698578672791	0.6881902894705756	0.9598037233635126	0.0	19.36557145212375	10.25236135700669	0.5339088456722257	1.1813375541708535	0.0	3.495419580266409
chr1	247681656	249200484	0.53	1518828	3	16.0	2.8033	2.1314999999999995	2.130499999999999	61.77241917640518	38.607761985253234	0.7283825888808416	0.43663048517518505	0.0	18.22642019023412	11.391512618896323	0.5901974969525939	0.16819620014902556	0.0	3.496622998014243
chr1	248020709	249200484	0.7	1179775	1	9.40165	9.40165	6.753499999999998	6.752499999999998	70.19593088227862	30.1842502793798	0.8210920270182407	0.40578913777275555	0.0	20.71184112526604	8.906091683864398	0.6088335913409136	0.5253510031684957	0.0	3.2990773900308654
chr1	248100136	249200484	0.64	1100348	3	21.155749999999998	2.3524499999999993	13.881000000000002	13.88	71.59984949992418	28.78033166173423	0.7936010972669973	1.201939718230563	0.0	21.126077947771364	8.491854861359077	0.5963123728569764	0.7822972462235529	0.0	3.5774155768675517
chr1	249142028	249200484	0.85	58456	1	9.40165	9.40165	1.8884999999999996	1.8874999999999997	74.05670708080393	26.323474080854474	11.239802809944708	0.20751043977438943	0.0	21.850992387155674	7.766940421974765	4.4785423536226014	0.3784974402577863	0.0	3.884478022269165
chr1	249153046	249200484	0.78	47438	1	9.40165	9.40165	0.006500000000000001	0.0055000000000000005	95.11548634548751	5.264694816170895	8.582495027556304	22.68084170819676	0.0	28.064544724735487	1.5533880843949532	3.964406539428637	6.692154148297978	0.0	0.0
chr9	10747	776526	0.72	765779	0	0.0	0.0	1.2785000000000006	0.5585000000000001	36.50188405878488	13.337226867632937	0.2713314878203042	-0.2905293530884072	0.4288488259784957	10.770157385138342	3.935249813800547	0.5160521882554577	-0.29208189495250947	0.6215106114108341	3.373999761884744
chr9	10747	999137	0.72	988390	1	10.7541	10.7541	1.2360000000000004	0.6010000000000003	31.93914855143677	17.899962374981044	0.30680846772169246	-0.2905293530884072	1.9444856200077176	9.423887711996048	5.28151948694284	0.5398041536102685	-0.29208189495250947	0.5737352112262062	3.6824168362449576
chr9	10747	1009245	0.73	998498	1	10.0574	10.0574	1.5245000000000002	0.31250000000000033	32.29012820584816	17.548982720569654	0.3233870093465201	-0.2905293530884072	2.366772309836596	9.52744691762238	5.17796028131651	0.5401476446642135	-0.29208189495250947	0.6983340977872831	3.6824168362449576
chr9	10747	1042463	0.68	1031716	0	0.0	0.0	0.9315000000000003	0.9055000000000003	37.20384336760767	12.63526755881015	0.38917756887228044	-0.2905293530884072	15.40405730001521	10.977275796391002	3.7281314025478873	0.5452407493556616	-0.29208189495250947	4.545083788652411	3.6824168362449576
chr9	10747	1050301	0.66	1039554	0	0.0	0.0	9.901499999999999	8.064499999999999	35.799924749962095	14.039186176455722	0.5023863366060377	-0.2905293530884072	0.035784639117708975	10.563038973885682	4.142368225053208	0.5753986533625799	-0.29208189495250947	0.18257456105859274	3.6824168362449576
chr9	29969212	30600279	0.55	631067	1	7.2213	7.2213	0.5415000000000003	0.35550000000000026	16.49604375733547	1.052938963234178	0.3826440017225405	0.1632105515344287	0.2938126837612378	4.8672826644375204	0.31067761687899065	0.5028077938460984	0.20904302993401627	0.2263615512068514	0.0
chr9	33617722	33722035	0.52	104313	4	21.63935	0.5245500000000014	7.158	7.096	28.78033166173423	1.4039186176455711	2.099559061216812	0.9599443539456904	0.4668947143594441	8.491854861359078	0.41423682250532146	0.7545080313672405	0.3717509945560572	0.8809442044471252	1.6401977543897892
chr9	112006906	112163796	0.54	156890	4	19.0328	2.0656000000000017	6.263999999999999	4.837999999999999	11.23134894116458	2.1058779264683585	1.0917080206052638	0.8129479357701521	0.038146399168435624	3.313894580042567	0.6213552337579815	0.517498994270144	0.5871357791191657	0.03657999808149151	5.057987261830904
chr9	131591817	131626019	0.53	34202	3	19.1967	5.5245999999999995	5.112000000000001	5.081	18.601921683803834	5.2646948161708975	1.9702968729018029	9.45830095646143	1.2374483676466246	5.488637898195502	1.5533880843949532	0.581351016907064	2.7907433417146525	1.2828488339155908	0.0
chr9	138799280	140726684	0.52	1927404	1	6.4672	6.4672	2.3390000000000004	0.5419999999999999	50.5410702352406	1.403918617645573	1.612674778856585	0.07947892771243431	0.0	14.912525610191551	0.41423682250532234	1.09995831573569	0.08207800879818647	0.0	3.6866800592060898
chr9	139096907	140726684	0.51	1629777	1	6.459	6.459	0.9365000000000002	0.8605000000000003	29.482290970557017	19.654860647038014	1.684932856528678	1.2700577837922855	0.0	8.698973272611738	5.7993155150744915	1.1884885981547664	0.3747401695110823	0.0	3.679326525966039
chr9	139694659	140726684	0.55	1032025	1	8.9754	8.9754	1.9524999999999997	0.15549999999999942	35.799924749962095	13.337226867632937	1.5834512448239588	13.67814672227475	0.0	10.563038973885682	3.935249813800548	1.3374066447883812	4.035840799304134	0.0	4.106958598652866
chr9	139838701	140726684	0.61	887983	1	7.41805	7.41805	0.9010000000000001	0.8960000000000001	47.38225334553806	1.7548982720569661	1.7138253564852033	0.779727367098803	0.0	13.98049275955458	0.5177960281316514	1.3425635121058777	1.3056158441108543	0.0	3.956826142080417
chr9	139872866	140726684	0.62	853818	1	7.2541	7.2541	1.2015000000000002	0.5955000000000001	65.63319537493051	16.496043757335475	1.575223332963768	5.259815104891944	0.0	19.36557145212375	4.8672826644375204	1.282758338081498	2.8614046571419793	0.0	3.9105191997444484
chr9	139916410	140726684	0.61	810274	0	0.0	0.0	2.148	0.35099999999999965	45.6273550734811	3.5097965441139323	1.3029503605810755	6.6417241235299445	0.0	13.462696731422929	1.035592056263301	1.2116164030162766	2.6065793075155685	0.0	3.957517755086994
chr9	140145630	140726684	0.69	581054	1	7.58195	7.58195	0.9195000000000002	0.8775000000000002	34.39600613231652	14.74114548527851	1.5270122335480036	0.7349717918046798	0.0	10.14880215138036	4.349486636305868	0.9424615945368834	1.8939018845893738	0.0	3.7490233357319647
chr9	140196949	140726684	0.71	529735	1	8.2377	8.2377	1.4325	0.36450000000000027	35.4489450955507	13.688206522044329	1.4205222971070948	2.626243443831231	0.0	10.459479768259351	4.038809019426878	0.8820620419379537	1.565929647226802	0.0	3.85237608886759
chr9	140210839	140726684	0.78	515845	1	7.2377	7.2377	1.0160000000000002	0.7810000000000002	35.09796544113931	14.039186176455724	1.3226927627014862	5.053702727305876	0.0	10.355920562633022	4.142368225053208	0.8656617678968216	1.4911332703575266	0.0	3.85237608886759
chr9	140317551	140726684	0.86	409133	1	11.08195	11.08195	1.0585000000000002	0.7385000000000002	40.3626602573102	8.774491360284825	1.5235629153224846	0.5525581184975826	0.0	11.909308647027974	2.588980140658255	1.0489238172318351	0.16303645836666428	0.0	3.9532569931934076
chr9	140353740	140726684	0.85	372944	0	0.0	0.0	1.4625000000000001	0.33450000000000024	43.17049749260135	5.966654124993681	1.3326054062983521	3.491466345798489	0.0	12.737782292038617	1.760506495647614	0.9641060371922288	1.923009372485946	0.0	4.580486869859288
chr9	140446353	140726684	0.87	280331	0	0.0	0.0	3.593500000000001	1.7965000000000007	43.872456801424136	5.264694816170898	1.0817441574832738	2.122257204392257	0.0	12.944900703291278	1.5533880843949524	0.7802099742190818	1.5296879843738973	0.0	4.49164195451076
chr9	140513268	140726684	0.77	213416	1	7.9508	7.9508	0.9035000000000002	0.8935000000000002	44.223436455835525	4.913715161759505	0.7630850528867863	2.0980626431227263	0.0	13.048459908917607	1.4498288787686224	0.3027933440362019	2.3028633037731354	0.0	0.0
chr8	156344	600211	0.78	443867	1	11.83605	11.83605	0.010500000000000002	0.010500000000000002	27.025433389677268	10.880369286753186	0.39220286389402903	-0.3246588757224666	1.061418247644338	7.974058833227426	3.210335374416237	0.5506147681132847	-0.3384824352475761	1.5658974698644386	3.602937318904971
chr8	156344	687508	0.72	531164	3	19.37705	4.29505	3.196500000000001	3.196500000000001	36.85286371319627	1.0529389632341797	0.5021886599104208	-0.3246588757224666	0.14996043477465412	10.873716590764673	0.31067761687899065	0.7174768559331868	-0.3384824352475761	0.4651327001680217	3.7666520147588565
chr8	156344	1455186	0.65	1298842	2	18.540950000000002	5.13115	0.9969999999999997	0.9969999999999997	29.131311316145627	8.774491360284827	0.2940048627928537	-0.3246588757224666	0.046543942189132735	8.595414066985407	2.5889801406582555	0.5683293408316653	-0.3384824352475761	0.5097419438523985	4.125403864899966
chr8	11421921	11446980	0.54	25059	4	20.07375	1.3852499999999992	0.4405	0.3295	22.462697882329156	4.913715161759505	3.025324448416174	1.4687600541539574	0.5353469197120468	6.627789160085134	1.4498288787686229	0.8926448946600952	0.688291590980871	0.15795816379401711	3.98898404656427
chr8	11421921	11593837	0.56	171916	4	19.28685	0.5983499999999999	0.9585	0.8475	25.972494426443088	1.403918617645573	0.8982936314305414	1.4687600541539574	5.46842706854156	7.663381216348435	0.414236822505321	0.26504834032658564	0.688291590980871	3.3057090148629062	4.638625538629405
chr8	70854769	71000810	0.54	146041	4	22.868850000000002	0.049150000000000915	8.051500000000004	8.006500000000004	20.70779961027219	3.158816889702541	0.7113754199558504	0.11057129719592067	1.2765168772783257	6.109993131953483	0.9320328506369719	0.5729612789975063	0.21471735715581983	0.5741875687100053	0.693147180559945
chr8	72564267	72687218	0.52	122951	4	22.23775	2.614749999999999	0.08100000000000002	0.07700000000000001	14.390165830867115	0.35097965441139234	0.616600152523045	0.3484163058753104	0.20742757257061298	4.245927430679538	0.10355920562633036	0.28974442448989923	0.55807272407297	0.20161013436726896	0.0
chr8	106990826	107273626	0.54	282800	1	8.68035	8.68035	17.9585	16.7625	17.899962374981047	3.8607761985253246	0.20850276499686718	0.028694017336601332	28.21168029275634	6.420670748832474	0.0	0.25779943691986024	0.3091691037484841	8.324069967535431	0.0
chr8	123685882	123745954	0.56	60072	3	20.319699999999997	2.2705	11.1815	11.1165	12.635267558810153	0.7019593088227856	0.841341560714486	4.375213842076702	0.5828846309196433	3.7281314025478878	0.2071184112526605	0.24824420046263737	1.290939985369362	0.2767875958445788	1.38629436111989
chr8	140417952	140643127	0.53	225175	4	20.37705	0.6557500000000012	0.05500000000000001	0.04800000000000001	20.707799610272193	7.370572742639255	0.3366786070960848	1.1754830736636106	1.751567498754812	6.109993131953482	2.174743318152934	0.16188671202606078	0.34683518490537607	0.5168132582389892	0.693147180559945
chr8	144911478	146127024	0.55	1215546	0	0.0	0.0	21.472	17.942	71.2488698455128	35.4489450955507	2.600991428492076	0.870732060136005	0.0	21.022518742145035	10.459479768259353	1.791152896795322	0.5725558575881597	0.0	4.299310791574462
chr8	145008155	146127024	0.56	1118869	1	6.5082	6.5082	8.063	4.533	64.22927675728494	42.46853818377856	2.7203323740809697	1.2198264725035746	0.0	18.95133462961843	12.530663880785957	1.8652095212056161	0.9340756054300398	0.0	4.414809107163057
chr8	145150267	146127024	0.55	976757	0	0.0	0.0	1.7979999999999998	1.7319999999999998	80.7253205146204	25.972494426443088	2.9148979291525126	1.3830542562934878	0.0	23.81861729405595	7.663381216348437	1.9219941905654265	1.4749200080759708	0.0	4.191076072049863
chr8	145181093	146127024	0.57	945931	1	9.0	9.0	8.171999999999999	4.641999999999999	73.70572742639254	32.99208751467095	2.778358730428024	7.1047591109034345	0.0	21.747433181529345	9.734565328875041	1.8611362727805874	3.7894888712937287	0.0	4.008833482297844
chr8	145202698	146127024	0.59	924326	1	6.4754	6.4754	1.9865	1.5434999999999999	75.81160535286091	30.886209588202593	2.530415045122093	12.779677919298221	0.0	22.368788415287327	9.11321009511706	1.8123191495333004	3.7707407732860196	0.0	4.010001408623472
chr8	145555496	146127024	0.65	571528	1	7.43445	7.43445	21.7455	18.2155	84.93707636755713	21.76073857350637	3.561823734945759	25.12361657720145	0.0	25.061327761571913	6.420670748832475	2.678817653692673	7.412913376870165	0.0	3.8298565678492533
chr8	145597817	145669662	0.54	71845	4	16.0328	1.5573999999999995	12.511	7.512999999999997	34.39600613231652	10.52938963234179	1.0161287231897802	8.160581742889129	3.850856996654728	10.14880215138036	3.106776168789906	2.7905995141286843	2.955967968540604	4.378932724730332	4.106040608543218
chr8	145597817	146127024	0.69	529207	1	8.7951	8.7951	4.264000000000001	0.7340000000000011	75.81160535286091	30.886209588202593	3.194058309215995	8.160581742889129	0.0	22.368788415287327	9.11321009511706	2.656653777412353	2.955967968540604	0.0	3.810589845613093
chr8	145669662	146127024	0.84	457362	1	7.2377	7.2377	11.777	8.246999999999998	65.28221572051912	41.41559922054439	3.5361797602942513	1.0161287231897802	0.0	19.26201224649742	12.219986263906964	2.635612826361796	2.7905995141286843	0.0	3.8759841841800777
chr8	145734556	146127024	0.82	392468	1	7.7869	7.7869	1.7654999999999998	1.7645	82.83119844108876	23.866616499974732	3.4913026560689753	3.850856996654728	0.0	24.439972527813932	7.042025982590456	2.3494684073525596	4.378932724730332	0.0	4.111471644478483
chr8	145806176	146127024	0.81	320848	1	6.90165	6.90165	2.0865	1.4434999999999998	98.27430323519006	8.423511705873437	3.2379811532492755	4.626149033291749	0.0	28.996577575372463	2.485420935031927	2.1147705931273237	3.400883156005706	0.0	4.108224440156626
chr8	145910786	146127024	0.9	216238	0	0.0	0.0	1.895	1.6349999999999998	83.88413740432294	22.813677536740553	3.9993612060307284	1.6641421335250068	0.0	24.750650144692923	6.731348365711465	2.7163949644028573	0.8711605100006747	0.0	4.184689049992894
chr8	145980559	146127024	0.91	146465	0	0.0	0.0	1.791	1.7389999999999999	84.93707636755713	21.76073857350637	4.447603445106651	3.0584270402896108	0.0	25.061327761571913	6.420670748832475	2.6924757110918343	2.766605410222859	0.0	4.740326194402434
chr8	146012415	146127024	0.97	114609	1	9.08195	9.08195	1.7699999999999998	1.76	66.33515468375329	40.3626602573102	3.6258924763595304	7.403890248758668	0.0	19.57268986337641	11.909308647027977	2.8336489180096813	2.1845739007061122	0.0	4.866881116853728
chr8	146024306	146127024	0.92	102718	1	7.83605	7.83605	2.1235	1.4064999999999999	68.44103261022165	38.25678233084185	2.7335396281967568	11.334302186020935	0.0	20.194045097134392	11.287953413269994	2.4277202354816407	6.340181792613606	0.0	4.060740187375375
