# Supplementary material for: CTCF-anchored chromatin loop dynamics during human meiosis
Source: BMC Biol. 2025 Mar 20;23:83. doi: 10.1186/s12915-025-02181-3 (PMC11927364; doi:10.1186/s12915-025-02181-3)
Supplement: Supplementary file 3 — Additional file 3: Genomic coordinates (hg19) of predicted chromatin loops in the eight germline cell types. [file 12915_2025_2181_MOESM3_ESM.gz › Predicted_Loops/Late_primary_Spermatocytes_Lollipop_loops_with_features.txt]

chrom	anchor1	anchor2	probability	length	motif_pattern	avg_motif_strength	std_motif_strength	avg_conservation	std_conservation	avg_CTCF	std_CTCF	CTCF_in-between	CTCF_upstream	CTCF_downstream	avg_ATAC	std_ATAC	ATAC_in-between	ATAC_upstream	ATAC_downstream	expression
chrX	192662	319257	0.93	126595	1	8.15575	8.15575	0.07800000000000003	0.0050000000000000044	4.604699270266314	0.9526964007447547	0.16054496530316967	-0.04796000492288636	0.012138575489333852	1.7282184582551214	0.3575624396389906	0.5639503965237053	-0.05312027348972125	0.24316607168986853	3.4734879960677096
chrX	192662	1365724	0.69	1173062	2	20.040999999999997	3.7295	0.46500000000000014	0.3920000000000001	3.4535244526997353	0.19847841682182388	0.02815435889931776	-0.04796000492288636	0.2578127567409707	1.2961638436913412	0.07449217492478977	0.2777846098424467	-0.05312027348972125	0.6507198556470998	3.3937543420787373
chrX	192662	1710619	0.71	1517957	2	14.68035	1.631149999999999	2.6335000000000006	2.5605	13.536228027248388	9.884225157726828	0.08033504196451453	-0.04796000492288636	1.4576835271648998	5.080366329870659	3.709710311254528	0.3625192245922688	-0.05312027348972125	0.5470923137603972	2.078644791664544
chrX	192662	1780333	0.65	1587671	3	16.5574	0.24590000000000067	0.4560000000000001	0.3830000000000001	35.56733229447083	31.915329424949274	0.14081386427547168	-0.04796000492288636	15.558039261461957	13.348997746522318	11.978341727906187	0.3706237552779505	-0.05312027348972125	5.839184938642341	2.135033987425518
chrX	192662	1792233	0.7	1599571	2	17.14755	0.8360500000000002	0.35050000000000003	0.2775	3.016871935691723	0.6351309338298363	0.25471610453792926	-0.04796000492288636	0.08165808246615204	1.1322810588568037	0.23837495975932715	0.41100903868363714	-0.05312027348972125	0.1875844802149342	2.135033987425518
chrX	2511424	3061111	0.59	549687	2	15.1066	0.9918000000000005	0.8889999999999997	0.8599999999999997	3.7313942362502885	0.31756546691491816	0.1011010933678815	1.120472399514103	0.002148529534910505	1.400452888586047	0.1191874798796636	0.179316676327586	1.1982129529558478	0.017841114269497294	1.1603739107110351
chrX	2527103	3061111	0.59	534008	2	16.0492	1.9343999999999992	0.9029999999999997	0.8459999999999996	4.366525170080125	0.9526964007447545	0.058278931697019476	1.5595727375756552	0.002148529534910505	1.638827848345374	0.3575624396389906	0.16739563809858216	0.5853329900334264	0.017841114269497294	1.1603739107110351
chrX	2747030	3061111	0.62	314081	3	13.98365	0.13115000000000077	0.9049999999999997	0.8439999999999996	2.739002152141169	0.6748266171942012	0.05156580249254437	0.06786605075775669	0.002148529534910505	1.0279920139620982	0.2532733947442851	0.04212228777494549	0.34630036167958006	0.017841114269497294	1.03972077083992
chrX	2953946	3061111	0.62	107165	3	16.7951	2.6803	1.1464999999999999	0.6024999999999996	2.302349635133157	1.1114791342022137	0.08889995807817427	0.03222986528452745	0.002148529534910505	0.8641092291275608	0.4171561795788225	0.03336559880921856	0.04665751256670701	0.017841114269497294	0.0
chrX	8751203	9001658	0.51	250455	4	15.05735	1.1229499999999994	8.767999999999995	8.524999999999995	5.23983020409615	3.016871935691723	0.2041406247561511	0.020164059360755732	0.08403365856971602	1.9665934180144484	1.1322810588568037	0.07661729356820919	0.028220483654878465	0.03153919753080695	3.1648604527613498
chrX	8751203	9281306	0.65	530103	4	17.4426	1.2622999999999998	8.665999999999997	8.626999999999997	1.905392801489509	0.31756546691491827	0.1407799705434713	0.020164059360755732	0.05509353052898819	0.7151248792779813	0.1191874798796636	0.05283701048988769	0.028220483654878465	0.07952883548724106	3.27712645080197
chrX	8751203	10087643	0.58	1336440	4	19.11475	2.93445	8.913999999999996	8.378999999999996	3.0962633024204522	0.8733050340160249	0.08031571025803054	0.020164059360755732	0.2357172016611817	1.1620779288267196	0.3277655696690748	0.043699578837085945	0.028220483654878465	0.15992381963983635	2.0996731571652267
chrX	9963985	9984003	0.51	20018	3	18.2459	2.5082000000000004	1.046	0.8750000000000001	2.1832625850400627	0.516043883736742	0.5552398512349953	0.007152214295059079	0.09192362029571155	0.819413924172687	0.19367965480445332	0.20839053830493678	0.02013256681375367	0.03450042837118783	0.0
chrX	9963985	10087643	0.82	123658	4	21.40165	0.647549999999999	0.35300000000000004	0.182	2.8183935188698985	1.1511748175665784	0.16692616207175986	0.007152214295059079	0.2357172016611817	1.057788883932014	0.4320546145637804	0.06265010102199721	0.02013256681375367	0.15992381963983635	1.38629436111989
chrX	9984003	10087643	0.75	103640	4	18.89345	3.1557499999999994	1.2280000000000002	0.6930000000000001	3.334437402606641	0.6351309338298363	0.09192362029571155	0.5552398512349953	0.2357172016611817	1.2514685387364675	0.2383749597593271	0.03450042837118783	0.20839053830493678	0.15992381963983635	0.0
chrX	9984003	10157699	0.52	173696	3	15.60655	0.13114999999999988	1.0110000000000001	0.9100000000000001	2.5802194186837104	0.11908705009309428	0.1499192168329915	0.5552398512349953	0.00562137131449474	0.9683982740222664	0.04469530495487384	0.08508686155742379	0.20839053830493678	0.021431045016457758	0.0
chrX	11805829	12789642	0.51	983813	4	22.10655	2.2868499999999994	0.41950000000000004	0.40650000000000003	1.8656971181251443	0.27786978355055336	0.016462314294140072	1.245439712690229	0.0384325058886239	0.7002264442930233	0.10428904489470564	0.006178574052043266	0.4674337614214545	0.0362794105480553	0.0
chrX	17879183	18195030	0.56	315847	4	13.959050000000001	1.0901500000000004	16.055000000000003	15.657000000000002	1.905392801489509	0.23817410018618856	0.022119698056743294	0.21593300107542032	0.1878420220527003	0.7151248792779813	0.08939060990974768	0.008301882105426355	0.08104316401609035	0.18320450556511592	0.0
chrX	18904826	19533347	0.52	628521	1	8.84425	8.84425	0.14300000000000002	0.04100000000000001	2.5405237353193453	0.9526964007447546	0.02071559127461397	0.13906629910122198	0.07071911565718987	0.9534998390373084	0.3575624396389907	0.10107367419045771	0.09379388394052582	0.026542033226670588	3.25011212434732
chrX	23801108	24043518	0.59	242410	4	19.7213	1.819700000000001	19.286	17.961000000000006	7.5421798392293065	3.0168719356917224	0.34846918113678577	0.028011841706313646	0.35484171691806643	2.8307026471420094	1.1322810588568037	0.13078614598403737	0.04641237034104065	0.28839234910351236	4.366797030931525
chrX	25023786	25038985	0.55	15199	1	7.7377	7.7377	0.36949999999999994	0.18149999999999997	3.0168719356917224	1.6672187013033202	0.39698295094305186	0.16900607375640447	2.01938351946774	1.1322810588568037	0.6257342693682336	0.8077051403122143	0.0634307256738945	0.7579074479794415	1.6094379124341003
chrX	27999139	28307647	0.51	308508	0	0.0	0.0	17.370500000000003	10.771500000000005	1.9847841682182386	0.47634820037237735	0.11631755987327963	0.07722493159418553	0.010306021973477655	0.7449217492478972	0.17878121981949535	0.04636021621986991	0.051756735109544545	0.003868017510015774	0.0
chrX	36975832	37364307	0.67	388475	4	15.631150000000002	0.17214999999999936	0.021	0.009000000000000001	1.9847841682182386	0.31756546691491816	0.009809603199637088	0.003163695898652276	0.05797522921533019	0.7449217492478972	0.11918747987966355	0.0334421399237617	0.01098332492066875	0.0362650759476961	1.09861228866811
chrX	37545068	38186675	0.52	641607	4	14.55735	1.3606499999999997	4.1815	3.9835	5.438308620917974	1.9450884848538739	0.03217196095034762	0.05797522921533019	0.032503485338110365	2.0410855929392384	0.7300233142629393	0.03102258725341808	0.0362650759476961	0.043017830281063964	1.676103588741026
chrX	40692257	41112926	0.52	420669	3	17.7131	3.2540999999999984	5.2775	5.1995	4.088655386529571	2.3420453184975214	0.027176608708835343	0.46320397216232045	1.0329863240704493	2.651921427322514	0.2383749597593272	0.13684762314759943	0.17384797739065283	0.38769655250046514	5.64190707093811
chrX	41135368	41301616	0.64	166248	4	18.88525	3.29505	10.964499999999997	10.792499999999997	4.604699270266313	2.461132368590616	0.5577758309222133	1.0329863240704493	0.06470767632177293	1.7282184582551214	0.9237029690673926	0.20934233268888502	0.38769655250046514	0.0361809488276028	4.7957905455967405
chrX	47053029	47382962	0.71	329933	4	17.7869	2.8033	16.9355	8.810500000000005	4.961960420545596	0.03969568336436469	0.06737605114991307	0.4826718539179647	0.22105855878752745	1.862304373119743	0.014898434984957909	0.3132016047369263	0.37210131948382236	0.5671466575053081	3.39121843929621
chrX	48774861	49020202	0.53	245341	4	17.63935	0.19674999999999976	22.420499999999993	5.274499999999996	9.169702857168263	0.198478416821823	0.9643160859848703	3.8413241298110155	2.2925570587068873	5.13996006981049	1.7729137632099952	0.6835253145242198	1.7540821594104004	1.4297109009519564	3.1556970239426914
chrX	49594130	49969244	0.62	375114	4	17.2869	0.3033000000000001	0.6369999999999995	0.5899999999999995	6.549787755120188	3.612307186157195	0.08296522059337157	0.09960159815419617	0.01530392315091439	2.4582417725180608	1.3557575836311728	0.10453537026186521	0.03738209822154916	0.03136423129971584	1.9627206662024628
chrX	52950265	52964150	0.58	13885	4	19.0574	0.5327999999999999	0.05700000000000002	0.05500000000000002	10.916312925200312	0.91300071738039	2.6530496335707965	0.04804278051541865	0.5613663466032751	4.097069620863435	0.34266400465403235	0.9957326370933361	0.03770167564573092	0.21068991156656203	0.0
chrX	54666135	55187501	0.52	521366	4	16.540999999999997	0.2950999999999997	0.21850000000000003	0.14650000000000002	4.882569053816867	1.0717834508378488	0.06395578926525014	0.05653506616872096	0.3365455685844508	1.8325075031498268	0.4022577445938643	0.10332998489661376	0.14732865402135373	0.12631102044541867	3.696774691423632
chrX	55187501	55744243	0.54	556742	1	8.12295	8.12295	11.576000000000002	11.504000000000003	6.152830921476539	0.19847841682182388	0.09468634934651314	0.07947150049172537	0.002201513364039108	2.309257422668481	0.07449217492478977	0.05459046985733824	0.10737700370376517	0.0031930191912606792	2.8597424838960834
chrX	55246948	55744243	0.58	497295	0	0.0	0.0	11.593000000000004	11.487000000000002	4.287133803351395	2.0641755349469677	0.065774325284261	0.3365455685844508	0.002201513364039108	1.6090309783754577	0.7747186192178129	0.04601694394050896	0.12631102044541867	0.0031930191912606792	2.289023839280947
chrX	55515625	55744243	0.58	228618	0	0.0	0.0	11.769500000000003	11.310500000000003	4.763482003723772	1.5878273345745908	0.10279087627266421	0.03545879999943257	0.002201513364039108	1.787812198194953	0.5959373993983177	0.0516125611635422	0.04169922661295301	0.0031930191912606792	0.0
chrX	64254917	64815362	0.66	560445	4	15.36885	0.56555	8.360000000000001	8.133000000000001	2.262653951768792	0.7542179839229306	0.0067995710604591315	0.002201513364039108	0.0018827987731996375	0.8492107941426028	0.28307026471420094	0.03168720302985997	0.0031930191912606792	0.005320620975650878	2.6831423523702305
chrX	67682696	67718519	0.58	35823	1	7.9754	7.9754	4.327000000000001	4.228000000000001	3.334437402606641	2.064175534946968	0.22162121187150585	0.0018827987731996375	0.06654099810546993	1.2514685387364675	0.7747186192178132	0.08317804195605026	0.005320620975650878	0.045966486420379135	0.0
chrX	68047820	68441805	0.82	393985	4	17.86065	1.3688500000000001	17.775999999999996	10.682999999999998	2.461132368590616	0.39695683364364776	0.05481033986119887	0.06654099810546993	0.10413445769449699	2.5327339474428507	1.7580153282250377	0.0723017568974443	0.045966486420379135	0.039083354061818745	2.5649493574615403
chrX	68047820	68505846	0.65	458026	4	20.32785	3.83605	30.2245	1.7655000000000047	2.5008280519549806	0.35726115027928307	0.06170681698293922	0.06654099810546993	0.07272369477342781	2.5476323824278087	1.7431168932400798	0.06765717397857877	0.045966486420379135	0.04039568882550875	2.5649493574615403
chrX	68114665	68441805	0.61	327140	4	17.13935	2.0901500000000004	22.113500000000002	15.0205	2.2229582684044273	0.1587827334574592	0.021356117479147153	0.21853558946946272	0.10413445769449699	0.8343123591576449	0.0595937399398318	0.030968196459532315	0.2745885541396991	0.039083354061818745	2.5649493574615403
chrX	68114665	68505846	0.58	391181	4	19.606550000000002	4.5573500000000005	34.562000000000005	2.5719999999999974	2.262653951768792	0.1190870500930945	0.03490792006089631	0.21853558946946272	0.07272369477342781	0.8492107941426028	0.04469530495487384	0.03229674464568662	0.2745885541396991	0.04039568882550875	2.5649493574615403
chrX	68758283	69250452	0.75	492169	4	16.92625	0.6639499999999998	14.767999999999997	14.448999999999998	3.2153503525135467	1.8656971181251447	0.03290706812631602	0.5680789877363639	0.14802616543579156	1.2067732337815935	0.7002264442930233	0.029786638380716008	0.21320927485804916	0.23727308669331718	2.30258509299405
chrX	68758283	69353428	0.57	595145	4	17.041	0.549199999999999	14.615999999999998	14.600999999999997	5.835265454561622	0.7542179839229304	0.05282575040465248	0.5680789877363639	0.11981261173514218	2.190069942788818	0.28307026471420094	0.06568734241324324	0.21320927485804916	0.0626334707544601	3.464431269692683
chrX	68758283	69654016	0.56	895733	4	19.2377	1.6475000000000009	19.692999999999998	9.524	5.716178404468527	0.6351309338298359	0.0794150316991131	0.5680789877363639	0.6292679978498692	2.1453746378339438	0.238374959759327	0.07517968650480658	0.21320927485804916	0.4723490092374661	3.3253560290855657
chrX	69501857	69654016	0.74	152159	4	17.37705	3.5081500000000005	5.152499999999999	5.0165	4.4062208534444895	1.9450884848538736	0.14400736872041323	0.11981261173514218	0.6292679978498692	1.6537262833303317	0.7300233142629391	0.12454609520873892	0.0626334707544601	0.4723490092374661	3.7048709770404598
chrX	71238541	71346530	0.69	107989	4	19.18855	0.10655000000000037	5.1525	3.5284999999999997	4.32682948671576	1.4687402844814965	0.1470360253891221	0.02896234419688068	0.16130560979308248	1.623929413360416	0.551242094443444	0.055185009528592524	0.08605447057578751	0.25384574254559994	0.0
chrX	71238541	71496698	0.56	258157	4	17.7295	1.352500000000001	4.3415	4.339499999999999	4.723786320359408	1.0717834508378488	0.26078657168297836	0.02896234419688068	0.005447520920053877	1.7729137632099956	0.40225774459386454	0.18190429495457197	0.08605447057578751	0.0265790605404522	3.6645795882696524
chrX	88119093	89295882	0.51	1176789	1	9.7623	9.7623	18.726000000000003	17.933000000000003	2.0244798515826035	0.43665251700801255	0.005397152198311135	0.01099168107903659	0.0015466194897921588	0.7598201842328551	0.16388278483453744	0.011039732107355971	0.004125356513661307	0.001939996606817497	1.9459101490553101
chrX	100872585	101410635	0.51	538050	4	14.688500000000001	0.01639999999999997	6.004000000000001	5.457000000000002	2.8977848855986283	0.03969568336436469	0.04544659595288301	0.06724431215360689	0.034218388663917354	1.08758575390193	0.014898434984957909	0.04607563574940994	0.11094152739556566	0.039598378288890484	2.165997489271
chrX	102884322	103172812	0.52	288490	1	7.2541	7.2541	0.4	0.391	2.5008280519549806	1.3893489177527667	0.17502481624829974	0.3895589591784795	0.10257110418148249	1.4451481935409207	0.01489843498495802	0.16319128757484525	0.14620780735415204	0.11998940909712937	2.780599864197413
chrX	103086828	103172812	0.56	85984	1	7.2541	7.2541	0.7135	0.07750000000000001	3.4138287693353706	2.3023496351331567	0.1809721329413727	0.13974800101704332	0.10257110418148249	1.7878121981949535	0.3575624396389908	0.06792178212345917	0.07422126729914783	0.11998940909712937	0.0
chrX	106898471	107019279	0.62	120808	4	18.40165	3.8278500000000006	0.08900000000000002	0.060000000000000005	3.8901769697077477	1.4290446011171318	0.0762316944286192	0.010946711429713528	8.35032701847992	1.4600466285258786	0.5363436594584859	0.02861099361391831	0.04275385619668129	3.134013415162468	3.80666248977032
chrX	106898471	107020534	0.85	122063	4	20.82785	1.40165	1.3445	1.1955	3.8901769697077477	1.4290446011171318	0.16130243356893512	0.010946711429713528	0.32329424086301073	1.4600466285258786	0.5363436594584859	0.06053942433447597	0.04275385619668129	0.12133758182968558	3.80666248977032
chrX	118602750	119021784	0.58	419034	4	15.33605	0.5983499999999999	0.30900000000000005	0.256	5.160438837367421	3.0168719356917233	0.18718927420683	0.16753008078218318	0.1059503574087313	1.9367965480445326	1.1322810588568037	0.2192985461495263	0.07935901940318915	0.1210235804864726	3.850527314928355
chrX	118616691	119021784	0.7	405093	4	16.9426	1.0082000000000004	0.35000000000000003	0.29700000000000004	2.5405237353193453	0.39695683364364776	0.1309166857358467	1.8223396709843953	0.1059503574087313	0.9534998390373084	0.14898434984957948	0.2033077554952752	0.6839536898624979	0.1210235804864726	3.850527314928355
chrX	119021784	119384931	0.53	363147	3	15.86885	0.06555	13.976000000000003	13.923000000000002	6.23222228820527	4.088655386529572	0.15565777250219728	0.10539573831743519	0.0028221225158590437	2.339054292638397	1.5345388034506682	0.10601094322996288	0.2133781472188258	0.02001500908717086	3.3533202101790303
chrX	119159660	119384931	0.55	225271	4	14.9672	0.8361000000000001	22.9005	4.9985000000000035	7.343701422407483	2.977176252327358	0.18608094975726658	0.1059503574087313	0.0028221225158590437	2.7562104722172194	1.1173826238718458	0.09682253294022945	0.1210235804864726	0.02001500908717086	2.37482608749781
chrX	122843293	122967376	0.64	124083	3	16.81145	2.8934499999999996	11.360499999999998	4.7145	1.3496532343884025	0.07939136672872948	0.03838948126434542	0.035814307760789234	0.27713605959098314	0.5065467894885701	0.02979686996991593	0.1229499401577729	0.013441691652155583	0.18928613159287097	0.0
chrX	130975501	131623455	0.53	647954	4	17.491799999999998	2.819699999999999	8.855500000000003	8.848500000000003	4.4062208534444895	0.9923920841091192	0.028916192427209608	0.042764411731181805	0.03525326368013404	1.653726283330332	0.3724608746239486	0.038076481254981615	0.04012544651258836	0.013231122692235857	2.67971913015775
chrX	132091877	133678894	0.51	1587017	4	14.2623	1.1639	0.5225000000000001	0.40650000000000003	2.3817410018618865	0.0	0.008204186939088646	0.03525326368013404	3.2458714807740905	0.8939060990974766	0.0	0.06548857539337424	0.013231122692235857	1.218228309158013	3.294112011908766
chrX	132926647	133678894	0.68	752247	4	18.57375	3.14755	11.079	10.963000000000001	1.8656971181251443	0.5160438837367421	0.008865272716558898	0.0076084542308640256	3.2458714807740905	0.7002264442930234	0.19367965480445326	0.0825482547850702	0.05011536763151755	1.218228309158013	4.14272461008043
chrX	132926647	133683688	0.7	757041	4	19.6803	2.0410000000000004	21.000999999999998	1.0410000000000021	3.1756546691491816	1.8260014347607796	0.029363776445455757	0.0076084542308640256	0.05620496841138721	1.1918747987966356	0.6853280093080655	0.089740005536567	0.05011536763151755	0.021094637923789458	3.793758742624018
chrX	134822041	134841786	0.6	19745	3	15.5164	0.5491999999999999	6.973500000000003	1.8835000000000002	2.302349635133157	0.47634820037237735	0.4181667328330146	0.13522867261024402	3.00429839057561	0.8641092291275607	0.1787812198194953	0.15694476965668536	0.050753518172066456	1.1275620030661933	0.0
chrX	134822041	136134548	0.51	1312507	4	17.58195	2.61475	5.997500000000001	2.8595000000000015	3.4932201360641004	1.6672187013033206	0.05952052435611381	0.13522867261024402	0.051408225960638744	1.311062278676299	0.6257342693682336	0.09008255197162854	0.050753518172066456	0.01929434253937449	2.311843304663306
chrX	134909421	135849650	0.61	940229	4	14.7787	1.2869000000000002	2.8335	2.8155	2.818393518869899	0.8336093506516603	0.02972229221659064	0.28717144617429263	0.025637265754912698	1.0577888839320142	0.31286713468411687	0.07669240719781717	0.1077801100208497	0.10542455520809278	2.3408951313312323
chrX	134909421	136511365	0.51	1601944	4	15.13935	0.9262499999999996	3.0209999999999995	3.0029999999999997	2.977176252327358	0.6748266171942012	0.03409686000844345	0.28717144617429263	0.1423323933767949	1.1173826238718458	0.2532733947442851	0.06830083107120545	0.1077801100208497	0.1430003206279018	2.4323127029115286
chrX	149861930	149885469	0.58	23539	4	13.8934	1.0082000000000004	3.0085	2.8705000000000003	4.009264019800842	2.024479851582603	0.7015338068556756	0.04450405641629977	0.14331675795563678	1.5047419334807524	0.7598201842328551	0.26329703699148244	0.11111189630507265	0.053789108026133535	0.0
chrX	150320324	150560351	0.64	240027	4	17.204900000000002	3.2049000000000003	4.941999999999999	4.714999999999999	2.1832625850400627	1.1511748175665784	0.03836817749891732	0.2605280964629649	0.025920576821254544	0.8194139241726869	0.43205461456378036	0.03773845638555008	0.09778042794428277	0.07926855580134218	0.0
chrX	150320324	150891141	0.87	570817	4	18.2131	2.1967	9.416999999999998	0.2400000000000002	1.032087767473484	0.0	0.031154759138630098	0.2605280964629649	0.19842005798124113	0.3873593096089065	0.0	0.06180526165895622	0.09778042794428277	0.0744702719036416	2.5334001973848914
chrX	150320324	150918349	0.58	598025	3	19.78685	0.6229499999999994	4.844499999999999	4.812499999999999	1.230566184295308	0.19847841682182388	0.03876473238541704	0.2605280964629649	0.02207547136561079	0.4618514845336963	0.07449217492478977	0.062381474356982894	0.09778042794428277	0.03559603113754636	2.5334001973848914
chrX	150891141	150918349	0.67	27208	2	17.59015	1.5737500000000004	4.604499999999999	4.572499999999999	1.230566184295308	0.19847841682182388	0.19842005798124113	0.025920576821254544	0.02207547136561079	0.4618514845336963	0.07449217492478977	0.0744702719036416	0.07926855580134218	0.03559603113754636	0.0
chrX	150918349	151306756	0.62	388407	4	16.38525	2.7786500000000007	0.0315	0.0005000000000000039	2.58021941868371	1.1511748175665781	0.02207547136561079	0.19842005798124113	0.017816943225009534	0.9683982740222664	0.43205461456378036	0.03559603113754636	0.0744702719036416	0.040432952519317035	3.485023722924763
chrX	152110225	152127451	0.51	17226	3	18.9836	0.7377000000000002	1.6334999999999997	1.6315	8.971224440346438	2.2229582684044273	2.0278765447951352	0.6514866783332555	0.44492080868692374	3.3670463066004954	0.8343123591576453	0.7610950183886561	0.2445135364372518	0.2772291994970207	0.0
chrX	152735975	152773081	0.53	37106	4	21.05735	2.0737500000000004	0.1265	0.011500000000000003	12.385053209681809	8.177310773059142	1.7031080665140064	0.7430298012937869	0.3093853190784831	4.648311715306878	3.0690776069013364	0.6392041313009499	0.37296878796765454	0.32280619818544165	1.3862943611198926
chrX	152875725	152909859	0.53	34134	3	21.0656	2.7377000000000002	0.14	0.024999999999999994	6.748266171942011	4.048959703165207	0.8466179612485367	0.3093853190784831	0.550804536136209	2.5327339474428507	1.5196403684657103	0.3177494776190714	0.32280619818544165	0.20672589247857495	0.0
chrX	152875725	152933350	0.53	57625	4	17.72135	0.6065500000000004	0.05900000000000001	0.05600000000000001	8.89183307361771	1.905392801489509	0.8652109033517077	0.3093853190784831	12.30334045796101	3.3372494366305796	0.7151248792779814	0.32472771090858443	0.32280619818544165	4.61764359182907	1.09861228866811
chrX	152875725	152934718	0.68	58993	4	20.655749999999998	2.3278499999999998	0.099	0.016000000000000014	8.89183307361771	1.905392801489509	1.130451885005557	0.3093853190784831	0.7128878746994988	3.3372494366305796	0.7151248792779814	0.4242769612450519	0.32280619818544165	0.2675584031464195	1.09861228866811
chrX	152909859	152927732	0.55	17873	4	19.93445	3.86885	20.028	19.863	2.65961078541244	0.03969568336436469	0.550804536136209	0.8466179612485367	2.034951372185307	0.9981951439921823	0.014898434984957964	0.20672589247857495	0.3177494776190714	0.7637503160676198	0.0
chrX	152909859	152933350	0.58	23491	4	20.459049999999998	3.3442500000000006	0.084	0.081	4.842873370452502	2.1435669016756975	0.8922276964107361	0.8466179612485367	12.30334045796101	1.8176090681648693	0.804515489187729	0.334867552341654	0.3177494776190714	4.61764359182907	0.0
chrX	152909859	152934718	0.61	24859	4	23.39345	0.4098500000000005	0.124	0.04100000000000001	4.842873370452502	2.1435669016756975	1.5201854685576757	0.8466179612485367	0.7128878746994988	1.8176090681648693	0.804515489187729	0.5705503079641161	0.3177494776190714	0.2675584031464195	0.0
chrX	153193631	155095201	0.64	1901570	1	7.2131	7.2131	0.942	0.917	10.757530191742854	8.613963290067156	0.36940781186903404	0.35515243271006697	0.0	4.037475880923603	3.2329603917358734	0.3004805389983577	0.38117543965046663	0.0	2.566688274078994
chrX	153237298	155095201	0.54	1857903	0	0.0	0.0	20.892500000000002	19.0335	16.275230179389553	14.131663277713857	0.32014594924042955	2.4653558358521828	0.0	6.108358343832757	5.303842854645028	0.27546703923901045	1.3647317182273062	0.0	2.5766744449228174
chrX	153295021	155095201	0.73	1800180	1	7.14755	7.14755	1.5755	0.2835	1.9847841682182386	0.15878273345745897	0.28454548885876024	1.430400731040984	0.0	0.7449217492478972	0.05959373993983175	0.2606634382596381	0.7371399670328966	0.0	2.5751891381444256
chrX	153402331	153536777	0.88	134446	4	18.2705	0.5327999999999999	7.3665	7.3004999999999995	3.9695683364364776	2.5405237353193457	0.6164897941537394	0.13612907909874417	1.1038624830690371	1.4898434984957944	0.9534998390373084	0.25886039097378694	0.3320944598268512	0.6003086610570004	2.533300653069497
chrX	153402331	155095201	0.72	1692870	1	9.40165	9.40165	8.263	6.404	4.32682948671576	2.1832625850400627	0.29395351483319854	0.13612907909874417	0.0	1.6239294133604159	0.8194139241726869	0.25613546923403213	0.3320944598268512	0.0	2.538546496540492
chrX	153523796	155095201	0.65	1571405	0	0.0	0.0	1.299	0.5599999999999999	9.288789907261355	7.145223005585658	0.2897972703128682	0.34772327089848204	0.0	3.4862337864801587	2.68171829729243	0.26349496476207673	0.16092493064063576	0.0	2.538960642077676
chrX	153536777	155095201	0.73	1558424	1	8.86885	8.86885	0.9625	0.8965	1.7863057513964147	0.35726115027928285	0.26612815240966714	3.1313750685701818	0.0	0.6704295743231075	0.13408591486462146	0.2559003889040173	1.17525594519659	0.0	2.538960642077676
chrX	153607260	155095201	0.62	1487941	0	0.0	0.0	1.018	0.841	25.087671886278535	22.944104984602838	0.22644510796915213	1.1038624830690371	0.0	9.41581091049342	8.611295421305691	0.23958594616323745	0.6003086610570004	0.0	2.5475605969840536
chrX	153626606	155095201	0.64	1468595	0	0.0	0.0	8.2	6.341	10.4796604081923	8.336093506516603	0.12044434651596214	8.273182845297155	0.0	3.9331868360288973	3.1286713468411684	0.20183867060743313	3.1050599534451786	0.0	2.438552708319601
chrX	153672403	155095201	0.76	1422798	1	7.66395	7.66395	5.3115000000000006	3.4525000000000006	5.001656103909961	2.8580892022342637	0.0758872719465955	3.5474649160461733	0.0	1.877202808104701	1.072687318916972	0.1760840841124691	1.3314212260313094	0.0	2.1858100083191343
chrX	153763102	155095201	0.75	1332099	1	9.6885	9.6885	0.9309999999999999	0.9279999999999999	2.1435669016756975	0.0	0.06341301524839238	0.2590970633822197	0.0	0.804515489187729	0.0	0.12007335640857661	0.9987153629978754	0.0	2.0432756205160243
chrX	154285446	155095201	0.9	809755	1	10.09015	10.09015	0.996	0.863	5.160438837367421	3.0168719356917233	0.08431757184173906	0.03100607801115898	0.0	1.9367965480445326	1.1322810588568037	0.08492837449668834	0.17455627346718372	0.0	1.3886873481155764
chrX	154444710	155095201	0.87	650491	1	6.56555	6.56555	3.8755	2.0165	6.271917971569634	4.128351069893936	0.03856728515272084	0.27317202234870275	0.0	2.3539527276233554	1.5494372384356263	0.05240290679745573	0.2185223536069781	0.0	0.5530287158439843
chr13	19174106	19202949	0.91	28843	3	16.3443	2.0	7.022999999999999	5.899000000000001	6.23222228820527	4.723786320359409	1.321216795402357	-0.23381048398531945	0.3672737081194499	2.339054292638397	1.7729137632099954	0.4958741318711517	-0.2499911501965487	0.1736348098089869	0.0
chr13	19174106	19449376	0.91	275270	1	7.17215	7.17215	7.355000000000001	6.2310000000000025	13.456836660519658	11.948400692673795	0.467228590476775	-0.23381048398531945	0.2247511019601116	5.050569459900743	4.48442893047234	0.20739929110458402	-0.2499911501965487	0.3133802396539728	0.0
chr13	19174106	19692406	0.64	518300	4	13.71315	0.6311499999999999	0.6304999999999991	0.49349999999999905	12.107183426131256	10.598747458285395	0.353531303125425	-0.23381048398531945	0.2708191471337943	4.544022670412174	3.9778821409837715	0.2570935799835305	-0.2499911501965487	0.5788133370059279	1.3965515806754751
chr13	19174106	19930446	0.91	756340	1	7.17215	7.17215	0.685999999999999	0.437999999999999	3.096263302420452	1.5878273345745908	0.3274996221192006	-0.23381048398531945	0.2633700977429047	1.1620779288267196	0.5959373993983178	0.35834721057507857	-0.2499911501965487	0.19885706119973917	3.329136460169815
chr13	19174106	20135428	0.68	961322	4	14.44265	0.09834999999999905	4.473999999999999	3.350000000000001	22.308974050773003	20.80053808292714	0.31382532967015453	-0.23381048398531945	0.5437934144998444	8.372920461546364	7.806779932117962	0.32433924050963137	-0.2499911501965487	0.9559972136118285	3.5880689025030774
chr13	19174106	20392380	0.79	1218274	4	17.508200000000002	3.1639	11.370499999999998	10.2465	3.135958985784817	1.627523017938956	0.3620683307243045	-0.23381048398531945	1.1869658589474306	1.1769763638116775	0.6108358343832757	0.45746741366663557	-0.2499911501965487	1.8788693482132237	3.7247836165047024
chr13	19174106	20532573	0.72	1358467	1	7.17215	7.17215	1.6259999999999981	0.5020000000000001	52.83495455796951	51.326518590123655	0.44719727325598524	-0.23381048398531945	1.7182495911206555	19.829816964979024	19.26367643555062	0.6041552621089531	-0.2499911501965487	0.8731966562760621	3.9463438680363105
chr13	19174106	20702237	0.7	1528131	4	15.0902	0.7458999999999998	0.5949999999999991	0.528999999999999	8.73305034016025	7.224614372314389	0.5876951258991465	-0.23381048398531945	4.474241657221501	3.277655696690748	2.711515167262346	0.633792169324584	-0.2499911501965487	1.6792555962632871	3.8600527245788325
chr13	19174106	20711251	0.73	1537145	1	7.17215	7.17215	0.698499999999999	0.42549999999999905	2.222958268404427	0.7145223005585659	0.6104862942231105	-0.23381048398531945	2.670113230786868	0.8343123591576449	0.268171829729243	0.6399228904539671	-0.2499911501965487	1.0021368823962742	3.8600527245788325
chr13	19174106	20716603	0.71	1542497	3	14.221350000000001	0.12295000000000034	6.099499999999999	4.975500000000001	2.8183935188698985	1.3099575510240375	0.6176325793468347	-0.23381048398531945	0.1908064091217213	1.057788883932014	0.4916483545036121	0.6411796639095234	-0.2499911501965487	0.9399172882559088	3.8600527245788325
chr13	19174106	20756547	0.65	1582441	3	14.90985	0.56555	0.8304999999999991	0.29349999999999904	1.6275230179389557	0.1190870500930944	0.606858626609594	-0.23381048398531945	0.04875044346695175	0.6108358343832757	0.04469530495487384	0.6487204036065434	-0.2499911501965487	0.5260339655105292	3.602715876273577
chr13	19174106	21069224	0.71	1895118	3	14.155750000000001	0.18855000000000022	0.859499999999999	0.264499999999999	3.41382876933537	1.9053928014895092	0.5147759212685588	-0.23381048398531945	0.7847581554734386	1.2812654087063833	0.7151248792779813	0.6284782722962253	-0.2499911501965487	0.677892232782271	3.219640313215506
chr13	19174106	21094718	0.69	1920612	1	7.17215	7.17215	1.071499999999999	0.0524999999999991	5.001656103909961	3.4932201360641004	0.5183596368127807	-0.23381048398531945	2.393056741597153	1.877202808104701	1.311062278676299	0.6291341879671839	-0.2499911501965487	1.270245070413673	3.219640313215506
chr13	19174106	21141164	0.66	1967058	1	7.17215	7.17215	0.580499999999999	0.5434999999999991	26.913673321039315	25.405237353193453	0.56262481950125	-0.23381048398531945	1.1298455036678952	10.101138919801485	9.534998390373083	0.6442720415770468	-0.2499911501965487	0.4344982317483954	3.1403135996606477
chr13	22212434	22392215	0.52	179781	4	15.62295	2.213149999999999	0.5160000000000001	0.42200000000000015	10.836921558471584	9.249094223896993	0.08125447893874345	0.15363878863042876	0.9039042105739777	4.067272750893519	3.4713353514952017	0.35866096314348	0.6025058217619434	0.5945617467294144	2.3978952727983702
chr13	23594484	23702023	0.62	107539	1	10.7131	10.7131	1.0145000000000004	0.8415000000000004	2.262653951768792	0.1190870500930945	0.12993314559607586	0.12176391314102983	1.112122420700462	0.8492107941426028	0.04469530495487384	0.4732520658423115	0.3811572395766623	0.41739761545442844	0.0
chr13	23702023	23721785	0.51	19762	0	0.0	0.0	3.2750000000000004	1.4189999999999996	3.1756546691491816	1.032087767473484	2.5871895644824323	0.12993314559607586	4.853801318022197	1.1918747987966354	0.38735930960890647	0.9710142829989795	0.4732520658423115	1.8217105044568638	0.0
chr13	24495687	25201419	0.55	705732	4	18.311500000000002	2.278699999999999	0.736	0.563	2.461132368590616	0.47634820037237724	0.1723424385296595	0.0632720969957598	0.46445110664073386	0.9237029690673926	0.17878121981949535	0.5348584856275391	0.34406831261169957	0.28829192425704264	1.8083370011892104
chr13	25134823	25201419	0.52	66596	4	14.467200000000002	1.5656000000000008	1.9325000000000003	0.6335000000000004	3.9298726530721124	0.9923920841091194	0.38148293220604024	0.017509261008706964	0.46445110664073386	1.4749450635108365	0.3724608746239486	0.2612975563461902	0.5210268774424285	0.28829192425704264	0.0
chr13	25154650	25201419	0.77	46769	4	18.147550000000003	2.114749999999999	4.129499999999999	2.8305	2.5802194186837104	0.35726115027928285	0.22407279198170368	0.7527904849448305	0.46445110664073386	0.9683982740222664	0.1340859148646215	0.25229447942198235	0.28253450115217565	0.28829192425704264	0.0
chr13	25154650	25254751	0.67	100101	4	17.991799999999998	2.2705	3.4959999999999996	3.4639999999999995	4.088655386529571	1.865697118125144	0.35214200485066	0.7527904849448305	3.351614426542672	1.5345388034506682	0.7002264442930232	0.2714732661268448	0.28253450115217565	1.257915354930486	0.0
chr13	25569464	25611271	0.74	41807	4	17.877049999999997	0.09014999999999951	3.6294999999999997	2.6344999999999987	3.0168719356917224	1.1114791342022137	0.2050916738034968	0.08045870169338079	0.24243520713187944	1.1322810588568037	0.4171561795788224	1.6050554015416216	0.14155058496262557	0.6693153339342424	1.6094379124341003
chr13	25569464	25688555	0.81	119091	4	17.7541	0.03279999999999994	3.2144999999999992	3.049499999999999	2.65961078541244	0.7542179839229308	0.2293257270044165	0.08045870169338079	0.22977889835585896	0.9981951439921823	0.283070264714201	0.9978077053683702	0.14155058496262557	0.34150942682415353	4.110739473633595
chr13	25569464	25861311	0.52	291847	4	20.213099999999997	2.4261999999999997	3.133999999999999	3.1299999999999994	22.308974050773003	20.403581249283494	0.2263296080422378	0.08045870169338079	0.9321951042861389	8.372920461546363	7.657795582268382	0.6080931362694119	0.14155058496262557	0.9084751790094086	2.7151340692206123
chr13	26611593	26625681	0.52	14088	1	9.81965	9.81965	6.1935	6.1395	13.37744529379093	6.708570488577648	2.65990382566442	1.6458761192416922	1.193939166729988	5.020772589930828	2.517835512457893	0.9983051267603846	0.7697792026673642	0.85216804094754	0.0
chr13	27056693	27070903	0.71	14210	4	16.59835	0.8278500000000006	2.9795	2.9244999999999997	2.183262585040062	0.8336093506516601	0.7598329257640548	0.3400946010228167	2.69814974754592	0.819413924172687	0.3128671346841168	0.28517764362481074	0.4634494242935197	1.051682927971493	0.0
chr13	27056693	27272751	0.66	216058	4	20.64755	4.87705	1.8644999999999998	1.8094999999999997	7.621571205958036	4.604699270266313	1.2052489742117067	0.3400946010228167	0.9861387408165327	2.860499517111925	1.7282184582551214	0.4848966241204874	0.4634494242935197	0.47277322133689476	2.109753852588055
chr13	27316869	27446992	0.6	130123	4	17.672150000000002	1.819650000000001	0.023500000000000007	0.006500000000000004	5.200134520731785	2.739002152141169	0.31482478295170296	0.9861387408165327	0.6196075517737895	1.9516949830294907	1.0279920139620982	0.1392259396241161	0.47277322133689476	0.3239072323959987	0.0
chr13	27334821	27446992	0.7	112171	4	18.2131	1.2787000000000006	0.5499999999999999	0.533	7.462788472500577	0.47634820037237713	0.2151623457536599	0.9375540188553178	0.6196075517737895	2.8009057771720935	0.17878121981949535	0.10519261224457918	0.351879257666119	0.3239072323959987	0.0
chr13	27334821	27504395	0.59	169574	4	18.05735	1.1229499999999994	0.667	0.4159999999999999	8.494876239974062	1.5084359678458612	0.352072297522053	0.9375540188553178	0.2468306289716534	3.188265086781	0.5661405294284019	0.17923034999064835	0.351879257666119	0.21575262645749313	0.0
chr13	27446992	27504395	0.51	57403	3	19.33605	0.15575000000000117	0.13400000000000004	0.11700000000000003	8.971224440346438	1.032087767473484	0.6196075517737895	0.2151623457536599	0.2468306289716534	3.3670463066004954	0.3873593096089065	0.3239072323959987	0.10519261224457918	0.21575262645749313	0.0
chr13	27446992	27699954	0.57	252962	1	9.7459	9.7459	0.30850000000000016	0.29150000000000015	7.5421798392293065	0.39695683364364776	0.33016705196283824	0.2151623457536599	1.8242885531421804	2.8307026471420094	0.14898434984957953	0.23982427107134174	0.10519261224457918	0.6846851370038557	0.0
chr13	27958116	28322255	0.52	364139	1	6.83605	6.83605	6.4830000000000005	4.024000000000001	2.6199151020480747	0.5557395671011067	0.07500056339662317	1.550845631064589	0.8863469969714622	0.9832967090072242	0.20857808978941117	0.8834181677744266	1.0148696007785025	0.611008953586792	6.1666241814412786
chr13	28107382	28498518	0.52	391136	4	17.94265	3.66395	20.1505	15.861500000000001	4.842873370452502	0.8733050340160251	0.2890383555124327	0.04255027493399946	0.755234853708102	1.8176090681648693	0.3277655696690749	0.6143181896767409	1.0707757327095844	0.2834519124677736	2.8668930968114976
chr13	28339811	28498518	0.51	158707	4	14.229500000000002	0.04919999999999991	18.1065	17.9055	3.4535244526997353	0.516043883736742	0.48022905139395466	0.8863469969714622	0.755234853708102	1.4898434984957944	0.0	0.42581172280850393	0.611008953586792	0.2834519124677736	0.0
chr13	28339811	28534892	0.54	195081	4	13.590150000000001	0.5901500000000004	0.11450000000000002	0.08650000000000002	3.6520028695215587	0.7145223005585657	0.8318388443442631	0.8863469969714622	0.3769802464755038	1.564335673420584	0.07449217492478966	0.5119878826700605	0.611008953586792	0.40424803452635283	1.6275645851307874
chr13	28404185	28558479	0.79	154294	4	20.991799999999998	2.0738000000000003	0.14500000000000002	0.09400000000000003	9.249094223896993	6.2322222882052705	0.9982193180145392	0.2663891511076767	0.850825464835501	3.4713353514952012	2.3390542926383975	0.4603920956633406	0.5961780924169955	0.41265896815114905	1.30205166810463
chr13	28534892	28558479	0.52	23587	3	18.0328	5.0328	0.03949999999999999	0.011499999999999993	3.6916985528859234	0.674826617194201	0.3769802464755038	9.197501275201521	0.850825464835501	1.3855544536010886	0.253273394744285	0.40424803452635283	3.45197167951187	0.41265896815114905	0.0
chr13	28893082	29370524	0.55	477442	4	16.2787	2.754100000000001	0.012	0.009000000000000001	5.120743154003057	0.35726115027928307	0.2347941945219862	0.3950170179305957	1.516414778161186	1.9218981130595747	0.1340859148646215	0.43337089127285816	0.18995339141194714	0.5691351065880659	5.272499512413097
chr13	29106820	29370524	0.63	263704	4	16.5328	2.500000000000001	0.1265	0.10550000000000001	6.549787755120188	1.786305751396415	0.1866587058664727	0.7507852270238162	1.516414778161186	2.4582417725180608	0.6704295743231073	0.5703918014445568	0.2817818952708238	0.5691351065880659	5.545055359263475
chr13	29329110	29370524	0.58	41414	4	17.35245	1.6803500000000007	0.014	0.007000000000000001	5.954352504654716	1.1908705009309428	0.41407580077764966	0.1442894964164233	1.516414778161186	2.2347652477436917	0.44695304954873827	0.2906730928634283	0.6225051245683089	0.5691351065880659	0.0
chr13	29329110	29937234	0.52	608124	4	15.7377	0.06559999999999988	5.386	5.3790000000000004	4.207742436622666	2.937480568962993	0.16188358746509698	0.1442894964164233	0.06346057428702197	1.579234108405542	1.1024841888868877	0.09172428745401028	0.6225051245683089	0.13715758778875287	0.0
chr13	29379529	29937234	0.58	557705	4	20.70495	4.90165	5.6005	5.1645	1.3496532343884025	0.07939136672872948	0.12128534700760721	1.516414778161186	0.06346057428702197	0.5065467894885701	0.02979686996991593	0.06924224003910848	0.5691351065880659	0.13715758778875287	0.0
chr13	29937234	31579372	0.6	1642138	2	16.2377	0.4344000000000001	5.4670000000000005	5.298000000000001	1.1908705009309433	0.0793913667287296	0.5167257122097298	0.0742539575809028	0.2358360701800929	0.4469530495487383	0.029796869969915873	0.46633081886348066	0.052226414232905506	0.08851310925762465	1.9751925535327022
chr13	30082354	30498303	0.57	415949	4	23.0246	0.33610000000000007	14.208000000000002	14.191000000000003	5.160438837367421	0.7145223005585657	0.3595953708674055	0.06346057428702197	0.1177464229630719	1.9367965480445328	0.268171829729243	0.37307962948179213	0.13715758778875287	0.23737495463130587	3.3406900894543603
chr13	31553382	31618422	0.6	65040	4	20.459	0.32789999999999964	0.8815000000000004	0.15350000000000025	6.589483438484552	0.07939136672872937	0.454083462839597	0.18975458911279625	0.16686542010817854	2.875397952096883	0.43205461456378025	0.17042490204195435	0.35818454964627106	1.1264335561009895	0.0
chr13	31579372	31618422	0.67	39050	4	18.7295	2.0573999999999995	0.4485	0.2795	3.8901769697077477	2.7786978355055343	0.2358360701800929	0.782000380244508	0.16686542010817854	1.8623043731197428	1.4451481935409203	0.08851310925762465	0.29349744949205336	1.1264335561009895	0.0
chr13	31579372	32316460	0.55	737088	4	20.62295	3.950849999999999	1.484	1.315	1.945088484853874	0.8336093506516603	0.19603125738892474	0.782000380244508	0.06061891887494784	0.7300233142629393	0.3128671346841168	0.3541240407338923	0.29349744949205336	0.39743616493018885	3.495588443560605
chr13	31579372	33234517	0.63	1655145	4	15.6557	1.0164	0.112	0.05699999999999998	0.9526964007447545	0.15878273345745914	0.3484280156224931	0.782000380244508	0.038229169929031644	0.35756243963899065	0.0595937399398318	0.362859876997861	0.29349744949205336	0.01434802866318413	4.164574450543771
chr13	31757350	31774389	0.52	17039	1	10.1967	10.1967	1.3195000000000001	1.2565000000000002	12.027792059402525	10.043007891184288	3.839338352278487	0.16686542010817854	0.12480493325066208	4.514225800442257	3.76930405119436	1.4409660693239446	1.1264335561009895	0.3016375074367967	0.0
chr13	31757350	32005938	0.54	248588	1	10.2541	10.2541	1.294	1.282	2.1832625850400627	0.198478416821824	0.37941068625086766	0.16686542010817854	0.9859411022875115	0.819413924172687	0.07449217492478971	0.379730654998204	1.1264335561009895	0.37003971632378324	0.0
chr13	31757350	32484099	0.52	726749	1	10.0246	10.0246	2.1239999999999997	0.4520000000000002	1.9450884848538736	0.0396956833643648	0.16823236738164551	0.16686542010817854	0.10898309575438302	0.7300233142629393	0.014898434984957964	0.23074924656337556	1.1264335561009895	0.20451563355799457	0.0
chr13	32005938	32016245	0.52	10307	1	10.2541	10.2541	0.025	0.013000000000000003	1.9053928014895092	0.47634820037237735	0.9859411022875115	0.12480493325066208	0.025387043305491186	0.7151248792779814	0.1787812198194953	0.37003971632378324	0.3016375074367967	0.009528169868633897	0.0
chr13	32005938	32316460	0.59	310522	4	22.540999999999997	2.0328	1.4055	1.3935	2.5802194186837104	0.19847841682182388	0.057270229314623174	0.12480493325066208	0.06061891887494784	0.9683982740222663	0.07449217492478971	0.02149444765028294	0.3016375074367967	0.39743616493018885	0.0
chr13	32005938	32484099	0.55	478161	3	20.2787	0.22949999999999982	0.8419999999999999	0.8299999999999998	2.1435669016756975	0.2381741001861888	0.058444250134395734	0.12480493325066208	0.10898309575438302	0.804515489187729	0.08939060990974768	0.15329627494921813	0.3016375074367967	0.20451563355799457	0.0
chr13	32016245	33234517	0.74	1218272	1	7.31965	7.31965	0.046500000000000014	0.008500000000000008	1.1114791342022137	0.3175654669149182	0.3610262500305036	0.9859411022875115	0.038229169929031644	0.41715617957882245	0.1191874798796636	0.281074858237137	0.37003971632378324	0.01434802866318413	3.8112491459715914
chr13	32316460	32568602	0.51	252142	1	12.2869	12.2869	4.33	1.531	4.565003586901948	1.7863057513964145	0.07682771407306203	0.025387043305491186	0.14367873923960245	1.7133200232701635	0.6704295743231073	0.3327806784878487	0.009528169868633897	0.19819175625889326	0.0
chr13	32484099	33002453	0.61	518354	4	16.852449999999997	3.1967499999999998	0.9464999999999999	0.7254999999999998	2.024479851582603	0.11908705009309428	0.12926747651035342	0.06061891887494784	0.44073507771976633	0.7598201842328551	0.04469530495487384	0.26143555296800536	0.39743616493018885	0.2032550771700146	3.5652144247417876
chr13	32484099	33234517	0.57	750418	4	17.34425	2.7049499999999993	0.8634999999999998	0.8084999999999999	1.3496532343884022	0.5557395671011067	0.5624125561086305	0.06061891887494784	0.038229169929031644	0.50654678948857	0.20857808978941123	0.36371639396233774	0.39743616493018885	0.01434802866318413	4.355713309681819
chr13	32738791	32802596	0.51	63805	1	8.66395	8.66395	13.2775	13.168499999999998	3.0962633024204522	0.23817410018618856	0.22894775453469535	0.14367873923960245	0.40445239155230733	1.1620779288267196	0.08939060990974756	0.08592781246711893	0.19819175625889326	0.15179755452861518	0.0
chr13	32738791	33002453	0.67	263662	4	15.4918	1.8361	0.165	0.056000000000000015	2.739002152141169	0.5954352504654716	0.12646636233536274	0.14367873923960245	0.44073507771976633	1.0279920139620982	0.22347652477436913	0.32050095665921313	0.19819175625889326	0.2032550771700146	4.342454297910415
chr13	32820655	33002453	0.52	181798	4	14.11475	0.4590500000000004	0.12000000000000002	0.101	1.8260014347607794	0.31756546691491816	0.06288494267779103	0.40445239155230733	0.44073507771976633	0.6853280093080654	0.11918747987966355	0.41958650327827957	0.15179755452861518	0.2032550771700146	4.342454297910415
chr13	32820655	33234517	0.71	413862	4	14.60655	0.03275000000000006	0.03700000000000001	0.01800000000000001	1.1511748175665784	0.3572611502792829	0.8854897256085739	0.40445239155230733	0.038229169929031644	0.43205461456378036	0.1340859148646215	0.5163633081177705	0.15179755452861518	0.01434802866318413	4.982808812925283
chr13	33234517	33384041	0.56	149524	1	7.31965	7.31965	7.358499999999999	7.3035	1.389348917752767	0.5954352504654716	0.038229169929031644	0.8706918807847095	0.035885760257071936	0.521445224473528	0.2234765247743692	0.01434802866318413	0.32678481080002764	0.09845944462862505	0.0
chr13	34184783	34256583	0.51	71800	4	14.770499999999998	0.14749999999999996	0.4240000000000001	0.3860000000000001	8.217006456423508	3.6123071861571945	0.2697979593566854	1.531606180862445	0.03912014775065711	3.0839760418862943	1.3557575836311726	0.14607936252660714	0.5748366868681574	0.12309746895068494	0.0
chr13	36204903	36295142	0.75	90239	4	18.2213	3.270500000000001	0.2675	0.1805	4.168046753258301	2.3420453184975214	0.14076639453669396	0.11904396586707558	0.5388509482274345	1.5643356734205842	0.8790076641125186	0.2245356395742728	0.12139563355071224	0.20223951670161253	2.5649493574615403
chr13	36204903	36392834	0.72	187931	4	15.39345	0.44265000000000043	0.8644999999999998	0.41649999999999987	1.5481316512102263	0.27786978355055336	0.2196737669620199	0.11904396586707558	0.5871418715301089	0.5810389644133598	0.10428904489470564	0.17504160807310737	0.12139563355071224	0.7198553573405047	2.5649493574615403
chr13	36204903	36400947	0.66	196044	4	15.83605	0.8852500000000001	0.281	0.16699999999999998	2.1038712183113333	0.2778697835505535	0.23488090787100413	0.11904396586707558	0.07532884051063515	1.2812654087063833	0.5959373993983178	0.19758794434356908	0.12139563355071224	0.059685624387902626	2.5649493574615403
chr13	36295142	36400947	0.51	105805	3	19.10655	2.385250000000001	0.1005	0.013500000000000005	4.445916536808855	2.064175534946968	0.31514932211205904	0.14076639453669396	0.07532884051063515	2.160273072818902	0.28307026471420094	0.17460478598693682	0.2245356395742728	0.059685624387902626	0.0
chr13	36335217	36392834	0.54	57617	1	7.91805	7.91805	10.781500000000001	9.500500000000002	1.7466100680320502	0.47634820037237724	0.12125657830376797	0.5388509482274345	0.5871418715301089	0.6555311393381495	0.17878121981949535	0.07860742897803105	0.20223951670161253	0.7198553573405047	0.0
chr13	36552713	36705278	0.53	152565	3	14.4754	0.06559999999999899	10.854999999999999	10.815	2.8183935188698985	0.9130007173803896	0.081178862843259	0.07532884051063515	0.2360317315262468	1.057788883932014	0.34266400465403274	0.1476513859486541	0.059685624387902626	0.14431033803476534	0.0
chr13	36705278	36849280	0.56	144002	4	15.114749999999999	0.5737500000000004	11.190499999999998	10.479499999999998	2.858089202234263	0.8733050340160248	1.078384420503847	0.081178862843259	0.7832392354216913	1.072687318916972	0.3277655696690748	0.4370146899102954	0.1476513859486541	0.9994722006990417	5.26269018890489
chr13	39693958	40177220	0.54	483262	3	13.581949999999999	0.5983500000000008	0.4840000000000002	0.14600000000000013	3.4535244526997353	0.674826617194201	0.04074199698864162	1.2862093087567656	1.2797026931886684	1.2961638436913412	0.253273394744285	0.01529113348978223	0.5629480597321488	0.5618524398896872	0.0
chr13	39837261	40177220	0.55	339959	3	14.4098	0.22949999999999982	0.5065000000000002	0.16850000000000004	2.619915102048075	1.5084359678458614	0.026155604274685208	0.07534542804482262	1.2797026931886684	0.9832967090072242	0.5661405294284019	0.009816623288780647	0.0282783634390666	0.5618524398896872	0.0
chr13	41885831	41927453	0.52	41622	1	9.86065	9.86065	0.2555	0.08050000000000002	14.88588126163679	12.345357526317443	0.72482627833639	1.0214312499813012	0.343639493625972	5.586913119359229	4.633413280321921	0.27203908001941374	0.7814127215322729	0.5113285100079412	0.0
chr13	41927453	42031879	0.51	104426	4	17.2459	2.4753999999999996	9.870999999999999	9.534999999999998	8.693354656795885	6.152830921476539	0.343639493625972	0.72482627833639	0.08652754580312157	3.26275726170579	2.309257422668481	0.5113285100079412	0.27203908001941374	0.07306918634897054	0.0
chr13	41927453	42684758	0.53	757305	4	20.0	0.2787000000000006	0.20950000000000002	0.1265	2.977176252327358	0.43665251700801244	0.12454287727366213	0.72482627833639	0.02556022406568198	1.1173826238718458	0.16388278483453744	0.26078482798951874	0.27203908001941374	0.3175584395321078	3.949057933995803
chr13	42472292	42684758	0.54	212466	1	10.13935	10.13935	2.9175	2.8345	5.0810474706386906	1.6672187013033202	0.09565855187443997	0.08652754580312157	0.02556022406568198	1.9069996780746168	0.6257342693682335	0.5267527209388988	0.07306918634897054	0.3175584395321078	3.16486045276135
chr13	46085833	46357838	0.68	272005	4	18.680300000000003	0.2540999999999993	19.556	19.391000000000002	2.7786978355055343	0.31756546691491816	0.03735995640255651	0.44473152344245664	0.04051868629110886	1.042890448947056	0.1191874798796635	0.12970163800070003	0.9122985994936939	0.24904457442112474	2.03022150527321
chr13	49031840	49306195	0.66	274355	4	16.3361	3.5164	0.585	0.524	6.907048905399471	1.032087767473484	0.08565487981521731	0.891699345515062	0.6739830719253831	2.5923276873826824	0.3873593096089065	0.3783867433623843	0.3346692536652919	0.2529567984980636	2.23295405932729
chr13	49794507	49855411	0.64	60904	4	19.418	3.483599999999999	11.552500000000002	8.876500000000002	5.120743154003056	2.50082805195498	2.1899628284556947	0.0584317812093361	0.41767980234160074	2.324155857653439	0.5363436594584859	0.8767238766926518	0.19525979935460933	0.2351430250966283	5.6276211136906396
chr13	50774665	50951156	0.82	176491	1	7.5328	7.5328	0.14850000000000002	0.10149999999999999	1.1511748175665784	0.19847841682182388	0.02339128380423895	0.5156712797937203	0.012828447419427859	0.43205461456378036	0.07449217492478974	0.09994700592205952	0.3162723732400276	0.15665050938256309	0.0
chr13	53389268	53400662	0.56	11394	1	6.84425	6.84425	3.6925000000000003	2.492500000000001	7.502484155864942	0.5954352504654716	2.146089253330586	3.5023591043520184	2.0755912870256092	2.815804212157052	0.2234765247743693	0.8054621687497011	1.3144922819745766	1.696057461678012	0.0
chr13	53436484	53507721	0.6	71237	4	17.45085	2.35245	10.876500000000002	10.840500000000002	4.32682948671576	0.754217983922931	0.3922927844871738	4.6075346762209115	0.4864301536513587	1.6239294133604159	0.28307026471420094	0.1907347685371597	1.7292826321826187	0.1825651407075567	0.0
chr13	53436484	53542322	0.63	105838	4	19.68855	0.1147500000000008	0.0245	0.011500000000000002	4.207742436622667	0.8733050340160253	0.4230685654963573	4.6075346762209115	0.096805037109487	1.579234108405542	0.3277655696690748	0.18806391976325906	1.7292826321826187	0.15311555012683634	0.0
chr13	53436484	53726028	0.51	289544	4	19.368850000000002	0.43445	0.03900000000000001	0.0030000000000000027	6.946744588763837	1.8656971181251447	0.21606525081589975	4.6075346762209115	1.712533231954106	2.6072261223676403	0.7002264442930233	0.16589034617020007	1.7292826321826187	0.698316946138401	0.0
chr13	53471623	53507721	0.67	36098	4	15.66395	0.5655500000000009	27.196000000000005	5.479000000000001	3.0962633024204522	0.47634820037237713	0.2375274975539584	0.5512818657847409	0.4864301536513587	1.1620779288267196	0.1787812198194953	0.17499408370608255	0.20690504205183635	0.1825651407075567	0.0
chr13	53471623	53542322	0.64	70699	4	17.90165	1.6721499999999985	16.344	16.331	2.977176252327358	0.35726115027928285	0.35934365907853655	0.5512818657847409	0.096805037109487	1.1173826238718458	0.13408591486462146	0.17869945638897775	0.20690504205183635	0.15311555012683634	0.0
chr13	53471623	53726028	0.6	254405	4	17.58195	1.3524499999999993	16.358500000000003	16.3165	5.716178404468528	3.096263302420453	0.16976436587499805	0.5512818657847409	1.712533231954106	2.1453746378339438	1.1620779288267196	0.16022530264281337	0.20690504205183635	0.698316946138401	0.0
chr13	54356542	54879543	0.7	523001	4	17.7295	0.5327999999999999	11.084999999999999	10.153999999999998	2.1435669016756975	0.47634820037237735	0.10990294380240227	0.06774423101138513	0.1475142814056394	0.804515489187729	0.17878121981949535	0.05218715240017314	0.04284024402240371	0.1265474440749976	0.0
chr13	59347769	59532368	0.52	184599	0	0.0	0.0	1.0260000000000002	0.09999999999999976	2.739002152141169	0.19847841682182366	0.041287174935714904	0.1151029194933583	0.0513646012933033	1.0279920139620982	0.07449217492478977	0.26471902204595943	0.10210908146007246	0.037962770693637536	0.0
chr13	62953861	63201286	0.52	247425	3	16.39345	3.5573500000000005	7.348000000000002	7.348000000000002	4.247438119987031	0.5160438837367425	0.06032364128524262	0.4187718132835904	0.018446123941235126	1.5941325433905	0.19367965480445326	0.1555928301551231	0.26384960340924385	0.08066251520667346	0.0
chr13	63201286	63941567	0.54	740281	4	16.647550000000003	3.3032500000000002	7.507500000000002	7.188500000000002	3.612307186157194	0.11908705009309406	0.018446123941235126	0.06032364128524262	0.008374320721561461	1.3557575836311728	0.04469530495487384	0.08066251520667346	0.1555928301551231	0.13474856517523792	1.4978661367769952
chr13	71498279	72249045	0.51	750766	4	16.37705	2.1803500000000007	15.8595	15.7805	9.526964007447546	1.0320877674734836	0.06514024596864723	0.005351116538638251	0.2244436224640053	3.5756243963899066	0.3873593096089065	0.05238898453085112	0.05456047349832997	0.1030340999993587	5.2257466737132
chr13	75842916	76092978	0.59	250062	4	14.0738	1.2377000000000002	0.5505000000000003	0.4215000000000002	4.168046753258301	1.3893489177527671	0.22605055190654894	0.3124427083427157	0.09140792412694759	1.8474059381347852	0.2383749597593271	0.1963722665195887	0.4153129231053929	0.9188862159565893	2.19722457733622
chr13	76270160	76593679	0.62	323519	4	16.83605	4.049150000000001	8.2855	7.724500000000001	3.9695683364364776	1.1908705009309433	0.06478544016389949	0.09140792412694759	0.10786933652549767	1.4898434984957944	0.44695304954873827	0.0364725425959115	0.9188862159565893	0.04048511477543608	0.0
chr13	76270160	77047752	0.51	777592	4	22.31145	1.4262499999999996	8.041500000000001	7.968500000000001	4.565003586901949	0.5954352504654719	0.06452656891089038	0.09140792412694759	0.09626042942243468	1.7133200232701635	0.22347652477436908	0.03893252488378808	0.9188862159565893	0.06647571008230947	0.0
chr13	76764430	77047752	0.59	283322	4	19.4426	4.2951	0.40600000000000025	0.3330000000000002	4.287133803351395	0.31756546691491816	0.03810938040500638	0.10786933652549767	0.09626042942243468	1.609030978375458	0.1191874798796635	0.04080581652087507	0.04048511477543608	0.06647571008230947	0.0
chr13	78493171	78695796	0.6	202625	4	17.147550000000003	3.86885	10.219000000000001	10.029000000000002	3.0168719356917224	0.8733050340160249	0.04545045547455954	0.1983409794583405	0.009265697287881687	1.1322810588568037	0.32776556966907483	0.017058294467663136	0.12406765408173963	0.2428732619033305	0.693147180559945
chr13	78493171	79552627	0.56	1059456	4	15.61475	2.33605	0.595	0.405	2.739002152141169	1.1511748175665784	0.016186170273617385	0.1983409794583405	0.01072709620662117	1.0279920139620982	0.43205461456378047	0.19968528828606644	0.12406765408173963	0.2396460423680472	1.8969716262545684
chr13	80253438	80813095	0.76	559657	4	19.53275	3.1229499999999994	1.3805	1.3205	1.9450884848538736	0.19847841682182377	0.026101722087075185	0.08829512767141269	0.6127494537811968	0.7300233142629393	0.07449217492478971	0.02300024448368137	0.03313859612962362	0.22997482661862573	1.3540251005511053
chr13	80253438	80982333	0.58	728895	4	19.663899999999998	2.9917999999999996	5.616	2.9149999999999996	1.706914384667685	0.0396956833643648	0.15858776635459185	0.08829512767141269	0.2932062041151418	0.6406327043531916	0.014898434984957964	0.08224957281840425	0.03313859612962362	0.18678699740598925	1.268887496590107
chr13	80547766	80813095	0.66	265329	4	15.3934	1.0164	8.523	8.463000000000001	1.8260014347607794	0.31756546691491816	0.02633123507844299	0.025894822123474617	0.6127494537811968	0.6853280093080654	0.11918747987966355	0.03773333600884841	0.009718747509961422	0.22997482661862573	0.0
chr13	80547766	80929986	0.55	382220	4	15.81965	1.4426499999999995	9.486500000000001	7.4995	3.096263302420452	1.5878273345745908	0.25091510388861205	0.025894822123474617	0.23659528167195465	1.1620779288267196	0.5959373993983178	0.1375168191798745	0.009718747509961422	0.0887980536670082	1.09861228866811
chr13	80547766	80982333	0.54	434567	4	15.524550000000001	1.1475499999999998	12.7585	4.227500000000001	1.5878273345745908	0.0793913667287296	0.2484594061469743	0.025894822123474617	0.2932062041151418	0.5959373993983177	0.029796869969915873	0.1313739949475198	0.009718747509961422	0.18678699740598925	1.09861228866811
chr13	80917058	80929986	0.58	12928	4	21.9508	4.6884999999999994	1.072	0.9150000000000001	7.264310055678753	2.5802194186837104	2.874006778236806	0.4278466220921081	0.23659528167195465	3.3670463066004954	1.6090309783754577	1.0786614438366828	0.3026983615991455	0.0887980536670082	0.0
chr13	80917058	80982333	0.58	65275	4	21.6557	4.983599999999999	4.343999999999999	4.186999999999999	5.755874087832892	4.088655386529571	0.7540811546811539	0.4278466220921081	0.2932062041151418	2.8009057771720935	2.17517150780386	0.28301891047641287	0.3026983615991455	0.18678699740598925	0.0
chr13	85406160	85914881	0.54	508721	1	6.63935	6.63935	0.3055000000000001	0.06649999999999996	2.262653951768792	0.7542179839229306	0.15668496522778588	0.027776341827635907	2.264406757309971	0.8492107941426028	0.28307026471420094	0.1625962188242406	0.10406782145412971	0.8498686505436835	0.0
chr13	85406160	86380888	0.52	974728	3	15.5246	2.245899999999999	10.485000000000001	10.113000000000001	2.3023496351331567	0.7145223005585658	0.20785980077695296	0.027776341827635907	0.007408797937977267	0.8641092291275607	0.268171829729243	0.1650748699509461	0.10406782145412971	0.03742281031178711	0.0
chr13	85468721	85937460	0.53	468739	4	20.7049	0.19669999999999987	6.024999999999999	5.0779999999999985	20.999016499748965	3.4535244526997353	0.18563195709059324	0.7005008621067231	0.15562409193056334	7.8812721070427525	1.2961638436913412	0.1594289143522281	0.43437197954897283	0.1412357694491632	0.0
chr13	86298645	86380888	0.72	82243	4	17.213099999999997	0.5573999999999995	12.067000000000002	8.531	3.294741719242276	1.706914384667685	0.1892040402080541	0.15562409193056334	0.007408797937977267	1.2365701037515093	0.6406327043531916	0.09709715297274489	0.1412357694491632	0.03742281031178711	0.0
chr13	86380888	87409607	0.52	1028719	1	8.88525	8.88525	11.418000000000001	9.180000000000001	1.6275230179389557	0.0396956833643648	0.007408797937977267	0.1892040402080541	2.585581562264543	0.6108358343832756	0.014898434984957964	0.03742281031178711	0.09709715297274489	0.9704107736380498	0.0
chr13	87409607	87444734	0.54	35127	1	10.40985	10.40985	1.3405	0.8975	17.30731794686304	15.640099245559721	2.585581562264543	0.007408797937977267	0.13775007213641016	6.495717653441663	5.8699833840734295	0.9704107736380498	0.03742281031178711	0.1544651672842229	0.0
chr13	88721252	88944338	0.53	223086	1	8.4672	8.4672	1.473	1.419	2.5405237353193453	0.9526964007447546	0.145198164050284	0.25586904374250635	0.0189549631546351	0.9534998390373084	0.3575624396389907	0.1292926052324152	0.13527557816164545	0.07585883206716461	0.0
chr13	91669769	91827426	0.52	157657	1	8.2705	8.2705	7.366499999999999	7.358499999999999	2.3817410018618865	1.1114791342022134	0.1309282515173426	0.017631210890582918	0.7490964044615447	0.8939060990974766	0.41715617957882245	0.04913950025801665	0.0066172799381819004	0.3004425269277613	0.0
chr13	91669769	92299702	0.51	629933	3	16.12295	0.41805000000000003	7.3655	7.3595	1.4290446011171318	0.15878273345745897	0.5540342356083823	0.017631210890582918	0.011761204799616244	0.5363436594584859	0.05959373993983175	0.2289399835449054	0.0066172799381819004	0.0403896671209292	0.0
chr13	91786658	92299702	0.51	513044	4	18.63935	2.934449999999999	14.004000000000001	13.998000000000001	1.905392801489509	0.31756546691491827	0.6654066258128679	0.06520349396400034	0.011761204799616244	0.7151248792779813	0.1191874798796636	0.2755248110050619	0.024471930781441584	0.0403896671209292	0.0
chr13	92839724	93237224	0.79	397500	4	17.88525	2.3770499999999997	1.4364999999999999	1.4265	2.778697835505534	0.7939136672872954	0.02556501872019467	0.011761204799616244	0.05525564026881211	1.042890448947056	0.29796869969915885	0.06416634136917736	0.0403896671209292	0.026865576359814545	2.3978952727983702
chr13	94107236	95014820	0.6	907584	4	17.663899999999998	3.7131	16.664	8.083	3.9695683364364776	0.7939136672872957	0.011196864357764551	0.07962009991048995	0.7041784895032945	1.4898434984957944	0.29796869969915896	0.03427554060956582	0.03879510660491809	0.26428962936279227	1.09861228866811
chr13	95327327	95363669	0.66	36342	4	15.10655	0.5327500000000001	18.799999999999997	6.765	3.135958985784817	0.9923920841091194	0.5155567263216161	0.17861528760507336	0.027224439756369477	1.1769763638116775	0.37246087462394856	0.6001680925094499	0.7801082835908979	0.12138716239827471	0.0
chr13	95327327	95655287	0.56	327960	1	7.81965	7.81965	19.653499999999998	5.911499999999999	2.4214366852262508	0.2778697835505535	0.08133766075391245	0.17861528760507336	0.06390087077246072	0.9088045340824347	0.10428904489470564	0.1744419756745899	0.7801082835908979	0.06816231037296681	0.0
chr13	95363669	95655287	0.58	291618	1	7.2869	7.2869	12.888499999999999	0.8535000000000004	3.41382876933537	0.7145223005585659	0.027224439756369477	0.5155567263216161	0.06390087077246072	1.2812654087063833	0.2681718297292429	0.12138716239827471	0.6001680925094499	0.06816231037296681	0.0
chr13	97619337	97670384	0.61	51047	1	8.66395	8.66395	0.6605000000000001	0.6535000000000002	4.763482003723773	0.6351309338298363	0.20529434458816972	0.016416326493799042	2.0209808399790576	1.7878121981949533	0.2383749597593272	0.27317834830490795	0.13711944087379405	0.7585069483223269	0.0
chr13	97619337	97680912	0.55	61575	1	9.9754	9.9754	0.6685000000000001	0.6455000000000001	3.7313942362502885	0.39695683364364776	0.5157376644984462	0.016416326493799042	0.24622325566298084	1.4004528885860466	0.14898434984957942	0.3561590953773137	0.13711944087379405	0.13935080843488365	0.0
chr13	97670384	97680912	0.52	10528	4	18.63935	1.3114500000000007	0.015	0.008	4.366525170080125	1.032087767473484	2.0209808399790576	0.20529434458816972	0.24622325566298084	1.638827848345374	0.38735930960890663	0.7585069483223269	0.27317834830490795	0.13935080843488365	0.0
chr13	97670384	98011805	0.52	341421	4	17.68855	0.3606499999999997	0.6719999999999996	0.6649999999999997	4.247438119987031	1.1511748175665784	0.2762482204484513	0.20529434458816972	0.026417967914380388	1.5941325433905	0.43205461456378047	0.20072813602797293	0.27317834830490795	0.45290126486220694	1.09861228866811
chr13	97762166	98011805	0.7	249639	4	20.40165	2.352450000000001	0.6859999999999996	0.6509999999999997	6.470396388391458	3.374133085971006	0.21244049597535375	0.24622325566298084	0.026417967914380388	2.428444902548145	1.2663669737214254	0.19718244821642872	0.13935080843488365	0.45290126486220694	1.09861228866811
chr13	97999359	98011805	0.54	12446	4	15.5246	2.5245999999999995	1.1429999999999996	0.19399999999999967	3.9695683364364776	0.8733050340160251	0.8930412455425146	0.1767279878949598	0.026417967914380388	1.4898434984957944	0.3277655696690748	0.7373803592105169	0.16883716315223027	0.45290126486220694	0.0
chr13	99097745	99495269	0.64	397524	4	15.90985	2.1065500000000004	0.0975	0.0935	4.048959703165207	0.5557395671011067	0.1078459112745745	0.06722985383351063	0.10277271880403151	1.5196403684657103	0.20857808978941117	0.1864909099454391	0.2673063367561399	0.10565448233656918	2.0094136562027303
chr13	99828894	100089199	0.52	260305	4	17.7541	0.9836000000000009	0.6834999999999997	0.6144999999999997	10.63844314164976	2.064175534946968	0.9284006082182544	2.576883275157836	7.179237538277093	3.9927805759687285	0.7747186192178128	0.35576985408078443	1.3723378964253026	2.6944845041163688	3.8279736088428824
chr13	100015804	100089199	0.61	73395	4	15.35245	1.4180499999999991	0.6584999999999996	0.6394999999999996	6.9864402721282	5.716178404468527	0.20335958777847477	0.45291195871556533	7.179237538277093	2.6221245573525978	2.1453746378339438	0.07632415769935535	0.18170833595719285	2.6944845041163688	0.0
chr13	100015804	100094684	0.52	78880	3	16.540950000000002	2.6065500000000004	1.36	1.3410000000000002	1.9053928014895094	0.6351309338298364	0.6884342652440544	0.45291195871556533	0.0698861120241661	0.7151248792779813	0.2383749597593271	0.25838056616914895	0.18170833595719285	1.1150282567756136	0.0
chr13	102077914	102106041	0.51	28127	1	7.7951	7.7951	0.5529999999999999	0.4729999999999999	7.264310055678753	1.3893489177527671	0.8919426844767852	0.0381536403982681	0.08785039931945002	3.128671346841168	0.1191874798796635	0.4491724274627346	0.08194039799496293	0.03889628152545752	0.0
chr13	103052488	103452604	0.6	400116	1	7.3115	7.3115	2.7965	2.7815000000000003	6.549787755120188	1.6275230179389562	0.05555784493507951	0.08722219452268971	2.648058543139433	3.0690776069013364	0.0	0.45754723404003644	0.24030314064836186	0.9938593997538204	3.4618126425071543
chr13	103523211	104124390	0.51	601179	4	14.3689	1.2540999999999993	0.44350000000000017	0.3345000000000002	3.6916985528859243	1.1511748175665784	0.06972738840306997	2.6383067768256567	0.12395120526573492	1.3855544536010886	0.43205461456378036	0.08505192108901952	0.990199403399035	0.04652090142920959	0.0
chr13	103523211	104252491	0.54	729280	4	13.70495	0.5901499999999995	1.8759999999999994	1.7669999999999995	5.438308620917974	0.5954352504654712	0.07925202251332152	2.6383067768256567	0.03578375242916241	2.0410855929392384	0.2234765247743692	0.0782837906734846	0.990199403399035	0.0765043102315055	0.0
chr13	103568741	104124390	0.73	555649	4	17.7869	2.163900000000001	3.2199999999999998	2.4419999999999993	4.525307903537584	1.9847841682182386	0.022860868419805894	0.6416873041109701	0.12395120526573492	1.6984215882852056	0.7449217492478972	0.07228696662721722	0.2408356720608181	0.04652090142920959	0.0
chr13	103568741	104252491	0.61	683750	4	17.12295	2.8278500000000006	4.652499999999999	1.0095	6.271917971569634	0.238174100186189	0.04180020771092159	0.6416873041109701	0.03578375242916241	2.353952727623355	0.08939060990974768	0.0674596778258571	0.2408356720608181	0.0765043102315055	0.0
chr13	105848375	107078375	0.52	1230000	1	6.87705	6.87705	19.443000000000005	19.324000000000005	3.2550460358779114	0.39695683364364776	0.05266939451271813	0.010692362122991163	1.3423504151139196	1.2216716687665516	0.14898434984957942	0.09467168117270836	0.05759222047350765	0.5308922626836032	0.0
chr13	106158918	107078375	0.52	919457	1	6.87705	6.87705	19.387500000000006	19.379500000000004	2.1435669016756975	0.7145223005585659	0.010361511204382093	0.4249182672989497	1.3423504151139196	0.8045154891877291	0.268171829729243	0.09073968213387301	0.1594787302479706	0.5308922626836032	0.0
chr13	107857684	108302588	0.63	444904	4	23.52455	1.6065499999999986	0.03650000000000001	0.032500000000000015	4.961960420545596	1.6275230179389557	0.05638895556407345	0.13804025289625607	0.2058823324382766	1.862304373119743	0.6108358343832757	0.05893686182530609	0.11563712986384389	0.07727098476245735	0.0
chr13	108520075	108807924	0.58	287849	4	16.63935	3.6393500000000003	3.7315000000000005	3.4835000000000003	7.978832356237319	6.311613654933999	0.08274272281167856	0.2058823324382766	0.3134017014527601	2.994585431976547	2.368851162608313	0.1358125037798625	0.07727098476245735	0.47610018279859967	0.0
chr13	108829203	108997487	0.53	168284	4	18.13935	0.5327500000000001	1.4245	1.3965	1.7466100680320498	0.15878273345745908	1.441729556719578	0.3134017014527601	0.0203763533471234	0.6555311393381495	0.0595937399398318	0.5708511134927196	0.47610018279859967	0.01835418361958245	3.2868948100702755
chr13	110522120	110768528	0.54	246408	1	10.2951	10.2951	4.103000000000001	3.9940000000000007	7.978832356237319	0.7542179839229299	0.13016668354276945	0.41524540078874667	1.4769152974324546	2.994585431976547	0.28307026471420094	0.09480514454244203	0.678150912154431	0.6780883399484178	0.0
chr13	110522120	110790675	0.6	268555	1	8.07375	8.07375	9.212	1.1149999999999984	7.780353939415495	0.9526964007447538	0.24122937666639352	0.41524540078874667	0.4090239881076095	2.9200932570517573	0.3575624396389905	0.14290692231107843	0.678150912154431	0.15351334900005562	0.0
chr13	110583481	110768528	0.53	185047	1	10.2951	10.2951	1.9605	1.8515	4.287133803351396	2.9374805689629935	0.036038816112735045	0.41402906330068695	1.4769152974324546	1.609030978375458	1.1024841888868877	0.044442417935426054	0.24668453813851257	0.6780883399484178	0.0
chr13	110583481	110892834	0.78	309353	0	0.0	0.0	1.908	1.904	1.1908705009309433	0.15878273345745908	0.3777693826298432	0.41402906330068695	0.013848740434997085	0.4469530495487383	0.0595937399398318	0.16913785761629044	0.24668453813851257	0.24128072375906498	0.0
chr13	110892834	111328523	0.64	435689	0	0.0	0.0	0.09750000000000004	0.09350000000000004	1.3496532343884022	0.31756546691491816	0.013848740434997085	2.411055270983921	1.5793476158318693	0.50654678948857	0.11918747987966355	0.24128072375906498	0.9049082206288636	0.592754823166551	2.5661153786734907
chr13	111805954	111875818	0.53	69864	4	15.8525	0.7541000000000002	0.3895	0.34450000000000003	22.189887000679906	18.696666864615803	1.4090990315988867	0.9556589434695101	0.0315575463072188	8.328225156591492	7.017162877915192	0.6636311930778244	0.6304391109169917	0.17202087012397954	0.0
chr13	113260422	115000418	0.53	1739996	2	15.55735	2.5737500000000004	0.24699999999999997	0.18999999999999997	29.17632727280811	7.820049622779862	0.9233145921729539	0.08008222311304855	0.0	10.950349713944089	2.934991692036715	0.7688295111996486	0.2696214316765581	0.0	2.581675350900443
chr13	113295153	113528840	0.52	233687	4	18.377049999999997	0.06555	0.04150000000000001	0.038500000000000006	5.557395671011069	0.7939136672872951	0.8506933731390226	2.0481605651706447	1.0091104819751764	2.085780897894112	0.29796869969915873	0.7624954850723276	1.7742053812958467	0.3787355610016546	2.41014078280252
chr13	113548666	113683885	0.6	135219	4	17.94265	2.0737500000000004	0.1815	0.0785	6.589483438484552	0.238174100186189	0.5988743746315542	1.0091104819751764	0.5931279826131066	2.4731402075030187	0.0893906099097479	0.7598015638058999	0.3787355610016546	0.30987391296449	2.6128733368566
chr13	113548666	115000418	0.51	1451752	3	14.42625	1.4426500000000004	0.3485	0.08849999999999997	21.912017217129357	15.084359678458615	0.9069224122503367	1.0091104819751764	0.0	8.223936111696785	5.661405294284018	0.7511243335080936	0.3787355610016546	0.0	2.6386549851958665
chr13	113683885	115000418	0.53	1316533	2	16.5	3.516400000000001	0.26999999999999996	0.16699999999999998	21.673843116943168	15.322533778644804	0.9385615337906051	0.3768928328367501	0.0	8.134545501787038	5.750795904193766	0.7502331090544421	0.3785974821645275	0.0	2.640717517063007
chr13	113750811	115000418	0.67	1249607	1	6.4918	6.4918	6.031999999999999	5.594999999999999	23.65862728516141	13.337749610426565	0.9570621390577853	0.5931279826131066	0.0	8.879467251034935	5.005874154945869	0.7738177076982686	0.30987391296449	0.0	2.640717517063007
chr13	113863418	115000418	0.6	1137000	3	14.07375	1.0901500000000004	0.22099999999999997	0.21599999999999997	66.01392143493862	29.017544539350645	0.863040714834738	1.9064024051300958	0.0	24.77609737998506	10.890755974004257	0.6340941651645425	2.184615152447233	0.0	2.523201969459943
chr13	113922366	115000418	0.66	1078052	1	6.4918	6.4918	0.475	0.038000000000000034	20.086015782368577	16.910361113219395	0.7317203806649927	3.2646514377152815	0.0	7.53860810238872	6.346733303592083	0.5991148418331368	1.2738025433295115	0.0	2.523201969459943
chr13	113951362	115000418	0.71	1049056	1	6.4918	6.4918	0.34299999999999997	0.09399999999999999	38.822378330348755	1.82600143476078	0.6886776656645964	2.2889771894474378	0.0	14.570669415288869	0.6853280093080656	0.5919290964191112	0.8590903329717783	0.0	2.272141999267811
chr13	114048246	115000418	0.73	952172	2	16.2705	3.286900000000001	0.295	0.142	28.977848855986288	8.018528039601685	0.6313475179588772	1.2521160187595346	0.0	10.875857539019298	3.0094838669615043	0.577178776234891	0.7368946415085924	0.0	2.482674641762193
chr13	114112675	115000418	0.83	887743	3	16.90985	3.9262499999999996	0.27899999999999997	0.15799999999999997	19.17301506498819	17.823361830599783	0.5995425731877388	1.0695759102350997	0.0	7.195944097734687	6.689397308246116	0.574225706589994	0.6178680140900469	0.0	2.461966493156651
chr13	114145163	115000418	0.69	855255	2	14.32785	1.3442500000000006	1.7014999999999993	1.2644999999999995	49.06386463835486	12.067487742766886	0.48456066824978306	3.626470950056471	0.0	18.414465641408018	4.529124235427215	0.523014319692229	1.9223787077365087	0.0	2.344708789513484
chr13	114427733	115000418	0.82	572685	3	15.9836	3.0	0.2825	0.15449999999999997	22.4280611008661	14.568315794721874	0.4757784307481422	0.5023596408357873	0.0	8.417615766501239	5.467725639479565	0.5700420080679579	0.4277032402518981	0.0	2.0988954975546394
chr13	114454597	115000418	0.86	545821	1	6.4918	6.4918	0.2355	0.20149999999999998	22.18988700067991	14.806489894908061	0.43577754377217753	1.3003350714949746	0.0	9.907459264997033	3.9778821409837706	0.5742964673098234	0.4880368815799207	0.0	2.0988954975546394
chr13	114519978	115000418	0.87	480440	3	15.745899999999999	2.7622999999999998	0.25349999999999995	0.18349999999999997	20.60205966610532	16.394317229482652	0.45145536154959853	0.3205720441165568	0.0	7.7322877571931725	6.153053648787631	0.5676066813018695	0.6234551034527605	0.0	2.1579814062962135
chr13	114566480	115000418	0.86	433938	3	13.2213	0.23770000000000113	0.22399999999999998	0.21299999999999997	25.008280519549807	11.988096376038163	0.4244568828050379	0.703394329109212	0.0	9.386014040523504	4.499327365457299	0.592726568266236	0.3331979782451564	0.0	2.264336042031046
chr13	114784902	115000418	0.97	215516	1	6.4918	6.4918	0.23149999999999998	0.2055	23.896801385347594	13.099575510240378	0.6645540265160271	0.18755411649020906	0.0	8.968857860944683	4.9164835450361215	0.7089884240879037	0.47801152070114394	0.0	3.13549421592915
chr13	114808780	115000418	0.95	191638	1	6.4918	6.4918	0.24	0.19699999999999995	21.19749491657079	15.798881979017182	0.5137044570681422	1.8752295349276933	0.0	7.955764281967542	5.929577124013261	0.6909761641548451	0.8535496716401068	0.0	3.13549421592915
chr12	92883	298286	0.9	205403	1	7.57375	7.57375	0.03149999999999999	0.020499999999999997	4.882569053816868	0.8336093506516602	0.06648060192568503	-0.37959341062642266	3.093029680481767	7.195944097734687	5.676303729268977	0.4734934912430951	-0.3779133963238666	1.1608642979697514	0.7217888900477224
chr12	92883	312968	0.86	220085	1	8.541	8.541	0.041999999999999996	0.009999999999999995	9.368181273990086	5.31922157082488	0.2683834738677092	-0.37959341062642266	0.3923078147256921	3.516030656450075	1.9963902879843645	0.5193484026834966	-0.3779133963238666	0.14723949750739304	0.8167182430580321
chr12	92883	498339	0.94	405456	1	8.82785	8.82785	3.163	3.111	25.52432440328655	21.47536470012134	0.32504061789612443	-0.37959341062642266	2.749407107400929	9.57969369532796	8.060053326862247	0.3492234079580529	-0.3779133963238666	2.430890062338059	0.9811372263628325
chr12	92883	551586	0.89	458703	1	7.9754	7.9754	0.047	0.004999999999999994	3.0565676190560875	0.9923920841091194	0.605772762660269	-0.37959341062642266	1.0644312719806681	1.1471794938417617	0.3724608746239487	0.590606867115487	-0.3779133963238666	0.3994983524026263	1.8062227391990637
chr12	92883	562028	0.88	469145	1	9.5574	9.5574	0.0835	0.031500000000000014	9.368181273990086	5.31922157082488	0.6159813594785739	-0.37959341062642266	29.58050923083285	3.516030656450075	1.9963902879843645	0.5863532672462959	-0.3779133963238666	11.102045770375513	1.8062227391990637
chr12	92883	562962	0.89	470079	1	9.5574	9.5574	12.442499999999999	12.3905	9.368181273990086	5.31922157082488	0.6735309820565766	-0.37959341062642266	6.933529085630763	3.516030656450075	1.9963902879843645	0.6072468974614782	-0.3779133963238666	2.602266129302038	1.8062227391990637
chr12	92883	569420	0.95	476537	0	0.0	0.0	0.8939999999999998	0.8419999999999999	6.986440272128199	2.937480568962993	0.757699687290309	-0.37959341062642266	0.470081064924767	2.622124557352598	1.1024841888868877	0.6340331632065235	-0.3779133963238666	0.17642906205082554	1.8062227391990637
chr12	92883	655891	0.82	563008	1	12.17215	12.17215	8.860499999999998	8.808499999999999	11.154487025386501	7.1055273222212945	0.7135250576321677	-0.37959341062642266	5.271977066827551	4.186460230773182	2.666819862307472	0.5637508861677704	-0.3779133963238666	1.9786586579544694	1.8937778345811696
chr12	92883	679323	0.82	586440	1	6.64755	6.64755	0.045	0.006999999999999992	16.07675176256773	12.027792059402525	0.8951226328530791	-0.37959341062642266	9.52644057664663	6.033866168907967	4.514225800442257	0.6200821927441059	-0.3779133963238666	3.575427944305055	1.8937778345811696
chr12	92883	685390	0.83	592507	1	12.7377	12.7377	0.027499999999999997	0.024499999999999994	9.765138107633735	5.716178404468527	0.9835033709118625	-0.37959341062642266	1.4829956994724591	3.6650150062996545	2.145374637833944	0.650343578136549	-0.3779133963238666	1.1078329168141634	1.8937778345811696
chr12	92883	752201	0.86	659318	1	7.64755	7.64755	0.045	0.006999999999999992	16.7912740631263	12.742314359961092	1.0336370188579933	-0.37959341062642266	0.8240303642290475	6.302037998637211	4.7823976301715	0.6965217997633064	-0.3779133963238666	0.4644582841688954	1.975973877662759
chr12	92883	860493	0.85	767610	1	6.5492	6.5492	10.183499999999997	10.131499999999997	8.494876239974062	4.445916536808854	1.0040663725101373	-0.37959341062642266	0.47433228814774936	14.391888195469374	12.872247827003662	0.6637830102337928	-0.3779133963238666	0.7638218287506444	1.8589422393099042
chr12	92883	1058665	0.74	965782	1	10.3115	10.3115	0.025999999999999995	0.025999999999999995	39.2193351639924	35.17037546082719	0.8953684852371676	-0.37959341062642266	1.3857292648835569	14.71965376513845	13.20001339667274	0.6843103059828558	-0.3779133963238666	1.06490580417538	2.166851791460426
chr12	92883	1227333	0.72	1134450	0	0.0	0.0	11.004999999999997	10.952999999999998	3.850481286343383	0.19847841682182388	0.968274450225838	-0.37959341062642266	0.13270488904302657	1.4451481935409207	0.07449217492478977	0.7408965649534024	-0.3779133963238666	0.15667710826643944	2.4632852325819816
chr12	92883	1703544	0.71	1610661	0	0.0	0.0	1.5849999999999997	1.5329999999999997	32.1138078417711	28.064848138605893	0.7212284136604604	-0.37959341062642266	18.311302950780117	12.91694313195854	11.39730276349283	0.5681651635670428	-0.3779133963238666	7.487663356027983	2.3798521411362703
chr12	92883	1714782	0.63	1621899	1	6.7377	6.7377	0.030999999999999996	0.020999999999999994	5.517699987646703	1.4687402844814965	0.8431085416142667	-0.37959341062642266	0.7004548326691276	2.0708824629091542	0.5512420944434439	0.6161097770644777	-0.3779133963238666	0.26289208044693374	2.394121622004355
chr12	92883	1739264	0.64	1646381	1	7.7049	7.7049	14.036499999999998	13.984499999999999	3.9298726530721124	0.1190870500930945	0.8409872537092223	-0.37959341062642266	0.8187159444272989	1.4749450635108365	0.04469530495487395	0.6108573624359132	-0.3779133963238666	1.192959307257779	2.394121622004355
chr12	92883	1772234	0.64	1679351	0	0.0	0.0	0.2005	0.14850000000000002	5.398612937553609	1.349653234388402	0.840550010353292	-0.37959341062642266	0.9655979278495352	3.501132221465117	1.9814918529994066	0.6222855279122054	-0.3779133963238666	0.8859768290844146	2.394121622004355
chr12	92883	1906088	0.61	1813205	0	0.0	0.0	0.0465	0.0054999999999999945	25.802194186837106	21.753234483671896	0.8497812687871382	-0.37959341062642266	0.7313819399057088	9.683982740222666	8.164342371756954	0.6417516861387186	-0.3779133963238666	0.9135687360665139	2.5175576491988405
chr12	92883	2017243	0.68	1924360	0	0.0	0.0	0.030499999999999996	0.021499999999999995	6.113135238112175	2.0641755349469686	0.8429422795118388	-0.37959341062642266	2.3498245701996385	2.68171829729243	1.1620779288267196	0.6574523991990212	-0.3779133963238666	1.1183202399266623	2.416855343230887
chr12	92883	2030352	0.69	1937469	0	0.0	0.0	0.053500000000000006	0.0015000000000000152	10.439964724827934	6.391005021662727	0.853137911002524	-0.37959341062642266	35.25645783415218	3.918288401043939	2.3986480325782287	0.660570651168007	-0.3779133963238666	13.23232151014093	2.4001263042757794
chr12	92883	2031586	0.66	1938703	1	8.09015	8.09015	0.1365	0.08450000000000003	10.439964724827934	6.391005021662727	0.8750358999080792	-0.37959341062642266	1.5290055901080801	3.918288401043939	2.3986480325782287	0.6685726713639691	-0.3779133963238666	0.5738606429008384	2.4001263042757794
chr12	92883	2049240	0.61	1956357	1	11.81965	11.81965	5.3999999999999995	5.348	5.398612937553609	1.349653234388402	0.8809372670464853	-0.37959341062642266	0.4185189288584343	2.0261871579542805	0.5065467894885699	0.6677179980346698	-0.3779133963238666	0.9437183429237025	2.4001263042757794
chr12	551586	655891	0.59	104305	4	20.14755	4.196750000000001	8.8555	8.8135	10.162094941277383	8.097919406330416	1.1873882565247886	2.749407107400929	5.271977066827551	3.8139993561492336	3.0392807369314205	0.4456461066398426	2.430890062338059	1.9786586579544694	2.94443897916644
chr12	2166575	2400454	0.51	233879	4	19.049149999999997	2.4098500000000005	18.1145	17.9555	4.882569053816868	0.43665251700801244	0.5105401321196398	3.5305450584217346	0.0957797762235205	1.8325075031498272	0.16388278483453733	0.2018062418273841	2.008807527655645	0.07148691603669015	1.09861228866811
chr12	2800605	2893046	0.65	92441	4	17.21315	2.6065500000000004	1.8324999999999996	0.7524999999999995	8.097919406330414	3.175654669149182	0.8450915163300903	3.4004226032221667	9.409130042430196	3.039280736931421	1.1918747987966358	0.3171765780378537	1.2762338567262401	5.962674367249183	0.693147180559945
chr12	2994504	3143409	0.66	148905	4	14.508199999999999	1.4425999999999997	10.055	8.331	4.366525170080125	1.9847841682182383	0.1514196847047392	13.805512870022623	1.3756727956243917	1.6388278483453738	0.744921749247897	0.882870221330841	5.181433306994629	0.5163123536143541	1.09861228866811
chr12	2994504	3312215	0.52	317711	4	17.42625	4.36065	9.1955	9.190499999999998	5.795569771197257	0.5557395671011065	0.22589647674386945	13.805512870022623	0.20187965005647093	2.2198668127587338	0.16388278483453722	0.6212390086610877	5.181433306994629	0.07576871302466175	1.2688874965901065
chr12	3244720	3312215	0.66	67495	4	22.172150000000002	0.385250000000001	0.026	0.021	5.478004304282338	0.23817410018618856	0.37640176832644573	0.14538685615328864	0.20187965005647093	2.1006793328790705	0.04469530495487395	0.41321387201779797	0.3641966560779294	0.07576871302466175	0.0
chr12	3244720	3384575	0.7	139855	4	23.63935	1.081949999999999	0.1175	0.0705	5.914656821290351	0.19847841682182388	0.2861052435113488	0.14538685615328864	0.9931778260601163	2.2198668127587338	0.07449217492478954	0.2386221040814114	0.3641966560779294	0.37275577634574114	0.0
chr12	3244720	3442844	0.54	198124	4	18.62295	3.934450000000001	0.052500000000000005	0.005500000000000001	3.691698552885924	2.0244798515826035	0.3750697505506191	0.14538685615328864	0.256260153314335	1.3855544536010889	0.7598201842328554	0.2334131260892646	0.3641966560779294	0.09617859953045475	0.0
chr12	3244720	3475064	0.53	230344	1	11.2787	11.2787	0.0455	0.0014999999999999979	6.311613654933999	0.5954352504654716	0.3584509316408447	0.14538685615328864	0.07514563817201092	2.3688511626083133	0.22347652477436908	0.21421706955762126	0.3641966560779294	0.25487498107516005	0.0
chr12	3312215	3384575	0.51	72360	3	23.2541	1.4672	0.0965	0.0915	5.676482721104163	0.43665251700801244	0.20187965005647093	0.37640176832644573	0.9931778260601163	2.17517150780386	0.1191874798796635	0.07576871302466175	0.41321387201779797	0.37275577634574114	0.0
chr12	3312215	3475064	0.51	162849	1	10.89345	10.89345	0.0245	0.0195	6.073439554747811	0.8336093506516602	0.35101096134876647	0.37640176832644573	0.07514563817201092	2.324155857653439	0.268171829729243	0.13174011739918232	0.41321387201779797	0.25487498107516005	0.0
chr12	3384575	3475064	0.51	90489	1	12.36065	12.36065	0.116	0.07200000000000001	6.510092071755823	0.39695683364364776	0.47026459090717143	0.20187965005647093	0.07514563817201092	2.443343337533103	0.14898434984957953	0.17649794233415017	0.07576871302466175	0.25487498107516005	0.0
chr12	3409835	3442844	0.59	33009	4	15.204899999999999	0.5164	4.112999999999999	4.054999999999999	1.8260014347607796	0.15878273345745908	0.27899659306651603	0.9931778260601163	0.256260153314335	0.6853280093080654	0.0595937399398318	0.1047119548156637	0.37275577634574114	0.09617859953045475	0.0
chr12	4386146	4465153	0.51	79007	1	9.84425	9.84425	7.2924999999999995	6.940499999999999	3.810785602979018	0.31756546691491816	0.4823351858669508	0.898512208025971	0.17891012220558772	1.4302497585559626	0.1191874798796635	1.5492999586924507	0.8968262827702572	0.15970305640518298	0.0
chr12	4417241	4465153	0.54	47912	1	8.5328	8.5328	0.19600000000000006	0.15600000000000003	4.4062208534444895	0.9130007173803898	0.28500824589542245	0.786381764027937	0.17891012220558772	1.653726283330332	0.3426640046540327	2.3632515003690178	0.29514185401942733	0.15970305640518298	0.0
chr12	4530828	4958364	0.53	427536	3	17.631149999999998	4.614749999999999	8.151499999999999	7.977499999999999	2.5008280519549806	0.5160438837367419	0.01708395489278825	0.17891012220558772	2.761010114459776	0.9386014040523505	0.19367965480445326	0.48033388494222784	0.15970305640518298	1.036251959829399	3.488458046615976
chr12	5131709	5665196	0.52	533487	4	15.86885	0.03275000000000006	0.3975000000000001	0.10450000000000004	7.343701422407483	3.2153503525135463	0.03928740684662344	0.08676810149044195	0.21794004359981928	2.7562104722172194	1.2067732337815935	0.07506648379354501	0.07743347084114464	0.10256015130122137	0.9128696382935659
chr12	5131709	5998912	0.56	867203	4	16.57375	0.6721499999999994	0.20600000000000002	0.08700000000000001	3.2550460358779114	0.8733050340160249	0.10216842569647726	0.08676810149044195	0.13733550536900022	2.085780897894112	0.536343659458486	0.09936836928953977	0.07743347084114464	0.18430973076913387	1.2005675868471817
chr12	5131709	6149227	0.54	1017518	4	16.77045	0.8688499999999992	1.308	1.015	4.048959703165207	0.0793913667287296	0.10767385548525606	0.08676810149044195	1.213529369629494	1.5196403684657103	0.029796869969915818	0.10436773066695648	0.07743347084114464	0.45545729115706163	1.2005675868471817
chr12	5854622	5998912	0.77	144290	4	16.4754	0.7704999999999993	6.2385	6.1195	5.041351787274326	2.65961078541244	0.18487420625721207	0.21794004359981928	0.13733550536900022	2.75621047221722	0.13408591486462162	0.18585614368926676	0.10256015130122137	0.18430973076913387	0.0
chr12	5854622	6149227	0.66	294605	4	16.6721	0.9671999999999992	7.3405000000000005	5.0175	5.835265454561622	1.8656971181251445	0.16169046702275158	0.21794004359981928	1.213529369629494	2.190069942788818	0.7002264442930235	0.1589948561385848	0.10256015130122137	0.45545729115706163	0.0
chr12	5854622	6165975	0.58	311353	3	17.2541	1.5492	6.1875	6.1705	8.177310773059144	0.47634820037237713	0.21826996984063907	0.21794004359981928	4.412008516301548	3.0690776069013364	0.17878121981949513	0.17494187724224994	0.10256015130122137	1.6558984872447793	0.0
chr12	5998912	6165975	0.53	167063	2	18.0246	0.7787000000000006	0.068	0.05100000000000001	5.517699987646703	3.135958985784817	0.24711342846075648	0.18487420625721207	4.412008516301548	2.934991692036715	0.31286713468411675	0.16551537642734743	0.18585614368926676	1.6558984872447793	0.0
chr12	6075219	6149227	0.77	74008	4	18.991799999999998	1.352500000000001	9.2185	6.8955	3.0168719356917224	0.9526964007447545	0.14160172424862583	0.13733550536900022	1.213529369629494	1.1322810588568037	0.3575624396389907	0.0805233757699597	0.18430973076913387	0.45545729115706163	0.0
chr12	6075219	6172381	0.51	97162	3	17.2459	3.0984	8.377500000000001	7.7365	2.6199151020480747	0.5557395671011067	0.6079246706137665	0.13733550536900022	0.22675266694051116	0.9832967090072242	0.20857808978941117	0.24901770667104117	0.18430973076913387	0.3761841728925366	0.0
chr12	6075219	6269015	0.62	193796	4	17.336100000000002	3.0082000000000004	9.024	7.090000000000002	3.652002869521559	1.587827334574591	0.4178579230907972	0.13733550536900022	1.2152773204499803	1.3706560186161307	0.5959373993983178	0.3124277063451727	0.18430973076913387	0.4561133255025818	3.5263605246161602
chr12	6075219	6394238	0.65	319019	4	21.5	1.1556999999999995	8.150500000000001	7.9635	4.247438119987031	2.183262585040062	0.7087559438259845	0.13733550536900022	0.21136755308242441	1.5941325433905	0.819413924172687	0.42665829315048875	0.18430973076913387	0.7182551854593865	3.28544148116979
chr12	6172381	6269015	0.59	96634	4	14.2377	0.09019999999999939	1.2874999999999994	0.6464999999999992	4.207742436622666	1.0320877674734843	0.22675266694051116	4.412008516301548	1.2152773204499803	1.579234108405542	0.38735930960890663	0.3761841728925366	1.6558984872447793	0.4561133255025818	3.5263605246161602
chr12	6172381	6280774	0.51	108393	4	13.6803	0.46720000000000006	3.0015	2.3605	3.850481286343383	0.6748266171942012	0.33399263078151425	4.412008516301548	0.736658222411475	1.4451481935409205	0.2532733947442851	0.3848552762436896	1.6558984872447793	0.27647980088899216	3.5263605246161602
chr12	6172381	6394238	0.51	221857	4	18.401600000000002	4.254099999999999	0.41400000000000003	0.22700000000000006	4.803177687088137	1.6275230179389555	0.7529148757859656	4.412008516301548	0.21136755308242441	1.8027106331799112	0.6108358343832758	0.5044557692883438	1.6558984872447793	0.7182551854593865	3.28544148116979
chr12	6269015	6280774	0.52	11759	3	13.7705	0.5573999999999995	3.6479999999999992	1.7140000000000006	4.882569053816868	0.35726115027928307	1.2152773204499803	0.22675266694051116	0.736658222411475	1.8325075031498272	0.1340859148646215	0.4561133255025818	0.3761841728925366	0.27647980088899216	0.0
chr12	6304915	6394238	0.62	89323	4	18.9836	3.6720999999999995	0.10250000000000001	0.0845	6.271917971569634	0.15878273345745875	1.2656684865231895	0.736658222411475	0.21136755308242441	2.353952727623355	0.05959373993983186	0.7112045808566737	0.27647980088899216	0.7182551854593865	3.0445224377234195
chr12	6888032	6945041	0.51	57009	3	18.819699999999997	0.03279999999999994	8.3485	8.3315	5.517699987646703	0.436652517008012	0.417783332782874	2.263379564629217	2.845629957555238	2.070882462909154	0.16388278483453722	0.5477577177019742	1.6390027419306408	6.911603765692776	0.0
chr12	7266099	7282784	0.52	16685	1	8.32785	8.32785	19.946999999999996	10.318	14.88588126163679	12.742314359961092	2.3600909737758378	9.150978165433015	2.235847904766679	5.586913119359229	4.7823976301715	1.1500859610803615	3.434510800458044	0.8391500491291232	0.0
chr12	7372335	7791186	0.52	418851	4	20.0492	1.7705000000000002	0.6445	0.46049999999999996	5.676482721104163	2.5008280519549815	0.055347317028702395	5.822853926217542	3.8904031559377437	3.0094838669615047	1.8176090681648693	0.2583788309702842	2.1854116945253743	2.5976758435311287	2.7567563704788767
chr12	7984821	8012672	0.53	27851	3	20.9426	4.041	0.8809999999999999	0.8749999999999999	2.6199151020480747	0.39695683364364753	0.3876782117377192	0.2882364236931047	5.2519095961673345	0.9832967090072243	0.14898434984957942	0.14550193227922015	0.10817981338856417	1.9711270101377654	0.0
chr12	7984821	8147909	0.66	163088	4	20.9426	4.041	0.9304999999999999	0.8254999999999999	3.135958985784817	0.1190870500930945	0.19472031474720283	0.2882364236931047	1.0485173580107001	1.1769763638116775	0.04469530495487384	0.727893713578834	0.10817981338856417	3.116468879588604	5.128899853642835
chr12	7984821	8542914	0.55	558093	4	21.163899999999998	4.2623000000000015	16.274499999999993	14.518499999999992	3.8504812863433826	0.8336093506516602	0.2674388846482782	0.2882364236931047	3.200659824024372	1.4451481935409207	0.31286713468411687	0.6966393761746922	0.10817981338856417	1.201259639732042	2.2034801985189807
chr12	7984821	9043274	0.53	1058453	4	18.4262	1.5246000000000013	0.8779999999999999	0.8779999999999999	3.9298726530721124	0.91300071738039	0.22412086676068174	0.2882364236931047	4.321975575684607	1.4749450635108365	0.3426640046540327	0.5602116602261282	0.10817981338856417	1.6221076616788381	1.6972557360858653
chr12	8015393	8147909	0.54	132516	4	18.90985	6.0737499999999995	3.0090000000000003	2.9040000000000004	2.977176252327358	0.2778697835505535	0.05272148474243261	5.2519095961673345	1.0485173580107001	1.1173826238718458	0.10428904489470558	0.8256671385306765	1.9711270101377654	3.116468879588604	5.128899853642835
chr12	8261406	8542914	0.72	281508	4	21.04915	4.3770500000000006	15.401499999999993	15.391499999999992	3.969568336436477	0.7145223005585657	0.210952236927866	0.2467226208237997	3.200659824024372	1.4898434984957944	0.268171829729243	0.3361711177815652	0.7690426138849257	1.201259639732042	1.2120663987616742
chr12	8261406	8549264	0.69	287858	4	21.04915	4.3770500000000006	2.6255	2.6155000000000004	5.716178404468527	2.4611323685906163	0.27690365456455773	0.2467226208237997	0.1978802056024415	2.1453746378339438	0.9237029690673925	0.3552545273598487	0.7690426138849257	0.1485353130675478	1.2120663987616742
chr12	8549264	8715004	0.54	165740	3	20.0246	5.401600000000001	4.1495	1.0915000000000008	6.113135238112175	2.0641755349469686	0.27591062649781717	3.200659824024372	0.14053798604295775	2.8456010821269673	0.22347652477436908	0.1697130762133498	1.201259639732042	0.5165145753421012	0.0
chr12	8696909	8715004	0.63	18095	4	18.623	4.000000000000001	1.9844999999999995	1.0734999999999995	4.48561222017322	0.43665251700801244	0.9125948759091321	0.1978802056024415	0.14053798604295775	2.2347652477436917	0.3873593096089065	0.3425116857553194	0.1485353130675478	0.5165145753421012	0.0
chr12	8696909	9043274	0.76	346365	4	21.286900000000003	1.3361	0.45550000000000007	0.45550000000000007	4.882569053816868	0.03969568336436469	0.11093910036148312	0.1978802056024415	4.321975575684607	1.8325075031498272	0.01489843498495802	0.5041203875209883	0.1485353130675478	1.6221076616788381	1.3630149291055043
chr12	8696909	9108679	0.57	411770	4	18.99185	3.6311500000000008	1.7045	0.7934999999999999	4.009264019800842	0.9130007173803898	0.45887619985520145	0.1978802056024415	0.08484249717203264	1.5047419334807524	0.3426640046540328	0.8446197301621251	0.1485353130675478	0.18398043618435908	2.3418093789898466
chr12	8834765	9043274	0.68	208509	4	16.61475	3.33605	0.020500000000000004	0.020500000000000004	3.175654669149182	1.6672187013033206	0.024368480356429176	0.14053798604295775	4.321975575684607	1.1918747987966354	0.6257342693682336	0.5110264161854846	0.5165145753421012	1.6221076616788381	0.693147180559945
chr12	8834765	9108679	0.52	273914	4	14.319700000000001	1.0409999999999995	1.2694999999999999	1.2285	2.3023496351331567	0.7939136672872955	0.5680873514618088	0.14053798604295775	0.08484249717203264	0.8641092291275607	0.29796869969915885	1.0212439498440034	0.5165145753421012	0.18398043618435908	2.822537546287353
chr12	12186066	12487475	0.6	301409	3	21.59015	0.32785000000000153	9.677	8.44	4.168046753258301	0.9923920841091196	0.043197728480276455	0.14564679900305566	4.036314686062776	1.564335673420584	0.3724608746239486	0.34640051350352935	0.08758601194553996	2.1408404744703238	4.475784821509415
chr12	13408929	13431343	0.53	22414	3	20.172150000000002	2.0737499999999986	1.4644999999999992	1.4504999999999992	12.782010043325457	0.3175654669149184	1.6151719116757683	0.47305197421603995	0.18079258740504717	4.797296065156457	0.11918747987966372	0.6062002635085949	0.1775440925823813	0.1387930822490997	0.0
chr12	13408929	13687721	0.53	278792	4	21.09835	1.147549999999999	0.0085	0.0055000000000000005	8.534571923338426	3.929872653072113	0.2790737876056521	0.47305197421603995	1.0713637413309356	3.2031635217659575	1.474945063510836	0.15390503585712242	0.1775440925823813	0.40210022079602686	0.0
chr12	13431343	13687721	0.61	256378	4	19.0246	0.9261999999999997	1.4589999999999994	1.4559999999999993	8.852137390253345	4.247438119987031	0.16350327107930165	1.6151719116757683	1.0713637413309356	3.3223510016456217	1.5941325433905	0.11482774469836296	0.6062002635085949	0.40210022079602686	0.0
chr12	13624560	13687721	0.54	63161	1	9.9754	9.9754	13.796	13.793	3.135958985784817	1.4687402844814965	0.11061319915973782	0.18079258740504717	1.0713637413309356	1.1769763638116775	0.5512420944434439	0.04151493100730828	0.1387930822490997	0.40210022079602686	0.0
chr12	13892678	14134760	0.52	242082	4	15.483600000000001	1.0738000000000003	14.735499999999998	11.596499999999999	4.723786320359408	2.5802194186837104	0.10494475984663648	0.13336650237906952	0.14567144639137428	1.7729137632099954	0.9683982740222664	0.06154292754090739	0.06223006242120852	0.0861901571166638	0.0
chr12	13892678	14320061	0.54	427383	4	15.27045	0.8606499999999997	21.5675	18.4285	2.6199151020480747	0.47634820037237735	0.1226026819994279	0.13336650237906952	0.027075686898441052	0.9832967090072242	0.1787812198194953	0.0722292587417676	0.06223006242120852	0.3742983166336296	1.79175946922805
chr12	14017209	14134760	0.72	117551	4	16.7787	0.22129999999999939	20.577999999999996	5.7540000000000004	5.160438837367421	2.143566901675698	0.14047863718365428	0.07140256702040222	0.14567144639137428	1.9367965480445328	0.8045154891877291	0.09835038024625366	0.026798543628739666	0.0861901571166638	0.0
chr12	14017209	14320061	0.66	302852	4	16.56555	0.43445	27.409999999999997	12.585999999999999	3.0565676190560875	0.03969568336436491	0.14365587470891322	0.07140256702040222	0.027075686898441052	1.1471794938417617	0.014898434984957909	0.09091010741947314	0.026798543628739666	0.3742983166336296	1.79175946922805
chr12	14783201	15422030	0.51	638829	4	16.532799999999998	2.7786999999999997	0.029500000000000002	0.0205	1.2702618676596726	0.07939136672872948	0.5483074657023316	0.24067988837890775	1.2566185802173133	0.4767499195186542	0.0297968699699159	0.4281822934209747	0.09033107293522652	1.3138246792840245	2.789332423656676
chr12	15374141	15422030	0.53	47889	3	20.0328	0.7213000000000012	13.7115	13.702499999999999	7.859745306144225	6.668874805213282	1.074267694882264	0.32685453056284886	1.2566185802173133	2.949890127021673	2.502937077472935	0.48283261493567897	0.37042158910258877	1.3138246792840245	0.0
chr12	17093030	17794918	0.6	701888	4	19.4344	3.5492	6.065500000000001	2.7635000000000014	3.334437402606641	0.5557395671011065	0.014478228636587862	0.03831807996449827	0.028851897279619954	1.2514685387364675	0.20857808978941128	0.029716719731554212	0.023626582501187328	0.02142677628767025	1.38629436111989
chr12	26250264	26804643	0.66	554379	4	16.0492	1.4262000000000006	0.07700000000000001	0.07300000000000001	3.5726115027928294	0.6351309338298363	0.04296232364252409	0.033605504067903136	0.0786290580113099	1.340859148646215	0.238374959759327	0.19327850515949835	0.22637324646793383	0.1676211345298553	0.946047408479565
chr12	26250264	27037820	0.52	787556	4	19.5164	2.0410000000000004	0.038000000000000006	0.034	6.82765753867074	2.619915102048075	0.07056508579721402	0.033605504067903136	4.336335213343782	2.5625308174127666	0.9832967090072244	0.18660027057329912	0.22637324646793383	1.6274970670232194	1.3113556712316081
chr12	27006582	27037820	0.66	31238	4	20.0738	1.483600000000001	0.044500000000000005	0.027500000000000004	6.23222228820527	3.2153503525135467	0.5082999342386167	0.0786290580113099	4.336335213343782	2.339054292638397	1.2067732337815935	0.1907732247257564	0.1676211345298553	1.6274970670232194	0.0
chr12	27588094	27805253	0.83	217159	4	20.83605	0.93445	0.7389999999999997	0.7059999999999996	2.65961078541244	0.27786978355055325	0.0292472765959429	0.23620520547998375	0.21355449505561958	0.9981951439921823	0.10428904489470564	0.18660862851222196	0.08865165173378252	0.4920866191487916	0.9634572526320534
chr12	29705462	30042716	0.59	337254	4	17.2787	0.7377000000000002	0.383	0.34099999999999997	2.3817410018618865	0.5557395671011067	0.22598905293808336	0.014798177161177933	0.04583811858253112	2.2645621177136075	1.1620779288267196	0.1385350273468309	0.39860604540061045	0.05543443680070572	1.79175946922805
chr12	31000299	31224826	0.66	224527	4	17.38525	0.40165000000000006	8.008000000000001	7.039000000000001	4.485612220173219	2.183262585040062	0.062232517889859125	7.149258877532653	0.15666685082053458	4.499327365457299	2.8902963870818414	0.1019209098990117	2.6832330256133408	0.6131016015627578	0.3465735902799725
chr12	31000299	31425001	0.57	424702	4	18.991799999999998	1.2049000000000003	10.445	4.602000000000001	1.9450884848538736	0.35726115027928296	0.19441166134814228	7.149258877532653	1.5003759843573128	1.102484188886888	0.5065467894885701	0.34995546856369986	2.6832330256133408	0.6857293426236573	1.3616843429165761
chr12	34261064	34443314	0.73	182250	3	15.66395	0.6967500000000006	15.179499999999999	0.14949999999999974	4.088655386529572	0.8336093506516602	0.7788848488942026	1.2440044872327247	0.0025447043209895423	2.353952727623355	0.50654678948857	0.5199124636726065	0.4668950979861606	0.017157130250975393	0.693147180559945
chr12	34276014	34443314	0.81	167300	4	17.18855	0.8278499999999998	17.084	1.755	3.5726115027928294	0.31756546691491794	0.7744573251720659	0.8284316528215256	0.0025447043209895423	2.160273072818902	0.7002264442930233	0.5385877751884378	0.310923860555644	0.017157130250975393	0.693147180559945
chr12	34371962	34443314	0.57	71352	1	8.18035	8.18035	7.903	7.425999999999999	15.163751045187343	11.908705009309433	0.765518279927205	0.7811048713044637	0.0025447043209895423	6.510616088426622	3.6501165713146966	0.3791842966235512	0.6571286202562014	0.017157130250975393	0.0
chr12	38532285	38550757	0.52	18472	1	9.13935	9.13935	0.4350000000000002	0.4350000000000002	11.789617959216336	0.9923920841091194	2.922592538736254	0.04004803936403602	0.3400867684714735	4.424835190532509	0.37246087462394817	1.096896469226007	0.03907976778444748	0.12764009030425655	0.0
chr12	39300352	39497336	0.85	196984	4	19.549149999999997	2.0901499999999995	0.0275	0.0195	4.604699270266313	0.7145223005585661	0.08705547259374152	0.17656911058652655	0.7251747357559066	2.5327339474428507	1.0726873189169719	0.04658975323241529	0.08283657036078183	0.2721698617510706	1.09861228866811
chr12	39300352	39538938	0.53	238586	4	15.2869	2.1720999999999995	0.0935	0.046500000000000014	7.621571205958036	2.3023496351331563	0.1983236844170354	0.17656911058652655	0.19095491708536008	3.6650150062996545	0.05959373993983186	0.08592392906248535	0.08283657036078183	0.12099873791022742	1.09861228866811
chr12	39300352	39666992	0.68	366640	4	19.918	2.4589999999999996	2.2805	2.2335	3.7710899196146537	1.5481316512102261	0.1957500423379105	0.17656911058652655	0.03481233698770753	2.2198668127587338	1.3855544536010886	0.09817428246688412	0.08283657036078183	0.16916559957995658	1.09861228866811
chr12	39497336	39666992	0.54	169656	3	22.00815	0.3688500000000001	2.261	2.253	3.0565676190560875	0.83360935065166	0.32195301262181075	0.08705547259374152	0.03481233698770753	1.1471794938417617	0.31286713468411687	0.15806799036240568	0.04658975323241529	0.16916559957995658	0.0
chr12	45168695	45342630	0.74	173935	4	20.008200000000002	0.7950999999999997	5.8900000000000015	4.583000000000002	8.137615089694778	5.91465682129035	0.1113720268020238	0.02042520842448707	0.2373984621074067	3.0541791719163784	2.2198668127587338	0.1021009831377806	0.06601202527468422	0.12535377978218423	2.6390573296152597
chr12	45536595	45564387	0.52	27792	3	17.14755	4.196750000000001	3.5904999999999987	1.0205000000000009	1.4687402844814965	0.11908705009309428	0.1828241030022557	0.2373984621074067	0.30965145746352474	0.551242094443444	0.04469530495487378	0.06861685658011718	0.12535377978218423	0.30109856813671315	0.0
chr12	48111357	48136182	0.51	24825	3	20.6475	3.483599999999999	20.0775	2.7215000000000007	3.2153503525135467	0.8336093506516602	0.307011931760646	8.932283172790587	2.002665106670655	1.2067732337815935	0.3128671346841169	0.11522656665103426	3.3524310161270345	0.7516327559978783	0.0
chr12	48111357	48167266	0.66	55909	4	16.303250000000002	0.8606500000000006	14.586500000000001	8.212500000000002	10.281181991370476	7.899440989508589	1.7835331809061923	8.932283172790587	7.975511471815356	3.8586946611041073	2.9647885620066305	0.6693889835664089	3.3524310161270345	2.9933390500916692	1.7309856169634035
chr12	48111357	48173159	0.61	61802	4	20.401600000000002	3.2376999999999985	11.415500000000002	11.383500000000002	5.438308620917974	3.0565676190560875	2.3739562751155656	8.932283172790587	0.5937941450874203	2.0410855929392384	1.1471794938417617	0.8909843646549392	3.3524310161270345	0.701295255064408	1.7309856169634035
chr12	48111357	48231453	0.56	120096	4	19.1885	2.0245999999999995	11.618000000000002	11.181000000000003	3.8107856029790184	1.4290446011171318	1.5098744471790757	8.932283172790587	0.8659036752914886	1.4302497585559626	0.5363436594584859	0.7989102160199271	3.3524310161270345	0.5122089056934904	1.8977130309221453
chr12	48136182	48173159	0.61	36977	4	23.885199999999998	0.24590000000000067	8.694	8.662	6.271917971569634	2.2229582684044273	3.7616268087928755	0.307011931760646	0.5937941450874203	2.3539527276233554	0.8343123591576448	1.4117996643127522	0.11522656665103426	0.701295255064408	2.596478425445105
chr12	48136182	48231453	0.68	95271	4	22.6721	1.4589999999999996	8.896500000000001	8.4595	4.644394953630679	0.5954352504654716	1.8233073065514191	0.307011931760646	0.8659036752914886	1.7431168932400796	0.22347652477436908	0.9770593547461162	0.11522656665103426	0.5122089056934904	2.530284041229527
chr12	48136182	48343396	0.51	207214	4	19.06555	5.06555	8.989500000000001	8.3665	3.2947417192422765	0.7542179839229306	1.5647318314405951	0.307011931760646	3.1133869305384136	1.2365701037515096	0.28307026471420105	0.7828339789600225	0.11522656665103426	1.1685047047025838	2.473359304170658
chr12	49284782	49330261	0.55	45479	3	22.60655	0.8524499999999993	9.0495	8.9395	10.519356091556663	6.6291791218489164	0.7960259290727736	1.5027689249197245	0.7599987242190216	3.948085271013855	2.4880386424879766	1.2291151534458147	1.2547718206127014	2.3332621405184826	4.956768444194565
chr12	49284782	49372046	0.53	87264	3	19.786900000000003	1.9672	13.050999999999998	12.940999999999999	12.14687910949562	5.00165610390996	0.778774866150904	1.5027689249197245	5.619652606752543	4.558921105397131	1.877202808104701	1.7578186492153351	1.2547718206127014	3.1016866727879133	3.6687728293567416
chr12	49330261	49381867	0.62	51606	3	22.6721	0.7868999999999993	9.231	8.758	7.74065825605113	3.850481286343383	1.50764522331037	0.7960259290727736	4.733998329914655	2.9051948220667994	1.4451481935409207	2.279541964911598	1.2291151534458147	3.647005966154817	2.810109086131527
chr12	49628652	49690388	0.55	61736	3	20.7295	0.9426000000000005	0.23850000000000005	0.22050000000000003	17.267622263498676	4.48561222017322	0.997921805453773	1.7216687654642737	1.1443374015920658	7.61310027731351	0.551242094443444	0.7104605513106808	0.7504282312116545	2.556196603696654	3.74442647786673
chr12	49690388	49730627	0.54	40239	3	18.7295	1.0573999999999995	8.964500000000001	8.9465	18.61727549788708	5.835265454561622	1.1443374015920658	3.49057343752356	19.984289033778563	8.119647066802079	1.0577888839320138	2.556196603696654	2.4041924314414556	7.500428400676871	2.8244871190806027
chr12	49942999	49974375	0.55	31376	4	15.0574	1.2705000000000002	0.5924999999999999	0.5125	6.271917971569634	3.334437402606641	1.0930988789779184	3.2468972694298763	1.277102957184709	2.353952727623355	1.2514685387364672	2.127262516975127	1.2186133043086507	0.8941653790271318	3.9531914383952866
chr12	50156899	50172033	0.69	15134	4	20.93445	1.5901499999999995	6.1865	6.031499999999999	2.0244798515826035	0.7542179839229307	0.6295073349707642	3.1388639987292932	0.607021183633868	0.7598201842328551	0.28307026471420094	0.23626433172921282	3.2909036111956094	0.22782491375321662	0.0
chr12	50433102	50469025	0.53	35923	3	22.33605	2.56555	0.157	0.01899999999999999	5.279525887460515	2.2626539517687925	2.210042778407414	3.6166899110841677	5.7415794975237375	1.9814918529994066	0.8492107941426028	0.9920400992127439	1.3574024915115115	3.7589374041056445	0.0
chr12	52228258	52249815	0.52	21557	1	6.8033	6.8033	26.6035	9.8325	1.905392801489509	0.0	0.36828578526107314	4.3769322780782725	1.321487529720852	0.7151248792779813	0.0	1.1389627895908843	1.6427338050830034	2.398719047286866	0.0
chr12	52228258	52317214	0.51	88956	1	11.13935	11.13935	18.404	18.032	3.57261150279283	1.6672187013033206	0.5676166783519042	4.3769322780782725	4.4268195733834235	1.340859148646215	0.6257342693682336	0.9566511605072145	1.6427338050830034	1.66145731763365	0.3465735902799725
chr12	52249815	52317214	0.73	67399	4	17.94265	4.33605	8.5715	8.1995	3.57261150279283	1.6672187013033206	0.6313709783023344	0.36828578526107314	4.4268195733834235	1.340859148646215	0.6257342693682336	0.8983403281780009	1.1389627895908843	1.66145731763365	0.3465735902799725
chr12	52249815	52374209	0.61	124394	4	18.0492	4.4426000000000005	8.395	8.376	2.5405237353193453	0.6351309338298363	1.735972132917539	0.36828578526107314	1.051027157415202	0.9534998390373084	0.23837495975932704	1.0098847516211824	1.1389627895908843	0.3944675704016846	1.3757114616816981
chr12	52419461	52444741	0.53	25280	1	11.33605	11.33605	0.9219999999999996	0.8959999999999996	27.548804254869154	1.7466100680320498	2.1229653444865972	31.579315837302875	7.223606824317616	10.339513879560812	0.6555311393381489	3.7434675247014577	11.852230368551018	2.7111370181274297	0.0
chr12	52419461	52477267	0.52	57806	4	20.58195	2.0901499999999995	0.1155	0.0895	14.29044601117132	11.511748175665783	6.174853558668097	31.579315837302875	0.4087295491141429	5.36343659458486	4.320546145637803	3.721644832418654	11.852230368551018	0.24805565820999617	0.0
chr12	52419461	52513784	0.6	94323	4	19.77865	2.8934499999999996	0.0595	0.0335	17.227926580134312	8.57426760670279	3.9425077844997425	31.579315837302875	15.42896822704621	6.465920783471748	3.2180619567509163	2.3768502873492907	11.852230368551018	5.7907424821406215	0.0
chr12	52444741	52477267	0.51	32526	1	9.2459	9.2459	1.0114999999999996	0.8064999999999996	16.037056079203367	13.258358243697835	9.324079840857985	2.1229653444865972	0.4087295491141429	6.0189677339230085	4.976077284975953	3.7046837040625915	3.7434675247014577	0.24805565820999617	0.0
chr12	52545988	53273486	0.53	727498	4	19.31965	1.40165	0.466	0.379	9.050615807075168	0.9526964007447543	0.18028164728406293	0.8375997281063419	5.0780749389671005	3.3968431765704112	0.3575624396389905	0.2162582899762692	0.45975850271737284	1.9058840386373659	0.5226812575013867
chr12	52557781	53259281	0.52	701500	4	17.9344	4.0492	7.1594999999999995	7.116499999999999	2.461132368590616	0.3175654669149184	0.11181563838629335	2.6928302121166636	1.4754889698264413	0.9237029690673926	0.11918747987966355	0.16786490395026027	1.0106629346193805	1.946602980083206	0.5226812575013867
chr12	53278614	53297442	0.52	18828	1	10.63935	10.63935	5.335499999999998	5.167499999999999	19.093623698259456	13.456836660519658	4.570864751112324	5.0780749389671005	2.5930258252238785	7.166147227764771	5.050569459900743	1.71551981343684	1.9058840386373659	0.9732047264891085	0.0
chr12	53278614	53321201	0.66	42587	4	19.344250000000002	1.93445	6.387499999999999	6.219499999999999	3.57261150279283	2.064175534946968	3.4599848932425865	5.0780749389671005	0.8800077597863981	1.3408591486462151	0.7747186192178133	1.2985885520032847	1.9058840386373659	0.33028121156381923	0.0
chr12	53278614	53342853	0.56	64239	1	10.63935	10.63935	3.5515	3.3834999999999997	6.351309338298364	0.7145223005585657	2.5903937586733465	5.0780749389671005	0.45323946262782433	2.383749597593271	0.2681718297292428	0.9722168691440357	1.9058840386373659	1.2843164196142844	0.0
chr12	53278614	53493066	0.51	214452	4	20.40165	0.8770500000000006	0.3275	0.15949999999999995	8.772746023524615	3.1359589857848165	2.307122327856315	5.0780749389671005	1.6264305660828218	3.2925541316757054	1.176976363811677	1.687338839995237	1.9058840386373659	0.6104258194503317	3.951756872242914
chr12	53297442	53321201	0.65	23759	1	8.7049	8.7049	11.554999999999998	1.0520000000000014	17.029448163312487	15.521012195466625	2.5930258252238785	4.570864751112324	0.8800077597863981	6.391428608546958	5.825288079118556	0.9732047264891085	1.71551981343684	0.33028121156381923	0.0
chr12	53447949	53493066	0.63	45117	4	19.311500000000002	0.21309999999999896	0.251	0.236	26.35793375393821	14.44922874462878	4.462541969192502	11.833893041803774	1.6264305660828218	9.892560830012075	5.423030334524692	3.1568818506593512	4.441452348456909	0.6104258194503317	3.89182029811063
chr12	53459711	53493066	0.65	33355	4	19.008200000000002	0.5163999999999991	15.758999999999999	15.272	8.891833073617708	3.0168719356917224	1.2472215909415165	13.58063508401665	1.6264305660828218	3.337249436630579	1.1322810588568033	2.472724811174552	5.097033019849581	0.6104258194503317	3.89182029811063
chr12	53509272	53553373	0.56	44101	3	16.06555	2.3442500000000006	10.937000000000005	10.898000000000003	4.565003586901949	0.91300071738039	0.4824581366250089	1.6264305660828218	3.7112163829486873	1.7133200232701635	0.3426640046540327	0.24323423934082491	0.6104258194503317	1.392879812370415	0.0
chr12	53553373	53591451	0.58	38078	4	18.6721	0.26229999999999976	6.4079999999999995	6.369	4.961960420545597	0.5160438837367423	4.67866555331869	0.4824581366250089	0.9381549982715456	1.862304373119743	0.19367965480445326	1.7559792061686867	0.24323423934082491	0.35210481500639157	4.795414747007085
chr12	53574423	53591451	0.51	17028	4	16.7213	2.2131	19.0015	6.224500000000002	21.991408583858085	17.545492047049233	5.8932750496308515	3.7112163829486873	0.9381549982715456	8.253732981666701	6.585108263351412	2.211841886420818	1.392879812370415	0.35210481500639157	0.0
chr12	53607263	53715253	0.71	107990	4	19.582	2.2540999999999993	14.3945	0.8215000000000003	25.683107136744006	20.919625133020233	0.8616231299756554	5.973018186487489	33.445459182550984	9.63928743526779	7.851475237072837	1.7625928823763561	2.241770781435678	12.552624289134071	4.7053342684008035
chr12	53607263	53815421	0.55	208158	4	18.098399999999998	0.7705000000000002	6.934	6.639	9.884225157726828	5.120743154003055	1.5423797646546482	5.973018186487489	5.561675878660224	3.709710311254528	1.921898113059575	2.469545252745457	2.241770781435678	4.209824072861176	4.425245697554308
chr12	53746386	53815421	0.57	69035	4	19.811500000000002	0.9426000000000005	0.15300000000000002	0.14200000000000002	10.439964724827934	4.565003586901948	0.4922069234431266	4.275868534328261	5.561675878660224	4.260952405697973	1.3706560186161307	3.594529341775324	1.9597112823300453	4.209824072861176	5.15905529921453
chr12	53746386	53902535	0.6	156149	4	19.147550000000003	1.6065500000000004	5.115499999999998	5.104499999999999	5.120743154003055	0.7542179839229308	2.8553619654851787	4.275868534328261	1.508557106685043	2.2645621177136075	0.6257342693682338	3.6523582682193934	1.9597112823300453	1.1771269678655023	4.704123490106373
chr12	54089788	54137445	0.64	47657	4	18.89345	1.40165	0.15500000000000003	0.034000000000000016	16.116447445932096	6.827657538670741	1.6592274222425798	4.141378476992823	11.578455870282069	6.048764603892925	2.562530817412766	2.5984806344287397	1.9643261817205935	4.345582627365924	5.72031177660741
chr12	54089788	54140462	0.58	50674	4	18.122950000000003	0.6311499999999999	0.0685	0.0525	18.696666864615807	4.24743811998703	2.2497928448998623	4.141378476992823	1.2046504412987058	7.017162877915191	1.5941325433904998	2.702498606420125	1.9643261817205935	1.001509193113489	5.72031177660741
chr12	54399728	54595186	0.55	195458	4	17.7377	1.9015999999999993	7.0475	6.2565	10.55905177492103	3.2550460358779114	0.8984728340817452	1.550710332424306	4.301995241458251	3.9629837059988136	1.2216716687665514	1.253109471869704	2.365575966359651	1.614608717581649	3.2981239199376855
chr12	54399728	54601682	0.65	201954	4	18.582	2.7459	6.6535	6.6505	9.368181273990086	4.445916536808855	1.0079496533490921	1.550710332424306	4.581813113763067	3.516030656450075	1.6686247183152898	1.2647373628753034	2.365575966359651	1.7196289118404784	3.2981239199376855
chr12	54426400	54595186	0.68	168786	4	17.713099999999997	1.9261999999999997	11.181	10.389999999999999	8.534571923338426	1.2305661842953075	0.7770463061857098	1.6668853242384727	4.301995241458251	5.244249114705196	2.5029370774729345	0.8551422400807683	3.7715294323048907	1.614608717581649	3.3186591510221737
chr12	54426400	54601682	0.7	175282	4	18.5574	2.7705	10.786999999999999	10.783999999999999	7.343701422407483	2.4214366852262508	0.9076819007335266	1.6668853242384727	4.581813113763067	4.797296065156457	2.949890127021672	0.8832882803920709	3.7715294323048907	1.7196289118404784	3.3186591510221737
chr12	54688178	54798216	0.54	110038	4	17.7541	1.4426000000000005	26.9495	3.0295000000000005	8.931528756982074	1.5481316512102263	1.3419722470004631	10.95053334189373	0.19663175999685342	3.3521478716155375	0.5810389644133598	2.022237999012449	4.109913099298743	0.47095474851018254	2.9573306090772915
chr12	55387127	55808392	0.53	421265	4	19.31145	4.131149999999999	20.409	19.587999999999997	4.4062208534444895	1.865697118125144	0.06709156126292884	0.0739196538872965	0.044900021649623506	1.6537262833303317	0.7002264442930233	0.0775221522961267	0.05370808117646995	0.0168517077091217	0.0
chr12	55387127	56013501	0.72	626374	4	20.4426	3.0	0.5165000000000002	0.30450000000000016	4.247438119987031	2.0244798515826035	0.05982484122259281	0.0739196538872965	2.2946512585016547	1.5941325433904998	0.759820184232855	0.05765534074456803	0.05370808117646995	0.8612199032862248	1.9459101490553101
chr12	55582880	55808392	0.72	225512	4	18.106550000000002	2.9262500000000005	20.322	19.675	2.0244798515826035	0.5160438837367423	0.04365412693941991	0.09409202965505128	0.044900021649623506	0.7598201842328551	0.19367965480445326	0.057080101400385184	0.10107186944784576	0.0168517077091217	0.0
chr12	55582880	56013501	0.68	430621	4	19.2377	1.7951000000000015	0.4295000000000001	0.21750000000000005	1.8656971181251443	0.35726115027928307	0.044247558792755326	0.09409202965505128	2.2946512585016547	0.7002264442930234	0.1340859148646215	0.03791892346985843	0.10107186944784576	0.8612199032862248	1.9459101490553101
chr12	55582880	56050192	0.59	467312	4	17.508200000000002	3.5246000000000013	0.8419999999999999	0.19499999999999978	3.41382876933537	1.9053928014895092	0.2412429827498458	0.09409202965505128	1.005160560383471	1.2812654087063833	0.7151248792779813	0.11018118796010942	0.10107186944784576	1.2738416068036553	1.9459101490553101
chr12	56321081	56334167	0.54	13086	4	20.16395	1.049150000000001	20.1135	18.7685	22.983800667967202	16.394317229482652	5.290331024564585	3.1743802829042203	0.632301229318431	8.62619385629065	6.1530536487876315	3.4610455719297075	1.9849361411501374	2.925292994720284	0.0
chr12	56551769	56583433	0.51	31664	4	16.39345	3.3606500000000006	15.4025	3.6095000000000015	33.14589560924458	13.377445293790926	3.851223449195572	1.610383366496042	7.163130832667328	12.440193212439883	5.020772589930828	1.44542673931881	2.385590825411542	2.688439395781885	0.0
chr12	56858250	56967256	0.55	109006	3	19.8525	1.0	4.949999999999999	4.667	3.0565676190560875	0.7542179839229306	0.1777103414656992	1.2420015231905184	0.8865072923258663	1.1471794938417617	0.28307026471420094	0.42970735182198944	1.7442265912179904	1.3560298535340045	1.9310045361280501
chr12	57442228	57505657	0.53	63429	1	9.36065	9.36065	5.989	5.982	7.105527322221294	2.7390021521411696	0.410543572924424	1.531363037359631	1.9999738429750107	3.3819447415854533	1.7431168932400798	1.7813575955150016	0.5747454311606932	0.7506226810023454	2.07944154167984
chr12	57442228	57518201	0.57	75973	3	19.991799999999998	1.2705000000000002	2.822	2.8150000000000004	4.565003586901948	0.19847841682182435	0.6646164984859357	1.531363037359631	9.319277257145446	1.7133200232701635	0.07449217492478977	1.6080339972971336	0.5747454311606932	3.4976761842830277	1.9356005054539451
chr12	57442228	57569693	0.64	127465	4	19.31145	0.5901499999999995	11.056500000000002	11.049500000000002	4.366525170080124	0.0	1.0239627105639304	1.531363037359631	2.2578891415949847	1.6388278483453738	0.0	1.1940721908471374	0.5747454311606932	0.8474224834605941	2.1700861135077165
chr12	57442228	57610403	0.66	168175	4	17.688499999999998	1.0328	2.4865	2.4795000000000003	6.708570488577646	2.342045318497522	1.2066260345392164	1.531363037359631	5.844073709888786	2.5178355124578924	0.8790076641125187	1.0666101217118695	0.5747454311606932	2.193375824139143	2.1700861135077165
chr12	57442228	57637078	0.51	194850	4	18.7377	0.01640000000000086	0.43600000000000005	0.42900000000000005	11.591139542394513	7.22461437231439	2.1089541400456975	1.531363037359631	2.5802708868529955	4.35034301560772	2.711515167262346	1.4558183326333038	0.5747454311606932	1.1023476832158354	2.3930034796661257
chr12	57576866	57610403	0.54	33537	3	14.918	1.7376999999999994	2.87	2.096	8.296397823152237	0.7542179839229304	1.6760320733500467	2.2578891415949847	5.844073709888786	3.11377291185621	0.28307026471420094	0.6290420711065524	0.8474224834605941	2.193375824139143	0.0
chr12	57618880	57632543	0.61	13663	4	19.59835	3.6311500000000008	10.477999999999998	10.472999999999999	15.997360395839003	6.549787755120187	2.486972477486368	5.844073709888786	27.449980822634604	6.004069298938052	2.4582417725180616	2.8525437986276794	2.193375824139143	10.302423839653388	2.99573227355399
chr12	57618880	57856435	0.59	237555	4	17.88525	1.91805	10.569999999999999	10.380999999999998	13.814097810798941	4.366525170080124	1.5480238710508105	5.844073709888786	5.570913328351922	5.184655374765365	1.6388278483453738	0.9577946121541443	2.193375824139143	2.0908542943436226	2.5188554899304605
chr12	57943680	57977084	0.55	33404	1	10.3033	10.3033	0.07400000000000001	0.032	18.22031866424343	6.6291791218489164	2.5478249650699936	52.74852647335075	0.9862538967788518	6.838381658095697	2.488038642487977	0.9562401092009889	19.79737910044479	3.4340626298287593	0.0
chr12	57977084	58015401	0.72	38317	4	20.7705	0.16389999999999993	0.027500000000000007	0.014500000000000002	7.939136672872954	3.652002869521559	0.9862538967788518	2.5478249650699936	3.7009895788077225	2.979686996991589	1.3706560186161312	3.4340626298287593	0.9562401092009889	1.3890415266001581	3.593638688500185
chr12	57977084	58087820	0.53	110736	4	18.21315	2.3934500000000005	9.773	9.730999999999998	22.745626567781017	11.154487025386503	1.5399929176899207	2.5478249650699936	3.4509579839469677	8.536803246380902	4.186460230773182	1.6747554426090565	0.9562401092009889	1.295200606265673	2.8749109508001482
chr12	65196075	65284732	0.54	88657	3	20.4426	0.9672000000000001	0.5409999999999999	0.414	3.4932201360640995	0.7939136672872953	0.40476102012684567	1.5410640128066644	0.22995825625825522	1.311062278676299	0.29796869969915885	0.18014507939446311	0.5783863648778853	0.08630707018369371	0.0
chr12	65950666	66501306	0.61	550640	4	18.885199999999998	1.2459000000000007	6.766	6.723	4.48561222017322	2.342045318497522	0.18974109874874343	0.10585980581065432	0.25303090722338967	1.6835231533002477	0.8790076641125188	0.19264284667459786	0.11980869876244983	1.2389490173570656	0.9134398205569992
chr12	65996649	66501306	0.52	504657	4	17.57375	2.5573499999999996	13.021999999999997	12.978999999999997	3.135958985784817	0.9923920841091194	0.13340522173666997	0.8080194773948074	0.25303090722338967	1.1769763638116775	0.37246087462394856	0.1825634479398481	0.3032628394389369	1.2389490173570656	0.7489330683884987
chr12	66629065	67254917	0.52	625852	4	17.55735	4.327850000000001	2.5534999999999997	2.4254999999999995	5.438308620917973	1.7069143846676853	0.04313010853647196	0.9145797427445078	0.06755356884042799	2.0410855929392384	0.6406327043531915	0.09502973939517986	0.3432566385308948	0.025353952069118196	1.443577780095443
chr12	67463093	67835535	0.58	372442	4	15.47545	0.13114999999999988	7.2379999999999995	4.521	7.542179839229307	0.6351309338298368	0.09549764069162671	0.5748383907219607	0.24251011973203032	4.558921105397131	1.9665934180144484	0.46850374163984576	0.21574618863261966	0.1906769252787271	3.5483606892473825
chr12	68434386	69550876	0.51	1116490	4	19.95085	1.131149999999998	0.3455	0.24349999999999997	3.4932201360640995	0.7939136672872953	0.4536690160496686	0.030615097352149418	1.3059054033753288	1.311062278676299	0.29796869969915885	0.3333863264912263	0.02705790566932074	0.4901275176473828	2.5779358398344514
chr12	70273122	70294496	0.54	21374	3	19.66395	1.59835	3.098	0.31100000000000017	2.3023496351331567	0.7145223005585658	0.5051570073503892	0.4368350031330259	0.27518671309784937	0.8641092291275607	0.268171829729243	0.18959363319493594	0.20812467531818232	0.1123235707774782	0.0
chr12	70983838	71113638	0.74	129800	4	17.65575	1.95085	18.668999999999997	2.967999999999999	3.334437402606641	0.3175654669149184	0.11498903655624927	0.8085992567293656	0.013688939833897615	1.2514685387364675	0.1191874798796636	0.09549690221483058	0.30348044004407704	0.09903324095702778	2.19722457733622
chr12	70983838	71786400	0.61	802562	4	18.40985	1.1967499999999998	7.874499999999999	7.826499999999999	3.2550460358779114	0.39695683364364776	0.0300724124560268	0.8085992567293656	0.2611911303040846	1.2216716687665516	0.14898434984957942	0.09846130163179534	0.30348044004407704	0.5006730101839758	0.439444915467244
chr12	74415767	74759279	0.83	343512	4	20.21315	1.09835	6.225999999999998	6.189999999999999	1.786305751396415	0.0396956833643648	0.02588507264263755	0.015067591536756547	0.3529905944270627	0.6704295743231075	0.014898434984957964	0.11276441859641192	0.01567079211800439	0.132483105860682	2.3633589452586965
chr12	83398590	83783190	0.59	384600	1	8.2295	8.2295	2.9174999999999995	2.4274999999999993	2.778697835505534	1.5878273345745906	0.021468284294820263	0.06389265569069617	0.024156117964565255	1.4004528885860466	0.2383749597593271	0.03842758061642818	0.08318045807527	0.033814414458803926	0.0
chr12	95773801	96184682	0.56	410881	4	14.2377	1.4016000000000002	3.310999999999999	0.6999999999999993	4.445916536808855	1.0320877674734843	0.11979781827782816	1.0967926697896295	0.4825365752826581	1.6686247183152898	0.3873593096089065	0.38203253740503185	0.4219168694026211	0.7189272754458246	3.0276106036287302
chr12	96017469	96184682	0.76	167213	4	17.04915	1.4098499999999996	2.0099999999999993	2.0009999999999994	4.684090636995043	0.793913667287296	0.1424375498233921	0.050269289894041905	0.4825365752826581	1.7580153282250375	0.29796869969915885	0.17320757124600505	0.6886411684325102	0.7189272754458246	0.0
chr12	96066140	96184682	0.58	118542	4	14.30325	1.3360500000000002	18.397	14.386000000000001	3.4535244526997353	2.024479851582604	0.09108354739338984	0.26751421058765273	0.4825365752826581	1.2961638436913412	0.7598201842328551	0.06635938040574475	0.4334446372316256	0.7189272754458246	0.0
chr12	97092692	97379416	0.52	286724	4	15.5246	0.9836	7.0835	4.4665	14.806489894908061	1.8656971181251452	0.2381264748912104	0.3700946368463186	0.3649486082975507	5.557116249389313	0.700226444293023	0.3163379144697478	0.13890253090557253	0.1923424558088842	5.42934562895444
chr12	97543007	97677225	0.51	134218	3	19.7623	3.450800000000001	0.030000000000000006	0.026000000000000002	3.3741330859710055	0.43665251700801244	0.07571335395608177	0.3649486082975507	0.060970352543935416	1.2663669737214254	0.16388278483453733	0.093241483164439	0.1923424558088842	0.022883164021840062	0.0
chr12	101603600	101717639	0.82	114039	4	17.31965	1.3524500000000002	11.084499999999997	10.160499999999997	2.977176252327358	1.4687402844814967	0.11138837307058749	0.049010661498583505	0.7162959858568781	1.1173826238718458	0.551242094443444	0.33340178431600304	0.06072400425256194	0.26883752264245286	4.85981240436167
chr12	102167157	102224451	0.52	57294	4	21.6475	0.729499999999998	22.392499999999995	17.506499999999992	15.640099245559721	11.114791342022137	0.6872991569352787	1.1282753371298586	2.0235317454753483	5.86998338407343	4.171561795788225	0.29331927711510036	1.1475925248276349	0.7594643446049509	0.0
chr12	103342785	103897762	0.56	554977	4	17.65575	2.901650000000001	22.404500000000002	16.340500000000002	2.1435669016756975	0.31756546691491816	0.08812091655131186	0.02324538552066296	0.09874548100588251	2.115577767864028	1.4302497585559626	0.12219907500946627	0.025146716129352962	0.08801936091859482	1.5338912227704338
chr12	103342785	104026402	0.57	683617	4	19.065549999999998	4.31145	3.0504999999999995	3.0134999999999996	6.23222228820527	3.7710899196146532	0.09012019973390674	0.02324538552066296	0.15910611987997936	3.6501165713146966	0.10428904489470558	0.11576728875978304	0.025146716129352962	0.25925097456513374	1.253643208700271
chr12	103695970	103897762	0.58	201792	4	17.85245	2.70495	29.425000000000004	9.32	5.676482721104163	3.850481286343383	0.14793031383802285	0.05394885970495659	0.09874548100588251	2.130476202848986	1.4451481935409205	0.15652098283435834	0.10258927724398749	0.08801936091859482	3.49650756146648
chr12	103695970	104026402	0.64	330432	4	19.26225	4.114749999999999	10.071000000000002	10.034	9.765138107633735	0.23817410018618812	0.12878223830197752	0.05394885970495659	0.15910611987997936	3.6650150062996545	0.08939060990974768	0.12985271631282347	0.10258927724398749	0.25925097456513374	1.6276006408621233
chr12	104749643	104775811	0.52	26168	1	10.1967	10.1967	8.63	7.1290000000000004	5.279525887460515	3.5329158194284656	0.6067820752730781	2.291972094814967	1.1734227217425777	1.9814918529994063	1.325960713661257	0.22773517250012143	0.8897984616975684	0.44040461450899493	0.0
chr12	106530053	106617946	0.52	87893	3	21.38525	1.696749999999998	12.957999999999998	11.094999999999999	4.882569053816867	1.1511748175665784	0.20594622568521198	0.12274070220262594	2.0514045361191675	1.8325075031498272	0.43205461456378036	0.4285124371903756	0.21325649515995315	1.2429515528932615	2.6390573296152597
chr12	107528487	108001377	0.52	472890	4	20.877049999999997	3.23775	3.2864999999999993	2.721499999999999	6.510092071755823	0.4763482003723776	0.19743332968129151	4.789431172617213	1.866500147258267	2.443343337533103	0.17878121981949535	0.12349989456540664	1.797551342930768	0.7005278341751685	0.0
chr12	107711951	108001377	0.55	289426	4	19.73775	4.37705	3.048999999999999	2.958999999999999	10.40026904146357	3.4138287693353706	0.2227366918788512	0.15751568421738082	1.866500147258267	3.9033899660589815	1.2812654087063833	0.16431075463844214	0.05911819577164666	0.7005278341751685	0.0
chr12	107725368	108001377	0.56	276009	1	12.0574	12.0574	3.053999999999999	2.953999999999999	4.604699270266313	2.3817410018618865	0.056377537974598615	3.645008713192025	1.866500147258267	1.7282184582551214	0.8939060990974766	0.10579703042479618	1.368030998097055	0.7005278341751685	0.0
chr12	107725368	108016009	0.52	290641	1	7.92625	7.92625	0.07600000000000001	0.02400000000000001	2.421436685226251	0.19847841682182388	0.14750616063636565	3.645008713192025	0.15249523751085756	0.9088045340824347	0.07449217492478971	0.1357380955892962	1.368030998097055	0.09465613243989238	0.0
chr12	107725368	108070153	0.53	344785	1	10.40985	10.40985	0.09500000000000003	0.0049999999999999975	2.8977848855986283	0.674826617194201	0.14828963027191389	3.645008713192025	0.18284035671678658	1.08758575390193	0.253273394744285	0.12928670758586994	1.368030998097055	0.7134769191521321	0.0
chr12	107954163	108001377	0.64	47214	4	18.7459	5.368899999999999	3.0364999999999993	2.971499999999999	4.088655386529572	2.897784885598629	0.17487825941008753	0.031923799641789014	1.866500147258267	1.5345388034506682	1.08758575390193	0.44429610833271455	0.03594456221375811	0.7005278341751685	0.0
chr12	107954163	108016009	0.56	61846	4	14.61475	1.2377499999999992	0.058499999999999996	0.006500000000000002	1.9053928014895092	0.7145223005585659	0.5750951119631155	0.031923799641789014	0.15249523751085756	0.7151248792779813	0.26817182972924297	0.5049173710259652	0.03594456221375811	0.09465613243989238	0.0
chr12	107954163	108587718	0.51	633555	4	16.04095	2.663949999999999	0.11150000000000002	0.046500000000000014	1.74661006803205	0.5557395671011067	0.18295395888903906	0.031923799641789014	0.47744974514152516	0.6555311393381495	0.2085780897894112	0.4402122987245191	0.03594456221375811	0.23807288878216265	1.6616211851305651
chr12	108001377	108016009	0.51	14632	3	19.983649999999997	4.13115	3.029999999999999	2.9779999999999993	4.803177687088137	2.183262585040062	1.866500147258267	0.17487825941008753	0.15249523751085756	1.8027106331799112	0.8194139241726869	0.7005278341751685	0.44429610833271455	0.09465613243989238	0.0
chr12	108070153	108587718	0.7	517565	4	19.7623	1.0574000000000012	0.12400000000000003	0.034	2.937480568962993	0.6351309338298363	0.13928175396266446	0.15249523751085756	0.47744974514152516	1.102484188886888	0.2383749597593271	0.46863006879351454	0.09465613243989238	0.23807288878216265	1.9385580493189927
chr12	108070153	108888974	0.68	818821	4	20.983600000000003	0.16389999999999993	0.7124999999999997	0.6224999999999996	3.135958985784817	0.43665251700801244	0.15901136076763597	0.15249523751085756	3.145250580207179	1.1769763638116775	0.16388278483453733	0.3496348123349937	0.09465613243989238	1.180463650178246	1.6616211851305651
chr12	108070153	108892003	0.51	821850	4	17.22135	3.598350000000001	0.07900000000000001	0.01100000000000001	2.58021941868371	0.9923920841091193	0.16924459999845975	0.15249523751085756	7.04082457227265	0.9683982740222663	0.3724608746239486	0.35240685782999626	0.09465613243989238	2.6425358688916227	1.6616211851305651
chr12	108306364	108587718	0.59	281354	4	18.573749999999997	0.13114999999999988	0.09850000000000002	0.059500000000000004	8.494876239974062	6.1925266048409044	0.10271209042436771	0.18284035671678658	0.47744974514152516	3.188265086781	2.3241558576534396	0.263068678622913	0.7134769191521321	0.23807288878216265	0.0
chr12	108587718	108851096	0.55	263378	3	16.59835	2.1065499999999995	0.2655	0.10749999999999998	1.8260014347607796	0.47634820037237724	0.19532992748147812	0.10271209042436771	0.17606195694633514	0.6853280093080654	0.1787812198194953	0.11358601496630527	0.263068678622913	0.3650073305359568	0.0
chr12	108587718	108888974	0.52	301256	3	19.9262	1.2213000000000012	0.7464999999999997	0.5884999999999996	2.5008280519549806	0.19847841682182388	0.19290729627104533	0.10271209042436771	3.145250580207179	0.9386014040523505	0.07449217492478977	0.14519812091987055	0.263068678622913	1.180463650178246	0.0
chr12	108587718	108892003	0.53	304285	3	16.16395	2.5409499999999996	0.11300000000000002	0.04500000000000001	1.9450884848538736	0.35726115027928296	0.22020905900405127	0.10271209042436771	7.04082457227265	0.7300233142629392	0.1340859148646215	0.1547202607833679	0.263068678622913	2.6425358688916227	0.0
chr12	108634277	108851096	0.53	216819	4	16.5	2.0081999999999995	16.7855	16.412499999999998	5.7558740878328924	4.40622085344449	0.13621310135683398	0.47744974514152516	0.17606195694633514	2.1602730728189017	1.6537262833303317	0.08740382208600955	0.23807288878216265	0.3650073305359568	0.0
chr12	108634277	108888974	0.6	254697	4	19.827849999999998	1.319650000000001	17.2665	15.931500000000002	6.4307007050270935	3.7313942362502894	0.14213933901184808	0.47744974514152516	3.145250580207179	2.413546467563187	1.4004528885860466	0.1286884296513405	0.23807288878216265	1.180463650178246	0.0
chr12	108634277	108892003	0.61	257726	4	16.0656	2.4425999999999997	16.633	16.565	5.874961137925987	4.287133803351396	0.1749699149558771	0.47744974514152516	7.04082457227265	2.204968377773776	1.609030978375458	0.1401248085313009	0.23807288878216265	2.6425358688916227	0.0
chr12	108851096	108888974	0.6	37878	3	17.81965	3.3278500000000006	0.8539999999999996	0.48099999999999965	2.0244798515826035	0.6748266171942011	0.17606195694633514	0.13621310135683398	3.145250580207179	0.7598201842328551	0.25327339474428506	0.3650073305359568	0.08740382208600955	1.180463650178246	0.0
chr12	109784894	109831624	0.7	46730	4	17.10655	1.6311499999999999	0.3420000000000001	0.06800000000000009	2.9771762523273577	1.6275230179389555	0.1766895386216108	2.936086991441693	0.6113619232968118	1.1173826238718458	0.6108358343832757	1.2472218630677396	1.3670706522442986	0.26769640786203347	0.0
chr12	109784894	109865907	0.51	81013	3	19.4672	3.9917999999999996	0.2205000000000001	0.18950000000000009	2.858089202234263	1.508435967845861	0.36063376194157076	2.936086991441693	1.409247262848899	1.0726873189169719	0.5661405294284019	0.8327072644129901	1.3670706522442986	0.5289133967178963	0.0
chr12	110035685	110283134	0.51	247449	4	19.459	3.1967	15.543000000000001	14.973	13.178966876969104	1.349653234388402	0.26437159246743025	1.1738970290341186	2.4559870304484126	4.946280415006037	0.5065467894885707	0.46143490466608345	1.3256993029473656	0.9217718400556155	1.1337324605540517
chr12	110243232	110283134	0.6	39902	4	18.0246	1.7622999999999998	0.7104999999999999	0.1405	10.439964724827934	4.088655386529571	0.692401273660415	0.1820806398689225	2.4559870304484126	3.9182884010439394	1.5345388034506686	0.46597280490269943	0.4605624695297459	0.9217718400556155	0.693147180559945
chr12	111374984	111471114	0.55	96130	4	18.54915	4.172149999999999	0.04750000000000001	0.003499999999999996	5.358917254189245	3.4535244526997357	0.3501710131382641	1.152431339478655	0.4036809376338866	2.011288722969322	1.296163843691341	1.2063811289182633	0.4325262076547071	0.15150801533761588	0.0
chr12	111374984	111736726	0.71	361742	4	21.87705	0.8442499999999988	0.07450000000000001	0.0305	5.835265454561622	2.977176252327358	0.2914556092899161	1.152431339478655	2.130935501106638	2.190069942788818	1.1173826238718456	0.406251313620274	0.4325262076547071	0.7997747193055297	1.38629436111989
chr12	111374984	111751664	0.52	376680	4	23.4426	0.7213000000000012	0.15350000000000003	0.1095	8.73305034016025	0.07939136672873026	0.3566162060768036	1.152431339478655	0.47302178908141757	3.2776556966907475	0.029796869969915818	0.4189344360217547	0.4325262076547071	0.9492275989839628	1.38629436111989
chr12	111706687	111736726	0.71	30039	4	17.42625	3.6065500000000013	0.07950000000000002	0.0255	2.262653951768792	0.5954352504654716	0.2854378510171041	0.24555734854087435	2.130935501106638	0.8492107941426028	0.22347652477436925	0.10712946358903146	0.11224817928056108	0.7997747193055297	0.0
chr12	111706687	111742389	0.57	35702	3	17.3197	3.500000000000001	0.11000000000000003	0.05600000000000001	2.5802194186837104	0.9130007173803898	0.5781680395907703	0.24555734854087435	1.8146598109423895	0.9683982740222663	0.34266400465403274	0.2169958599568128	0.11224817928056108	0.6810713135980774	0.0
chr12	111706687	111751664	0.54	44977	4	18.9918	5.172100000000001	0.1585	0.1045	5.160438837367421	3.4932201360641	0.8331530581399459	0.24555734854087435	0.47302178908141757	1.9367965480445326	1.311062278676299	0.31269588069013715	0.11224817928056108	0.9492275989839628	0.0
chr12	111706687	112972959	0.74	1266272	1	6.90985	6.90985	0.05150000000000001	0.0025000000000000022	1.230566184295308	0.4366525170080125	0.7960002211120125	0.24555734854087435	0.0069535949663048595	0.46185148453369623	0.1638827848345374	0.6855102347391316	0.11224817928056108	0.22411633286436952	4.700194282886642
chr12	112825420	112972959	0.55	147539	1	6.9508	6.9508	3.214000000000001	3.1650000000000005	1.4290446011171318	0.6351309338298364	0.9707401133166695	0.39698228122577756	0.0069535949663048595	0.5363436594584859	0.2383749597593271	0.7028182886918529	0.6949865070872746	0.22411633286436952	6.1050721724501145
chr12	112856739	112972959	0.51	116220	1	9.0164	9.0164	17.191	17.142	17.585187730413594	16.7912740631263	0.7322968949681472	1.8555662838989122	0.0069535949663048595	6.600006698336369	6.30203799863721	0.2748429238319552	2.2909691525130897	0.22411633286436952	0.0
chr12	112972959	113338313	0.73	365354	1	8.0328	8.0328	0.025500000000000005	0.023500000000000004	1.3496532343884022	0.5557395671011067	0.0069535949663048595	0.7322968949681472	0.09973897807475635	0.50654678948857	0.20857808978941123	0.22411633286436952	0.2748429238319552	0.12779076740224934	0.693147180559945
chr12	112972959	113515701	0.88	542742	1	8.58195	8.58195	8.389999999999999	8.341	1.190870500930943	0.3969568336436477	0.15856565648861307	0.7322968949681472	2.031073145847723	0.44695304954873827	0.14898434984957942	0.22399451208356239	0.2748429238319552	0.7622947547055167	0.895467362895641
chr12	113338313	113515701	0.51	177388	4	16.61475	0.5491500000000009	8.366499999999998	8.364499999999998	1.7466100680320498	0.15878273345745908	0.4708307089466226	0.0069535949663048595	2.031073145847723	0.6555311393381495	0.0595937399398318	0.22374360610598215	0.22411633286436952	0.7622947547055167	0.946047408479565
chr12	113338313	113573598	0.58	235285	4	15.5902	0.4753999999999996	9.3805	9.378499999999999	2.1435669016756975	0.2381741001861888	0.5776739691845421	0.0069535949663048595	0.19695509227997096	0.804515489187729	0.08939060990974768	0.39208240825747326	0.22411633286436952	1.6847701758321307	0.946047408479565
chr12	113338313	113612295	0.54	273982	4	16.86065	0.7950499999999998	0.0295	0.027499999999999997	2.937480568962993	1.032087767473484	0.523901537493496	0.0069535949663048595	0.13310316347890594	1.102484188886888	0.3873593096089066	0.5746606015031482	0.22411633286436952	1.826453432278033	0.756837926783652
chr12	113430648	113486647	0.53	55999	3	18.672150000000002	0.06555	6.3134999999999994	6.1325	4.366525170080125	1.3496532343884025	0.277874745599582	0.09973897807475635	3.14459692177364	1.638827848345374	0.5065467894885702	0.10429090723233475	0.12779076740224934	1.1802183215467907	0.0
chr12	113430648	113515701	0.66	85053	4	17.9508	0.7868999999999993	8.456	8.275	2.3023496351331567	0.7145223005585658	0.8736942760171993	0.09973897807475635	2.031073145847723	0.8641092291275607	0.268171829729243	0.32791165851693965	0.12779076740224934	0.7622947547055167	2.3978952727983702
chr12	113430648	113573598	0.56	142950	4	16.92625	1.8114499999999998	9.47	9.289000000000001	2.6993064687768045	0.31756546691491794	0.88638419936378	0.09973897807475635	0.19695509227997096	1.0130935789771403	0.11918747987966355	0.5627950256647283	0.12779076740224934	1.6847701758321307	2.3978952727983702
chr12	113430648	113612295	0.56	181647	4	18.1967	0.5410000000000004	0.11900000000000001	0.06200000000000001	3.4932201360640995	0.47634820037237735	0.7395123096170616	0.09973897807475635	0.13310316347890594	1.311062278676299	0.17878121981949535	0.8018139601146667	0.12779076740224934	1.826453432278033	1.1989476363991851
chr12	113503148	113515701	0.58	12553	4	15.6967	1.467200000000001	9.328999999999999	7.401999999999999	3.2153503525135467	1.627523017938956	1.2648986971836143	2.0608743196016803	2.031073145847723	1.2067732337815933	0.6108358343832757	0.4747370344924064	0.7734796194570162	0.7622947547055167	0.0
chr12	113503148	113573598	0.56	70450	4	14.67215	0.44265000000000043	10.343	8.416	3.6123071861571945	1.230566184295308	0.9691494022243777	2.0608743196016803	0.19695509227997096	1.3557575836311728	0.46185148453369623	0.8306749839732406	0.7734796194570162	1.6847701758321307	0.0
chr12	113503148	113612295	0.63	109147	4	15.942599999999999	1.7130999999999998	0.9919999999999997	0.9349999999999996	4.4062208534444895	0.43665251700801266	0.6953754715444808	2.0608743196016803	0.13310316347890594	1.653726283330332	0.16388278483453733	1.1334860703005192	0.7734796194570162	1.826453432278033	0.0
chr12	113531180	113612295	0.59	81115	4	15.6475	2.0081999999999995	0.2125	0.1555	7.542179839229307	3.57261150279283	0.352350268413273	2.031073145847723	0.13310316347890594	2.8307026471420094	1.340859148646215	1.306264804450729	0.7622947547055167	1.826453432278033	0.0
chr12	113748289	113863155	0.59	114866	4	15.09835	1.7213500000000002	0.16450000000000004	0.03749999999999999	5.874961137925986	1.5084359678458616	0.16864427665114143	0.13310316347890594	0.6929261036611275	2.204968377773776	0.566140529428402	1.219205760265045	1.826453432278033	0.33712314496429807	2.53028404122953
chr12	113900277	114350578	0.58	450301	4	18.87705	2.1393500000000003	0.257	0.11299999999999999	3.8901769697077473	0.0	0.16854980689064747	0.6929261036611275	0.6370122035149833	1.4600466285258786	0.0	0.24245056433312787	0.33712314496429807	0.23908103084106333	2.99448070844493
chr12	114162841	114350578	0.61	187737	4	15.5328	1.2049000000000003	18.641499999999997	18.271499999999996	5.279525887460514	1.3893489177527671	0.18099524845872814	0.1494053007552373	0.6370122035149833	1.9814918529994066	0.5214452244735279	0.24696213145618137	0.2182166093285379	0.23908103084106333	4.89034912822175
chr12	114418400	114946411	0.55	528011	4	20.7131	0.7131000000000007	0.03900000000000001	0.035	3.135958985784817	0.43665251700801244	0.08540408495640883	9.671710698168432	0.015430144113175984	1.1769763638116775	0.16388278483453733	0.21715145261033642	3.62995018141793	0.1842252057711765	0.277258872223978
chr12	114861520	114946411	0.57	84891	4	17.680300000000003	3.7459000000000007	0.046000000000000006	0.028000000000000004	5.31922157082488	2.6199151020480747	0.3479001121801768	0.03511623911994717	0.015430144113175984	1.9963902879843647	0.9832967090072243	0.23306500877624425	0.21410280281687172	0.1842252057711765	0.0
chr12	116037196	116333192	0.54	295996	1	6.43445	6.43445	16.8575	16.8185	2.7786978355055343	0.6351309338298365	0.021457416107982415	0.015430144113175984	0.6563680879648778	1.042890448947056	0.23837495975932715	0.11234377115375252	0.1842252057711765	0.24634560879041248	0.0
chr12	116333192	116354964	0.53	21772	4	17.37705	4.5081500000000005	3.1830000000000003	3.144	6.430700705027093	4.287133803351395	0.6563680879648778	0.021457416107982415	6.269487216991859	2.413546467563187	1.6090309783754582	0.24634560879041248	0.11234377115375252	2.353040425932792	0.0
chr12	116360941	116632964	0.71	272023	4	15.418	0.22130000000000027	0.21800000000000008	0.13700000000000007	1.1114791342022137	0.0793913667287296	0.04552943394375405	6.269487216991859	0.5402676522109167	0.41715617957882245	0.0297968699699159	0.09902240050585415	2.353040425932792	0.20277122872674894	5.0369526024136295
chr12	116436118	116632964	0.71	196846	4	18.59835	2.9590500000000004	0.07200000000000001	0.009000000000000008	1.5481316512102261	0.516043883736742	0.03065210302156734	0.08448474052301054	0.5402676522109167	0.5810389644133598	0.19367965480445326	0.05752116166225393	0.20769064825991893	0.20277122872674894	0.0
chr12	116436118	117037218	0.64	601100	4	20.172150000000002	1.385250000000001	7.906	7.843	2.5405237353193453	0.47634820037237713	0.27524805899629406	0.08448474052301054	0.2820251680147341	0.9534998390373084	0.17878121981949535	0.28096599399348404	0.20769064825991893	0.14433903846175206	4.753590191106361
chr12	116436118	117125797	0.53	689679	4	20.5328	1.0246000000000013	0.0585	0.004499999999999997	2.1435669016756975	0.0793913667287296	0.2928487556644293	0.08448474052301054	1.7473428247004728	0.804515489187729	0.02979686996991593	0.26821023805746996	0.20769064825991893	0.6558061548224299	2.3767950955531805
chr12	117037218	117125797	0.54	88579	3	19.14755	0.3606499999999997	7.9014999999999995	7.847499999999999	2.6199151020480747	0.39695683364364753	0.4122876606782148	0.4819311349996621	1.7473428247004728	0.9832967090072243	0.14898434984957942	0.18164925979921404	0.41779943785967344	0.6558061548224299	0.0
chr12	117141185	117424936	0.68	283751	4	18.53275	1.8442499999999988	11.3825	3.3754999999999997	4.8428733704525015	2.937480568962993	0.4935537527955105	0.5534768236163224	0.7162945119804486	1.8176090681648693	1.102484188886888	0.8556265758177932	0.20772884539207304	0.2688369694726797	3.043784774690064
chr12	117197777	117301171	0.53	103394	3	18.7705	0.5082000000000004	0.19050000000000006	0.13350000000000006	4.48561222017322	2.342045318497522	0.082928096472743	0.4994226490568935	1.0123306692476735	1.6835231533002477	0.8790076641125188	0.8115363157947573	1.9186421079017086	0.6224085082428636	0.0
chr12	117197777	117424936	0.58	227159	4	17.4754	0.7868999999999993	4.1655	3.8415	7.304005739043118	0.4763482003723767	0.4920916378133871	0.4994226490568935	0.7162945119804486	2.741312037232262	0.17878121981949535	0.5907980856778784	1.9186421079017086	0.2688369694726797	2.178354413344797
chr12	117301171	117424936	0.72	123765	4	17.983600000000003	1.2950999999999997	4.032	3.9749999999999996	4.961960420545596	2.8183935188698985	0.8339092372427456	0.082928096472743	0.7162945119804486	1.862304373119743	1.0577888839320142	0.4063920858822609	0.8115363157947573	0.2688369694726797	2.178354413344797
chr12	117463507	118025480	0.53	561973	4	19.7131	1.7787000000000006	2.3735	2.1645	2.65961078541244	0.19847841682182388	0.392172638256559	0.7162945119804486	0.07505984139019936	0.9981951439921823	0.07449217492478977	0.3783641991791773	0.2688369694726797	0.07114416171072663	2.8159621329073774
chr12	117674486	118025480	0.52	350994	4	21.09015	3.1557499999999994	9.091000000000003	8.882000000000003	3.7313942362502885	1.2702618676596726	0.1022379236151779	1.3065318167769047	0.07505984139019936	1.4004528885860468	0.4767499195186542	0.15925892768412625	1.0321105461235678	0.07114416171072663	0.0
chr12	117674486	118292302	0.58	617816	4	20.4836	3.7622999999999998	9.089000000000002	8.884000000000004	4.4062208534444895	0.5954352504654716	0.15060581436231987	1.3065318167769047	2.110169698043977	1.653726283330332	0.2234765247743692	0.14256598668709028	1.0321105461235678	0.7919809759909296	0.0
chr12	117804929	118025480	0.71	220551	4	17.7787	0.1556999999999995	0.14300000000000002	0.06600000000000002	3.691698552885924	1.230566184295308	0.08639239003629587	0.13146382108204796	0.07505984139019936	1.3855544536010889	0.4618514845336963	0.2091378171644191	0.07583818855754677	0.07114416171072663	0.0
chr12	117804929	118275099	0.56	470170	4	20.66395	3.0409499999999987	0.0485	0.028499999999999998	6.470396388391458	1.548131651210226	0.0803758014396394	0.13146382108204796	1.8390862851544798	2.428444902548145	0.5810389644133598	0.13587529875470503	0.07583818855754677	0.6902389662775945	0.0
chr12	117804929	118287877	0.64	482948	4	19.631149999999998	2.0081499999999988	0.358	0.281	4.128351069893936	0.7939136672872955	0.12690835268927342	0.13146382108204796	3.373011738983312	1.549437238435626	0.29796869969915896	0.15054283841447685	0.07583818855754677	1.2659461139760875	0.0
chr12	117804929	118292302	0.71	487373	4	17.172150000000002	0.45085000000000086	0.14100000000000004	0.06400000000000004	4.366525170080125	0.555739567101107	0.15638066134065767	0.13146382108204796	2.110169698043977	1.638827848345374	0.20857808978941128	0.1606699063775362	0.07583818855754677	0.7919809759909296	0.0
chr12	118025480	118287877	0.52	262397	3	19.78685	1.8524499999999993	0.42400000000000004	0.215	2.8977848855986283	0.43665251700801244	0.16096299538365194	0.08639239003629587	3.373011738983312	1.08758575390193	0.16388278483453733	0.10129234714255489	0.2091378171644191	1.2659461139760875	0.0
chr12	118025480	118292302	0.54	266822	3	17.327849999999998	0.6065500000000004	0.20700000000000005	0.001999999999999974	3.135958985784817	0.674826617194201	0.2142319000857698	0.08639239003629587	2.110169698043977	1.1769763638116775	0.253273394744285	0.12060706976002414	0.2091378171644191	0.7919809759909296	0.0
chr12	119151915	119474782	0.67	322867	4	21.08195	3.1475500000000007	1.0494999999999999	0.8835	4.485612220173219	0.9130007173803898	0.24884569537758364	0.323301891008075	0.20633744601565546	2.9200932570517573	0.8939060990974765	0.23404331270680093	0.7395208692851303	0.29154558600743263	1.39915323126097
chr12	119288207	119474782	0.63	186575	4	15.83605	2.09835	0.28800000000000003	0.12200000000000001	4.088655386529572	1.3099575510240373	0.3659470742956313	0.08854142387496618	0.20633744601565546	1.5345388034506682	0.4916483545036122	0.27724703881963814	0.1749001847205464	0.29154558600743263	0.0
chr12	119417745	119474782	0.64	57037	4	18.368850000000002	0.43445	10.267	10.100999999999999	5.91465682129035	0.5160438837367418	0.9520783849510144	0.10786703935722645	0.20633744601565546	3.903389966058982	1.8772028081047012	0.6436128092805788	0.11593217793109055	0.29154558600743263	0.0
chr12	119417745	119850900	0.61	433155	4	17.60655	1.1967499999999998	10.3065	10.061499999999999	7.065831638856929	0.6351309338298368	0.3233169902447829	0.10786703935722645	0.7164192981367308	4.335444580622762	1.4451481935409207	0.45979448206512175	0.11593217793109055	0.5756385657634996	1.4013390453674082
chr12	119458555	119474782	0.56	16227	4	17.83605	0.09834999999999994	12.250499999999999	12.084499999999998	6.07343955474781	0.674826617194201	1.6830363070612537	0.6692141669856154	0.20633744601565546	2.2794605526985654	0.2532733947442849	0.6316708738307183	0.6512817449930157	0.29154558600743263	0.0
chr12	119458555	119591905	0.55	133350	4	15.7049	2.0328	12.196499999999999	12.138499999999999	9.010920123710804	2.2626539517687925	0.5810721704329962	0.6692141669856154	0.13732825843923951	3.3819447415854533	0.8492107941426033	0.34411083429824124	0.6512817449930157	0.48964450507524093	1.09861228866811
chr12	119458555	119850900	0.64	392345	4	17.07375	0.6639499999999998	12.29	12.045	7.224614372314388	0.4763482003723776	0.28814769201012086	0.6692141669856154	0.7164192981367308	2.7115151672623456	0.17878121981949557	0.4401806021374874	0.6512817449930157	0.5756385657634996	1.4013390453674082
chr12	119553274	119850900	0.64	297626	4	16.59835	0.18854999999999933	8.6235	8.3785	5.398612937553609	2.3023496351331567	0.23473890964257826	0.20633744601565546	0.7164192981367308	2.0261871579542805	0.8641092291275609	0.46933979699006695	0.29154558600743263	0.5756385657634996	1.4770207345422326
chr12	119553274	119982898	0.64	429624	4	18.10655	1.319650000000001	8.8005	8.2015	3.2550460358779114	0.1587827334574592	0.3185825657792156	0.20633744601565546	0.10964080913136974	1.2216716687665514	0.05959373993983186	0.40614693439804905	0.29154558600743263	0.1097332726112505	1.4770207345422326
chr12	119553274	120087169	0.6	533895	4	17.2705	0.4836000000000009	8.5575	8.4445	2.421436685226251	0.6748266171942011	0.27777572940234835	0.20633744601565546	0.534357412407563	0.9088045340824346	0.253273394744285	0.3482566208941367	0.29154558600743263	0.20055301969259431	1.709428053556838
chr12	119882372	119982898	0.56	100526	4	21.7377	2.3114999999999988	0.329	0.26999999999999996	7.383397105771848	3.969568336436477	0.4422653380029897	0.7164192981367308	0.10964080913136974	2.771108907202178	1.4898434984957947	0.1659893677571265	0.5756385657634996	0.1097332726112505	0.0
chr12	119882372	120087169	0.72	204797	4	20.90165	3.147549999999999	0.08600000000000002	0.02700000000000001	6.549787755120187	4.803177687088137	0.2729118208617587	0.7164192981367308	0.534357412407563	2.458241772518061	1.8027106331799116	0.13734695943593214	0.5756385657634996	0.20055301969259431	2.6390573296152597
chr12	119882372	120097272	0.54	214900	4	18.44265	5.6065499999999995	5.9845	5.9255	6.430700705027093	4.922264737181232	0.285203048462444	0.7164192981367308	13.996445605490308	2.4135464675631875	1.8474059381347854	0.14031843838787753	0.5756385657634996	5.253093465096834	2.6390573296152597
chr12	120105735	120127880	0.51	22145	1	9.85245	9.85245	0.0635	0.010500000000000002	30.406893457103415	20.87992944965587	4.603229391722228	13.996445605490308	0.12425516841226206	11.412201198477785	7.836576802087879	1.727666788953353	5.253093465096834	0.42259949180431555	0.0
chr12	121021366	121064018	0.64	42652	3	19.655749999999998	3.8524499999999993	5.681500000000001	5.5545	10.122399257913017	3.294741719242276	1.3997540040327445	0.9508529104082488	1.4676367772834256	4.931381980021079	0.10428904489470536	0.525350422427477	1.5852820931137652	0.5508279302610317	0.0
chr12	121021366	121078299	0.51	56933	3	19.40985	4.098349999999999	16.149	4.913	5.716178404468527	1.111479134202214	1.4167816309765726	0.9508529104082488	2.437561152248374	3.8586946611041077	0.9683982740222663	0.5317411675027583	1.5852820931137652	1.628444229243177	0.0
chr12	121021366	121084813	0.7	63447	3	21.90165	1.6065499999999986	8.325	2.9110000000000005	6.15283092147654	0.674826617194201	1.521583399406357	0.9508529104082488	9.864984810513675	3.441538481525285	1.3855544536010889	0.6443378819916561	1.5852820931137652	3.702489096307502	1.3540251005511053
chr12	121021366	121087002	0.91	65636	4	23.08195	0.4262499999999996	6.8245000000000005	4.4115	5.676482721104163	1.1511748175665786	1.7998408448465715	0.9508529104082488	6.657151149648856	3.26275726170579	1.5643356734205842	0.7463290607371217	1.5852820931137652	2.4985369990409954	1.3540251005511053
chr12	121064018	121084813	0.54	20795	3	18.0492	2.2459000000000007	2.7704999999999997	2.6435	9.447572640718816	3.969568336436477	1.7714640135672282	1.3997540040327445	9.864984810513675	3.5458275264199903	1.4898434984957942	0.8883894869607045	0.525350422427477	3.702489096307502	1.3540251005511053
chr12	121064018	121087002	0.68	22984	4	19.2295	3.4261999999999997	1.2699999999999996	1.1429999999999998	8.97122444034644	4.445916536808855	2.5422922864751545	1.3997540040327445	6.657151149648856	3.3670463066004954	1.6686247183152896	1.1564048039142434	0.525350422427477	2.4985369990409954	1.3540251005511053
chr12	121533549	121548219	0.55	14670	3	19.9672	3.1967000000000017	0.8969999999999997	0.41799999999999965	8.177310773059142	5.001656103909961	2.7492034286431224	0.44976543206381786	0.38599505265452294	3.2627572617057896	2.0708824629091542	1.0318207187946333	0.9119512469328046	0.7028001355047515	0.0
chr12	121740500	121880773	0.79	140273	4	18.27045	4.1065499999999995	2.6819999999999995	0.30200000000000027	6.470396388391459	4.48561222017322	0.2150714631961762	1.7520853347029968	0.9081864474743606	2.428444902548145	1.6835231533002477	1.3671387588942894	0.6575860958877988	1.3899028639898572	5.042364408755417
chr12	121740500	122062691	0.58	322191	4	17.2131	3.0492	6.795999999999999	4.416	3.57261150279283	1.587827334574591	0.2996356258931352	1.7520853347029968	0.20501321298574446	6.361631738577042	5.616709989329145	1.0258104096834084	0.6575860958877988	1.8880327873126175	3.772952568909924
chr12	121772646	121880773	0.78	108127	4	18.663899999999998	3.7131	13.675	10.691	6.748266171942012	4.207742436622667	0.2085246807084187	0.23709236626510408	0.9081864474743606	2.5327339474428507	1.5792341084055421	1.7471321280463412	0.08898461759198424	1.3899028639898572	4.55182281665261
chr12	121772646	122062691	0.54	290045	4	17.60655	2.6557500000000003	17.789	6.577	3.850481286343383	1.3099575510240375	0.3065673627753524	0.23709236626510408	0.20501321298574446	6.465920783471748	5.51242094443444	1.1296398220593187	0.08898461759198424	1.8880327873126175	3.2103288128971474
chr12	121916789	121932189	0.58	15400	3	18.516399999999997	1.5983999999999998	4.6800000000000015	3.967000000000001	2.461132368590616	0.6351309338298363	0.7011185633186505	0.9081864474743606	3.1306177125822097	0.9237029690673926	0.23837495975932704	0.2631411893447117	1.3899028639898572	1.1749716971879665	0.0
chr12	121916789	122062691	0.84	145902	4	18.59015	1.6721500000000002	5.9625	5.249499999999999	4.128351069893936	1.0320877674734843	0.23071609363121362	0.9081864474743606	0.20501321298574446	6.570209828366453	5.408131899539734	0.6077742939128298	1.3899028639898572	1.8880327873126175	1.868834809141685
chr12	121937971	122062691	0.81	124720	4	23.2623	3.0	13.709500000000002	2.4975000000000023	4.604699270266314	0.555739567101107	0.03819340926654725	3.1306177125822097	0.20501321298574446	6.748991048185949	5.2293506797202385	0.6240332293250505	1.1749716971879665	1.8880327873126175	1.868834809141685
chr12	122186611	122214030	0.51	27419	3	20.0902	3.991799999999998	1.6364999999999994	1.5174999999999994	5.358917254189244	2.342045318497522	0.6601711081421764	0.20501321298574446	8.564160833048883	2.0112887229693226	0.8790076641125188	1.3996997892429215	1.8880327873126175	3.214268720372836	0.0
chr12	122186611	122231940	0.53	45329	4	15.7459	0.3525000000000009	3.6259999999999994	3.5069999999999997	32.272590575228556	29.255718639536838	3.7831267430134314	0.20501321298574446	24.484957656952268	12.11242764277081	10.980146583914005	2.116656473849614	1.8880327873126175	9.18960246667589	0.0
chr12	122214030	122231940	0.53	17910	4	19.737699999999997	4.344299999999999	5.143499999999999	1.9895000000000003	34.61463589372608	26.91367332103931	8.564160833048883	0.6601711081421764	24.484957656952268	12.991435306883329	10.101138919801485	3.214268720372836	1.3996997892429215	9.18960246667589	0.0
chr12	122214030	122250002	0.64	35972	4	23.12295	0.9590499999999977	1.6409999999999993	1.5129999999999992	16.314925862753924	8.613963290067156	11.114614779436284	0.6601711081421764	3.545498864417869	6.123256778817715	3.2329603917358734	4.741390073051222	1.3996997892429215	1.500280230534294	5.073961408992315
chr12	122492317	122607823	0.79	115506	4	20.3525	0.48359999999999914	0.3755000000000001	0.33050000000000007	7.224614372314389	5.081047470638691	0.3381690339076319	1.0779642458318064	0.7198158821640945	3.1286713468411684	2.3241558576534396	0.8389124473375104	0.5516965873463531	0.7652561114518157	5.08759633523238
chr12	123344972	123635566	0.57	290594	4	19.5492	3.5	14.4705	12.4835	12.98048846014728	7.899440989508588	0.8283537303643846	2.248813268411303	3.112366036365103	4.871788240081248	2.964788562006631	0.8781337344279636	0.844016160780174	1.1681215465307502	4.365137920117959
chr12	123932885	124006810	0.51	73925	1	6.7049	6.7049	0.3155000000000001	0.20750000000000013	2.222958268404427	0.7939136672872953	0.17183116234828175	2.563165026385753	1.92898148941724	0.8343123591576449	0.29796869969915885	0.7368099872168582	0.9619974834746681	0.7239780971517223	4.976733742420571
chr12	124018334	124326523	0.61	308189	4	18.93445	3.4098500000000005	12.792500000000002	12.658500000000002	6.033743871383445	3.969568336436477	0.28542756015118104	1.92898148941724	0.1545283246867415	2.2645621177136075	1.4898434984957944	1.1629122129542206	0.7239780971517223	0.6819225175591181	4.427977705161808
chr12	124521754	124953847	0.54	432093	4	20.9262	1.2049000000000003	0.16200000000000003	0.13000000000000003	7.661266889322401	5.279525887460514	0.28956912971160786	0.1545283246867415	0.03733291014749426	2.875397952096883	1.9814918529994066	0.2088090347885879	0.6819225175591181	0.3066549205055145	1.0397207708399174
chr12	125721750	125815711	0.54	93961	3	21.4754	1.2950999999999997	0.10250000000000002	0.05750000000000001	6.311613654933999	4.723786320359408	1.483713881032014	0.7768177909041399	0.1454680751722033	2.368851162608313	1.7729137632099954	0.8080206115659229	0.784099094868251	0.1904379044522564	0.0
chr12	125721750	125999088	0.52	277338	1	11.38525	11.38525	0.025500000000000002	0.019500000000000003	2.0244798515826035	0.43665251700801255	0.5954252312909065	0.7768177909041399	0.6690871043769675	0.7598201842328551	0.16388278483453744	0.39838317810198426	0.784099094868251	0.2511192623221776	0.0
chr12	125721750	126257705	0.54	535955	4	21.3033	1.4672	0.7554999999999996	0.7104999999999996	3.2153503525135467	1.627523017938956	0.4692779240731315	0.7768177909041399	0.0556792386551254	1.2067732337815933	0.6108358343832757	0.3128934037198769	0.784099094868251	0.40187159622384294	0.0
chr12	125732147	126168453	0.54	436306	4	18.16395	1.3278500000000015	2.8715	2.6945	16.989752479948123	11.352965442208326	0.441805151470196	1.9548129155097398	1.34732166799541	6.376530173562	4.260952405697972	0.30404272484464007	0.7336730511011318	0.5056717147354727	0.0
chr12	125815711	126018073	0.51	202362	3	18.188499999999998	1.9917999999999996	0.11550000000000002	0.04450000000000001	9.169702857168263	1.8656971181251443	0.19459245262178598	1.4250999245260436	1.4639679416191786	3.441538481525285	0.7002264442930233	0.1961308486767672	0.8172709057853527	0.5494509566210378	0.0
chr12	125815711	126168453	0.55	352742	4	19.83605	0.34424999999999883	0.1685	0.00849999999999998	8.336093506516603	2.6993064687768045	0.21156506660677143	1.4250999245260436	1.34732166799541	3.1286713468411684	1.01309357897714	0.18347347799427716	0.8172709057853527	0.5056717147354727	0.0
chr12	126018073	126168453	0.67	150380	4	17.844250000000002	1.6475500000000007	0.124	0.05299999999999999	6.470396388391459	0.8336093506516602	0.23440462047849395	0.6690871043769675	1.34732166799541	2.4284449025481454	0.31286713468411675	0.1664408217497629	0.2511192623221776	0.5056717147354727	0.0
chr12	126018073	126257705	0.54	239632	4	18.016399999999997	1.8196999999999992	0.7684999999999996	0.6974999999999997	6.073439554747811	1.230566184295308	0.3074513767955073	0.6690871043769675	0.0556792386551254	2.2794605526985654	0.4618514845336964	0.21884594355950776	0.2511192623221776	0.40187159622384294	0.0
chr12	126034559	126168453	0.64	133894	4	18.88525	0.6065500000000004	0.2335	0.05650000000000002	3.8107856029790184	1.8260014347607796	0.0830118701511803	1.4639679416191786	1.34732166799541	1.4302497585559628	0.6853280093080656	0.11928183715383002	0.5494509566210378	0.5056717147354727	0.0
chr12	126034559	126257705	0.56	223146	4	19.0574	0.7786999999999988	0.8779999999999997	0.5879999999999996	3.4138287693353706	1.4290446011171318	0.22200807022634167	1.4639679416191786	0.0556792386551254	1.2812654087063833	0.5363436594584859	0.19442088442632866	0.5494509566210378	0.40187159622384294	0.0
chr12	126168453	126257705	0.53	89252	3	19.66395	0.17214999999999847	0.8214999999999997	0.6444999999999996	5.23983020409615	0.39695683364364776	0.43052728786699573	0.0830118701511803	0.0556792386551254	1.9665934180144489	0.14898434984957964	0.30714292533862114	0.11928183715383002	0.40187159622384294	0.0
chr12	126186602	126257705	0.75	71103	4	17.95085	1.8852499999999992	0.7354999999999996	0.7304999999999996	4.445916536808855	0.39695683364364776	0.20098232157815166	1.34732166799541	0.0556792386551254	1.6686247183152898	0.1489843498495793	0.25814483075915484	0.5056717147354727	0.40187159622384294	0.0
chr12	126554286	127102013	0.59	547727	4	19.13935	3.8442499999999997	2.2105	1.6244999999999998	1.6672187013033204	0.31756546691491816	0.013914908715396605	0.0556792386551254	0.04637702626695551	0.6257342693682337	0.11918747987966355	0.1360023787850329	0.40187159622384294	0.14016452031166718	0.49698132995759997
chr12	126554286	127232115	0.62	677829	4	24.491799999999998	1.5082000000000004	2.1965000000000003	1.6384999999999998	3.8901769697077477	1.905392801489509	0.020145663695919594	0.0556792386551254	0.20012160279477156	1.4600466285258786	0.7151248792779814	0.13680125717013913	0.40187159622384294	0.07510888932069637	1.1002095856854623
chr12	126554286	127359064	0.52	804778	4	23.368850000000002	0.385250000000001	2.4165	1.4184999999999999	3.4932201360641	1.5084359678458614	0.04853581041049201	0.0556792386551254	0.1970671006383846	1.311062278676299	0.5661405294284019	0.12706964869411358	0.40187159622384294	0.5729027845858332	1.2299781543967532
chr12	127765318	127778085	0.51	12767	4	17.172150000000002	0.057350000000001344	0.7560000000000002	0.3320000000000003	8.375789189880967	6.391005021662728	4.004702762849678	0.5238250414288665	0.13412693944102339	3.1435697818261263	2.398648032578229	1.5030300196307536	0.26941488295368177	0.6544202575496064	0.0
chr12	127765318	127865688	0.53	100370	4	17.45085	0.3360500000000002	0.2355	0.1885	13.496532343884024	1.2702618676596726	0.6264617161418132	0.5238250414288665	0.9060901844944218	5.0654678948857015	0.4767499195186544	0.7623628781781807	0.26941488295368177	0.6929133347770184	0.549306144334055
chr12	131085021	131232718	0.68	147697	1	9.36885	9.36885	1.337	1.0819999999999999	2.5802194186837104	1.5481316512102261	0.055902977987283914	0.6367403040099907	0.3461914537461059	0.9683982740222663	0.5810389644133598	0.24935463335623634	0.6049297205059893	0.879145399704171	0.3465735902799725
chr12	131232718	131303351	0.54	70633	3	20.89345	2.1557499999999994	0.18300000000000002	0.072	9.526964007447544	5.398612937553608	0.3461914537461059	0.055902977987283914	6.677082939017296	3.5756243963899066	2.0261871579542805	0.879145399704171	0.24935463335623634	2.5060177234641996	0.0
chr12	131310818	131323469	0.51	12651	1	11.32785	11.32785	0.01	0.005	20.80053808292714	16.037056079203367	3.5895867337628093	6.677082939017296	5.352390392263895	7.806779932117962	6.0189677339230085	1.3472302286611246	2.5060177234641996	2.092540714201293	0.0
chr12	131616984	133553844	0.59	1936860	2	19.9426	3.7459000000000007	1.887	1.862	3.2153503525135463	0.5160438837367418	0.8438965429670104	0.6076957248337355	0.0	1.2067732337815935	0.19367965480445326	1.0812568843207915	1.0631455193205253	0.0	3.215514256875111
chr12	131648499	133553844	0.55	1905345	1	8.09835	8.09835	1.9235	1.8255	35.249766827555916	31.51837259130563	0.8313541899087105	1.6021865536878308	0.0	13.229810266642653	11.829357378056608	1.0876312230423941	0.6958748626957986	0.0	3.215514256875111
chr12	131708813	133553844	0.61	1845031	2	15.286850000000001	0.9098499999999996	1.907	1.842	4.128351069893936	0.396956833643648	0.733572509075122	3.8225375365624994	0.0	1.549437238435626	0.14898434984957942	1.0737028825422923	1.5137051030908626	0.0	3.215514256875111
chr12	132093670	133553844	0.62	1460174	3	15.9344	0.26229999999999976	1.8835	1.8655	3.9695683364364767	0.2381741001861888	0.9164804177991562	0.03960728897204955	0.0	1.4898434984957944	0.08939060990974756	1.0717432380113483	1.0811379090412945	0.0	3.4427786088882635
chr12	132195725	133553844	0.62	1358119	1	8.09835	8.09835	13.993499999999994	10.244499999999995	19.609667581996195	15.878273345745907	0.9023400282483857	1.1046567121140165	0.0	7.359826882569225	5.959373993983178	1.0832999550367581	0.9179497250052967	0.0	3.424243275802103
chr12	132380868	133553844	0.6	1172976	2	15.1721	1.0245999999999995	1.9435	1.8054999999999999	5.478004304282338	1.7466100680320504	0.989806566409663	0.3499098278122495	0.0	7.195944097734687	5.79549120914864	1.1674108901950717	0.5510577379484615	0.0	3.663063964153461
chr12	132434474	133553844	0.62	1119370	1	8.09835	8.09835	12.040000000000001	8.291000000000002	21.87232153376499	18.1409272975147	0.9750775076932325	1.2973703923882975	0.0	8.209037676711826	6.80858478812578	1.1052342309968175	2.4657485204370198	0.0	3.5232126827690227
chr12	132628896	133553844	0.64	924948	1	8.09835	8.09835	4.084500000000001	0.3355000000000008	19.927233048911116	16.195838812660828	1.0152366248344913	0.810157654945425	0.0	7.479014362448888	6.078561473862841	1.044269879976813	1.4050760916161178	0.0	3.0890649020201675
chr12	132855564	133553844	0.78	698280	2	16.59835	0.40165000000000006	4.201	0.45199999999999974	14.608011478086237	10.876617241835948	1.1997160189631009	0.44692406491370157	0.0	5.482624074464524	4.082171185878477	1.2176827081708195	0.5100493033126584	0.0	3.5643056561771163
chr12	133000342	133051011	0.64	50669	1	7.65575	7.65575	0.09550000000000002	0.02750000000000001	6.470396388391458	2.5802194186837104	0.20682587791731236	0.8247428170026471	3.8547461118288107	3.3223510016456217	0.07449217492478977	0.8962172104077802	0.4223236760990441	1.9084772088169268	0.0
chr12	133000342	133553844	0.87	553502	1	8.09835	8.09835	1.9360000000000002	1.813	6.391005021662728	2.6596107854124402	1.2977967309269793	0.8247428170026471	0.0	2.398648032578229	0.9981951439921822	1.4257225886866758	0.4223236760990441	0.0	3.803568862478547
chr12	133051011	133553844	0.72	502833	3	15.754100000000001	0.44259999999999966	1.9085	1.8405	3.810785602979018	0.0793913667287296	1.4077306496458122	0.20682587791731236	0.0	2.324155857653439	0.9237029690673925	1.4790792856656196	0.8962172104077802	0.0	3.803568862478547
chr12	133066499	133553844	0.82	487345	1	8.09835	8.09835	2.082	1.667	26.318238070573845	22.586843834323556	1.3319184856192077	3.8547461118288107	0.0	9.877662395027116	8.477209506441069	1.4661665593749458	1.9084772088169268	0.0	3.791909156092567
chr12	133137506	133553844	0.88	416338	2	19.10655	2.9098500000000005	1.9225	1.8265	5.438308620917973	1.7069143846676853	1.1776995636157008	2.236156061479278	0.0	3.0690776069013364	1.6686247183152896	1.5533323065083045	0.9550843726890104	0.0	3.791909156092567
chr12	133263938	133553844	0.93	289906	1	8.09835	8.09835	7.505999999999999	3.756999999999999	33.50315675952387	29.77176252327358	1.3539247794348475	0.7736187342586908	0.0	12.574279127304504	11.173826238718458	1.9647643247980797	0.6099270713280049	0.0	4.378553933623505
chr12	133449028	133553844	0.9	104816	1	8.09835	8.09835	5.5345	1.7855	3.2550460358779114	0.4763482003723769	2.0511355241699705	0.9590960938215962	0.0	1.2216716687665514	0.17878121981949535	2.784786084426958	1.5003880713145825	0.0	3.074089647613819
chr12	133481307	133553844	0.93	72537	3	15.31145	0.8852500000000001	3.694000000000001	0.05499999999999927	9.804833790998098	6.073439554747811	2.6574332880785714	0.6886701162998938	0.0	3.6799134412846124	2.2794605526985654	2.7883859734451253	2.776696454955451	0.0	2.2386684072391025
chr12	133532543	133553844	0.9	21301	1	8.09835	8.09835	1.881	1.868	18.53788413115835	14.806489894908061	5.859031430334859	1.3263917932663065	0.0	6.9575691379753595	5.5571162493893125	2.8424599680235243	2.765905097527519	0.0	0.0
chr11	407140	518761	0.52	111621	4	19.95085	1.3770500000000006	24.133499999999998	12.8915	23.301366134882123	2.3420453184975205	1.6700345730557598	0.1694204383057333	6.640708391495942	8.745381336170313	0.8790076641125188	2.353403084139888	1.5331958866566664	2.4923657647265234	3.953115892512957
chr11	448201	518761	0.52	70560	3	19.7295	1.5983999999999998	5.6339999999999995	5.608	26.19915102048075	0.5557395671011083	1.1656668924456322	2.5444835394902237	6.640708391495942	11.471794938417617	1.8474059381347852	3.126644348884031	1.0275533444728793	2.4923657647265234	4.25498357316225
chr11	777148	797874	0.53	20726	4	17.26225	2.6229500000000003	2.0814999999999997	2.0524999999999998	31.75654669149182	13.814097810798941	7.385243416626004	4.3849109313273775	2.5203608485310967	11.918747987966356	5.184655374765364	3.519383271560074	1.6457283232931625	7.416465138946201	0.0
chr11	1568334	1853675	0.62	285341	4	22.68855	3.6557499999999994	0.24850000000000005	0.23250000000000004	6.668874805213282	1.7466100680320498	0.9983010637191346	0.6556476622135654	0.6602060681489553	2.5029370774729345	0.6555311393381493	0.6219581397023878	0.2460752212996897	0.24778606511714163	1.329782050973362
chr11	1674076	1853675	0.53	179599	4	25.98365	0.3606499999999997	0.10300000000000001	0.08700000000000001	14.171358961078223	5.7558740878328924	0.7726997869799901	0.6016422266466275	0.6602060681489553	5.318741289629987	2.1602730728189026	0.5959407175537607	0.42567501998778956	0.24778606511714163	1.1908101878275494
chr11	1715084	1853675	0.57	138591	4	24.22135	2.1229499999999994	0.275	0.259	13.218662560333467	4.803177687088136	0.3505820467272946	2.1992926405539595	0.6602060681489553	4.961178849990995	1.8027106331799114	0.4901967915045582	0.953313826583341	0.24778606511714163	2.181303948521597
chr11	1715084	2173026	0.6	457942	4	20.20495	1.8934500000000014	0.556	0.021999999999999964	14.925576945001154	3.096263302420451	0.2711437203046085	2.1992926405539595	2.684758569697913	5.601811554344186	1.16207792882672	0.21393999340764427	0.953313826583341	1.0076335160628647	2.0338439358459057
chr11	1903700	2173026	0.78	269326	4	19.7787	1.4672	0.2925	0.2855	8.772746023524615	3.0565676190560875	0.15918009413689713	0.6602060681489553	2.684758569697913	3.2925541316757054	1.1471794938417612	0.06593843335611813	0.24778606511714163	1.0076335160628647	2.5378114161535654
chr11	2449498	2552760	0.6	103262	4	23.4754	1.0328	0.263	0.22100000000000003	13.814097810798941	8.097919406330416	0.43977321540192227	8.109364902363495	31.87548506861351	5.184655374765365	3.0392807369314205	0.1650540336502478	3.0435764175714106	11.963387493539264	0.693147180559945
chr11	2465809	2552760	0.52	86951	4	18.9262	3.516399999999999	0.386	0.098	14.05227191098513	7.859745306144226	0.26661313940942627	1.3628583584111504	31.87548506861351	5.274045984675112	2.949890127021673	0.1000642434384359	0.5115028871054165	11.963387493539264	0.0
chr11	2813087	3113067	0.54	299980	4	22.5656	3.7131000000000007	0.24650000000000005	0.21250000000000005	15.362229462009166	3.2947417192422765	0.4605006270684359	0.29795672630940384	0.7970997491333955	5.765694339178724	1.2365701037515096	0.8220511229782782	0.5278465721797356	0.2991644879868972	2.4067581183681876
chr11	4647568	5402124	0.57	754556	4	20.2459	1.9507999999999992	0.6285000000000003	0.3925000000000003	4.803177687088137	2.8183935188698985	0.1906513983222689	0.15918068517038506	0.06828483785208751	1.8027106331799112	1.057788883932014	0.10204028859655567	0.24521826003949918	0.05752154067501932	0.0
chr11	4744228	5145357	0.53	401129	3	17.41805	2.6803500000000007	19.194499999999998	18.833499999999997	2.8183935188698985	0.9923920841091192	0.03166716611513185	0.46961823821838156	1.0484270403560925	1.057788883932014	0.37246087462394856	0.04219246711883764	0.23315669096161476	0.39349170421989227	0.0
chr11	4744228	5402124	0.62	657896	4	16.5164	1.7787000000000006	19.131999999999998	18.896	2.8977848855986283	0.9130007173803897	0.08592034776143256	0.46961823821838156	0.06828483785208751	1.08758575390193	0.3426640046540327	0.059784325121735	0.23315669096161476	0.05752154067501932	0.0
chr11	5145357	5402124	0.61	256767	4	19.19675	0.9016500000000001	0.2985	0.062499999999999986	1.905392801489509	0.07939136672872948	0.17067627239582467	0.03166716611513185	0.06828483785208751	0.7151248792779814	0.029796869969915873	0.08726684588508939	0.04219246711883764	0.05752154067501932	0.0
chr11	5145357	6374835	0.63	1229478	4	19.262300000000003	0.8361000000000001	5.316000000000001	4.955000000000001	2.262653951768792	0.43665251700801244	0.20740921751562802	0.03166716611513185	0.7108057400579579	0.8492107941426028	0.1638827848345374	0.2824876218763895	0.04219246711883764	0.26677694418267806	2.0888960475459615
chr11	5315727	5402124	0.74	86397	4	16.7377	1.5574000000000003	0.21300000000000008	0.02299999999999995	2.262653951768792	0.2778697835505536	0.09924265433640972	0.09117340960881788	0.06828483785208751	0.8492107941426028	0.10428904489470558	0.05931990271451014	0.061275636801920864	0.05752154067501932	0.0
chr11	5315727	6374835	0.59	1059108	4	16.803250000000002	1.6229500000000003	5.2305	5.040500000000001	2.619915102048075	0.07939136672872937	0.2074909292585113	0.09117340960881788	0.7108057400579579	0.9832967090072243	0.02979686996991593	0.31161140486785893	0.061275636801920864	0.26677694418267806	2.1988379447852227
chr11	6291275	6341085	0.51	49810	1	8.33605	8.33605	2.2399999999999998	2.1449999999999996	15.243142411916072	6.113135238112174	1.1539720841517807	3.0091108132476534	1.7030918373807464	6.88307696305057	1.1322810588568029	0.619746181265466	1.1293681834924496	0.639198040243529	0.0
chr11	6374835	6411470	0.52	36635	1	9.2131	9.2131	5.210000000000001	5.061000000000001	9.646051057540639	6.946744588763835	0.7108057400579579	1.7030918373807464	3.4414544640929523	3.6203197013447803	2.6072261223676403	0.26677694418267806	0.639198040243529	1.5075982715282552	0.0
chr11	6464705	6592302	0.53	127597	3	15.90165	2.95085	7.3445	7.3225	9.090311490439532	6.23222228820527	0.9731270920455263	3.3391160477665927	4.811157078401888	3.4117416115553696	2.3390542926383975	1.3740509800621103	1.253224510288674	1.9768105798789612	5.0638996823546405
chr11	6732991	6776670	0.55	43679	3	16.2541	0.05739999999999945	0.5005000000000002	0.48450000000000015	1.3496532343884022	0.4763482003723773	0.07997481938835825	1.047706871224769	0.16680318668384042	0.5065467894885701	0.17878121981949535	0.030015849233643147	0.39322141304282127	0.06260394636067419	0.0
chr11	6732991	7593062	0.63	860071	4	15.180299999999999	1.0164	8.896999999999998	7.911999999999999	1.071783450837849	0.19847841682182393	0.570462957573908	1.047706871224769	0.4216019474856391	0.4022577445938645	0.07449217492478971	0.37360804602826153	0.39322141304282127	0.15823406153489109	2.9122540254188163
chr11	7593062	7687008	0.53	93946	3	16.0	1.8360999999999992	8.765999999999998	8.042999999999997	2.1435669016756975	0.8733050340160248	0.2670435344376401	2.060658204563317	0.6484292281702776	0.804515489187729	0.3277655696690748	0.12433071155990706	0.8144276065375725	1.8644312478147753	0.0
chr11	8054811	8112534	0.71	57723	4	20.10655	0.2868499999999994	2.957	2.001	6.907048905399471	3.9695683364364776	1.0562959244610344	3.0784898337707913	0.48921454284931426	2.5923276873826824	1.4898434984957944	0.7536585097115048	2.839516496029549	0.1836101672173106	0.0
chr11	8054811	8230791	0.62	175980	4	19.37705	0.44265000000000043	0.557	0.399	6.787961855306376	4.088655386529572	1.068296149639911	3.0784898337707913	1.0831810297987219	2.5476323824278087	1.5345388034506682	0.6034551913443587	2.839516496029549	0.406535441178046	2.84172045368847
chr11	8214307	8230791	0.7	16484	4	20.204900000000002	1.2705000000000002	13.281000000000002	13.123000000000001	3.2153503525135463	0.5160438837367418	0.8091330751290078	3.1787136823162645	1.0831810297987219	1.2067732337815935	0.19367965480445326	1.2147231630540813	1.1930228961443896	0.406535441178046	0.0
chr11	8214307	8247209	0.58	32902	3	22.4508	0.9754000000000005	16.048000000000002	10.356000000000002	8.058223722966048	4.32682948671576	0.9458821882457595	3.1787136823162645	1.8590352231521778	3.0243823019464626	1.6239294133604156	0.8114398970592863	1.1930228961443896	0.6977261268600086	0.0
chr11	8214307	8305232	0.59	90925	4	18.62295	2.85245	27.643	1.2389999999999972	4.207742436622666	0.47634820037237735	1.4738809682496066	3.1787136823162645	0.4070992193675461	1.5792341084055421	0.17878121981949535	0.8205813847090392	1.1930228961443896	0.1527909520161897	1.09861228866811
chr11	8247209	8284790	0.54	37581	1	11.7131	11.7131	4.725499999999999	0.9665000000000001	13.139271193604738	0.7542179839229304	1.8590352231521778	1.0831810297987219	1.6156348967396288	4.931381980021079	0.28307026471420116	0.6977261268600086	0.406535441178046	1.0611545513207499	0.0
chr11	8247209	8305232	0.67	58023	4	19.59835	3.8278500000000006	17.287	11.594999999999999	8.534571923338426	3.850481286343383	1.7732832028752994	1.0831810297987219	0.4070992193675461	3.203163521765958	1.4451481935409203	0.8257650743950631	0.406535441178046	0.1527909520161897	1.09861228866811
chr11	8247209	8350476	0.54	103267	3	21.10655	2.319650000000001	6.593999999999999	0.9020000000000006	8.217006456423508	4.1680467532583005	1.174721918536403	1.0831810297987219	1.2423773971894212	3.0839760418862943	1.564335673420584	0.5309173380135497	0.406535441178046	0.46628442465419345	1.09861228866811
chr11	9556881	9635337	0.74	78456	4	19.7131	0.48359999999999914	0.263	0.182	9.050615807075168	6.4307007050270935	0.5140564685708501	0.4345632705151512	0.9521808189649004	3.3968431765704117	2.4135464675631875	1.5632190883574715	0.16309865667743434	0.6340416560664682	5.5984219589983795
chr11	10675916	10757285	0.54	81369	3	19.377049999999997	0.4590499999999995	0.09949999999999999	0.0725	6.867353222035106	4.088655386529572	0.17952797107112337	1.1959821341741934	0.8571040861907719	2.5774292523977245	1.5345388034506682	0.49802434783622274	0.4667422919965657	1.391866209432989	0.0
chr11	11820439	12065805	0.59	245366	4	21.39345	1.9180499999999991	5.748	2.808000000000001	4.525307903537584	0.5557395671011072	1.4262658418046503	0.9436034943447056	7.0371873130334555	1.6984215882852056	0.20857808978941117	0.6688830554938203	0.35414972411569395	2.6411707463970386	4.35225114486062
chr11	11870847	11988487	0.54	117640	3	15.541	0.5245999999999995	6.811999999999999	2.403	2.5405237353193453	0.7939136672872954	0.06748671092207544	16.12268641101934	0.1725051037329802	0.9534998390373084	0.29796869969915885	0.19553879307017227	6.051106188867607	0.2296869357985187	0.0
chr11	11988487	12065805	0.55	77318	3	19.68855	3.6229499999999994	8.8855	0.32949999999999946	4.207742436622667	0.8733050340160253	0.1725051037329802	0.06748671092207544	7.0371873130334555	1.579234108405542	0.3277655696690748	0.2296869357985187	0.19553879307017227	2.6411707463970386	2.30258509299405
chr11	12069009	12303208	0.62	234199	4	21.5164	1.0410000000000004	0.0955	0.0385	7.423092789136213	0.5954352504654712	0.11118906693462949	7.0371873130334555	4.410631484929419	2.7860073421871356	0.22347652477436908	0.2183247104743217	2.6411707463970386	1.655381664995327	1.4451858789480825
chr11	12310264	12561916	0.59	251652	4	15.7869	1.6720999999999995	0.0795	0.0495	4.088655386529572	0.43665251700801244	0.09590615407600091	4.410631484929419	0.3124477876346947	1.5345388034506682	0.16388278483453733	0.12456212232905566	1.655381664995327	0.11726673168821859	1.38629436111989
chr11	12433898	12561916	0.65	128018	4	16.42625	2.31145	0.072	0.041999999999999996	3.2153503525135463	1.3099575510240375	0.09426399211647495	0.09760654627988168	0.3124477876346947	1.2067732337815935	0.49164835450361216	0.03537880794440793	0.21690783257780466	0.11726673168821859	0.0
chr11	13508955	14270956	0.56	762001	4	21.368850000000002	1.0409500000000005	2.0155	0.7504999999999997	5.795569771197257	2.6199151020480747	0.038341187158773375	0.12272320441129621	0.2680291690728227	2.190069942788818	0.9981951439921823	0.20662264343621012	0.9207204632935787	0.6105222657974777	1.6952742393791962
chr11	13977600	14270956	0.77	293356	4	20.57375	1.8360500000000002	9.686	6.920000000000001	2.461132368590616	0.7145223005585658	0.06603407969092165	0.02100636830514027	0.2680291690728227	0.9237029690673925	0.2681718297292429	0.054442800910412315	0.30188210397456633	0.6105222657974777	1.79175946922805
chr11	15122939	15230167	0.8	107228	4	19.71315	0.1393500000000003	1.9049999999999996	1.7919999999999996	7.304005739043118	3.4932201360641	0.10957886257182799	0.6799861613129352	0.1711222278904684	2.741312037232262	1.311062278676299	0.14561084664673338	0.25520985548988817	0.09336904889186551	1.6094379124341003
chr11	15962752	16627742	0.52	664990	4	17.4262	0.0492000000000008	18.176999999999996	14.941999999999997	10.320877674734842	2.699306468776805	0.07306503321551074	0.09278868886066792	5.17860572033796	7.195944097734687	2.3092574226684817	0.06918354747221783	0.11717622777426541	3.4326746572391267	2.54687510040338
chr11	17498037	17657206	0.51	159169	4	16.6066	2.0	18.970499999999998	18.9245	3.135958985784817	1.1511748175665784	0.29727682256169735	0.36368426907651047	0.15824958307638032	1.1769763638116775	0.43205461456378036	0.40061382389548217	0.13649661571898847	0.20646360550088247	1.732867951399865
chr11	17620513	17657206	0.7	36693	4	18.40165	0.2049500000000002	18.9745	18.9205	5.120743154003056	3.135958985784817	0.7616101460363776	0.15816562821948799	0.15824958307638032	1.9218981130595747	1.1769763638116775	0.28584466327120683	0.43499790576284014	0.20646360550088247	0.0
chr11	17620513	18001327	0.54	380814	4	17.30325	0.8934499999999996	0.7024999999999998	0.6484999999999997	6.589483438484552	1.6672187013033204	0.499513449300803	0.15816562821948799	0.3298295884836499	2.4731402075030187	0.6257342693682335	0.28637745484643984	0.43499790576284014	0.5877681777002174	2.1865070755636653
chr11	18137136	18367415	0.54	230279	4	17.12295	3.6967500000000006	0.30850000000000016	0.2545000000000001	4.445916536808855	3.1756546691491816	0.20134080037510174	6.987752526123717	0.8553276242159882	1.6686247183152898	1.1918747987966356	0.5284477392951007	2.622617067600035	1.92790353256351	2.083917834904106
chr11	18265489	18672638	0.52	407149	4	16.33605	2.59835	0.6715	0.3075	5.279525887460514	0.91300071738039	0.328368881100483	0.2325707532352365	0.8825765911650496	1.9814918529994063	0.3426640046540327	1.1633358918768877	0.314792452682882	1.2979409073163974	5.312636947728332
chr11	18753517	18785798	0.55	32281	3	18.7869	1.0655999999999999	6.522500000000001	1.6224999999999992	5.557395671011069	0.1587827334574592	0.6689523791150966	2.6067662663223605	1.7357820940169917	2.0857808978941126	0.05959373993983186	0.25106869774223606	0.9783617373028877	0.6514672247456884	0.0
chr11	18797324	19092860	0.61	295536	3	18.5574	1.5245999999999995	2.3345000000000002	1.7865000000000002	2.2229582684044273	0.9526964007447544	0.02901259950294648	1.7357820940169917	2.1770176146390945	0.8343123591576448	0.3575624396389906	0.08106181127108839	0.6514672247456884	0.8170700853061836	0.0
chr11	19098549	19575435	0.56	476886	4	20.262300000000003	2.6557000000000013	1.5045000000000002	0.6785000000000001	5.636787037739797	3.5726115027928294	0.4468288611951496	2.1770176146390945	2.634714789027063	2.115577767864028	1.340859148646215	0.3763925648871498	0.8170700853061836	0.9888512720117276	1.568062870631953
chr11	19281386	19333052	0.53	51666	3	18.40985	4.32785	8.202000000000002	8.129000000000001	4.207742436622666	0.7145223005585659	0.295032369680565	0.9338656666241826	0.06943956361003314	1.5792341084055421	0.268171829729243	0.11073044234552415	0.8320082720571936	0.15292865523809576	0.0
chr11	19281386	19575435	0.76	294049	4	22.82785	0.09015000000000128	0.4495	0.37649999999999995	2.7786978355055343	0.7145223005585659	0.10907744001308196	0.9338656666241826	2.634714789027063	1.042890448947056	0.268171829729243	0.14551420095562037	0.8320082720571936	0.9888512720117276	0.76752836433135
chr11	19333052	19575435	0.73	242383	4	18.5	4.418000000000001	8.578500000000002	7.752500000000002	3.4932201360641	1.4290446011171318	0.06943956361003314	0.295032369680565	2.634714789027063	1.311062278676299	0.536343659458486	0.15292865523809576	0.11073044234552415	0.9888512720117276	1.151292546497025
chr11	19926976	20375578	0.57	448602	1	7.0164	7.0164	13.334499999999998	7.2455	2.064175534946968	0.39695683364364776	0.1939646678674807	0.6307469951844551	3.5413407068453515	0.774718619217813	0.14898434984957948	0.1461275561272909	0.2898855892650155	2.0718677550791296	0.0
chr11	19959870	20132516	0.71	172646	4	16.2541	1.2705000000000002	0.060000000000000005	0.008	5.279525887460514	0.674826617194201	0.1508309968781396	0.3475514321437665	1.3115765283011591	1.9814918529994063	0.2532733947442849	0.056609323993213924	0.13044169987438098	0.49225598298260625	0.0
chr11	19959870	20153823	0.65	193953	4	16.4508	1.0737999999999994	8.886499999999998	8.818499999999997	6.033743871383445	1.4290446011171314	0.2783464518493454	0.3475514321437665	0.0973797738504856	2.2645621177136075	0.536343659458486	0.1044679462526633	0.13044169987438098	0.18489095208046835	0.0
chr11	19959870	20375578	0.59	415708	4	15.7787	1.7458999999999998	10.324	10.255999999999998	3.5329158194284647	1.0717834508378488	0.18181170707744504	0.3475514321437665	3.5413407068453515	1.325960713661257	0.40225774459386443	0.1473687411792582	0.13044169987438098	2.0718677550791296	0.0
chr11	19973213	20132516	0.64	159303	4	15.680299999999999	0.6966999999999999	7.161499999999999	7.1095	4.009264019800842	1.9450884848538736	0.07176485570853691	1.0948071256903422	1.3115765283011591	1.5047419334807521	0.7300233142629391	0.02693451646025428	0.4108989038795266	0.49225598298260625	0.0
chr11	19973213	20153823	0.74	180610	4	15.876999999999999	0.4999999999999991	15.987999999999996	1.7169999999999979	4.763482003723772	2.699306468776804	0.21802844746940842	1.0948071256903422	0.0973797738504856	1.7878121981949533	1.0130935789771403	0.08182961909682897	0.4108989038795266	0.18489095208046835	0.0
chr11	19973213	20375578	0.57	402365	4	15.204899999999999	1.1720999999999995	17.4255	3.1544999999999996	2.262653951768792	0.19847841682182388	0.15153547064894882	1.0948071256903422	3.5413407068453515	0.8492107941426028	0.07449217492478977	0.13862970333821914	0.4108989038795266	2.0718677550791296	0.0
chr11	20669694	20690880	0.61	21186	4	15.852450000000001	2.70495	3.367	1.1250000000000002	3.175654669149182	0.0793913667287296	0.7344806890791555	0.3436723808994118	0.03780199394298452	1.1918747987966354	0.02979686996991593	0.2756625372464606	0.20491365727762617	0.029695191434799328	0.0
chr11	23561656	23702067	0.53	140411	1	8.64755	8.64755	1.2005000000000003	0.16849999999999998	2.6199151020480747	0.31756546691491816	0.07463560837963051	0.06634409050197505	0.6732926532718883	0.9832967090072243	0.1191874798796636	0.11798975652387089	0.02490001519578723	0.2526976731587394	0.0
chr11	24918298	26298389	0.56	1380091	4	15.442599999999999	1.7541000000000002	0.9260000000000005	0.7570000000000005	3.810785602979018	0.5557395671011065	0.011505236499438014	0.0362158630976468	1.400376885727874	1.4302497585559626	0.20857808978941117	0.03463117970608104	0.03505408909758719	0.5255842000489133	0.9972460116410675
chr11	26306326	26671352	0.8	365026	4	21.368850000000002	1.1065500000000004	0.117	0.03899999999999999	3.4932201360641	0.7145223005585657	0.1052676288722039	1.400376885727874	0.03869221908720436	1.311062278676299	0.2681718297292429	0.17109531774981426	0.5255842000489133	0.0145218185363689	0.3465735902799725
chr11	26544685	26671352	0.72	126667	4	21.0	1.4754000000000005	0.15600000000000008	0.07800000000000007	4.048959703165207	1.2702618676596726	0.16045370840514706	0.07727334432962571	0.03869221908720436	1.5196403684657103	0.4767499195186542	0.07527610498687966	0.2225148978912073	0.0145218185363689	0.0
chr11	26544685	27233122	0.7	688437	4	17.92625	1.59835	0.12500000000000008	0.10900000000000007	3.175654669149182	2.1435669016756975	0.05489288135715434	0.07727334432962571	0.12294584544007489	1.1918747987966354	0.804515489187729	0.023372232729726293	0.2225148978912073	0.19508223669356153	0.0
chr11	27016066	27233122	0.62	217056	4	14.5902	1.7377000000000002	2.751	2.735	1.7069143846676853	0.6748266171942012	0.01901975098543204	0.03869221908720436	0.12294584544007489	0.6406327043531916	0.25327339474428506	0.007138421598277062	0.0145218185363689	0.19508223669356153	0.0
chr11	27233122	27727574	0.62	494452	2	14.63935	1.6885500000000002	0.07750000000000001	0.061500000000000006	1.1114791342022137	0.0793913667287296	0.3956305720668328	0.01901975098543204	0.7828437671425454	0.41715617957882245	0.0297968699699159	0.33144326412783726	0.007138421598277062	0.2938139862991475	2.552370378589537
chr11	28603333	28719884	0.69	116551	4	18.03275	3.6229499999999994	0.7009999999999998	0.42199999999999976	2.064175534946968	0.23817410018618856	0.10898764211887266	0.021348246108576312	0.004920962650463919	0.774718619217813	0.08939060990974762	0.04090483303606612	0.13883457538215146	0.02068547313091915	0.0
chr11	29365216	29621558	0.56	256342	4	14.16395	1.3278499999999998	10.1575	9.8085	3.7313942362502885	1.0320877674734843	0.08919612711874804	0.004920962650463919	0.015197680304862573	1.4004528885860468	0.3873593096089065	0.041845944828275194	0.02068547313091915	0.03729496855169147	1.3195286648076276
chr11	29365216	30164845	0.53	799629	4	17.90985	2.41805	7.785000000000001	7.436000000000001	3.57261150279283	1.1908705009309433	0.03891981876302883	0.004920962650463919	0.00983942732132022	1.340859148646215	0.4469530495487383	0.038753903083445604	0.02068547313091915	0.17141196700978603	1.082329210371008
chr11	29365216	30939440	0.58	1574224	4	15.991800000000001	0.5000000000000009	3.4014999999999995	3.0524999999999993	3.2153503525135467	1.5481316512102263	0.024610847607214742	0.004920962650463919	0.9782080671356523	1.2067732337815935	0.5810389644133599	0.10402814170960278	0.02068547313091915	0.36713738257658807	1.3736067578108473
chr11	31128566	32197833	0.61	1069267	4	18.5902	1.4754000000000005	12.4025	11.7905	3.2153503525135463	1.389348917752767	0.054943817941879684	0.035088168268594906	0.10781816502961185	1.2067732337815935	0.5214452244735279	0.25525834887304066	0.032264441269010076	0.0566522729941566	3.1294571598643177
chr11	32073873	32197833	0.89	123960	4	20.2377	0.17210000000000036	7.9110000000000005	7.299	3.2550460358779114	1.3496532343884022	0.08710249979918698	0.3175605813675125	0.10781816502961185	1.2216716687665514	0.50654678948857	0.1548014219153423	0.5885937299637237	0.0566522729941566	1.09861228866811
chr11	32345102	33384062	0.73	1038960	3	16.59015	1.8196500000000002	1.4329999999999998	1.1919999999999997	1.1511748175665786	0.0396956833643648	0.16933401542972268	0.10781816502961185	0.13650304567241292	0.43205461456378036	0.014898434984957937	0.5426164432035965	0.0566522729941566	0.4558762851201011	4.461635203948247
chr11	33891301	34018797	0.51	127496	1	9.4508	9.4508	9.491999999999999	9.345	5.358917254189244	0.8336093506516602	0.3362563377165868	1.3652857562980145	0.12892496500050246	2.011288722969322	0.31286713468411675	0.15050812778930972	0.5124139289753377	1.0907379226536036	0.0
chr11	35413886	36490806	0.51	1076920	2	15.36065	0.14754999999999985	0.018000000000000002	0.009	1.2702618676596726	0.23817410018618856	0.1568777888782235	0.05768673331787796	0.6109136886342332	0.4767499195186542	0.08939060990974768	0.20552236947640978	0.0363423611933579	0.2616210158656848	1.7960335284072897
chr11	36490806	36694560	0.57	203754	4	16.2295	0.7213000000000003	0.2200000000000001	0.1930000000000001	1.7069143846676853	0.6748266171942012	0.6888892310158026	0.029708095338690826	0.1815013960007757	0.6406327043531916	0.25327339474428506	0.523537179600395	0.30046129609597066	0.0681204231496906	3.7517526752586496
chr11	36490806	36766296	0.62	275490	4	15.942599999999999	0.43439999999999923	2.653	2.626	3.652002869521559	2.6199151020480747	0.5567683782348016	0.029708095338690826	8.993676964882006	1.3706560186161307	0.9832967090072242	0.40494929459278045	0.30046129609597066	3.375473103891548	3.7517526752586496
chr11	36490806	36768803	0.58	277997	4	17.9918	2.4836	0.025	0.002	1.9847841682182386	0.9526964007447545	0.6328531195331772	0.029708095338690826	0.045824385270002856	0.7449217492478972	0.3575624396389907	0.4317377246474645	0.30046129609597066	0.033002788759715275	3.7517526752586496
chr11	36694560	36768803	0.53	74243	3	18.7131	1.7622999999999998	0.2180000000000001	0.19500000000000012	2.65961078541244	0.27786978355055325	0.47906647487939386	0.7082608080304288	0.045824385270002856	0.9981951439921823	0.10428904489470564	0.179801432411437	0.5886053917884468	0.033002788759715275	0.0
chr11	43601018	43790275	0.59	189257	1	7.40985	7.40985	8.5445	4.9295	5.597091354375433	1.548131651210226	1.2802826381908334	6.762354410296797	0.16063545587834813	2.5476323824278087	0.1340859148646214	0.6826655193179396	2.5380214922183053	0.4111851880791135	0.0
chr11	44117530	44559941	0.53	442411	4	18.3525	0.5	6.1804999999999986	2.1894999999999984	21.03871218311333	10.08270357454865	0.20888167534767715	1.3226925323007073	0.4601064429367113	7.896170542027711	3.784202486179318	0.20151450788969608	0.9725105899846228	1.610291581973142	0.0
chr11	44307904	44559941	0.54	252037	4	20.40985	2.5573499999999996	4.376499999999998	3.9934999999999987	9.368181273990086	1.587827334574592	0.1385994967431012	0.3019285696134986	0.4601064429367113	3.516030656450075	0.5959373993983177	0.2449605199937538	0.14399613588159424	1.610291581973142	0.0
chr11	44307904	44932877	0.51	624973	4	23.795099999999998	0.8279000000000014	0.201	0.182	7.661266889322401	0.11908705009309362	0.3262173402041008	0.3019285696134986	2.1507377023796597	2.8753979520968835	0.04469530495487395	0.47238422725770013	0.14399613588159424	1.1014223724559071	1.42555537300535
chr11	44642765	44797053	0.73	154288	4	18.7787	0.23770000000000024	0.032	0.02	6.271917971569634	3.8107856029790175	0.6092462032485726	0.4601064429367113	0.14162118512760877	2.353952727623355	1.4302497585559626	0.29354999970362017	1.610291581973142	0.18252447589800805	1.79175946922805
chr11	44642765	44915898	0.62	273133	4	20.43445	1.8934499999999996	3.4815	3.4695	7.581875522593672	2.5008280519549797	0.4057742856165547	0.4601064429367113	1.178315826352544	2.8456010821269673	0.9386014040523505	0.245240830263538	1.610291581973142	1.95147649487876	1.79175946922805
chr11	44642765	44932877	0.59	290112	4	21.582	3.0410000000000004	0.015500000000000002	0.003499999999999998	8.812441706888979	1.2702618676596718	0.4509877990877533	0.4601064429367113	2.1507377023796597	3.307452566660664	0.4767499195186542	0.3450994205648763	1.610291581973142	1.1014223724559071	1.79175946922805
chr11	44749241	44797053	0.61	47812	4	17.83605	1.1803500000000007	0.2025	0.15050000000000002	8.375789189880967	5.914656821290351	0.8435291202667659	0.504043764873034	0.14162118512760877	3.143569781826126	2.2198668127587333	0.3165901854077903	0.28320403104507	0.18252447589800805	0.0
chr11	44749241	44915898	0.66	166657	4	19.491799999999998	2.8361	3.652	3.299	9.685746740905005	4.604699270266313	0.3429905977227795	0.504043764873034	1.178315826352544	3.6352181363297382	1.7282184582551214	0.22098640490838092	0.28320403104507	1.95147649487876	0.0
chr11	44749241	44932877	0.53	183636	4	20.63935	3.983650000000001	0.18600000000000003	0.167	10.916312925200312	3.374133085971005	0.4202248385955102	0.504043764873034	2.1507377023796597	4.097069620863435	1.2663669737214251	0.3809876641255664	0.28320403104507	1.1014223724559071	0.0
chr11	44749241	44972409	0.52	223168	3	17.9836	1.3278999999999996	11.705000000000002	11.352	13.337749610426563	0.9526964007447543	0.7513378554769358	0.504043764873034	0.9482158996616207	5.005874154945869	0.3575624396389907	0.4865383664789463	0.28320403104507	0.4292303198091501	0.0
chr11	44932877	44958078	0.53	25201	2	23.270500000000002	1.3524999999999991	0.08549999999999999	0.06649999999999999	6.9864402721282	0.5557395671011074	2.293437362744142	1.178315826352544	2.304571108725943	2.622124557352598	0.20857808978941117	1.0452138031588287	1.95147649487876	0.8649429842638343	0.0
chr11	44958078	44972409	0.51	14331	3	20.61475	1.303250000000002	11.604500000000002	11.452500000000002	9.40787695735445	2.977176252327358	2.304571108725943	2.533228038568269	0.9482158996616207	3.5309290914350324	1.1173826238718456	0.8649429842638343	0.9507616454982735	0.4292303198091501	0.0
chr11	44958078	45124624	0.77	166546	4	19.4426	2.4754000000000023	0.597	0.445	4.882569053816867	1.548131651210226	0.4919475127835486	2.533228038568269	5.932264286566437	1.8325075031498272	0.5810389644133599	0.274806913848371	0.9507616454982735	2.2264751805819505	1.8184403717859017
chr11	44958078	45127140	0.7	169062	4	22.459000000000003	0.5409999999999986	0.0825	0.06949999999999999	5.16043883736742	1.2702618676596726	0.5729109285886246	2.533228038568269	2.862632074874826	1.9367965480445328	0.4767499195186542	0.30385186397969377	0.9507616454982735	1.0743923328364733	1.8184403717859017
chr11	44958078	45255090	0.54	297012	4	17.4098	4.508200000000001	0.72	0.5680000000000001	5.874961137925986	0.5557395671011065	0.4191267121552258	2.533228038568269	1.0498808982186676	2.204968377773776	0.20857808978941128	0.4129257969246152	0.9507616454982735	0.3940373606995687	1.8184403717859017
chr11	44958078	45353973	0.52	395895	4	21.06555	0.852450000000001	0.0935	0.058499999999999996	10.360573358099206	3.9298726530721124	0.6361015301115955	2.533228038568269	16.082302557293662	3.888491531074023	1.474945063510836	0.4422546582887527	0.9507616454982735	6.035949472363914	2.287347065322437
chr11	44972409	45124624	0.73	152215	4	18.13935	1.1721500000000002	12.049500000000002	11.0075	7.859745306144225	4.525307903537584	0.3212895043517222	2.304571108725943	5.932264286566437	2.9498901270216726	1.6984215882852056	0.21924576662159312	0.8649429842638343	2.2264751805819505	0.8958797346140275
chr11	44972409	45127140	0.79	154731	4	21.155749999999998	1.8442500000000006	11.535000000000002	11.522000000000002	8.137615089694778	4.247438119987031	0.4125266355798034	2.304571108725943	2.862632074874826	3.0541791719163784	1.5941325433904998	0.2518842760704059	0.8649429842638343	1.0743923328364733	0.8958797346140275
chr11	44972409	45132243	0.55	159834	3	20.43445	1.1229500000000012	11.5295	11.5275	7.462788472500577	4.922264737181232	0.4907508435500882	2.304571108725943	0.10598699311754983	2.800905777172093	1.847405938134785	0.27814438727125956	0.8649429842638343	0.5355563334356905	0.8958797346140275
chr11	44972409	45353973	0.54	381564	4	19.7623	0.450800000000001	11.546000000000001	11.511000000000001	13.337749610426563	0.9526964007447543	0.573436190794673	2.304571108725943	16.082302557293662	5.005874154945869	0.3575624396389907	0.4263790872192889	0.8649429842638343	6.035949472363914	1.9432934201206336
chr11	45016282	45124624	0.52	108342	1	8.4836	8.4836	0.5315	0.5105	2.937480568962993	0.39695683364364753	0.06741619814146976	0.9482158996616207	5.932264286566437	1.102484188886888	0.14898434984957942	0.13421270186371817	0.4292303198091501	2.2264751805819505	1.09861228866811
chr11	45016282	45127140	0.54	110858	1	11.5	11.5	0.017	0.003999999999999998	3.2153503525135463	0.6748266171942008	0.20052303563156715	0.9482158996616207	2.862632074874826	1.2067732337815935	0.2532733947442851	0.18169806508924155	0.4292303198091501	1.0743923328364733	1.09861228866811
chr11	45132243	45255090	0.57	122847	4	17.2295	4.3279000000000005	0.645	0.643	3.9298726530721124	1.389348917752767	0.10598699311754983	2.862632074874826	1.0498808982186676	1.4749450635108365	0.521445224473528	0.5355563334356905	1.0743923328364733	0.3940373606995687	0.0
chr11	45132243	45353973	0.65	221730	4	20.88525	0.6721500000000002	0.018500000000000003	0.0165	8.415484873245331	5.874961137925986	0.6330398970657729	2.862632074874826	16.082302557293662	3.158468216811084	2.2049683777737754	0.5332340235449703	1.0743923328364733	6.035949472363914	2.99070710562724
chr11	45288876	45353973	0.59	65097	4	18.827849999999998	1.385250000000001	0.053000000000000005	0.018000000000000002	15.004968311729883	0.7145223005585661	0.5463743689336042	5.2144625484550176	16.082302557293662	5.631608424314103	0.26817182972924325	0.2764691070530008	1.9570725246512801	6.035949472363914	2.89037175789616
chr11	45361626	45676969	0.51	315343	4	19.8033	0.18029999999999902	7.39	7.355999999999999	10.956008608564678	4.128351069893936	0.9718011041085296	5.819525144096447	3.6208634439039846	4.111968055848393	1.549437238435626	0.5669420910548049	2.1841623485056827	1.3589688861948552	2.264297298120501
chr11	45392997	45676969	0.59	283972	4	18.95905	0.6639499999999998	7.875499999999999	6.870499999999999	9.209398540532627	2.381741001861886	0.8018200378135744	2.5104789708616146	3.6208634439039846	3.4564369165102433	0.8939060990974768	0.38949608175569345	2.1731930283117387	1.3589688861948552	2.09482737101321
chr11	45406664	45560036	0.54	153372	3	13.229499999999998	0.31149999999999967	14.2745	14.264499999999998	1.9847841682182386	0.47634820037237735	0.047622810806686476	1.7194588828348536	0.3948182348714275	0.7449217492478972	0.17878121981949535	0.14687448619863086	0.645340858351877	0.1481816989801039	0.0
chr11	45406664	45676969	0.52	270305	4	16.2705	3.352500000000001	7.377999999999999	7.367999999999999	4.168046753258301	2.6596107854124402	0.7554229304907139	1.7194588828348536	3.6208634439039846	1.5643356734205842	0.9981951439921823	0.37656021093665554	0.645340858351877	1.3589688861948552	2.09482737101321
chr11	45676969	45687055	0.52	10086	1	9.8115	9.8115	7.730499999999999	7.015499999999999	7.026135955492565	0.19847841682182388	3.6208634439039846	10.818034334592335	0.5833915800579296	2.637022992337556	0.07449217492478954	1.3589688861948552	4.060184068871636	1.0599732541324993	0.0
chr11	45986544	46164881	0.58	178337	4	15.983600000000001	2.7049000000000003	23.339999999999996	11.109999999999992	5.120743154003055	0.9130007173803896	0.14957916316217681	0.4162640823678992	0.28502906743775075	1.9218981130595747	0.3426640046540328	0.5045870868588458	2.4486153716722954	0.4813921821120448	4.9628446302599105
chr11	46260698	46336762	0.63	76064	4	18.58195	3.3196499999999993	6.0705	2.8365	10.678138825014125	5.676482721104163	1.6574659545280621	0.28502906743775075	3.3728117402637228	5.139960069810492	3.2627572617057905	0.9182249580548333	0.4813921821120448	1.5205214959102455	0.8047189562170501
chr11	46260698	46389020	0.68	128322	4	22.4754	0.5738000000000003	4.561	4.346	11.908705009309433	4.445916536808856	2.504451711459432	0.28502906743775075	11.414795584960194	5.601811554344188	2.8009057771720944	1.1795958561055213	0.4813921821120448	4.284158262955648	1.9012608248854
chr11	48194541	48922133	0.67	727592	4	18.9344	1.5081999999999987	2.812	2.81	5.954352504654716	3.57261150279283	0.05455761383352865	0.3668256259757429	0.07504467211325534	2.2347652477436917	1.340859148646215	0.020476358982723757	0.15464932433711112	0.07323026061245018	0.0
chr11	48194541	49070242	0.63	875701	4	17.90165	2.5409499999999996	2.1229999999999998	2.121	6.033743871383446	3.4932201360641004	0.058022629534951894	0.3668256259757429	0.03376402378362194	2.2645621177136075	1.311062278676299	0.02939872816635738	0.15464932433711112	0.0627427783497657	0.0
chr11	48329506	48922133	0.67	592627	4	17.7131	0.28689999999999927	3.663	1.959	1.9053928014895092	0.47634820037237735	0.015004097136339906	0.22823584107544226	0.07504467211325534	0.7151248792779814	0.1787812198194953	0.005631281458034446	0.0856606197779229	0.07323026061245018	0.0
chr11	48329506	49070242	0.7	740736	4	16.68035	1.3196500000000002	2.9739999999999998	1.27	1.9847841682182388	0.555739567101107	0.027009115819455035	0.22823584107544226	0.03376402378362194	0.7449217492478972	0.20857808978941117	0.01914759118725155	0.0856606197779229	0.0627427783497657	0.0
chr11	48922133	49070242	0.52	148109	3	16.39345	1.032750000000001	4.933	0.6890000000000001	2.461132368590616	0.0793913667287296	0.07504467211325534	0.015004097136339906	0.03376402378362194	0.9237029690673926	0.029796869969915873	0.07323026061245018	0.005631281458034446	0.0627427783497657	0.0
chr11	57156569	57194455	0.74	37886	4	14.2787	1.0655999999999999	2.5555	2.5535	1.3496532343884022	0.39695683364364776	0.07543919131695781	0.9134736218660461	0.5333016830537992	0.5065467894885701	0.14898434984957945	0.028313554318665786	0.4520653319944473	0.2001567873114966	0.0
chr11	57156569	57250346	0.51	93777	4	13.9754	0.7622999999999998	21.194499999999998	16.085499999999996	3.7710899196146532	2.8183935188698985	0.8736885426495717	0.9134736218660461	2.2526577828573626	1.4153513235710047	1.057788883932014	0.5998964618531324	0.4520653319944473	0.8454590695216007	1.70059869083108
chr11	57156569	58726158	0.57	1569589	3	17.5328	4.319699999999999	2.9255	2.1835	1.1114791342022137	0.1587827334574592	0.9816758689511605	0.9134736218660461	1.8944052510335145	0.41715617957882245	0.059593739939831775	0.5956378339655036	0.4520653319944473	0.7110010730542665	3.04077205035247
chr11	57261060	57407008	0.51	145948	4	17.87705	2.6803500000000007	20.7855	19.1965	14.80648989490806	11.233878392115232	1.0117846227110816	2.2526577828573626	2.8545210509206127	5.557116249389313	4.216257100743098	1.0902190207426676	0.8454590695216007	1.0713481337497848	2.758632538860072
chr11	57261060	57412348	0.76	151288	4	20.59835	0.04094999999999871	1.3379999999999996	0.2510000000000002	4.247438119987031	0.6748266171942012	1.0768275377250873	2.2526577828573626	9.230103908760388	1.5941325433905	0.2532733947442851	1.089552936608156	0.8454590695216007	6.429070661223014	2.758632538860072
chr11	57335408	57412348	0.55	76940	4	17.00815	3.631149999999999	1.5639999999999996	0.4770000000000002	7.542179839229307	2.6199151020480755	1.774800503943525	0.3545210866995509	9.230103908760388	2.8307026471420094	0.9832967090072242	0.7838427972330356	1.4059210719113484	6.429070661223014	2.99573227355399
chr11	58939392	58953740	0.55	14348	4	19.83605	0.93445	0.45150000000000007	0.3315	8.733050340160249	2.778697835505534	0.8410571328942633	3.4195339292416227	0.06874044222217919	4.558921105397131	1.102484188886888	1.0300562799747897	1.2834066479227961	0.040396436674366105	0.0
chr11	58953740	59333586	0.6	379846	1	10.38525	10.38525	0.3975000000000001	0.38550000000000006	7.621571205958036	1.66721870130332	0.13292994855670978	0.8410571328942633	0.17241262781411726	3.471335351495201	0.014898434984957909	0.17446080467635022	1.0300562799747897	1.259927371367955	0.0
chr11	59304843	60666862	0.54	1362019	4	17.4672	0.2540999999999993	2.4615	0.5875	3.4932201360640995	0.7939136672872953	0.17836578064616748	0.06874044222217919	0.9003373458035855	1.311062278676299	0.29796869969915885	0.3946608191642573	0.040396436674366105	5.420857708059609	1.9663933517646022
chr11	60033157	60666862	0.51	633705	4	16.86065	0.35245000000000104	1.018	0.8559999999999999	2.1435669016756975	0.5557395671011068	0.23602991126301115	0.019956136258563777	0.9003373458035855	0.804515489187729	0.20857808978941128	0.24111905256504	0.01432843204756572	5.420857708059609	1.9955268821218421
chr11	60110736	60130984	0.57	20248	3	18.31145	2.06555	1.3034999999999997	0.7854999999999998	2.0244798515826035	0.43665251700801255	0.548932800376439	0.796684744660026	0.047877736553223554	0.7598201842328551	0.16388278483453744	0.20602339963395025	0.29900873006460094	0.15888637576797654	0.0
chr11	60130984	60666862	0.62	535878	4	18.79505	1.581949999999999	1.196	0.6779999999999999	2.1435669016756975	0.5557395671011068	0.22578356061376623	0.548932800376439	0.9003373458035855	0.804515489187729	0.20857808978941128	0.2651190681770085	0.20602339963395025	5.420857708059609	1.9616098217160702
chr11	60130984	60691905	0.6	560921	4	19.31145	1.06555	11.468000000000004	10.950000000000003	6.351309338298364	4.763482003723773	0.2558998344607227	0.548932800376439	3.4445851222734682	2.3837495975932708	1.7878121981949533	0.4953032879843966	0.20602339963395025	1.292808767726473	2.1748425582929976
chr11	60383032	60666862	0.57	283830	4	15.950800000000001	1.2623000000000006	0.967	0.907	4.525307903537584	1.8260014347607794	0.38488715293919545	0.047877736553223554	0.9003373458035855	1.6984215882852056	0.6853280093080653	0.35987622963348365	0.15888637576797654	5.420857708059609	1.211248109782325
chr11	60542982	60666862	0.76	123880	4	18.4508	1.2377000000000002	1.2755	0.5984999999999999	4.128351069893936	1.4290446011171323	0.38965087965020634	3.739272025491493	0.9003373458035855	1.549437238435626	0.5363436594584859	0.6061358760428482	1.403409550895094	5.420857708059609	1.7182745179180983
chr11	60542982	60691905	0.77	148923	4	18.9672	0.7213000000000012	11.547500000000003	10.870500000000003	8.336093506516603	2.7786978355055343	0.47552828724929497	3.739272025491493	3.4445851222734682	3.128671346841168	1.042890448947056	1.4157830013303843	1.403409550895094	1.292808767726473	2.2765815412684884
chr11	60598473	60666862	0.74	68389	4	21.2705	4.0573999999999995	0.9814999999999999	0.8925	4.684090636995043	1.9847841682182386	0.35290727288794665	0.4349349531551744	0.9003373458035855	1.7580153282250373	0.7449217492478971	0.9655041578811447	0.16323815521173576	5.420857708059609	2.497586766974127
chr11	60598473	60691905	0.66	93432	4	21.7869	3.5410000000000004	11.253500000000003	11.164500000000002	8.89183307361771	2.222958268404428	0.4996374222588939	0.4349349531551744	3.4445851222734682	3.3372494366305796	0.8343123591576449	2.1596926474470246	0.16323815521173576	1.292808767726473	2.770088797535469
chr11	60701954	60737952	0.51	35998	3	17.7295	3.2049000000000003	9.3795	2.928500000000001	2.1038712183113333	0.6748266171942012	0.22936557974853802	3.4445851222734682	0.2596039031532109	0.7896170542027711	0.253273394744285	0.40724651439520576	1.292808767726473	0.34039289699951075	1.6094379124341003
chr11	60737952	60954984	0.71	217032	4	18.1885	2.7459	6.176000000000001	6.132000000000001	4.684090636995043	3.255046035877911	0.8369615866569593	0.22936557974853802	0.41678987454903504	1.7580153282250375	1.2216716687665514	0.5277524427934899	0.40724651439520576	0.1564280123700282	2.2214696734501334
chr11	60737952	61062148	0.62	324196	4	17.7623	3.1721000000000004	6.195500000000001	6.112500000000001	5.755874087832892	4.326829486715759	0.7542517783207905	0.22936557974853802	0.5645435260548414	2.160273072818902	1.6239294133604156	0.5573425319793271	0.40724651439520576	1.7839520425806321	1.471511240182069
chr11	61284171	61299676	0.55	15505	1	10.32785	10.32785	6.5200000000000005	6.381	13.337749610426563	7.462788472500577	3.3589639841371546	12.715744606513129	1.162742394476332	5.00587415494587	2.8009057771720935	1.2606737633192404	4.772425569968445	0.43639611414048685	0.0
chr11	61595352	61723052	0.54	127700	4	15.786850000000001	2.098350000000001	8.9885	8.9675	9.765138107633735	0.6351309338298359	1.5642026522277488	9.421960233758073	0.201059200148733	3.6650150062996545	0.2383749597593272	0.7737386125312536	3.536214773909589	0.5980267198786509	2.5221036715908203
chr11	61666631	61723052	0.63	56421	4	22.08195	4.19675	0.0555	0.034499999999999996	9.725442424269371	0.5954352504654716	1.5590938539804742	10.731522675055855	0.201059200148733	3.650116571314696	0.22347652477436908	0.9463850514186078	4.027714837312768	0.5980267198786509	2.215408399421655
chr11	61938770	62078691	0.69	139921	4	19.204900000000002	1.7950999999999997	2.2825	2.0585	8.097919406330414	5.31922157082488	0.19064685944821097	0.2985138843662574	2.7414066422107553	3.0392807369314205	1.9963902879843642	0.08688562079834823	1.1137022381074415	1.028894458155964	0.0
chr11	61938770	62092476	0.66	153706	4	16.62295	0.7868500000000003	0.249	0.02500000000000001	2.262653951768792	0.5160438837367421	0.4194097158453697	0.2985138843662574	0.15353688972518204	0.8492107941426028	0.19367965480445326	0.1713689319441378	1.1137022381074415	1.0884701358873383	0.0
chr11	62379920	62477120	0.51	97200	4	17.88525	0.14755000000000074	22.474500000000003	15.525500000000003	26.675499220853126	2.937480568962995	2.845674091387796	15.478584556897586	10.660011484353543	10.65238101424493	1.743116893240079	3.9876304996776324	5.809364296953526	4.000875525451173	4.358517592267293
chr11	62673490	62690985	0.56	17495	4	17.991799999999998	2.319699999999999	0.1	0.0049999999999999975	8.256702139787873	2.8580892022342645	2.3597319633574942	0.49168965135995923	0.1800562176259098	3.098874476871252	1.0726873189169719	0.8856457493201636	0.897906741866067	0.1375272071902296	0.693147180559945
chr11	62673490	62791516	0.78	118026	4	20.0082	0.3033000000000001	0.4475	0.35250000000000004	9.844529474362464	1.2702618676596735	0.5031496645916129	0.49168965135995923	3.02188612727459	3.6948118762695703	0.4767499195186542	0.24842085684846757	0.897906741866067	1.134162966433851	0.693147180559945
chr11	62690985	62791516	0.52	100531	3	17.688499999999998	2.016399999999999	0.4525	0.34750000000000003	6.986440272128199	1.5878273345745906	0.1800562176259098	2.3597319633574942	3.02188612727459	2.622124557352598	0.5959373993983177	0.1375272071902296	0.8856457493201636	1.134162966433851	0.0
chr11	62803391	62980422	0.58	177031	4	16.40985	2.13115	1.299	1.18	1.74661006803205	0.0793913667287296	0.026907615071505964	3.02188612727459	0.031076333559615765	0.6555311393381495	0.02979686996991593	0.010098865160310642	1.134162966433851	0.011663452946736068	0.0
chr11	64216684	64257478	0.54	40794	3	17.901600000000002	0.9836000000000009	5.472499999999999	5.4544999999999995	13.139271193604738	0.9923920841091194	1.1443379819702155	0.4146152680828602	0.6934288436648542	4.931381980021079	0.3724608746239486	0.42948863907218077	0.8497078564459783	0.7863823546422026	0.0
chr11	64216684	64321135	0.51	104451	3	18.9508	0.06559999999999988	11.334000000000005	11.316000000000004	8.375789189880967	3.7710899196146532	0.8634536060338031	0.4146152680828602	1.2599218196227686	3.143569781826126	1.4153513235710047	0.6447130820385626	0.8497078564459783	0.6277745366122234	0.0
chr11	64257478	64321135	0.59	63657	3	17.9672	1.0492000000000008	16.788500000000003	5.861500000000006	9.368181273990086	4.763482003723773	0.6934288436648542	1.1443379819702155	1.2599218196227686	3.5160306564500745	1.7878121981949533	0.7863823546422026	0.42948863907218077	0.6277745366122234	0.0
chr11	64257478	64490724	0.52	233246	4	20.418	3.5000000000000018	15.363999999999997	4.437	22.428061100866096	8.296397823152237	0.8291562099722404	1.1443379819702155	6.535119512418955	8.417615766501239	3.11377291185621	1.1528041407291914	0.42948863907218077	2.822735729174888	1.181846954678085
chr11	64257478	64535240	0.57	277762	4	18.36065	1.4426500000000004	22.5515	11.624500000000001	9.090311490439532	5.041351787274326	1.2759234923317397	1.1443379819702155	8.59747477637889	3.411741611555369	1.8921012430896587	1.3160475543484282	0.42948863907218077	3.2267719846254996	1.9095353148669698
chr11	64321135	64490724	0.58	169589	4	21.467200000000002	2.450800000000001	21.225500000000004	1.4245000000000054	17.664579097142322	13.05987982687601	0.8801028925815445	0.6934288436648542	6.535119512418955	6.629803568306285	4.901585110051164	1.2903443799955319	0.7863823546422026	2.822735729174888	2.36369390935617
chr11	64321135	64510696	0.67	189561	4	18.41805	0.5983499999999999	11.339000000000004	11.311000000000005	9.40787695735445	4.803177687088137	1.4708852556765273	0.6934288436648542	1.2809232897888243	4.544022670412173	2.815804212157052	1.4499096786918415	0.7863823546422026	1.6559212287714011	3.0866624372885334
chr11	64456042	64535240	0.64	79198	4	18.172150000000002	1.6311499999999999	24.9935	9.182500000000003	9.010920123710804	4.961960420545597	2.790797305143855	1.020792543316154	8.59747477637889	3.3819447415854533	1.862304373119743	2.3371569516037964	0.796425271253718	3.2267719846254996	3.36491203524474
chr11	64510696	64535240	0.59	24544	3	18.811500000000002	0.9917999999999996	17.102	17.074	9.130007173803897	5.0810474706386906	1.2809232897888243	6.535119512418955	8.59747477637889	4.4397336255174675	2.9200932570517573	1.6559212287714011	2.822735729174888	3.2267719846254996	2.19722457733622
chr11	64614740	64655390	0.58	40650	4	19.94265	3.1393499999999985	2.249	2.2350000000000003	16.394317229482652	4.961960420545596	8.20279803839272	1.220159733471124	1.0468748750840462	6.153053648787631	1.8623043731197422	3.078643391725627	2.942200285366737	1.6575854823507792	5.2040066870768
chr11	64972202	64993146	0.57	20944	3	18.827849999999998	4.844250000000001	11.606	11.395999999999999	8.097919406330412	4.763482003723772	2.471503586092994	2.2257987076048185	1.5049656940102611	3.0392807369314205	1.7878121981949535	0.9275954555187719	2.9988993357034808	0.6977411567442391	0.0
chr11	64972202	65097527	0.65	125325	4	22.63935	1.03275	11.587	11.415	9.249094223896991	3.6123071861571936	2.2095917586260416	2.2257987076048185	25.411837830552038	3.4713353514952012	1.3557575836311728	0.8911124567903032	2.9988993357034808	9.537475656777442	3.2275992816700603
chr11	64993146	65097527	0.54	104381	4	17.795099999999998	3.8115000000000006	0.191	0.019000000000000017	4.48561222017322	1.1511748175665786	2.1570392700077314	2.471503586092994	25.411837830552038	1.6835231533002477	0.4320546145637806	0.8837921597499505	0.9275954555187719	9.537475656777442	3.2275992816700603
chr11	65183881	65278282	0.66	94401	4	19.5328	2.7950999999999997	2.3729999999999998	2.3539999999999996	6.9864402721282	2.064175534946968	0.3700405860175316	0.6451833059843669	2.2387653083085453	2.622124557352598	0.774718619217813	3.3079225568025605	1.9723327109227673	1.086377371259484	5.3579562697959044
chr11	65183881	65337594	0.51	153713	4	17.71315	4.61475	2.087	2.068	18.934840964801996	9.884225157726828	1.7581350461222887	0.6451833059843669	28.835631669997277	7.1065534878249395	3.7097103112545278	2.9674164546881032	1.9723327109227673	10.822481118219274	5.159203804990468
chr11	65512266	65585471	0.66	73205	4	18.082	0.4754000000000005	11.618500000000001	0.8164999999999996	20.562363982740955	0.7939136672872937	1.0628172856246836	6.209926114804082	1.9985126900757408	7.717389322208215	0.2979686996991582	1.3969381563657035	2.3306861764686393	5.318094266089989	2.022217197290497
chr11	65819465	65835864	0.51	16399	3	20.68855	1.852450000000001	1.5629999999999997	1.2359999999999998	38.34603012997637	10.241486308006111	10.089127889668418	7.71548235312739	57.619825186675556	14.391888195469374	3.8437962261191494	3.786613636032972	2.8957458966142733	21.62565666167529	0.0
chr11	65990150	66095866	0.62	105716	4	19.7295	2.5328	2.5639999999999996	1.1150000000000002	8.852137390253345	3.4535244526997357	8.678408508808491	0.3048114060941697	0.5619838318999957	3.3223510016456217	1.296163843691341	4.285364665921915	0.16219821532644588	1.9451664553394528	2.405811006001189
chr11	66131466	66197458	0.71	65992	4	21.852449999999997	1.2131500000000006	0.403	0.10899999999999996	3.2550460358779114	0.8733050340160249	2.155857212660373	0.5619838318999957	4.19770444772593	1.2216716687665514	0.3277655696690747	2.021014516689046	1.9451664553394528	1.5754666880645183	0.693147180559945
chr11	66131466	66206158	0.61	74692	4	18.7213	1.9179999999999993	17.554499999999997	17.042499999999997	18.69666686461581	14.568315794721874	2.393688184452136	0.5619838318999957	1.5346040719631522	7.017162877915192	5.467725639479566	1.9691178462419647	1.9451664553394528	2.0763479967863177	0.693147180559945
chr11	66131466	66360481	0.56	229015	4	19.6803	0.9589999999999996	2.928	2.416	19.6096675819962	15.481316512102262	2.2297459589947755	0.5619838318999957	12.345523406721524	7.359826882569224	5.810389644133598	2.1259780158872807	1.9451664553394528	4.633475537932976	4.034093835138896
chr11	66153742	66197458	0.66	43716	4	22.0	1.0655999999999999	0.18750000000000006	0.10650000000000004	3.5329158194284647	1.1511748175665781	2.8330710059661928	0.8268449039803041	4.19770444772593	1.325960713661257	0.4320546145637804	2.2820001980803	1.5088377323606177	1.5754666880645183	0.0
chr11	66153742	66206158	0.55	52416	4	18.868850000000002	2.06555	17.339	17.257999999999996	18.974536648166364	14.29044601117132	3.059572664683182	0.8268449039803041	1.5346040719631522	7.121451922809897	5.3634365945848606	2.1647298696092743	1.5088377323606177	2.0763479967863177	0.0
chr11	66153742	66360481	0.56	206739	4	19.827849999999998	1.1065500000000004	2.7125000000000004	2.6315000000000004	19.887537365546752	15.203446728551707	2.380907684172426	0.8268449039803041	12.345523406721524	7.464115927463929	5.706100599238892	2.19247450158103	1.5088377323606177	4.633475537932976	4.405310130092113
chr11	66176220	66197458	0.66	21238	4	20.0902	2.9754000000000005	0.15950000000000006	0.13450000000000004	14.766794211543695	12.385053209681809	2.4971010911946196	3.150507123499722	4.19770444772593	5.542217814404355	4.648311715306878	3.445762908282956	1.1824365162899266	1.5754666880645183	0.0
chr11	66462356	66743547	0.58	281191	4	16.70495	2.6229499999999994	4.4815000000000005	4.458500000000001	2.1832625850400627	0.43665251700801255	0.027104605787375967	8.21934149662141	0.31886750924433255	0.819413924172687	0.1638827848345374	1.1529172173813702	3.0848524204148213	0.45127884399253415	4.023900917577742
chr11	67033966	67056415	0.58	22449	4	20.16395	3.6229499999999994	1.7930000000000004	1.7920000000000005	24.492236635813065	5.120743154003057	2.4755649120277377	2.022381442782182	8.993385174148766	9.19233438571905	1.9218981130595743	0.9291197371348889	1.1236263931103019	3.3753635900880328	0.0
chr11	68065311	68151672	0.54	86361	3	21.7705	0.8033000000000001	0.0465	0.0034999999999999996	11.273574075479596	6.82765753867074	1.1583136146894921	1.5134894035471327	1.3539927812523158	4.231155535728056	2.5625308174127666	0.43473392112289133	1.095096526416902	0.5081754919402385	0.0
chr11	68151672	68163399	0.56	11727	1	10.4836	10.4836	0.06300000000000001	0.020000000000000007	5.120743154003056	0.674826617194201	1.3539927812523158	0.4304678697403131	0.3405760213774374	1.921898113059575	0.2532733947442851	0.5081754919402385	0.16156158622014513	0.27423997008424267	0.0
chr11	68151672	68214683	0.55	63011	3	21.2623	0.2951000000000015	0.04050000000000001	0.0024999999999999988	4.128351069893936	0.3175654669149184	0.5291833810932441	0.4304678697403131	0.06150871167008247	1.549437238435626	0.1191874798796636	0.31777779466733547	0.16156158622014513	0.6473898357639781	0.0
chr11	68637572	68657773	0.51	20201	1	9.59835	9.59835	5.513499999999999	4.747499999999999	2.2229582684044273	1.032087767473484	0.5030491035729608	0.2786011114681573	6.069018588620755	0.8343123591576449	0.3873593096089065	0.18880250265577117	0.5311163131204458	2.2778012922744515	0.0
chr11	69500684	69616388	0.68	115704	4	17.5328	2.9590000000000005	0.014500000000000002	0.009500000000000001	4.366525170080125	0.555739567101107	0.2415280464678213	0.46298873509676264	0.3625740968461363	2.651921427322514	1.2216716687665514	0.24825574440813558	1.3649132930770858	0.13607995004165233	0.549306144334055
chr11	69500684	69703416	0.63	202732	4	17.36065	2.7868500000000003	0.0735	0.049499999999999995	4.565003586901948	0.7542179839229308	0.5623483348581162	0.46298873509676264	0.1429942783928287	1.7133200232701635	0.28307026471420094	0.3010081767968931	1.3649132930770858	0.11441735691186249	0.549306144334055
chr11	69519396	69616388	0.9	96992	4	18.9754	1.5164000000000009	0.04600000000000001	0.041000000000000016	3.9298726530721124	0.9923920841091194	0.12114321053130127	0.8655322152982486	0.3625740968461363	2.7562104722172194	1.1173826238718458	0.2113601795952463	0.4395006472689603	0.13607995004165233	1.09861228866811
chr11	69519396	69703416	0.74	184020	4	18.80325	1.3442500000000006	0.10500000000000001	0.017999999999999988	4.128351069893936	1.1908705009309433	0.531519203400689	0.8655322152982486	0.1429942783928287	1.8176090681648691	0.17878121981949535	0.2869256254031679	0.4395006472689603	0.11441735691186249	1.09861228866811
chr11	70295269	70350726	0.56	55457	1	8.59015	8.59015	0.04900000000000001	0.011000000000000003	3.6123071861571945	1.468740284481497	0.3378538786443582	0.24801022443903845	0.04681672932520499	1.3557575836311728	0.5512420944434439	1.2895123776583322	0.7616262589779474	0.17476100437775646	0.0
chr11	70295269	70601703	0.64	306434	4	19.918	2.7377000000000002	0.019000000000000003	0.019000000000000003	2.222958268404427	0.0793913667287296	0.09948727890453457	0.24801022443903845	0.17121162754451902	0.8343123591576449	0.029796869969915873	0.3765035228581499	0.7616262589779474	0.11044430692761222	0.9634572526320534
chr11	70795691	71054689	0.64	258998	4	13.10655	0.07375000000000043	0.29150000000000004	0.11249999999999999	2.1435669016756975	0.9526964007447545	0.023296488279382258	0.1556762839727305	0.5578451292874663	0.804515489187729	0.35756243963899065	0.09111700096592786	0.07790378529502498	0.25602106975850436	0.0
chr11	71350447	71524725	0.7	174278	4	22.073749999999997	3.36885	17.018500000000003	16.076500000000003	5.438308620917973	2.3420453184975214	0.12390807646527063	0.2218023166858168	0.04000068861505456	2.0410855929392384	0.8790076641125188	0.1921738936996377	0.15459973942334568	0.9331887387662741	3.1780538303479506
chr11	72182174	72296889	0.55	114715	1	8.4918	8.4918	3.5790000000000006	3.3440000000000003	3.7710899196146537	1.2305661842953077	0.09412217996868079	2.8967850623961224	6.323688629342614	4.186460230773182	3.2329603917358742	0.228577305265449	1.165100211757637	2.373383096711085	0.0
chr11	72436351	72504808	0.68	68457	4	20.16395	0.9180499999999991	4.441999999999999	4.39	20.959320816384597	17.545492047049226	0.8396416657405407	0.4516200869665238	6.594490793673455	7.866373672057795	6.585108263351411	0.7451720260674	0.9940190430342901	2.475019549270326	6.40191719672719
chr11	72436351	72533162	0.55	96811	4	18.2377	1.0081999999999987	4.940999999999999	4.888999999999999	26.596107854124398	23.18227908478903	2.729178176789951	0.4516200869665238	16.003299120121863	9.981951439921822	8.70068603121544	1.3283954384332046	0.9940190430342901	6.006298198660211	4.5549836989147
chr11	72542687	72953690	0.57	411003	4	22.0492	0.9836000000000009	10.506500000000003	10.446500000000004	3.3741330859710055	1.230566184295308	0.030906389190825192	16.003299120121863	0.3596207372866686	1.2663669737214251	0.46185148453369623	0.3317505638215174	6.006298198660211	0.2037305754107321	2.0688586422416417
chr11	72542687	73000492	0.58	457805	4	18.0164	3.0492	11.890000000000002	9.063000000000002	4.565003586901948	2.421436685226251	0.06451128411242207	16.003299120121863	4.43930919289385	1.7133200232701635	0.9088045340824347	0.31866291406321073	6.006298198660211	1.6661448747807324	1.5516439816812313
chr11	73062217	73372262	0.65	310045	4	19.21315	0.13114999999999988	3.1185	2.8935	10.797225875107218	6.271917971569634	0.32981044798852954	2.344521719563811	0.8222295974153392	4.052374315908561	2.353952727623355	0.6193005211699527	0.8799370976719346	0.30859612838401135	2.235811233283197
chr11	73336907	73372262	0.76	35355	4	20.041	0.6966999999999999	8.104000000000001	7.8790000000000004	9.646051057540639	7.423092789136212	1.329364703815808	0.11681709522341156	0.8222295974153392	3.6203197013447803	2.7860073421871356	1.055174125366559	0.5518838684874805	0.30859612838401135	2.07944154167984
chr11	74413433	74450844	0.54	37411	1	10.17215	10.17215	0.05050000000000002	0.027500000000000014	5.358917254189244	0.35726115027928307	0.7724588353494308	1.4210615787190337	0.08748020109186835	2.0112887229693226	0.13408591486462162	0.500185355673657	0.5333475014357149	0.6499198976313011	0.0
chr11	74437766	74450844	0.55	13078	3	17.041	3.3033	5.901	5.823	3.5329158194284647	1.4687402844814965	0.7284725498889391	0.7960996787001196	0.08748020109186835	1.325960713661257	0.551242094443444	0.8749042719412525	0.29878914530306483	0.6499198976313011	0.0
chr11	74733995	74916119	0.73	182124	4	21.9672	0.7049000000000003	0.6634999999999999	0.6414999999999998	7.065831638856929	2.2229582684044265	0.31909292814472573	0.08748020109186835	3.593673480621472	2.651921427322514	0.8343123591576448	0.16491645763147753	0.6499198976313011	1.348764051163055	0.5972531564093501
chr11	74733995	75095559	0.59	361564	4	20.18855	1.0737500000000004	0.6589999999999998	0.6459999999999998	8.852137390253343	4.009264019800842	0.7641301573607406	0.08748020109186835	11.142647961926954	3.3223510016456217	1.5047419334807524	0.32766634676125267	0.6499198976313011	4.182016837882932	0.41415110829799917
chr11	74851528	74916119	0.6	64591	4	23.35245	0.6803500000000007	4.332	4.31	9.368181273990086	0.07939136672873026	0.6834017107828277	0.11888474338489105	3.593673480621472	3.5160306564500745	0.02979686996991604	0.33399287606971717	0.07199944757179781	1.348764051163055	0.0
chr11	74991313	75062912	0.52	71599	3	17.0656	1.8033000000000001	0.29950000000000004	0.17350000000000004	4.287133803351395	0.5557395671011072	0.3193440357808644	2.619960273776933	0.5447258905025092	1.609030978375458	0.20857808978941117	0.17978250851273989	0.9833136626910638	0.20444447799985171	0.0
chr11	74991313	75095559	0.59	104246	4	18.99185	0.12294999999999945	0.0695	0.0565	8.296397823152237	4.565003586901948	0.3899274769785846	2.619960273776933	11.142647961926954	3.1137729118562105	1.7133200232701637	0.18750596378052703	0.9833136626910638	4.182016837882932	0.0
chr11	74991313	75162336	0.72	171023	4	20.336100000000002	1.4672	0.2965	0.1705	9.32848559062572	5.597091354375432	1.2310970136448942	2.619960273776933	1.3048532720480848	3.501132221465117	2.1006793328790705	0.9031941547279838	0.9833136626910638	0.5569508405591754	4.097386198147767
chr11	74991313	75243388	0.54	252075	4	19.131149999999998	0.26224999999999987	0.074	0.052	5.994048188019081	2.262653951768792	1.6893991515735605	2.619960273776933	1.8886820709918206	2.2496636827286496	0.8492107941426027	0.9532161437564285	0.9833136626910638	0.7088530705882117	3.9546297797648653
chr11	75062912	75095559	0.68	32647	4	17.18855	1.9262499999999996	0.24300000000000005	0.23000000000000004	8.852137390253343	4.009264019800842	0.5447258905025092	0.3193440357808644	11.142647961926954	3.3223510016456217	1.5047419334807524	0.20444447799985171	0.17978250851273989	4.182016837882932	0.0
chr11	75099720	75162336	0.58	62616	4	19.0738	2.7295	0.39	0.07699999999999999	9.646051057540639	5.279525887460514	1.972865827103347	11.142647961926954	1.3048532720480848	3.6203197013447803	1.9814918529994066	1.876818307802291	4.182016837882932	0.5569508405591754	6.14607929722165
chr11	75162336	75243388	0.54	81052	3	20.59835	1.2049500000000002	0.24450000000000002	0.22250000000000003	11.591139542394512	3.33443740260664	2.6564352091042114	3.176202290233705	1.8886820709918206	4.35034301560772	1.2514685387364675	1.0587645648886859	1.1920803298879956	0.7088530705882117	0.0
chr11	75243388	75273520	0.55	30132	1	9.6967	9.6967	0.05050000000000001	0.028500000000000008	14.965272628365518	6.708570488577646	2.908803559953452	17.953549193366197	2.804497017049091	5.616709989329145	2.517835512457893	1.0917212414306101	6.738258740917149	1.0525733009933032	0.0
chr11	75258857	75288014	0.63	29157	4	18.93445	0.09835000000000171	0.11600000000000002	0.010999999999999989	5.398612937553609	3.2550460358779114	3.398169416519343	1.8886820709918206	0.32641802183799834	2.0261871579542805	1.2216716687665514	1.2753881991444602	0.7088530705882117	0.6742654955980132	4.51085950651685
chr11	75417407	75434399	0.53	16992	3	22.122950000000003	1.3032500000000002	6.686999999999999	6.671999999999999	9.606355374176275	6.986440272128199	3.065015099696715	0.32641802183799834	0.21893654412074282	3.6054212663598224	2.622124557352598	1.1503499705899731	0.6742654955980132	0.7499920390537511	0.0
chr11	75417407	75579040	0.57	161633	4	23.4426	0.016399999999999082	8.440999999999999	8.425999999999998	9.169702857168263	7.423092789136212	2.2456882485863123	0.32641802183799834	0.10951072803608194	3.441538481525285	2.786007342187135	1.3671316358472356	0.6742654955980132	0.10275288920114845	4.04025057350797
chr11	75434399	75514176	0.56	79777	3	21.508200000000002	0.6884999999999994	6.965999999999999	6.392999999999999	4.961960420545597	2.3420453184975214	0.21893654412074282	3.065015099696715	13.684295138667967	1.862304373119743	0.8790076641125188	0.7499920390537511	1.1503499705899731	5.135938322740681	3.38939244884259
chr11	75434399	75579040	0.68	144641	4	22.13935	1.3196499999999993	15.112999999999998	1.7539999999999996	2.1832625850400627	0.43665251700801255	2.1494361357409373	3.065015099696715	0.10951072803608194	0.819413924172687	0.1638827848345374	1.3925985093896711	1.1503499705899731	0.10275288920114845	4.04025057350797
chr11	75514176	75579040	0.74	64864	4	22.827849999999998	0.6311499999999999	8.719999999999999	8.146999999999998	4.525307903537584	2.7786978355055343	4.52378039327492	0.21893654412074282	0.10951072803608194	1.6984215882852056	1.0428904489470563	2.1829477999667044	0.7499920390537511	0.10275288920114845	5.213367848150339
chr11	75920083	76029924	0.54	109841	4	19.79505	1.0901500000000013	0.9244999999999999	0.6994999999999998	13.099575510240374	9.209398540532627	0.16479485450924825	38.92391606311339	0.1155299900100505	4.9164835450361215	3.456436916510243	0.31250620629221426	14.608778176290123	0.6838277887002927	0.0
chr11	76293806	76391893	0.53	98087	4	14.86885	1.5245499999999996	1.298	0.984	6.15283092147654	0.674826617194201	0.595716516075983	0.1155299900100505	0.9415248463182476	2.309257422668481	0.2532733947442851	0.2503147293240765	0.6838277887002927	0.3533695737352474	0.17328679513998624
chr11	76409432	76510238	0.58	100806	4	15.041	1.9261999999999988	1.3174999999999997	1.3004999999999998	5.954352504654716	3.57261150279283	0.5103426942862205	0.9415248463182476	0.29934234519845104	2.2347652477436917	1.340859148646215	0.8146357720481736	0.3533695737352474	1.0751905122268308	0.3465735902799725
chr11	78143366	78226248	0.57	82882	3	15.61475	0.5327500000000001	0.07950000000000002	0.021500000000000016	1.4290446011171318	0.07939136672872948	0.04597844650200307	0.10771341765277377	0.07923353863161656	0.536343659458486	0.029796869969915873	0.07909209953164131	0.559491743104526	0.5813227909492874	0.0
chr11	78357831	78552537	0.52	194706	4	17.92625	4.05735	7.455999999999999	7.4529999999999985	2.977176252327358	1.5481316512102261	0.11580099304058011	7.695813168287398	0.31874275871727714	1.1173826238718458	0.5810389644133598	0.10345178936274763	2.8883637319376767	0.16786697235807627	0.0
chr11	78357831	78811105	0.51	453274	4	17.60655	4.37705	7.461999999999999	7.446999999999999	4.366525170080125	0.1587827334574592	0.16674369393733265	7.695813168287398	0.04357219681935325	1.6388278483453738	0.05959373993983186	0.189322541141468	2.8883637319376767	0.11174791540833266	0.0
chr11	78357831	79204671	0.52	846840	4	20.2213	1.7622999999999998	7.479999999999999	7.4289999999999985	5.0810474706386906	0.555739567101107	0.1095001609975392	7.695813168287398	0.17510954559828257	1.906999678074617	0.2085780897894114	0.15326999856992302	2.8883637319376767	0.12282370807938212	0.6931471805599467
chr11	78509848	78552537	0.73	42689	4	15.6148	1.7459000000000007	0.04900000000000001	0.046000000000000006	2.3023496351331567	0.8733050340160249	0.20829330913391528	0.08982755269043254	0.31874275871727714	0.8641092291275607	0.32776556966907466	0.35179138571617063	0.033713740139757614	0.16786697235807627	0.0
chr11	78509848	78811105	0.57	301257	4	15.295100000000001	2.0656000000000008	0.05500000000000001	0.04000000000000001	3.6916985528859234	0.516043883736742	0.20555627271203342	0.08982755269043254	0.04357219681935325	1.3855544536010886	0.19367965480445326	0.26784414595688144	0.033713740139757614	0.11174791540833266	0.0
chr11	78614308	79204671	0.65	590363	4	17.08195	1.3770499999999997	8.847499999999998	8.796499999999998	8.57426760670279	2.937480568962993	0.08552858027937386	0.31874275871727714	0.17510954559828257	3.2180619567509163	1.102484188886888	0.16817309136880146	0.16786697235807627	0.12282370807938212	1.03972077083992
chr11	81950744	82183320	0.59	232576	0	0.0	0.0	8.129999999999999	7.191999999999999	1.9847841682182386	0.0	0.034135666074199204	0.023722791344762018	0.41264832932454143	0.7449217492478972	0.0	0.23112252952036436	0.013956914750869645	0.1548736231509785	0.0
chr11	81950744	82212564	0.56	261820	1	6.41805	6.41805	2.107	1.169	2.3817410018618865	0.39695683364364787	0.07641365982598673	0.023722791344762018	0.04410041664542186	0.8939060990974766	0.14898434984957942	0.22260590352591655	0.013956914750869645	0.026972982598547503	0.0
chr11	81950744	82413078	0.51	462334	1	7.4836	7.4836	10.872499999999999	9.9345	1.8260014347607796	0.15878273345745908	0.07349557886700145	0.023722791344762018	0.3897465229687263	0.6853280093080654	0.0595937399398318	0.1417873527229556	0.013956914750869645	0.14627820309237058	0.0
chr11	82183320	82212564	0.52	29244	1	6.41805	6.41805	9.299	6.023	2.3817410018618865	0.39695683364364787	0.41264832932454143	0.034135666074199204	0.04410041664542186	0.8939060990974766	0.14898434984957942	0.1548736231509785	0.23112252952036436	0.026972982598547503	0.0
chr11	82212564	82406990	0.56	194426	4	13.459050000000001	0.6229500000000003	6.0035	2.7275	2.302349635133157	0.47634820037237735	0.04410041664542186	0.41264832932454143	0.8867629660896205	0.8641092291275607	0.1787812198194953	0.026972982598547503	0.1548736231509785	0.3328165502553023	0.0
chr11	82212564	82413078	0.69	200514	4	13.90165	1.06555	12.0415	8.7655	2.2229582684044273	0.555739567101107	0.06968531147080204	0.41264832932454143	0.3897465229687263	0.8343123591576449	0.20857808978941123	0.036258995744234704	0.1548736231509785	0.14627820309237058	0.0
chr11	82212564	82429374	0.59	216810	3	13.43445	0.5983499999999999	1.6535000000000002	1.6225	2.1435669016756975	0.6351309338298365	0.09374193940572281	0.41264832932454143	0.6511362837728992	0.804515489187729	0.2383749597593271	0.04452832374084566	0.1548736231509785	0.24438202766516107	0.0
chr11	83905640	84095864	0.54	190224	1	8.459	8.459	15.1535	10.5905	2.65961078541244	0.6748266171942011	0.04006629660798867	0.05617044237958336	0.047652292544504045	0.9981951439921822	0.253273394744285	0.13784404477629522	0.13315998843342167	0.039081337117499476	0.0
chr11	83905640	84275798	0.57	370158	1	9.68035	9.68035	2.3674999999999993	2.195499999999999	2.3817410018618865	0.9526964007447545	0.04375385325363987	0.05617044237958336	0.0403077243365273	0.8939060990974766	0.3575624396389906	0.08983544023478118	0.13315998843342167	0.02786763351273431	0.0
chr11	83905640	84425490	0.54	519850	1	8.43445	8.43445	12.3575	7.794500000000001	2.8183935188698985	0.516043883736742	0.04276153252677556	0.05617044237958336	3.1108870213280886	1.057788883932014	0.19367965480445326	0.07199166813929855	0.13315998843342167	1.1675664481547257	0.0
chr11	84095864	84275798	0.75	179934	4	18.13935	1.221350000000001	12.958	12.786	1.706914384667685	0.27786978355055336	0.047652292544504045	0.04006629660798867	0.0403077243365273	0.6406327043531916	0.10428904489470558	0.039081337117499476	0.13784404477629522	0.02786763351273431	0.0
chr11	84095864	84425490	0.68	329626	4	16.89345	0.024549999999999624	22.948	2.7959999999999994	2.1435669016756975	0.15878273345745908	0.04431692729968582	0.04006629660798867	3.1108870213280886	0.804515489187729	0.05959373993983175	0.03398889380294144	0.13784404477629522	1.1675664481547257	0.0
chr11	85753071	85929596	0.78	176525	4	17.62295	0.5081500000000005	1.5304999999999995	1.4224999999999994	3.334437402606641	1.8260014347607798	0.06836135245867095	0.504492782576092	5.809635677784139	1.2514685387364672	0.6853280093080654	0.500989152078801	0.3716759243976799	2.18045067110395	5.00394630594546
chr11	86167205	86319503	0.68	152298	4	20.4754	3.7049000000000003	2.0655000000000006	1.9985000000000006	2.3023496351331567	0.6351309338298363	0.08132118090639279	0.5475837286806612	0.048015884027198405	0.8641092291275607	0.23837495975932715	0.030521160588496753	0.7306018956327612	0.06276328587660009	0.0
chr11	87063965	87132395	0.76	68430	4	21.336100000000002	3.0082000000000004	7.701499999999999	7.538499999999999	6.629179121848917	3.2153503525135467	0.482636395720466	0.08311181937387448	0.052699564370642715	2.488038642487977	1.2067732337815935	0.1811412817110187	0.21385349252902805	0.01977900282770937	0.0
chr11	87433693	88285770	0.66	852077	4	19.827849999999998	1.0737499999999986	10.572999999999999	10.453999999999999	1.786305751396415	0.5160438837367419	0.020870961365270297	0.052699564370642715	0.012809919218120145	0.6704295743231075	0.19367965480445326	0.11022446814686335	0.01977900282770937	0.028628089953915664	0.8379309484052861
chr11	88218289	88285770	0.78	67481	4	19.83605	1.06555	16.823999999999998	4.2029999999999985	2.103871218311333	0.8336093506516601	0.032941987646958805	0.019832764733481934	0.012809919218120145	0.7896170542027711	0.31286713468411687	0.43272821343070744	0.08248678501376161	0.028628089953915664	1.09861228866811
chr11	92074104	93385300	0.52	1311196	4	18.72135	1.114749999999999	0.18200000000000005	0.13900000000000004	1.74661006803205	0.31756546691491816	0.07314297100380514	0.009184709153485238	0.16418131355874999	0.6555311393381495	0.1191874798796635	0.13007764186879653	0.011898298482443725	1.205509605392948	1.8897806291731487
chr11	93385300	93491683	0.55	106383	1	9.91805	9.91805	5.508	5.187	5.716178404468527	4.287133803351395	0.16418131355874999	0.4211705070168858	5.496207424295281	2.145374637833944	1.609030978375458	1.205509605392948	0.1580721349164575	2.0628159546489964	5.858626551013395
chr11	102158657	102180794	0.64	22137	4	18.36885	4.0737499999999995	0.3585000000000001	0.32850000000000007	3.969568336436477	0.1587827334574592	0.717273042677233	0.0391068585061752	0.29052324883423924	1.4898434984957944	0.05959373993983175	0.2692042279434059	0.36660240802616917	0.8708312803985901	0.0
chr11	102158657	102366267	0.61	207610	4	18.9508	3.4917999999999987	0.03750000000000001	0.007500000000000007	3.5329158194284647	0.27786978355055325	0.5705501621273757	0.0391068585061752	0.11205980004307187	1.564335673420584	0.1340859148646215	0.5109429078218802	0.36660240802616917	0.10814879269223021	2.897519504158514
chr11	102158657	102811723	0.54	653066	4	21.909799999999997	0.5327999999999999	0.07800000000000001	0.048000000000000015	3.0962633024204522	0.7145223005585657	0.23146383711830207	0.0391068585061752	0.030240892661548346	1.1620779288267196	0.26817182972924297	0.2538637511562568	0.36660240802616917	0.4814553677208967	1.3800677001229558
chr11	102604314	102811723	0.71	207409	4	21.11475	0.26224999999999987	0.08000000000000002	0.046000000000000006	3.929872653072113	1.5481316512102263	0.029091041716528432	0.11205980004307187	0.030240892661548346	1.4749450635108365	0.5810389644133599	0.16377510988290822	0.10814879269223021	0.4814553677208967	0.0
chr11	103137260	103209988	0.59	72728	1	6.93445	6.93445	0.4715000000000003	0.1085000000000001	1.8656971181251443	0.43665251700801244	0.9344270421267254	0.030240892661548346	0.020592974227578824	0.7002264442930234	0.16388278483453733	0.38675950461446207	0.4814553677208967	0.04273614808126539	0.0
chr11	103197137	103472146	0.54	275009	4	15.10655	1.385250000000001	0.1755000000000001	0.1745000000000001	8.256702139787873	6.589483438484551	0.12817677540573552	0.6417392570887837	0.10182020371912878	3.0988744768712526	2.4731402075030187	0.08147822877570098	0.2846470201044122	0.07202015654145977	0.0
chr11	103209988	103472146	0.57	262158	4	15.18035	1.3114500000000007	0.2905000000000002	0.2895000000000002	1.5481316512102261	0.11908705009309428	0.020592974227578824	2.322866227531111	0.10182020371912878	0.5810389644133598	0.04469530495487378	0.04273614808126539	0.8718094396302525	0.07202015654145977	0.0
chr11	104034770	104871717	0.52	836947	4	17.2459	4.295100000000001	2.1045000000000003	2.0775	5.795569771197257	1.1908705009309433	0.04249651685766343	0.012530281146636773	0.046744027602137896	2.622124557352598	0.0	0.12902114084998834	0.05098844908907737	0.07203587775547537	0.3465735902799725
chr11	104125231	104871717	0.7	746486	4	20.2623	1.2787000000000006	0.129	0.10200000000000001	3.3741330859710055	1.230566184295308	0.009784518047281688	0.31243659207202795	0.046744027602137896	1.7133200232701635	0.9088045340824347	0.1304460781068702	0.11726252981163214	0.07203587775547537	0.3465735902799725
chr11	109817150	110167087	0.51	349937	4	19.7377	0.5410000000000004	8.25	5.08	17.664579097142322	15.838577662381544	0.2359482461068099	0.012903181913088767	0.49877657865852393	6.629803568306285	5.944475558998219	0.22104742979994013	0.022958335226358352	0.454906550588799	2.83321334405622
chr11	111154541	111712179	0.51	557638	4	21.7377	1.3607000000000014	14.9075	14.902500000000002	5.438308620917974	0.19847841682182388	0.3001176409501538	0.2824082118828803	1.6536792028301486	2.0410855929392384	0.07449217492478988	0.42790006190232094	0.10599239079311035	1.4851331880114298	3.32775147643695
chr11	111984315	112045901	0.78	61586	4	19.03275	0.852450000000001	8.185999999999998	7.298999999999998	4.604699270266314	2.2229582684044273	0.1959453080694783	3.60064934606134	0.5769359209834151	1.7282184582551217	0.834312359157645	0.7334792789658767	1.351382206814029	0.8797378975832414	4.5864230837743
chr11	111984315	112151034	0.76	166719	4	20.81965	2.6393500000000003	7.796999999999998	7.687999999999998	8.57426760670279	6.1925266048409044	0.43619798537369026	3.60064934606134	3.3197242557836772	3.218061956750916	2.3241558576534396	0.8257099626378002	1.351382206814029	1.2459464556587176	3.99948598749373
chr11	112458908	113403522	0.6	944614	4	21.188499999999998	1.2705000000000002	1.8989999999999996	1.1619999999999995	4.565003586901949	0.5954352504654719	0.04807451696548357	0.0767218203343862	0.1084115261942444	1.7133200232701635	0.22347652477436908	0.25575845976883466	0.055990172448092235	0.05123750557477002	2.607441122252879
chr11	113865151	114131675	0.77	266524	4	18.16395	1.3442499999999988	0.23950000000000002	0.10650000000000001	3.652002869521559	0.47634820037237735	0.14059793900722017	0.9610576018811202	0.24355323285778957	1.3706560186161307	0.17878121981949535	0.1185059588183835	0.46289901900202224	0.10639464741511638	1.1512925464970225
chr11	113906811	114131675	0.78	224864	4	18.2459	1.4261999999999997	0.1945	0.15150000000000002	5.120743154003056	0.9923920841091194	0.09885789937048294	0.3658939609197329	0.24355323285778957	1.9218981130595747	0.3724608746239486	0.11501922554916301	0.13732594897320813	0.10639464741511638	1.1512925464970225
chr11	113906811	114645500	0.51	738689	4	16.59015	3.08195	0.028500000000000004	0.0145	5.31922157082488	0.7939136672872955	0.07738274706227556	0.3658939609197329	0.023677711520647043	1.9963902879843645	0.29796869969915885	0.23863666948069132	0.13732594897320813	0.022541695291957344	2.2191443106915205
chr11	114211212	114645500	0.62	434288	4	15.491800000000001	1.9836	0.2745000000000001	0.26050000000000006	4.088655386529572	0.43665251700801244	0.03583038877157783	0.24355323285778957	0.023677711520647043	1.5345388034506682	0.16388278483453733	0.3268621019615538	0.10639464741511638	0.022541695291957344	2.4861072517401452
chr11	115195392	116095190	0.55	899798	4	17.7623	1.7951000000000006	9.915	9.889999999999999	2.6199151020480747	0.47634820037237735	0.33916547236739397	0.023677711520647043	1.6128106849969013	0.9832967090072242	0.1787812198194953	0.19272968291206524	0.022541695291957344	0.6053140567682562	0.3465735902799725
chr11	115566482	116095190	0.59	528708	1	9.7787	9.7787	4.424499999999999	4.399499999999999	2.1832625850400627	0.9130007173803897	0.09730438283554768	0.24142433956619952	1.6128106849969013	0.8194139241726869	0.3426640046540327	0.08408597939716159	0.5340234528681366	0.6053140567682562	0.0
chr11	115630707	116095190	0.53	464483	1	9.7787	9.7787	0.2745	0.24950000000000003	3.334437402606641	0.23817410018618856	0.08888056333372667	0.15822646852903668	1.6128106849969013	1.2514685387364672	0.08939060990974768	0.07415811059871463	0.15588553226767984	0.6053140567682562	0.0
chr11	115860923	116095190	0.62	234267	4	17.7213	1.836100000000001	10.035	10.010000000000002	4.445916536808855	1.3496532343884022	0.07862309706900782	0.0993185252887467	1.6128106849969013	1.6686247183152898	0.5065467894885702	0.09920969908922038	0.04866570137908909	0.6053140567682562	0.0
chr11	115860923	116370193	0.53	509270	4	18.401600000000002	2.5164000000000017	10.148000000000001	9.897	6.113135238112175	0.31756546691491794	0.3884840769886191	0.0993185252887467	0.12048813732004714	2.2943589876835233	0.1191874798796635	0.18559049530617	0.04866570137908909	0.08548656841833845	0.0
chr11	116228794	116370193	0.59	141399	4	18.270500000000002	2.6475000000000017	0.3605	0.10949999999999999	8.494876239974062	2.064175534946968	0.2582764283708908	0.7215181010655187	0.12048813732004714	3.188265086781	0.774718619217813	0.12475156841413453	0.27079746733482046	0.08548656841833845	0.0
chr11	116228794	116562596	0.72	333802	4	15.98365	0.3606500000000006	9.421999999999999	8.951999999999998	6.907048905399471	3.6520028695215587	0.17885545257369523	0.7215181010655187	0.4210502655029852	2.5923276873826824	1.370656018616131	0.10211927803183855	0.27079746733482046	0.441890332494333	0.3465735902799725
chr11	116603324	116706525	0.56	103201	4	17.1721	1.2213000000000003	6.326	5.653	12.940792776782917	5.874961137925987	0.713899945972045	0.4210502655029852	0.335637827889011	5.408131899539734	1.653726283330332	1.0128527810240688	0.441890332494333	0.3939830685017579	1.73082092656792
chr11	117678185	117688310	0.57	10125	4	20.58195	0.8114500000000007	2.1915	2.0525	8.693354656795885	4.644394953630678	2.1327853580458704	0.16991865218483745	1.8891962527241164	3.2627572617057896	1.7431168932400791	0.800469000673296	0.14692852283197566	0.7090460513473221	0.0
chr11	117678185	117817682	0.76	139497	4	22.33605	0.9426500000000004	2.3945	1.8495	6.152830921476539	2.103871218311333	0.6897806868622279	0.16991865218483745	0.28325574241051976	2.309257422668481	0.7896170542027708	0.3947369169545191	0.14692852283197566	0.289835947767122	0.8317766166719339
chr11	117678185	117924189	0.61	246004	4	22.51635	1.1229499999999994	2.137	2.1069999999999998	4.48561222017322	0.43665251700801244	0.5137764257172137	0.16991865218483745	0.32558350332342983	1.6835231533002477	0.16388278483453733	0.3493202264728924	0.14692852283197566	0.1580411678034717	0.808671710653269
chr11	117714701	117817682	0.73	102981	4	21.7705	1.5082000000000004	0.3435	0.2015	6.9864402721282	1.2702618676596726	0.24053083985748455	1.8891962527241164	0.28325574241051976	2.622124557352598	0.476749919518654	0.2742975182944452	0.7090460513473221	0.289835947767122	0.9241962407465932
chr11	117714701	117924189	0.67	209488	4	21.9508	1.6884999999999994	0.08600000000000001	0.05600000000000001	5.31922157082488	0.39695683364364776	0.26225285351084954	1.8891962527241164	0.32558350332342983	1.9963902879843647	0.14898434984957953	0.2821975006697907	0.7090460513473221	0.1580411678034717	0.8664339756999312
chr11	117714701	118042386	0.61	327685	4	20.647550000000003	0.385250000000001	0.0975	0.044500000000000005	8.852137390253343	3.135958985784817	0.4002457782195133	1.8891962527241164	1.7112013629072762	3.3223510016456217	1.1769763638116775	0.2757041358279597	0.7090460513473221	0.7365568882457165	0.5776226504666208
chr11	117997342	118068924	0.51	71582	1	10.2623	10.2623	0.019500000000000003	0.0004999999999999987	5.160438837367421	0.0	1.3664072505629181	0.32558350332342983	0.6898598122699163	1.9367965480445326	0.0	0.5478008560868558	0.1580411678034717	0.2589155971317818	0.0
chr11	118016222	118042386	0.7	26164	4	21.11475	0.08194999999999908	3.2240000000000006	3.1710000000000007	10.201790624641745	1.786305751396415	1.1651996951472308	1.1605941322632074	1.7112013629072762	3.8288977911341915	0.6704295743231077	0.43731837901114895	0.43558983642461785	0.7365568882457165	0.0
chr11	118016222	118068924	0.54	52702	3	20.86065	0.3360500000000002	3.2075000000000005	3.1875000000000004	6.787961855306376	1.6275230179389553	1.440137880776165	1.1605941322632074	0.6898598122699163	2.547632382427808	0.6108358343832756	0.5879994073984388	0.43558983642461785	0.2589155971317818	0.0
chr11	118777876	118799387	0.62	21511	4	21.5246	0.16389999999999993	14.7075	13.5775	19.29210211508128	12.305661842953082	3.6316816912774796	0.8636574321450398	33.6088527823365	7.2406394026895615	4.618514845336962	2.293878325981159	0.4959927934556256	12.613948562129154	1.38629436111989
chr11	118777876	118801050	0.58	23174	4	20.975450000000002	0.385250000000001	9.050999999999998	7.920999999999999	14.687402844814965	7.700962572686765	5.78288715966581	0.8636574321450398	0.7219311186638537	5.5124209444344405	2.890296387081842	3.034461600457474	0.4959927934556256	0.4199763433034786	1.38629436111989
chr11	118777876	118827443	0.74	49567	4	21.3279	0.03279999999999994	14.201999999999998	13.072	4.684090636995043	2.3023496351331567	3.08807382034399	0.8636574321450398	0.6314111917072616	1.7580153282250375	0.8641092291275607	1.6423234966370814	0.4959927934556256	2.455230165916811	1.38629436111989
chr11	119039717	119210792	0.57	171075	4	17.90985	1.3688500000000001	0.6464999999999997	0.5774999999999997	14.608011478086237	1.9847841682182379	2.6396498258250105	3.9486141003718007	4.188306971054928	5.482624074464523	0.7449217492478972	1.047135947737158	4.938321012956318	1.5719396623695463	4.124053145897021
chr11	119352252	119512842	0.51	160590	3	20.58195	1.56555	12.793999999999999	12.760999999999997	7.939136672872954	4.445916536808854	0.3895659566737585	1.3715399320894242	0.3308920534637609	2.979686996991589	1.6686247183152896	0.33027229931160274	0.5791063756212596	0.17468365975378639	0.8958797346140275
chr11	119352252	119600177	0.61	247925	4	20.28685	1.8606499999999997	24.732499999999998	0.822499999999998	11.670530909123244	0.7145223005585652	0.36889726518703814	1.3715399320894242	2.652789799640115	4.380139885577636	0.2681718297292428	0.27546405554521414	0.5791063756212596	0.9956351171970893	0.5972531564093516
chr11	119352252	119612148	0.67	259896	4	21.60655	0.5409500000000005	14.220499999999998	11.334499999999998	10.122399257913017	2.262653951768792	0.4740950270992561	1.3715399320894242	0.7371493295894805	3.7991009211642757	0.8492107941426026	0.30863566179938734	0.5791063756212596	0.27666412139293717	0.5972531564093516
chr11	119352252	119978944	0.55	626692	4	21.155700000000003	0.9917999999999996	12.783999999999999	12.770999999999997	9.249094223896993	3.135958985784817	0.35268611211373857	1.3715399320894242	0.5128184909068166	3.471335351495201	1.1769763638116775	0.27329598684373907	0.5791063756212596	0.3574426374363334	0.9972460116410687
chr11	119473889	119612148	0.55	138259	4	17.90165	3.16395	20.997999999999998	18.111999999999995	5.041351787274326	2.8183935188698985	0.6017847108087615	0.32895622903622823	0.7371493295894805	1.8921012430896589	1.057788883932014	0.2853416836529169	0.335112820267229	0.27666412139293717	0.5972531564093516
chr11	119494955	119600177	0.71	105222	4	19.63935	1.2131499999999988	11.98	11.93	7.105527322221295	3.8504812863433835	0.3863106552347373	0.512542764412191	2.652789799640115	3.1435697818261263	0.9683982740222663	0.22314661892278914	0.19236562783198333	0.9956351171970893	0.549306144334055
chr11	119494955	119612148	0.68	117193	4	20.959049999999998	0.10655000000000037	1.468	1.4180000000000001	5.557395671011069	2.3023496351331567	0.6178263757784282	0.512542764412191	0.7371493295894805	2.5625308174127666	0.3873593096089065	0.3020545725790796	0.19236562783198333	0.27666412139293717	0.549306144334055
chr11	119494955	119978944	0.58	483989	4	20.508200000000002	0.3442999999999987	0.0315	0.0185	4.684090636995043	1.4290446011171318	0.3516920637997892	0.512542764412191	0.5128184909068166	2.2347652477436917	0.059593739939831636	0.2612826245065963	0.19236562783198333	0.3574426374363334	1.09861228866811
chr11	119512842	119600177	0.61	87335	4	18.7213	0.2950999999999997	11.9715	11.9385	7.224614372314389	3.7313942362502894	0.3308920534637609	0.6568973151368017	2.652789799640115	2.7115151672623456	1.4004528885860468	0.17468365975378639	0.459771683999373	0.9956351171970893	0.0
chr11	119512842	119612148	0.65	99306	4	20.041	1.0245999999999995	1.4595	1.4265	5.676482721104162	2.183262585040062	0.6107889168907153	0.6568973151368017	0.7371493295894805	2.1304762028489863	0.819413924172687	0.27364656126078274	0.459771683999373	0.27666412139293717	0.0
chr11	119612148	119653505	0.51	41357	1	10.5328	10.5328	12.7335	9.8475	7.383397105771848	0.47634820037237713	0.7371493295894805	2.652789799640115	0.10342226986156264	2.7711089072021777	0.17878121981949535	0.27666412139293717	0.9956351171970893	0.23332290046659163	0.0
chr11	119932927	119978944	0.64	46017	4	18.180300000000003	1.983600000000001	12.649	12.635999999999997	4.009264019800842	2.103871218311333	0.8350266531217833	0.10342226986156264	0.5128184909068166	1.8325075031498272	0.4618514845336962	0.3133990713310144	0.23332290046659163	0.3574426374363334	0.0
chr11	119932927	120081749	0.54	148822	4	15.2049	0.9917999999999996	16.1485	9.136499999999998	4.207742436622666	2.3023496351331567	1.1757574301522618	0.10342226986156264	0.1966306920076728	1.9069996780746168	0.5363436594584859	0.5085541769603039	0.23332290046659163	0.248585073779239	0.895879734614025
chr11	119950461	119978944	0.53	28483	1	10.08195	10.08195	0.09950000000000003	0.08650000000000002	6.430700705027093	0.31756546691491794	1.1372284389046678	0.34411679430725706	0.5128184909068166	2.4135464675631866	0.1191874798796635	0.42682031203615073	0.129152624484636	0.3574426374363334	0.0
chr11	120081749	120173806	0.62	92057	3	15.16395	0.9508499999999991	3.538	3.4739999999999998	5.716178404468527	0.7939136672872955	0.1966306920076728	2.5032464745655734	1.3868111962338854	2.145374637833944	0.29796869969915885	0.248585073779239	0.9395090773552471	0.5204927763518533	0.0
chr11	120382009	120800351	0.52	418342	4	21.5	1.319700000000001	9.855499999999997	9.775499999999997	12.265966159588714	6.391005021662728	0.13967530372839673	0.4541424510841659	0.579109151450667	4.603616410352005	2.398648032578229	0.1447314392981558	0.20521823771152944	0.32285833401063213	0.0
chr11	120382009	120892764	0.54	510755	1	11.40985	11.40985	10.914499999999999	8.716499999999998	11.908705009309433	6.748266171942011	0.2344023671367371	0.4541424510841659	0.13804351212298258	6.9277722680054445	0.07449217492478999	0.17524996796825743	0.20521823771152944	0.5435502449384094	0.0
chr11	120531083	120800351	0.67	269268	4	19.7295	0.4507999999999992	17.765499999999996	17.685499999999998	3.969568336436477	1.905392801489509	0.03184287626714942	0.3344498591682128	0.579109151450667	1.4898434984957944	0.7151248792779814	0.09649446133133775	0.2318604797959566	0.32285833401063213	0.0
chr11	120531083	121249930	0.53	718847	4	18.204900000000002	1.0738000000000003	23.8355	11.615499999999995	2.1435669016756975	0.0793913667287296	0.18024240276621675	0.3344498591682128	0.3824728476789861	0.804515489187729	0.02979686996991593	0.2974518067184205	0.2318604797959566	0.2903590099167891	2.9548524160961502
chr11	121023891	121065612	0.52	41721	3	17.59835	1.7786499999999998	14.240500000000003	14.239500000000001	4.445916536808854	0.23817410018618856	0.24357265984222293	0.13804351212298258	0.15896542506537004	1.6686247183152898	0.08939060990974779	0.30853162261220163	0.5435502449384094	0.505793886792649	0.0
chr11	121199458	121249930	0.54	50472	1	8.56555	8.56555	6.116500000000002	6.103500000000002	2.8977848855986283	0.674826617194201	0.2013412375431404	0.15896542506537004	0.3824728476789861	1.08758575390193	0.253273394744285	0.13932598892257392	0.505793886792649	0.2903590099167891	0.0
chr11	121322996	122073715	0.52	750719	1	8.39345	8.39345	38.715500000000006	0.8354999999999997	9.72544242426937	0.8336093506516598	0.13324975400675781	0.3824728476789861	2.0184787099749406	3.6501165713146966	0.31286713468411675	0.0877967340289162	0.2903590099167891	0.7575678582744727	0.0
chr11	121526583	121593585	0.54	67002	1	6.8033	6.8033	14.161500000000002	9.679500000000003	4.684090636995043	0.3969568336436482	0.3839109701219124	0.2315514814843723	0.020604490068731374	1.7580153282250373	0.14898434984957942	0.21880033469446608	0.08690503349949871	0.06836148735282835	0.0
chr11	121526583	122380491	0.54	853908	1	6.8033	6.8033	3.3259999999999996	1.1560000000000004	3.4535244526997353	0.83360935065166	0.10970949181867469	0.2315514814843723	0.6263884371479224	1.2961638436913412	0.3128671346841168	0.11696705984621068	0.08690503349949871	0.23509375869708182	0.0
chr11	121978896	122427640	0.59	448744	4	20.8115	0.3033000000000001	5.330500000000002	5.325500000000001	6.192526604840904	1.5878273345745906	0.1995646998511555	0.020604490068731374	1.223605266833039	2.324155857653439	0.5959373993983179	0.15590860421390035	0.06836148735282835	0.459238939101606	0.0
chr11	122073715	122427640	0.52	353925	3	18.64755	1.8606499999999997	25.103500000000004	14.4475	8.336093506516601	0.5557395671011074	0.17945353784836796	0.27798156228116944	1.223605266833039	3.1286713468411684	0.20857808978941117	0.17006336749093762	0.10433099726860728	0.459238939101606	0.0
chr11	122086144	122380491	0.58	294347	1	8.041	8.041	18.478000000000005	16.308000000000007	1.9847841682182388	0.6351309338298364	0.03020867572496988	2.0184787099749406	0.6263884371479224	0.7449217492478972	0.2383749597593271	0.13483891733201955	0.7575678582744727	0.23509375869708182	0.0
chr11	122380491	122427640	0.51	47149	1	10.2541	10.2541	6.413000000000001	4.243000000000002	5.200134520731785	2.5802194186837095	0.6263884371479224	0.03020867572496988	1.223605266833039	1.9516949830294907	0.9683982740222664	0.23509375869708182	0.13483891733201955	0.459238939101606	0.0
chr11	122451517	122652210	0.76	200693	4	17.204900000000002	2.5328	1.0465	1.0145	5.358917254189245	1.9450884848538739	0.050635024347024465	1.223605266833039	1.1019076617676438	2.0112887229693226	0.7300233142629393	0.0985840146892226	0.459238939101606	0.4135638504465125	0.693147180559945
chr11	122451517	122893999	0.65	442482	4	21.4508	1.7131000000000007	10.358	8.297	5.358917254189245	1.9450884848538739	0.2849234327390098	1.223605266833039	3.5509474655032913	2.0112887229693226	0.7300233142629393	0.19609494929148544	0.459238939101606	1.3327282834307888	2.3890126256374073
chr11	122666908	122893999	0.65	227091	4	19.368850000000002	3.7950500000000007	26.953	8.297999999999998	3.652002869521559	0.23817410018618834	0.43909955309230353	1.1019076617676438	3.5509474655032913	1.370656018616131	0.08939060990974768	0.26819557894636104	0.4135638504465125	1.3327282834307888	3.236945348176138
chr11	122982179	123105980	0.59	123801	4	16.36065	0.31145000000000067	0.29850000000000004	0.22850000000000006	2.262653951768792	0.5160438837367421	0.14877744994842734	5.384435216049479	0.5863075085706781	0.8492107941426028	0.19367965480445326	0.18677047113233924	2.1856368799596755	0.22005073492385013	0.3465735902799725
chr11	122982179	123117896	0.72	135717	4	18.713099999999997	2.6639	0.795	0.2679999999999999	4.4062208534444895	1.6275230179389553	0.1871927419055347	5.384435216049479	2.121080138024918	1.653726283330332	0.6108358343832757	0.18969248991657145	2.1856368799596755	0.9950948017504784	0.3465735902799725
chr11	122982179	123132269	0.65	150090	4	19.655749999999998	3.6065500000000004	5.42	4.892999999999999	5.31922157082488	2.5405237353193453	0.37238671581734695	5.384435216049479	1.3436187362047458	1.9963902879843647	0.9534998390373085	0.2668198630126388	2.1856368799596755	0.5042819442652036	0.3465735902799725
chr11	123037012	123105980	0.64	68968	4	15.31145	1.3606500000000006	2.5500000000000007	2.4800000000000004	1.9450884848538736	0.19847841682182377	0.078277069620021	0.23745161022580644	0.5863075085706781	0.7300233142629393	0.07449217492478971	0.1175146246348614	0.2738792782601282	0.22005073492385013	0.3465735902799725
chr11	123037012	123117896	0.8	80884	4	17.663899999999998	3.7131	3.0465000000000004	1.9835000000000007	4.088655386529571	1.9450884848538736	0.1531211761248431	0.23745161022580644	2.121080138024918	1.5345388034506682	0.7300233142629393	0.13262045879493745	0.2738792782601282	0.9950948017504784	0.3465735902799725
chr11	123037012	123132269	0.69	95257	4	18.60655	4.65575	7.6715	2.641499999999999	5.001656103909961	2.8580892022342637	0.4500597124989655	0.23745161022580644	1.3436187362047458	1.877202808104701	1.072687318916972	0.2627562360218078	0.2738792782601282	0.5042819442652036	0.3465735902799725
chr11	123037012	123349183	0.64	312171	4	16.5164	2.5656000000000008	9.476000000000003	4.4460000000000015	2.262653951768792	0.1190870500930945	0.46489718257018625	0.23745161022580644	0.39614762964406985	0.8492107941426028	0.04469530495487384	0.2126636564350071	0.2738792782601282	0.21395507082788662	1.5607104090414048
chr11	123037012	123425680	0.59	388668	4	16.4426	2.4918000000000005	2.5510000000000006	2.4790000000000005	2.5405237353193453	0.39695683364364776	0.45428591909983457	0.23745161022580644	2.8603899506728485	0.9534998390373084	0.14898434984957948	0.20668632724817385	0.2738792782601282	1.073550827191017	1.572892284889579
chr11	123117896	123132269	0.6	14373	3	22.31965	0.9426500000000004	5.688	4.625	6.946744588763835	0.91300071738039	2.121080138024918	0.5863075085706781	1.3436187362047458	2.6072261223676403	0.3426640046540328	0.9950948017504784	0.22005073492385013	0.5042819442652036	0.0
chr11	123172685	123349183	0.82	176498	4	20.11475	1.03275	7.0645000000000024	6.857500000000002	6.510092071755823	4.128351069893936	0.27168798232361074	1.3436187362047458	0.39614762964406985	2.443343337533103	1.549437238435626	0.11885118504924014	0.5042819442652036	0.21395507082788662	3.98898404656427
chr11	123172685	123425680	0.73	252995	4	20.040950000000002	1.1065500000000004	0.1395	0.0675	6.787961855306376	3.850481286343383	0.3138060701939941	1.3436187362047458	2.8603899506728485	2.5476323824278087	1.4451481935409205	0.138034078162578	0.5042819442652036	1.073550827191017	2.7992109794991853
chr11	123172685	123448034	0.64	275349	4	19.29505	1.852450000000001	2.433	2.226	12.702618676596728	2.064175534946968	0.5005408141706507	1.3436187362047458	9.225053176225616	4.767499195186542	0.7747186192178133	0.21902699780681884	0.5042819442652036	3.4623123556592406	2.7992109794991853
chr11	123451442	123511649	0.54	60207	3	21.4344	0.22129999999999939	8.291000000000002	8.278000000000002	7.026135955492565	2.6596107854124402	0.5696525391866588	9.225053176225616	2.286871564311165	2.637022992337556	0.9981951439921822	0.21379985428610734	3.4623123556592406	0.8583000576436652	0.0
chr11	123511649	123582070	0.58	70421	4	17.83605	3.8196499999999993	0.043500000000000004	0.030500000000000006	3.4932201360640995	0.8733050340160247	0.7936769170705557	0.5696525391866588	1.0100344623829798	1.311062278676299	0.3277655696690747	0.29787984349584334	0.21379985428610734	0.3790823458625343	0.0
chr11	123524980	123582070	0.54	57090	4	14.2787	0.26229999999999887	1.9534999999999998	1.8794999999999997	6.4307007050270935	3.810785602979018	0.4450032817164732	2.286871564311165	1.0100344623829798	2.413546467563187	1.4302497585559626	0.1670169625218617	0.8583000576436652	0.3790823458625343	0.0
chr11	123942243	124065843	0.65	123600	4	18.70495	1.918050000000001	4.5505	4.5175	4.723786320359407	2.7390021521411687	0.6654486725806134	4.18078508280748	0.029739964659274042	1.7729137632099954	1.0279920139620982	0.6200448993739779	1.5691165754865197	0.15201433844431414	0.0
chr11	124514322	124632927	0.76	118605	4	18.92625	1.8606499999999997	6.997999999999999	5.01	6.192526604840905	0.6351309338298363	0.25704046898387206	0.029739964659274042	1.7040265306603224	2.324155857653439	0.2383749597593272	0.909444536833148	0.15201433844431414	0.6395488458192592	2.6187970885498877
chr11	124514322	124706874	0.54	192552	4	18.62295	1.5573499999999996	6.1209999999999996	5.887	6.589483438484552	0.238174100186189	1.0654124165266379	0.029739964659274042	1.0780995146150925	2.488038642487977	0.07449217492478977	0.911151119608546	0.15201433844431414	0.8715070343747082	2.5710368448551812
chr11	124514322	124746444	0.53	232122	4	18.69675	1.6311499999999999	6.1834999999999996	5.8245	8.97122444034644	2.143566901675698	1.3188457367504207	0.029739964659274042	0.16765056602899264	4.067272750893519	1.5047419334807524	0.9730239889883873	0.15201433844431414	1.0211023329507158	2.5926571779306444
chr11	126180566	126350685	0.58	170119	4	18.2787	2.7213000000000003	6.723500000000001	6.495500000000002	7.423092789136213	5.041351787274326	0.4480141081218462	0.025604199049272334	0.14142635268847195	2.786007342187135	1.8921012430896587	0.42387049845811725	0.9129188350463096	0.09251017431237989	2.07944154167984
chr11	126310718	126350685	0.52	39967	4	18.082	2.5246000000000004	2.0974999999999993	1.8694999999999993	12.662922993232362	0.198478416821823	1.438170228228293	0.14395754616125894	0.14142635268847195	4.7526007602015845	0.07449217492478999	0.5397686555963446	0.38828056018330376	0.09251017431237989	0.0
chr11	127713748	128042281	0.52	328533	3	18.688499999999998	0.9507999999999992	19.5215	18.2255	2.5802194186837104	0.8336093506516603	0.08119579835466491	0.24553714533182677	0.29288502236373415	0.9683982740222664	0.31286713468411687	0.03482754569083684	0.09215408039561104	0.13923771013979386	0.0
chr11	127713748	128107337	0.51	393589	4	16.9836	2.6556999999999995	1.653	0.3570000000000001	4.803177687088137	1.389348917752767	0.11618573495638398	0.24553714533182677	0.1677783862357503	1.8027106331799112	0.5214452244735279	0.052085415342659806	0.09215408039561104	0.12154665655078788	0.0
chr11	127713748	128500447	0.75	786699	4	19.12295	0.5163499999999992	10.8675	9.5715	3.294741719242276	0.1190870500930945	0.08921069962996891	0.24553714533182677	0.17162295463971253	1.2365701037515093	0.04469530495487395	0.09075046548669627	0.09215408039561104	0.12393364944149884	0.3465735902799725
chr11	127713748	128646626	0.53	932878	4	19.1803	0.45899999999999963	2.9850000000000003	1.6890000000000003	5.636787037739798	2.222958268404427	0.10212443650131683	0.24553714533182677	0.3779918209355542	2.1155777678640284	0.8343123591576449	0.09595016431905065	0.09215408039561104	0.24881196700693373	0.5269827791591336
chr11	127713748	128718822	0.53	1005074	4	18.08195	1.5573499999999996	0.651	0.645	4.048959703165207	0.6351309338298361	0.1311243438490012	0.24553714533182677	1.9921080950382322	1.5196403684657103	0.2383749597593271	0.11111487178779349	0.09215408039561104	0.7476705379905093	0.5269827791591336
chr11	128027831	128107337	0.61	79506	4	15.541	1.2131000000000007	1.1915	0.8185000000000001	4.882569053816867	1.3099575510240375	0.3754578760093868	0.05055438640660561	0.1677783862357503	1.832507503149827	0.4916483545036121	0.16490104881094497	0.023527614523992515	0.12154665655078788	0.0
chr11	128027831	128500447	0.65	472616	4	17.68035	0.9262499999999996	10.406	10.033	3.3741330859710055	0.19847841682182388	0.11490024637856316	0.05055438640660561	0.17162295463971253	1.2663669737214251	0.07449217492478977	0.13542426979911668	0.023527614523992515	0.12393364944149884	0.3465735902799725
chr11	128027831	128646626	0.57	618795	4	17.7377	0.9835999999999991	2.5235000000000003	2.1505	5.716178404468527	2.1435669016756975	0.1282999486562263	0.05055438640660561	0.3779918209355542	2.145374637833944	0.8045154891877291	0.13270982092144923	0.023527614523992515	0.24881196700693373	0.5269827791591336
chr11	128027831	128701235	0.52	673404	4	21.37705	4.6229499999999994	13.276000000000002	12.903000000000002	3.850481286343383	0.2778697835505535	0.1485484524567707	0.05055438640660561	0.9028414934750616	1.4451481935409205	0.10428904489470558	0.14212500422238333	0.023527614523992515	0.4879455592958308	0.5269827791591336
chr11	128027831	128718822	0.57	690991	4	16.63935	0.1147500000000008	0.1895	0.1835	4.128351069893936	0.5557395671011067	0.16774660657511478	0.05055438640660561	1.9921080950382322	1.549437238435626	0.20857808978941128	0.1509267774756916	0.023527614523992515	0.7476705379905093	0.5269827791591336
chr11	128042281	128107337	0.62	65056	4	16.0328	1.7049000000000003	19.8785	17.8685	3.969568336436477	2.222958268404427	0.29288502236373415	0.7472128633292192	0.1677783862357503	1.4898434984957944	0.8343123591576448	0.13923771013979386	0.2804411291286201	0.12154665655078788	0.0
chr11	128042281	128500447	0.73	458166	4	18.172150000000002	0.43445	29.093	8.654	2.461132368590616	0.7145223005585658	0.09495787327593883	0.7472128633292192	0.17162295463971253	0.9237029690673925	0.2681718297292429	0.13085061392480185	0.2804411291286201	0.12393364944149884	0.3465735902799725
chr11	128042281	128646626	0.6	604345	4	18.2295	0.49179999999999957	21.2105	16.5365	4.803177687088137	3.0565676190560875	0.11350162713950197	0.7472128633292192	0.3779918209355542	1.8027106331799114	1.1471794938417617	0.12917753819619526	0.2804411291286201	0.24881196700693373	0.5269827791591336
chr11	128646626	128729662	0.53	83036	3	18.0	0.7212999999999994	2.3485	2.3255000000000003	9.844529474362464	1.9847841682182388	0.6998709047332485	0.17162295463971253	1.7340163000137023	3.69481187626957	0.7449217492478968	0.3645842753677266	0.12393364944149884	0.7173100622490712	0.0
chr11	129245631	129613521	0.52	367890	0	0.0	0.0	24.915999999999997	5.670000000000002	4.048959703165207	0.47634820037237735	0.23047644585686797	2.960727764745439	3.487764914019096	1.5196403684657103	0.17878121981949535	0.10982781722581735	1.1112092392095705	1.3090148452004728	0.0
chr11	132952940	133273879	0.63	320939	4	20.172150000000002	1.811449999999999	0.030000000000000013	0.024000000000000014	16.31492586275392	12.107183426131254	0.186023848083295	0.7191380975406445	0.1436339548709713	6.60000669833637	5.020772589930828	0.12032424691611487	0.6542614791700213	0.07049528246957538	0.0
chr11	133004459	133691658	0.54	687199	4	20.60655	0.6721500000000002	0.04250000000000002	0.03650000000000001	5.120743154003056	1.786305751396415	0.11460470081431974	0.6903731107838048	1.7568163343554484	1.9218981130595747	0.6704295743231076	0.10267620891293616	0.40717010149305666	0.659361716931753	0.0
chr11	133273879	134945907	0.52	1672028	2	20.21315	1.8524499999999993	0.003	0.003	20.324189882554766	16.1164474459321	0.3954307596026261	0.08958123185188101	0.0	7.627998712298468	6.048764603892926	0.46419609538618317	0.06547304217277933	0.0	3.0117743585448635
chr11	133446332	133703046	0.56	256714	1	6.959	6.959	0.18250000000000002	0.11850000000000002	8.375789189880967	0.5160438837367423	0.19421526798554872	0.1436339548709713	0.9366243258762609	3.1435697818261263	0.19367965480445326	0.18803387953622996	0.07049528246957538	0.3515303287844239	0.0
chr11	133446332	134945907	0.6	1499575	3	17.991799999999998	4.0738	0.15050000000000002	0.15050000000000002	22.666235201052288	13.774402127434579	0.4243877069819756	0.1436339548709713	0.0	8.507006376410986	5.169756939780408	0.5094721811370845	0.07049528246957538	0.0	3.0117743585448635
chr11	133691658	134945907	0.65	1254249	2	21.0	1.0655999999999999	0.039500000000000014	0.039500000000000014	19.887537365546752	16.55309996294011	0.4835961932658457	0.1216795361682101	0.0	7.464115927463931	6.212647388727464	0.5766236432397382	0.1661549045712437	0.0	3.2269010984409254
chr11	133703046	134945907	0.73	1242861	1	11.0328	11.0328	0.032	0.032	22.150191317315546	14.29044601117132	0.4719300206474045	1.7568163343554484	0.0	8.313326721606533	5.3634365945848606	0.5758655365945022	0.659361716931753	0.0	3.2269010984409254
chr11	133734917	134945907	0.69	1210990	1	11.0328	11.0328	18.878999999999998	18.878999999999998	20.879929449655872	15.560707878830993	0.45970013253771835	0.9366243258762609	0.0	7.83657680208788	5.8401865141035145	0.5817696211931488	0.3515303287844239	0.0	3.156421588598571
chr11	133872792	134945907	0.8	1073115	1	11.0328	11.0328	1.7170000000000007	1.7170000000000007	21.35627765002825	15.084359678458615	0.4980479080227257	0.16122997413631385	0.0	8.015358021907375	5.66140529428402	0.5978727388884033	0.4564350997386209	0.0	3.419456720981785
chr11	133920619	134945907	0.62	1025288	3	18.2295	3.8361	0.010000000000000002	0.010000000000000002	35.28946251092029	1.1511748175665808	0.4639799445995149	1.2283775143592501	0.0	13.244708701627612	0.43205461456378114	0.5880976474036738	0.8074255855690508	0.0	3.7507120127165265
chr11	133939190	134945907	0.65	1006717	1	11.0328	11.0328	1.0764999999999996	1.0764999999999996	34.058896326624975	2.38174100186189	0.28137837792359427	10.362644604514589	0.0	12.782857217093916	0.8939060990974772	0.5272006411972201	3.889268903509564	0.0	3.65248790432618
chr11	134034517	134077514	0.52	42997	1	10.40165	10.40165	12.189	12.148	1.6275230179389557	0.35726115027928285	0.147715174042337	0.3064821399621563	0.29524666437948177	0.6108358343832757	0.1340859148646215	0.09701983384394781	0.11502772718043205	3.002282026080604	0.0
chr11	134034517	134945907	0.83	911390	1	11.0328	11.0328	12.1685	12.1685	19.212710748352553	17.227926580134316	0.2787526454447981	0.3064821399621563	0.0	7.210842532719646	6.4659207834717485	0.5703119408323689	0.11502772718043205	0.0	3.4852448190196097
chr11	134077514	134146352	0.55	68838	4	17.19675	3.6065500000000004	0.02550000000000001	0.015500000000000007	6.23222228820527	4.961960420545597	0.29524666437948177	0.147715174042337	0.30376518107323713	2.3390542926383975	1.8623043731197433	3.002282026080604	0.09701983384394781	0.9260958217659612	4.737833020745825
chr11	134077514	134373067	0.64	295553	3	19.0574	1.7459000000000007	0.04300000000000001	0.0019999999999999983	1.1908705009309433	0.0793913667287296	0.25572598189072865	0.147715174042337	0.056829897443614566	0.4469530495487383	0.029796869969915873	1.1686747104284678	0.09701983384394781	0.06798677382183743	3.707861491497938
chr11	134077514	134945907	0.83	868393	3	21.43445	0.6311499999999999	0.020500000000000008	0.020500000000000008	18.855449598073267	17.585187730413594	0.28524074260575133	0.147715174042337	0.0	7.0767566178550245	6.60000669833637	0.5937461932090937	0.09701983384394781	0.0	3.4852448190196097
chr11	134146352	134945907	0.59	799555	2	17.8279	4.2377	0.005	0.005	23.817410018618865	12.623227309868	0.28437927886271913	0.29524666437948177	0.0	8.939060990974767	4.737702325216627	0.3863823599978587	3.002282026080604	0.0	2.232656617293395
chr11	134282258	134945907	0.87	663649	1	11.0328	11.0328	8.160500000000004	8.160500000000004	21.316581966663886	15.12405536182298	0.28040931819703196	0.30376518107323713	0.0	8.000459586922418	5.6763037292689775	0.27585661862695976	0.9260958217659612	0.0	2.817394801584625
chr11	134373067	134462475	0.55	89408	3	18.8115	1.5	0.11750000000000003	0.07250000000000002	2.1435669016756975	1.0320877674734839	0.056829897443614566	0.15387109806579083	0.08282876028036468	0.8045154891877289	0.38735930960890647	0.06798677382183743	0.14175079372092705	0.3665673014035036	0.0
chr11	134373067	134738523	0.56	365456	4	15.2377	2.0737999999999994	0.027500000000000007	0.017500000000000005	5.239830204096149	4.128351069893935	0.07559923936560867	0.15387109806579083	0.4703267238301301	1.9665934180144486	1.549437238435626	0.29319410383689837	0.14175079372092705	0.19433533412448367	2.817394801584625
chr11	134373067	134945907	0.77	572840	3	19.68855	2.3770500000000006	0.022500000000000006	0.022500000000000006	18.77605823134454	17.664579097142326	0.30046868771015584	0.15387109806579083	0.0	7.046959747885109	6.6298035683062855	0.2971156365968849	0.14175079372092705	0.0	2.817394801584625
chr11	134462475	134738523	0.67	276048	4	16.7377	3.5737999999999994	0.10000000000000003	0.09000000000000004	6.271917971569634	3.0962633024204522	0.08282876028036468	0.056829897443614566	0.4703267238301301	2.353952727623355	1.1620779288267198	0.3665673014035036	0.06798677382183743	0.19433533412448367	2.817394801584625
chr11	134462475	134945907	0.84	483432	3	21.18855	0.8770500000000006	0.09500000000000003	0.09500000000000003	19.808145998818024	16.63249132966884	0.34618519474127046	0.056829897443614566	0.0	7.434319057494015	6.242444258697379	0.339738261584207	0.06798677382183743	0.0	2.817394801584625
chr11	134738523	134945907	0.82	207384	2	17.61475	4.45085	0.005	0.005	22.904409301238474	13.53622802724839	0.6967378748904823	0.08282876028036468	0.0	8.596396986320734	5.080366329870659	0.3040262356611022	0.3665673014035036	0.0	0.0
chr11	134812120	134945907	0.82	133787	3	21.96725	0.09834999999999994	0.05800000000000001	0.05800000000000001	21.554756066850075	14.885881261636792	0.8236616189874697	0.4703267238301301	0.0	8.089850196832165	5.58691311935923	0.3652587078764159	0.19433533412448367	0.0	0.0
chr10	1245466	1516916	0.55	271450	1	8.2131	8.2131	0.015500000000000003	0.005500000000000002	4.009264019800842	0.8336093506516604	0.24918564911725022	1.8609205970179175	0.26385042851453955	1.5047419334807524	0.31286713468411687	0.25773826004554246	1.6280949727438045	0.1519954722737913	0.0
chr10	1282890	1568670	0.56	285780	1	6.81965	6.81965	1.3374999999999997	1.1554999999999997	5.478004304282338	0.1587827334574592	0.19890901594852808	0.6533919664506387	0.1360570423701439	2.4284449025481454	0.31286713468411675	0.2327196226917638	0.3025547934097915	0.1802886623051858	0.0
chr10	1402375	1516916	0.53	114541	3	16.2705	0.15570000000000128	0.6164999999999999	0.5955	2.739002152141169	0.43665251700801244	0.2744779705483355	0.09833805311003033	0.26385042851453955	1.027992013962098	0.16388278483453733	0.267425483705167	0.23441484514140631	0.1519954722737913	0.0
chr10	1402375	1568670	0.56	166295	4	14.87705	1.2377499999999992	0.6970000000000001	0.5149999999999999	3.9695683364364776	1.6672187013033206	0.27117048799974974	0.09833805311003033	0.1360570423701439	1.4898434984957944	0.6257342693682338	0.23150158454031286	0.23441484514140631	0.1802886623051858	0.0
chr10	1463123	1568670	0.7	105547	4	16.32785	2.68855	0.11850000000000004	0.06350000000000003	5.438308620917974	0.19847841682182388	0.27680581121370074	0.2613793597442864	0.1360570423701439	2.0410855929392384	0.07449217492478988	0.20439172935487607	0.27860377531626107	0.1802886623051858	0.0
chr10	1516916	1568670	0.57	51754	4	15.03275	1.3934500000000005	0.10150000000000003	0.08050000000000002	4.4062208534444895	1.2305661842953082	0.26385042851453955	0.28927012583107453	0.1360570423701439	1.653726283330332	0.4618514845336965	0.1519954722737913	0.2548019293618372	0.1802886623051858	0.0
chr10	2744060	2970502	0.53	226442	1	10.40985	10.40985	0.07200000000000001	0.006999999999999999	4.366525170080125	0.7145223005585661	0.12481486012059476	0.3891027231213828	0.11271689664808505	1.638827848345374	0.2681718297292429	0.18264304112418744	0.1460365745485077	1.1278195110822173	0.0
chr10	2881436	2970502	0.57	89066	3	22.0656	1.245899999999999	0.09100000000000001	0.02600000000000001	3.175654669149182	0.47634820037237735	0.11409623134840884	0.1317641481346839	0.11271689664808505	1.1918747987966356	0.17878121981949535	0.13114289435033602	0.21603251288461028	1.1278195110822173	0.0
chr10	2881436	3392614	0.6	511178	4	20.91805	2.3934499999999996	0.05950000000000001	0.05750000000000001	2.739002152141169	0.03969568336436491	0.10002003250003291	0.1317641481346839	0.008081741527672971	1.0279920139620982	0.014898434984957909	0.6481914207291094	0.21603251288461028	0.19251397839979248	2.5415657271128467
chr10	2970502	3392614	0.7	422112	4	19.672150000000002	1.1475500000000007	0.0335	0.0315	3.2153503525135467	0.43665251700801244	0.09704994227130347	0.11409623134840884	0.008081741527672971	1.2067732337815935	0.16388278483453744	0.7572891105613146	0.13114289435033602	0.19251397839979248	2.5415657271128467
chr10	3235335	3392614	0.61	157279	4	17.991799999999998	0.5327999999999999	14.647499999999999	14.6455	4.604699270266313	1.8260014347607791	0.07066926507685156	0.11271689664808505	0.008081741527672971	1.7282184582551214	0.6853280093080655	0.13337442671189914	1.1278195110822173	0.19251397839979248	0.0
chr10	4857433	5241618	0.53	384185	4	19.05735	3.8770499999999997	0.3355	0.05349999999999991	3.3741330859710055	1.230566184295308	0.17193179618752158	0.03674728770260136	0.02287499703589644	1.2663669737214251	0.46185148453369623	0.3542879134338294	0.02930769014181356	0.34175264119858356	1.289143963877114
chr10	6443793	7029525	0.88	585732	3	14.3525	0.9918000000000005	0.07350000000000001	0.0015000000000000013	1.1511748175665784	0.43665251700801244	0.1431324962022536	0.1532782866529181	0.026103871888089224	0.43205461456378036	0.16388278483453733	0.11435838180664692	0.21093538257694547	0.06323651973887395	0.51986038541996
chr10	7029525	7914136	0.75	884611	2	18.508200000000002	3.1639	11.1355	11.063500000000001	1.1511748175665784	0.43665251700801244	0.26242083392000004	0.16682543442455308	0.014373380416172634	0.43205461456378036	0.16388278483453733	0.2576120594588093	0.12288394600791104	0.16806139275982945	3.0112063164969345
chr10	7567747	7709019	0.52	141272	4	14.655750000000001	1.5573500000000005	0.07600000000000001	0.024	3.135958985784817	0.1190870500930945	0.10789924692731803	0.03455195707305206	0.36648297737296126	1.1769763638116775	0.04469530495487384	0.247196412627707	0.06277647789666801	0.13754701641907985	0.693147180559945
chr10	8488580	9251249	0.55	762669	4	16.7213	1.6556999999999995	0.809	0.16000000000000003	3.294741719242276	0.19847841682182388	0.13199468316140955	0.014373380416172634	0.02415539980512285	1.2365701037515093	0.07449217492478977	0.08673363062247617	0.16806139275982945	0.06253156101065972	0.0
chr10	8488580	9763973	0.56	1275393	3	15.7295	2.647499999999999	14.2695	13.6205	2.5802194186837104	0.9130007173803898	0.0886419372081475	0.014373380416172634	0.003994449145633994	0.9683982740222663	0.34266400465403274	0.0770040947541995	0.16806139275982945	0.07749616019700975	0.0
chr10	10797495	10945591	0.52	148096	1	7.2787	7.2787	0.71	0.598	2.8977848855986283	1.1511748175665784	0.07505125960202934	0.003994449145633994	0.530913703446845	1.08758575390193	0.43205461456378047	0.02816795724251988	0.07749616019700975	0.19926053976253644	0.0
chr10	10797495	10973704	0.56	176209	1	9.9426	9.9426	0.424	0.312	1.9450884848538736	0.19847841682182377	0.14778114788134142	0.003994449145633994	0.02453853625274645	0.7300233142629393	0.07449217492478971	0.05546466610747698	0.07749616019700975	0.20453234032589174	0.0
chr10	11409847	11514326	0.62	104479	4	17.0492	3.6885000000000003	11.696	11.69	2.262653951768792	0.1190870500930945	0.03951369241564273	0.07841310006899777	0.09552877126898068	0.8492107941426028	0.04469530495487384	0.14145663248191773	0.5648605743538262	0.44548679666522756	0.0
chr10	12028828	12753160	0.54	724332	4	18.92625	1.581949999999999	14.362000000000007	14.077000000000007	6.07343955474781	3.374133085971006	0.0925077361196906	1.0595032746925788	0.554655467777723	2.2794605526985654	1.2663669737214251	0.5267185808369684	0.4596200357156344	0.2081712096977293	4.60178506711777
chr10	12306449	12351810	0.51	45361	1	10.33605	10.33605	2.328	2.304	3.175654669149182	0.7939136672872953	0.17502120043369754	0.10294931587431295	0.47640068519362744	1.1918747987966356	0.2979686996991589	0.13663166494879975	1.1243818364058873	0.17880091822574054	0.0
chr10	12306449	12753160	0.67	446711	4	20.59015	0.08195000000000086	14.231500000000008	14.207500000000007	2.5405237353193453	0.15878273345745897	0.08601852539271498	0.10294931587431295	0.554655467777723	0.9534998390373084	0.0595937399398318	0.15528409483976036	1.1243818364058873	0.2081712096977293	3.25809653802148
chr10	12391139	12753160	0.71	362021	4	17.2705	3.2376999999999994	14.385500000000008	14.053500000000007	3.334437402606641	0.6351309338298363	0.03245646599465769	0.47640068519362744	0.554655467777723	1.2514685387364675	0.2383749597593271	0.15506642715014193	0.17880091822574054	0.2081712096977293	0.0
chr10	12391139	12824656	0.51	433517	1	7.0164	7.0164	0.24100000000000002	0.091	4.048959703165207	0.0793913667287296	0.07178822458556869	0.47640068519362744	0.3124250977288482	1.5196403684657103	0.029796869969915818	0.1462635589745754	0.17880091822574054	0.11725821579786433	0.0
chr10	12391139	12889709	0.54	498570	4	17.16395	3.1311500000000008	0.17450000000000002	0.15750000000000003	6.311613654933999	2.3420453184975214	0.10318632416755269	0.47640068519362744	0.5073396555373576	2.368851162608313	0.8790076641125186	0.14247896585891545	0.17880091822574054	0.19041281652552894	0.0
chr10	12391139	12944166	0.61	553027	4	17.92625	3.8934500000000005	0.23500000000000001	0.097	2.937480568962993	1.032087767473484	0.1429836179098211	0.47640068519362744	0.047815876693409504	1.102484188886888	0.3873593096089066	0.14719904951803475	0.17880091822574054	0.1408076692058083	0.0
chr10	12753160	12824656	0.53	71496	1	10.2541	10.2541	14.294500000000006	14.144500000000006	3.41382876933537	0.7145223005585659	0.2709451365364497	0.03245646599465769	0.3124250977288482	1.2812654087063833	0.2681718297292429	0.10169011235117317	0.15506642715014193	0.11725821579786433	0.0
chr10	12753160	12944166	0.54	191006	3	21.16395	0.6557500000000012	14.288500000000008	14.150500000000006	2.3023496351331567	0.39695683364364776	0.35246996945626136	0.03245646599465769	0.047815876693409504	0.8641092291275607	0.14898434984957948	0.13228770684946375	0.15506642715014193	0.1408076692058083	0.0
chr10	12772054	12889709	0.68	117655	4	20.3279	0.03279999999999994	0.12800000000000006	0.11100000000000004	5.001656103909961	3.652002869521559	0.24831943356570035	0.554655467777723	0.5073396555373576	1.877202808104701	1.3706560186161307	0.09319831837940629	0.2081712096977293	0.19041281652552894	0.0
chr10	12772054	12944166	0.73	172112	4	21.090200000000003	0.7294999999999998	0.18850000000000006	0.050500000000000045	1.6275230179389557	0.27786978355055336	0.33027458037655916	0.554655467777723	0.047815876693409504	0.6108358343832757	0.10428904489470558	0.1239574166732115	0.2081712096977293	0.1408076692058083	0.0
chr10	12772054	13116843	0.78	344789	4	21.63935	1.2786500000000007	0.504	0.2649999999999999	2.0244798515826035	0.6748266171942011	0.18881379834495365	0.554655467777723	3.500220577218537	0.7598201842328551	0.25327339474428506	0.13239634905380143	0.2081712096977293	1.3136896579922837	0.693147180559945
chr10	12772054	13820036	0.54	1047982	4	20.614800000000002	0.2540999999999993	0.15450000000000005	0.08450000000000005	1.230566184295308	0.11908705009309428	0.723019292372383	0.554655467777723	0.08921239710011836	0.4618514845336963	0.04469530495487384	0.39134652910634177	0.2081712096977293	0.0742901006194077	3.2099946686870844
chr10	12824656	12944166	0.51	119510	1	10.90985	10.90985	0.14400000000000002	0.006000000000000005	3.0168719356917224	1.1114791342022137	0.40124161579911843	0.16903982878251222	0.047815876693409504	1.1322810588568037	0.4171561795788224	0.15059249821629317	0.06344339448368083	0.1408076692058083	0.0
chr10	12889709	12944166	0.55	54457	3	21.0574	0.7622999999999998	0.07750000000000001	0.060500000000000005	5.279525887460514	3.374133085971006	0.5073396555373576	0.3124250977288482	0.047815876693409504	1.9814918529994066	1.2663669737214251	0.19041281652552894	0.11725821579786433	0.1408076692058083	0.0
chr10	13389818	13413989	0.51	24171	1	9.0164	9.0164	16.671000000000003	16.559	16.91036111321939	14.925576945001152	3.2845710450014294	0.9659643555972973	0.21405875295761082	6.346733303592084	5.601811554344187	1.4053382882671015	0.5064080388011714	0.49426398027555624	0.0
chr10	13413989	13482232	0.59	68243	4	16.3197	1.7131000000000007	0.11950000000000001	0.007499999999999993	6.15283092147654	4.168046753258301	0.21405875295761082	3.2845710450014294	0.6623779398980761	2.309257422668481	1.564335673420584	0.49426398027555624	1.4053382882671015	0.2768207999911009	0.0
chr10	13413989	13570927	0.78	156938	4	18.2787	0.2458999999999989	1.9625000000000006	1.8505000000000005	8.177310773059142	6.1925266048409044	0.46743059588720454	3.2845710450014294	2.1566785268102833	3.0690776069013364	2.324155857653439	0.3713739034596814	1.4053382882671015	0.9239022621438505	4.90527477843843
chr10	13413989	13820036	0.54	406047	4	19.450850000000003	1.4180499999999994	0.09100000000000003	0.020999999999999998	1.5481316512102261	0.43665251700801244	0.6334932364999217	3.2845710450014294	0.08921239710011836	0.5810389644133598	0.1638827848345374	0.35986930166327424	1.4053382882671015	0.0742901006194077	2.673391051984882
chr10	13702133	13820036	0.74	117903	4	19.811500000000002	1.0573999999999995	0.34550000000000014	0.2755000000000001	2.1435669016756975	1.0320877674734839	0.16160681250600148	0.5358394483995684	0.08921239710011836	0.8045154891877289	0.38735930960890647	0.12231821976912621	0.2681456691761527	0.0742901006194077	0.0
chr10	13749501	13820036	0.71	70535	4	16.92625	3.9426500000000004	0.05850000000000001	0.011500000000000007	1.706914384667685	0.5954352504654715	0.090044791072494	0.26816877800617983	0.08921239710011836	0.6406327043531916	0.22347652477436913	0.13687085659959947	0.1006480998814926	0.0742901006194077	0.0
chr10	14242838	15017880	0.54	775042	1	7.33605	7.33605	1.5759999999999996	1.4449999999999996	3.8107856029790184	0.9526964007447547	0.021716203439930564	2.8772434227341797	0.4083628299278391	1.4302497585559628	0.3575624396389906	0.5511545540612176	1.0798762091090408	0.3276704395414659	4.537508875883758
chr10	15251875	15413032	0.56	161157	4	21.131149999999998	0.4098500000000005	20.034999999999997	19.960999999999995	6.232222288205269	3.056567619056087	0.24237577288318182	1.1738099784500393	0.5582962354499171	2.339054292638397	1.1471794938417617	0.1264671038764836	0.5298117144893604	0.2095376489642268	1.38629436111989
chr10	15461381	15627368	0.53	165987	1	8.34425	8.34425	0.7020000000000002	0.3940000000000002	3.8901769697077473	0.39695683364364753	0.23532296162069882	0.5582962354499171	0.12796936840719064	1.4600466285258786	0.14898434984957942	0.2721421248314174	0.2095376489642268	0.06225979322843512	0.0
chr10	15461381	15761373	0.52	299992	0	0.0	0.0	0.6025000000000001	0.49350000000000016	4.247438119987031	0.03969568336436469	0.18736862197638776	0.5582962354499171	0.07099143504000242	1.5941325433904998	0.01489843498495802	0.17838868525150314	0.2095376489642268	0.28528831638816987	0.0
chr10	15944778	16563539	0.51	618761	4	16.14755	0.8196499999999993	29.557499999999997	10.2635	3.0565676190560875	0.35726115027928307	0.028227539680620625	0.07099143504000242	0.025883650033492505	1.1471794938417617	0.1340859148646215	0.09014747306905661	0.28528831638816987	0.4083998687860304	1.4451858789480825
chr10	15944778	17418008	0.57	1473230	4	18.09835	1.1311500000000017	9.683499999999999	9.610499999999998	3.334437402606641	0.6351309338298363	0.02349574465204081	0.07099143504000242	0.30170941405980234	1.2514685387364675	0.2383749597593271	0.19432697316165964	0.28528831638816987	0.7146137850505576	2.2155359052727133
chr10	16870263	17418008	0.6	547745	4	20.0246	0.7950999999999997	0.045000000000000005	0.028000000000000004	2.8580892022342637	1.1114791342022134	0.01681329549431328	0.025883650033492505	0.30170941405980234	1.072687318916972	0.41715617957882245	0.1921378465047475	0.4083998687860304	0.7146137850505576	2.310563548781807
chr10	18239449	18393266	0.64	153817	4	18.327849999999998	3.4098500000000005	2.1810000000000005	1.5230000000000004	7.343701422407483	4.088655386529571	0.25187714598269384	0.04891040335678262	0.1579250175109053	2.75621047221722	1.5345388034506686	0.09453358565905559	0.02360168887992352	0.22141033257044732	0.0
chr10	19206839	19240166	0.51	33327	1	7.90165	7.90165	1.2495000000000003	0.07950000000000002	2.262653951768792	0.9923920841091193	0.19057548949195438	0.49862353115133623	0.007212437552611866	0.8492107941426028	0.3724608746239486	0.07152607788259582	0.35169698210648087	0.037839635550863455	0.0
chr10	21309588	21567586	0.51	257998	2	19.39345	3.6721500000000002	0.6824999999999999	0.6294999999999998	3.135958985784817	0.8336093506516602	0.029541202668075087	0.007212437552611866	0.31277590320094856	1.1769763638116775	0.31286713468411687	0.08823637647197163	0.037839635550863455	0.2912804936376209	0.0
chr10	22839740	23277872	0.77	438132	4	19.795099999999998	1.5328	1.358	1.125	3.2947417192422757	0.4366525170080122	0.03841529435533278	0.5918008215073017	0.14464929219886194	1.2365701037515096	0.16388278483453733	0.23204632470888456	0.22211246453024322	0.0769097421884335	4.595272872324005
chr10	22839740	23356907	0.75	517167	4	20.459	2.1967	1.2830000000000001	1.2000000000000002	4.445916536808855	0.7145223005585664	0.05465029005220309	0.5918008215073017	0.24325063518127613	1.6686247183152898	0.2681718297292429	0.2083378904903365	0.22211246453024322	0.33475169193555593	4.595272872324005
chr10	24283427	24485572	0.74	202145	4	20.4754	1.3443000000000005	3.7495000000000003	3.2495000000000003	3.8504812863433826	0.8336093506516602	0.05341327203298236	0.04249519022282622	0.16539464272970847	1.4451481935409207	0.31286713468411687	0.04775871711025624	0.01594913539834782	0.131910005970185	0.0
chr10	24283427	24608455	0.6	325028	4	17.54095	1.5901500000000004	0.26	0.24	5.239830204096149	2.222958268404427	0.09574995310453863	0.04249519022282622	1.2767223906000584	1.9665934180144486	0.8343123591576449	0.07957370790789406	0.01594913539834782	0.47917465875573145	0.0
chr10	24283427	24808497	0.57	525070	4	20.6475	1.5164000000000009	3.1839999999999993	2.6839999999999993	4.1680467532583005	1.1511748175665786	0.15362071456451373	0.04249519022282622	0.0968423600008899	1.564335673420584	0.43205461456378036	0.10441701248337408	0.01594913539834782	0.12721278957636695	0.0
chr10	24485572	24629100	0.51	143528	3	17.39345	4.4262500000000005	3.5130000000000003	3.486	3.7710899196146532	0.9130007173803896	0.3252475031805151	0.05341327203298236	0.1292233375407004	1.415351323571005	0.3426640046540327	0.1818603902628499	0.04775871711025624	0.10630053334641142	0.0
chr10	24906873	25241383	0.52	334510	4	19.2377	0.5655999999999999	0.09750000000000002	0.056500000000000015	7.542179839229307	4.128351069893936	0.7319451585644731	0.0968423600008899	0.24195464145898526	2.83070264714201	1.5494372384356263	0.321030520377797	0.12721278957636695	0.7802204708157567	5.36129216570943
chr10	24906873	25370008	0.52	463135	4	18.2213	1.5820000000000007	0.063	0.021999999999999995	2.977176252327358	0.43665251700801244	0.595861661824444	0.0968423600008899	0.33500545687580574	1.1173826238718458	0.16388278483453744	0.4485598744000207	0.12721278957636695	0.12573299149576672	3.387813720599854
chr10	27194648	27226454	0.53	31806	1	6.86065	6.86065	0.7319999999999999	0.4109999999999997	2.8977848855986283	0.5954352504654716	0.18970457999696425	3.512329469839646	5.063793064640656	1.609030978375458	0.29796869969915885	0.4084586338075623	1.3925010445260675	1.9005238191353406	3.2188758248682006
chr10	28671098	28682904	0.54	11806	3	20.475450000000002	0.8524499999999993	0.34650000000000003	0.1665	4.684090636995043	1.7466100680320498	0.6993649110442041	2.3886428593701163	0.10842204761560552	1.7580153282250375	0.6555311393381495	0.26248301515087685	0.9941049726639444	0.6790570320647618	0.0
chr10	28917222	29408289	0.51	491067	4	18.81965	0.31145000000000067	3.9775	3.9204999999999997	5.120743154003056	0.19847841682182388	0.33756936167485757	0.10842204761560552	0.41092544512911305	1.9218981130595747	0.07449217492478966	0.33494150947617274	0.6790570320647618	0.6747431106375403	2.7254040756564777
chr10	29675433	29737998	0.63	62565	4	22.4836	3.2212999999999994	0.061	0.057999999999999996	4.723786320359408	2.977176252327358	0.15734882880783926	0.03303250216134221	2.3989465612148617	1.7729137632099956	1.1173826238718458	0.6629464236893298	0.1189045883944786	0.9003636250971488	0.0
chr10	29675433	29754148	0.73	78715	4	18.2705	0.9917999999999996	1.155	1.1520000000000001	3.334437402606641	1.5878273345745908	0.6172586729083718	0.03303250216134221	1.9149055581331382	1.2514685387364675	0.5959373993983178	0.7116574419544162	0.1189045883944786	0.7186951714198736	0.0
chr10	29675433	29785375	0.6	109942	4	20.5656	1.3033000000000001	0.07450000000000001	0.07150000000000001	6.82765753867074	5.0810474706386906	0.6239120704882786	0.03303250216134221	1.1110776864250016	2.562530817412766	1.9069996780746166	0.5995040691769655	0.1189045883944786	0.417005509704878	0.0
chr10	29675433	29879753	0.75	204320	4	20.62295	1.3606499999999997	0.41800000000000004	0.41500000000000004	2.0244798515826035	0.27786978355055336	0.5906170586710499	0.03303250216134221	0.06800821715562477	0.7598201842328551	0.10428904489470558	0.4182528537280676	0.1189045883944786	0.038698570373003956	0.0
chr10	29759289	29785375	0.59	26086	4	21.082	0.7868999999999993	18.476000000000003	18.330000000000002	7.105527322221294	4.803177687088137	0.3895612566617106	1.9149055581331382	1.1110776864250016	2.6668198623074715	1.8027106331799108	0.23758908816002852	0.7186951714198736	0.417005509704878	0.0
chr10	29759289	29879753	0.6	120464	4	21.13935	0.8442499999999988	18.8195	17.986500000000003	2.3023496351331567	0.0	0.5166923854041371	1.9149055581331382	0.06800821715562477	0.8641092291275607	0.0	0.21371111414204516	0.7186951714198736	0.038698570373003956	0.0
chr10	29759289	30024508	0.54	265219	4	20.2951	0.0	18.407000000000004	18.399	3.652002869521559	1.3496532343884022	0.2718031550895163	1.9149055581331382	0.07834969663012965	2.7413120372322615	1.877202808104701	0.11819027750029791	0.7186951714198736	0.09434397490380421	0.0
chr10	29785375	30024508	0.55	239133	3	21.082	0.7868999999999993	0.07700000000000001	0.069	8.455180556609696	3.453524452699735	0.25895742556823625	0.3895612566617106	0.07834969663012965	4.544022670412172	0.07449217492478999	0.1051655700158866	0.23758908816002852	0.09434397490380421	0.0
chr10	29824532	29879753	0.51	55221	1	10.9918	10.9918	0.6030000000000001	0.23	1.9847841682182386	0.31756546691491816	0.15527186408617719	1.1110776864250016	0.06800821715562477	0.7449217492478972	0.11918747987966355	0.05827605361639441	0.417005509704878	0.038698570373003956	0.0
chr10	29879753	30024508	0.54	144755	3	21.13935	0.8442499999999988	0.42050000000000004	0.41250000000000003	3.652002869521559	1.3496532343884022	0.06800821715562477	0.15527186408617719	0.07834969663012965	2.7413120372322615	1.877202808104701	0.038698570373003956	0.05827605361639441	0.09434397490380421	0.0
chr10	30648758	30681511	0.59	32753	3	20.9508	1.2787000000000006	6.1610000000000005	5.892	6.8673532220351055	3.5329158194284647	0.3781349253406347	0.05006804633416469	0.29054275569134824	2.5774292523977245	1.325960713661257	0.3638979021148095	0.19458141235446513	0.2692582995500911	0.0
chr10	30648758	30823602	0.63	174844	4	19.786900000000003	2.4426000000000005	6.029000000000001	6.024000000000001	3.2550460358779114	0.0793913667287296	0.30695113305930527	0.05006804633416469	0.23501482940800392	1.2216716687665512	0.02979686996991593	0.286986851303667	0.19458141235446513	0.3704605138561031	0.0
chr10	30648758	30880344	0.71	231586	4	20.9344	1.2951000000000015	6.045000000000001	6.008000000000001	3.8504812863433826	0.5160438837367418	0.3249894883923709	0.05006804633416469	0.3334466824372738	1.4451481935409205	0.19367965480445326	0.3093091784809004	0.19458141235446513	0.12514795812033605	0.3465735902799725
chr10	30681511	30823602	0.62	142091	4	18.508200000000002	1.1639	0.13700000000000004	0.13200000000000003	6.787961855306376	3.612307186157194	0.29054275569134824	0.3781349253406347	0.23501482940800392	2.5476323824278087	1.355757583631173	0.2692582995500911	0.3638979021148095	0.3704605138561031	0.0
chr10	30681511	30880344	0.73	198833	4	19.6557	0.01640000000000086	0.15300000000000002	0.11600000000000003	7.383397105771847	3.016871935691723	0.31623504372590966	0.3781349253406347	0.3334466824372738	2.7711089072021777	1.132281058856804	0.30031698671604534	0.3638979021148095	0.12514795812033605	0.3465735902799725
chr10	30928915	30960123	0.52	31208	3	16.59015	2.131149999999999	8.9545	1.8175	2.1435669016756975	0.5557395671011068	0.18316388119932475	0.3334466824372738	0.8443338294915946	0.804515489187729	0.20857808978941128	0.0687443808585601	0.12514795812033605	0.31689220585565264	0.0
chr10	30928915	32679548	0.58	1750633	1	9.36065	9.36065	5.3905	5.3815	1.2702618676596726	0.31756546691491816	0.39527139749313916	0.3334466824372738	0.2754253832739967	0.4767499195186542	0.11918747987966352	0.37445377719839024	0.12514795812033605	0.10337162175165963	3.4428974695761574
chr10	32499344	32679548	0.75	180204	1	7.18035	7.18035	0.07700000000000001	0.068	1.2702618676596726	0.31756546691491816	1.4380003829136603	0.5638620618386142	0.2754253832739967	0.4767499195186542	0.11918747987966352	0.5727750636822081	0.2587405438171498	0.10337162175165963	3.626381209026592
chr10	32656867	32679548	0.67	22681	1	10.68035	10.68035	0.0305	0.0215	1.6275230179389557	0.6748266171942011	0.4340430084371264	5.4628122685108185	0.2754253832739967	0.6108358343832757	0.253273394744285	0.4256508033266941	2.0502822100425493	0.10337162175165963	0.0
chr10	32656867	32703761	0.62	46894	1	10.68035	10.68035	1.9709999999999994	1.9189999999999994	2.6993064687768045	0.39695683364364776	0.35214322257806424	5.4628122685108185	1.760486546761263	1.01309357897714	0.14898434984957942	0.25924687481822156	2.0502822100425493	0.6607392072852282	0.0
chr10	37177927	37940561	0.58	762634	4	16.508200000000002	3.590200000000001	0.7695000000000002	0.5535000000000001	1.7466100680320498	0.15878273345745908	0.007495310207082988	0.01760126350976833	0.13788104300553186	0.6555311393381495	0.0595937399398318	0.1542522922414001	0.08290115236330187	0.3207703716249348	3.8500255768670066
chr10	43362016	43600742	0.61	238726	4	19.91805	0.9180499999999991	0.10400000000000001	0.091	13.05987982687601	10.836921558471584	0.23146364972058245	0.18788864805725364	0.47998844057435613	4.901585110051164	4.067272750893519	0.1782375204922794	0.7830618059595351	0.7560286892814695	0.895879734614025
chr10	43362016	43844092	0.58	482076	4	21.94265	1.1065500000000004	5.986999999999999	5.791999999999999	2.5802194186837104	0.35726115027928285	0.3491351933406903	0.18788864805725364	0.5754075939101922	1.0279920139620982	0.19367965480445326	0.5318088210596593	0.7830618059595351	1.9957666109184526	2.111713041443488
chr10	43447145	43600742	0.53	153597	4	17.87705	1.1229499999999994	10.010500000000002	9.997500000000002	14.171358961078225	9.725442424269371	0.27498067735492304	0.15294651814906374	0.47998844057435613	5.318741289629986	3.650116571314696	0.1032047163941695	0.3136181030323936	0.7560286892814695	1.79175946922805
chr10	43447145	43844092	0.54	396947	4	19.90165	3.147549999999999	15.8935	4.114500000000002	3.691698552885924	0.7542179839229308	0.39120969127212196	0.15294651814906374	0.5754075939101922	1.4451481935409207	0.2234765247743692	0.5786018630399314	0.3136181030323936	1.9957666109184526	2.5340556497321858
chr10	43762175	43844092	0.76	81917	4	18.5574	4.4918	6.057999999999999	5.720999999999999	5.31922157082488	2.3817410018618865	0.4341874372165831	0.47998844057435613	0.5754075939101922	2.0559840279241963	0.834312359157645	1.120333502293064	0.7560286892814695	1.9957666109184526	1.6094379124341003
chr10	44167164	44179123	0.52	11959	4	17.89345	3.6639500000000007	1.386	0.9189999999999998	2.3817410018618865	0.1587827334574592	0.7435264715793719	1.818556718195666	3.2425000548962744	0.8939060990974766	0.05959373993983175	0.2790575664044301	0.6825338862113876	1.2169629582435015	0.0
chr10	44167164	44185489	0.54	18325	3	20.7623	0.7951000000000015	1.3415	0.9634999999999998	7.621571205958036	5.0810474706386906	1.6116555756118631	1.818556718195666	0.09363441479446652	2.8604995171119247	1.9069996780746166	0.6048805254465872	0.6825338862113876	0.11042047799786119	0.0
chr10	45374603	45470345	0.56	95742	4	19.1967	2.3114999999999988	0.30850000000000005	0.07150000000000002	11.551443859030147	3.135958985784817	0.3913927544438214	4.016445357529187	1.2640735672112355	4.335444580622761	1.176976363811678	0.21287479955946678	1.5074372062203274	2.028707995812952	0.554517744447956
chr10	45428182	45470345	0.56	42163	4	21.516399999999997	0.00820000000000043	0.19400000000000003	0.18600000000000003	8.693354656795885	5.994048188019081	0.5799525876348623	0.24300909206053947	1.2640735672112355	3.26275726170579	2.2496636827286496	0.36748742699419545	0.09120526092435853	2.028707995812952	0.693147180559945
chr10	45504009	45745454	0.55	241445	3	18.0246	1.0574000000000012	1.3049999999999997	1.2199999999999998	1.6672187013033204	0.23817410018618856	0.03288176053707036	1.2640735672112355	0.0739135513146339	0.6257342693682337	0.08939060990974762	0.2626177361137361	2.028707995812952	0.17815858945496413	0.0
chr10	47600530	47627576	0.51	27046	3	19.1967	1.0655999999999999	0.7675000000000003	0.3145000000000004	2.6993064687768045	0.555739567101107	0.4461838254369182	1.610952294937402	0.024468382807736316	1.0130935789771403	0.20857808978941123	0.16746003976289342	0.6046165727817984	0.0717585171293846	0.0
chr10	48377968	48429409	0.53	51441	1	10.38525	10.38525	16.224	9.437999999999999	5.31922157082488	0.8733050340160249	2.5928247138326554	0.1898998954574628	1.6935939362815882	1.9963902879843645	0.32776556966907466	0.9731292461161075	0.16423666837280482	0.6356333236288656	0.0
chr10	48377968	48438972	0.55	61004	1	10.38525	10.38525	3.4995	3.2864999999999998	5.120743154003056	0.674826617194201	2.4518611061065907	0.1898998954574628	0.12678054945140518	1.921898113059575	0.2532733947442851	0.9202233136076575	0.16423666837280482	0.2185834887693911	0.0
chr10	48398782	48429409	0.52	30627	1	9.31965	9.31965	12.8455	12.8165	6.907048905399471	0.7145223005585657	3.110642246203528	1.8308761424901596	1.6935939362815882	2.5923276873826824	0.268171829729243	1.1674745800731074	0.6871575663284148	0.6356333236288656	0.0
chr10	48398782	48438972	0.56	40190	1	9.31965	9.31965	0.12100000000000001	0.09200000000000001	6.708570488577646	0.9130007173803896	2.773463022820012	1.8308761424901596	0.12678054945140518	2.517835512457893	0.3426640046540326	1.0409257386852924	0.6871575663284148	0.2185834887693911	0.0
chr10	48398782	48691866	0.61	293084	4	22.59835	3.9590500000000013	0.07	0.040999999999999995	6.470396388391458	1.1511748175665781	0.5244287848767603	1.8308761424901596	0.39381389582122833	2.428444902548145	0.43205461456378036	0.4985732770552726	0.6871575663284148	0.14780475421497913	1.09861228866811
chr10	48599282	48691866	0.62	92584	4	19.836100000000002	6.7213	0.1325	0.021500000000000012	3.9695683364364776	1.3496532343884022	0.24010177443234548	0.12678054945140518	0.39381389582122833	1.4898434984957944	0.50654678948857	0.7492343524795234	0.2185834887693911	0.14780475421497913	0.0
chr10	50123665	50189461	0.52	65796	1	10.61475	10.61475	13.613	13.53	2.3420453184975214	0.43665251700801266	0.12548942397391744	0.1701951606001175	0.03702659482857893	0.8790076641125186	0.1638827848345374	0.04709821990502846	0.11511900574963381	0.07901256727891243	0.0
chr10	50189461	50726928	0.63	537467	4	18.204900000000002	3.0246000000000004	13.585	13.558	2.65961078541244	0.11908705009309428	0.10989916933723333	0.12548942397391744	0.07967316155833958	0.9981951439921822	0.04469530495487384	0.14791242826021986	0.04709821990502846	0.5745227029163217	1.649705824960042
chr10	50489645	50534422	0.57	44777	1	10.7213	10.7213	18.073999999999998	17.897999999999996	4.009264019800842	0.9130007173803898	0.496450916408966	0.03702659482857893	0.1367620841631349	1.5047419334807524	0.3426640046540328	0.3007835546464029	0.07901256727891243	0.4091657157710147	0.0
chr10	50489645	50615693	0.57	126048	3	22.7787	1.3361	0.09100000000000001	0.085	4.287133803351395	0.6351309338298363	0.26453711305269745	0.03702659482857893	0.13132567517495605	1.6090309783754582	0.2383749597593271	0.37066428751609004	0.07901256727891243	0.08143343795437075	0.0
chr10	50489645	50726928	0.55	237283	4	18.31145	3.131149999999999	0.1015	0.07450000000000001	3.7313942362502885	1.190870500930943	0.20208942698867025	0.03702659482857893	0.07967316155833958	1.4004528885860468	0.4469530495487384	0.2350768516230937	0.07901256727891243	0.5745227029163217	0.0
chr10	50534422	50615693	0.53	81271	1	12.0574	12.0574	17.988999999999997	17.982999999999997	3.374133085971006	0.2778697835505535	0.1367620841631349	0.496450916408966	0.13132567517495605	1.2663669737214254	0.1042890448947057	0.4091657157710147	0.3007835546464029	0.08143343795437075	0.0
chr10	50534422	50726928	0.51	192506	1	7.59015	7.59015	17.999499999999998	17.972499999999997	2.818393518869899	0.27786978355055325	0.13362078491116314	0.496450916408966	0.07967316155833958	1.057788883932014	0.10428904489470558	0.21979343686576294	0.3007835546464029	0.5745227029163217	0.0
chr10	50615693	50726928	0.7	111235	4	19.64755	4.467249999999999	0.0165	0.0105	3.0962633024204527	0.5557395671011067	0.13132567517495605	0.1367620841631349	0.07967316155833958	1.1620779288267196	0.20857808978941128	0.08143343795437075	0.4091657157710147	0.5745227029163217	0.0
chr10	54500606	54538555	0.52	37949	4	18.3033	2.5656	0.018500000000000006	0.016500000000000004	6.708570488577647	1.548131651210226	0.6276162749642642	0.08859895755271648	12.638278350448987	2.5178355124578924	0.5810389644133598	0.23555458618078914	0.04247394554619316	4.743351225312225	0.0
chr10	54500606	54539937	0.69	39331	4	20.16395	0.7049500000000002	0.13100000000000003	0.09600000000000002	6.6688748052132825	1.5084359678458616	1.0496430474419507	0.08859895755271648	0.14597834701894058	2.5029370774729345	0.5661405294284019	0.3939480914382106	0.04247394554619316	0.09522684124874616	0.0
chr10	54500606	54631305	0.57	130699	4	17.71315	3.1557500000000003	0.018500000000000006	0.016500000000000004	4.207742436622667	0.9526964007447547	0.4179164363106522	0.08859895755271648	0.013923100239736752	1.579234108405542	0.3575624396389906	0.18512045551665812	0.04247394554619316	0.03902844425158841	0.0
chr10	55361178	55546122	0.54	184944	3	16.88525	1.96725	0.09400000000000001	0.05800000000000001	1.4290446011171318	0.23817410018618856	0.027473437746770323	0.013923100239736752	0.07354297643836893	0.5363436594584859	0.08939060990974765	0.039311555241908235	0.03902844425158841	0.0431279282234144	0.0
chr10	55361178	55684301	0.78	323123	4	14.1721	0.7458999999999998	0.47650000000000026	0.4405000000000002	1.9450884848538739	0.7542179839229306	0.04717442711263535	0.013923100239736752	0.023623835794556618	0.7300233142629393	0.283070264714201	0.040943573396640454	0.03902844425158841	0.01233587400247828	0.0
chr10	55546122	55684301	0.76	138179	4	16.13935	2.7131499999999997	0.5345000000000002	0.38250000000000023	2.1832625850400627	0.516043883736742	0.07354297643836893	0.027473437746770323	0.023623835794556618	0.819413924172687	0.19367965480445332	0.0431279282234144	0.039311555241908235	0.01233587400247828	0.0
chr10	60059238	60095004	0.57	35766	4	18.48365	2.385249999999999	10.343999999999998	8.931999999999999	8.336093506516603	6.113135238112175	1.1453879447526827	0.014694595425393135	1.5924269742412238	3.128671346841168	2.2943589876835233	0.7064739063492891	0.24733193958872107	0.5976637189051154	0.0
chr10	60785975	61382229	0.75	596254	4	16.91805	1.3278499999999998	2.411	2.1430000000000002	1.9847841682182388	0.7939136672872955	0.013315024591655494	0.016474086127351798	0.027161935533844873	0.7449217492478972	0.2979686996991589	0.15971514895304884	0.056471328872605586	0.09493456553641712	2.7526347311552253
chr10	60785975	61569294	0.82	783319	4	19.5574	1.3115000000000006	7.4275	2.8735	2.262653951768792	0.5160438837367421	0.016621815816431934	0.016474086127351798	0.22291737292731065	0.8492107941426028	0.19367965480445326	0.14424484906649915	0.056471328872605586	0.10211991937827314	2.4668355264749438
chr10	61382229	62468294	0.71	1086065	1	7.7951	7.7951	0.326	0.057999999999999996	1.1908705009309433	0.0	0.050292809647089196	0.013315024591655494	0.2064040082316566	0.4469530495487383	0.0	0.07122287749066736	0.15971514895304884	0.07746677816446428	1.5100636778193526
chr10	63212936	63627811	0.64	414875	4	14.13935	0.18855000000000022	2.4504999999999995	1.5944999999999996	2.7786978355055343	0.39695683364364753	0.03597608181982803	0.04892599588636975	0.3383464900454517	1.042890448947056	0.14898434984957937	0.14392992448258257	0.07698217758391154	0.1269869355330482	2.0134182370924703
chr10	64197538	64918001	0.76	720463	4	19.6803	2.2212999999999994	2.0295	0.7925000000000001	2.461132368590616	0.9526964007447547	0.06391305688517403	0.06892711558540679	0.017764714062607077	0.9237029690673926	0.3575624396389907	0.26038962907268026	0.12249953245594127	0.3023982097487864	3.1340688172844473
chr10	64197538	65479934	0.51	1282396	4	17.90985	0.45085000000000086	10.957499999999998	8.135499999999999	1.7863057513964147	0.2778697835505535	0.047050551244572233	0.06892711558540679	0.09110484706575521	0.6704295743231075	0.10428904489470558	0.27826608532755304	0.12249953245594127	0.08792519007516164	4.235295828016734
chr10	64793700	64918001	0.51	124301	1	10.9508	10.9508	2.34	1.1030000000000002	4.4062208534444895	0.9923920841091192	0.08175392749275856	0.10182921228868946	0.017764714062607077	1.653726283330332	0.3724608746239486	0.5158676452744466	0.10302286070347898	0.3023982097487864	3.3871119431788053
chr10	65626334	66295733	0.55	669399	1	7.86065	7.86065	5.429500000000001	3.2365	2.6993064687768045	0.555739567101107	0.4027688738865244	0.09110484706575521	0.016353520883060593	1.0130935789771403	0.20857808978941123	0.1919394909617094	0.08792519007516164	0.06818230917008641	0.0
chr10	70853206	70997487	0.59	144281	1	10.66395	10.66395	5.8485	0.5915000000000004	4.604699270266314	3.57261150279283	0.05722653807353617	0.6435763556286997	0.4755209511144468	1.7282184582551214	1.340859148646215	1.30603063251397	0.25977444973724334	0.1784707397309551	4.020949572463944
chr10	71078294	71152244	0.51	73950	1	8.87705	8.87705	0.036000000000000004	0.013999999999999999	7.1055273222212945	0.5954352504654716	0.33925181725866854	0.4755209511144468	3.1069141926370865	2.666819862307472	0.2234765247743693	0.12732671954690225	0.1784707397309551	1.1660753809921836	0.0
chr10	71168598	71267691	0.67	99093	4	18.38525	2.516349999999999	0.20350000000000001	0.09149999999999998	9.447572640718814	6.986440272128198	0.47429878097754524	3.1069141926370865	0.5605791035984924	3.5458275264199903	2.622124557352598	0.7433205429811599	1.1660753809921836	0.36137194278789486	2.3978952727983702
chr10	71168598	71398957	0.59	230359	4	20.852449999999997	0.04914999999999914	0.07200000000000001	0.04	10.24148630800611	6.192526604840903	0.7540765084171239	3.1069141926370865	0.2532126875872902	3.8437962261191494	2.324155857653439	0.6063914430040315	1.1660753809921836	0.13028969468692725	3.4862503419108966
chr10	71168598	71476714	0.51	308116	4	20.418	0.48359999999999914	0.11000000000000001	0.0020000000000000087	10.99570429192904	5.438308620917972	0.6276771389709888	3.1069141926370865	0.25924428967913565	4.1268664908333506	2.041085592939238	0.4862410981861931	1.1660753809921836	0.09729859439763328	3.4862503419108966
chr10	71251985	71267691	0.51	15706	1	7.93445	7.93445	0.1795	0.11549999999999998	2.103871218311333	0.35726115027928296	0.5054843163678183	0.46842496348993173	0.5605791035984924	0.7896170542027711	0.1340859148646215	0.18971647758764731	0.8475922574099138	0.36137194278789486	0.0
chr10	71398957	71476714	0.51	77757	3	20.368850000000002	0.43445	0.07	0.03799999999999999	4.803177687088137	0.7542179839229308	0.2532126875872902	6.527516617480627	0.25924428967913565	1.8027106331799114	0.2830702647142008	0.13028969468692725	2.4498830526764497	0.09729859439763328	0.0
chr10	71548987	71674452	0.67	125465	4	19.508200000000002	0.16389999999999993	0.21600000000000003	0.022000000000000006	4.366525170080125	1.1908705009309435	0.37207287798583644	0.25924428967913565	0.10550292971150879	1.6388278483453738	0.4469530495487384	0.15864431626273312	0.09729859439763328	0.1447763990627191	1.9459101490553101
chr10	71548987	71867093	0.7	318106	4	16.91805	2.4262500000000005	0.1955	0.04250000000000001	2.65961078541244	0.516043883736742	0.21064146391155067	0.25924428967913565	1.0639897260942088	0.9981951439921821	0.1936796548044532	0.15024607970847795	0.09729859439763328	0.399332633056724	1.41616508068312
chr10	72238459	72309716	0.53	71257	3	17.9754	4.942600000000001	4.876499999999999	4.790499999999999	4.882569053816867	0.9130007173803898	0.34315984327783516	0.44716186229809446	0.12691222476821623	2.2645621177136075	0.08939060990974745	0.2659501424543063	1.1456024662429287	0.09818069870194943	0.0
chr10	72238459	72518890	0.55	280431	4	17.45085	4.41805	4.845499999999999	4.8214999999999995	3.810785602979018	1.9847841682182386	0.1732601475513851	0.44716186229809446	0.32758720893645565	1.4302497585559628	0.7449217492478973	0.1219794057199933	1.1456024662429287	0.2003610114886986	0.0
chr10	72238459	72545064	0.61	306605	4	13.4754	0.44259999999999966	4.901499999999999	4.7654999999999985	4.565003586901948	1.230566184295308	0.18643461145345078	0.44716186229809446	2.7582049922345777	1.7133200232701635	0.4618514845336964	0.12867062128852638	1.1456024662429287	1.1127421595089113	0.0
chr10	72260793	72432326	0.55	171533	1	6.7541	6.7541	15.310999999999996	6.845999999999996	2.421436685226251	0.6748266171942011	0.15180967094974898	0.6256326920505239	0.09905119456936821	0.9088045340824346	0.253273394744285	0.1500847979922658	0.23481011528186607	0.03717552281261166	0.0
chr10	72260793	72545064	0.63	284271	1	6.959	6.959	11.146499999999996	11.010499999999997	2.5405237353193453	0.7939136672872954	0.15192862972455462	0.6256326920505239	2.7582049922345777	0.9534998390373084	0.29796869969915885	0.1203316790156697	0.23481011528186607	1.1127421595089113	0.0
chr10	72309716	72518890	0.59	209174	4	22.39345	0.5245500000000014	0.05500000000000001	0.031000000000000003	2.8977848855986283	1.0717834508378488	0.11538229170706579	0.21420723193982993	0.32758720893645565	1.5196403684657103	0.8343123591576448	0.07293448241462579	0.2801659789089244	0.2003610114886986	0.0
chr10	72309716	72545064	0.57	235348	4	18.418	4.500000000000002	0.11100000000000002	0.025	3.652002869521559	0.31756546691491816	0.1389824561595449	0.21420723193982993	2.7582049922345777	1.802710633179911	0.5512420944434439	0.0871061004950207	0.2801659789089244	1.1127421595089113	0.0
chr10	72432326	72518890	0.66	86564	4	17.68855	4.18035	4.2445	4.2205	2.461132368590616	0.6351309338298363	0.09905119456936821	0.12691222476821623	0.32758720893645565	0.9237029690673926	0.23837495975932704	0.03717552281261166	0.09818069870194943	0.2003610114886986	0.0
chr10	72432326	72545064	0.63	112738	4	13.7131	0.20489999999999942	4.3005	4.164500000000001	3.2153503525135463	0.11908705009309428	0.15210962775111836	0.12691222476821623	2.7582049922345777	1.2067732337815933	0.04469530495487384	0.07506174556454888	0.09818069870194943	1.1127421595089113	0.0
chr10	72518890	72545064	0.52	26174	3	17.89345	3.9754500000000004	0.08	0.05600000000000001	2.5802194186837104	0.7542179839229306	0.32758720893645565	0.09905119456936821	2.7582049922345777	0.9683982740222663	0.2830702647142009	0.2003610114886986	0.03717552281261166	1.1127421595089113	0.0
chr10	72663176	72685561	0.52	22385	3	16.93445	0.9180499999999991	0.017500000000000005	0.007500000000000003	4.168046753258301	0.91300071738039	0.5816477169315007	0.5997218990392864	0.07176113933533919	1.564335673420584	0.3426640046540327	0.21830183940434245	0.5170142824780818	0.026933121645005532	0.0
chr10	72663176	72968781	0.65	305605	4	16.6066	1.2458999999999998	0.037000000000000005	0.012	5.31922157082488	2.064175534946968	0.10910938638460238	0.5997218990392864	0.362898592202988	1.9963902879843647	0.7747186192178132	0.040950525637226724	0.5170142824780818	0.472792241418305	0.693147180559945
chr10	72663176	73044913	0.69	381737	4	18.041	0.18850000000000122	0.07700000000000001	0.05200000000000001	2.5008280519549806	0.7542179839229307	0.15972402373273822	0.5997218990392864	0.34754086666475315	0.9386014040523505	0.28307026471420094	0.12707519656471097	0.5170142824780818	0.13043773447842796	0.963457252632055
chr10	72685561	72968781	0.61	283220	4	15.68855	0.32785000000000064	0.029500000000000005	0.019500000000000003	6.23222228820527	1.1511748175665781	0.07176113933533919	0.5816477169315007	0.362898592202988	2.339054292638397	0.43205461456378047	0.026933121645005532	0.21830183940434245	0.472792241418305	0.693147180559945
chr10	72685561	73044913	0.7	359352	4	17.122950000000003	1.1065500000000004	0.06950000000000002	0.05950000000000001	3.4138287693353706	1.6672187013033206	0.13344126512208823	0.5816477169315007	0.34754086666475315	1.2812654087063833	0.6257342693682336	0.1213924442773572	0.21830183940434245	0.13043773447842796	0.963457252632055
chr10	73079024	73144097	0.59	65073	3	19.2377	2.483599999999999	5.373	5.2860000000000005	10.876617241835948	0.15878273345745963	2.3522283443669503	5.737171235580537	4.097941346608434	4.082171185878477	0.059593739939831636	1.0275256437000175	2.1532535884644615	1.538023975156568	0.0
chr10	73079024	73329851	0.52	250827	4	18.36065	1.6065499999999986	5.394	5.265000000000001	7.383397105771847	3.3344374026066403	0.9406927560341757	5.737171235580537	0.37296733163342194	2.7711089072021777	1.2514685387364672	0.4366886101153815	2.1532535884644615	0.43820045197925683	1.7917594692280525
chr10	73144097	73329851	0.58	185754	4	20.84425	0.8770500000000006	0.10799999999999998	0.020999999999999984	7.542179839229307	3.4932201360641	0.44620620209951684	12.833218211755225	0.37296733163342194	2.8307026471420094	1.311062278676299	0.22970766603636827	4.816515322853746	0.43820045197925683	1.7917594692280525
chr10	73246393	73329851	0.85	83458	4	19.64755	0.3196499999999993	0.4845	0.35550000000000004	2.8977848855986283	1.1511748175665784	0.0951273295894097	0.25522356611867913	0.37296733163342194	1.08758575390193	0.43205461456378047	0.17422982272902482	0.09578955151233745	0.43820045197925683	0.693147180559945
chr10	73246393	73369018	0.85	122625	4	17.22135	2.1065499999999995	0.422	0.418	2.421436685226251	0.6748266171942011	0.18387072905980992	0.25522356611867913	0.11796205946857231	0.9088045340824346	0.253273394744285	0.25854327949431605	0.09578955151233745	0.10451349488284813	0.693147180559945
chr10	73246393	73533236	0.79	286843	4	17.3033	2.0245999999999995	0.46799999999999997	0.372	8.256702139787873	6.510092071755823	0.14613792783079663	0.25522356611867913	0.5821095411868284	3.0988744768712526	2.443343337533103	0.17036102240829323	0.09578955151233745	1.2809652629840629	0.693147180559945
chr10	73246393	73656355	0.53	409962	4	19.959049999999998	0.6311499999999999	2.643	1.803	2.8580892022342637	1.1114791342022134	0.3578752316426698	0.25522356611867913	0.44501478249046655	1.072687318916972	0.41715617957882245	0.5148794933844701	0.09578955151233745	0.20535403149494066	2.3028409292937218
chr10	73246393	74096931	0.57	850538	4	20.38525	1.0573499999999996	0.9779999999999998	0.13799999999999985	2.461132368590616	0.7145223005585658	0.33416624876119794	0.25522356611867913	2.866782025149232	0.9237029690673925	0.2681718297292429	0.5851906863390878	0.09578955151233745	1.0759498766073297	3.100871166813723
chr10	73329851	73369018	0.53	39167	3	17.541	2.426199999999999	0.06649999999999999	0.062499999999999986	3.57261150279283	0.47634820037237735	0.37296733163342194	0.0951273295894097	0.11796205946857231	1.340859148646215	0.17878121981949546	0.43820045197925683	0.17422982272902482	0.10451349488284813	0.0
chr10	73656355	73699885	0.53	43530	1	10.2951	10.2951	3.3099999999999996	1.136	3.652002869521559	0.31756546691491816	0.44501478249046655	5.02046156162384	0.2953364749038237	1.3706560186161307	0.1191874798796636	0.20535403149494066	1.8842608019560958	0.11084457797724305	0.0
chr10	73699885	73716014	0.53	16129	1	7.7459	7.7459	2.3634999999999997	0.18949999999999978	2.5008280519549806	0.8336093506516602	0.2953364749038237	0.44501478249046655	0.19616750417790985	0.9386014040523505	0.3128671346841168	0.11084457797724305	0.20535403149494066	0.3480447542440851	0.0
chr10	73716014	73808372	0.81	92358	4	16.68035	1.1885500000000002	2.9594999999999994	0.40650000000000014	4.366525170080125	2.6993064687768045	0.2269356289264016	0.2953364749038237	0.14152718523195051	1.6388278483453738	1.01309357897714	0.24390343768007547	0.11084457797724305	0.5305971594282474	1.09861228866811
chr10	73716014	74096931	0.68	380917	4	18.4672	2.9753999999999996	1.8344999999999996	0.7184999999999999	2.4214366852262508	0.7542179839229306	0.2976261802141301	0.2953364749038237	2.866782025149232	0.9088045340824344	0.2830702647142009	0.724354691235679	0.11084457797724305	1.0759498766073297	3.8989014043337242
chr10	73716014	74100365	0.59	384351	4	17.0492	1.5574000000000003	17.058999999999997	14.505999999999998	2.8580892022342637	1.1908705009309433	0.3205804099976018	0.2953364749038237	4.8569904173665295	1.072687318916972	0.44695304954873843	0.7274960330471124	0.11084457797724305	1.8229074252607205	3.8989014043337242
chr10	73769436	73808372	0.59	38936	1	8.93445	8.93445	4.465999999999999	1.1	4.803177687088137	2.262653951768792	0.26915092480461017	0.19616750417790985	0.14152718523195051	2.339054292638397	0.31286713468411675	0.10101671553392483	0.3480447542440851	0.5305971594282474	0.0
chr10	74020613	74096931	0.52	76318	3	17.7377	3.7048999999999994	9.659500000000001	8.543500000000002	7.502484155864942	4.32682948671576	0.5409406784630016	3.773379923735036	2.866782025149232	2.815804212157051	1.6239294133604156	1.7772393420039456	1.4162107993278432	1.0759498766073297	2.19722457733622
chr10	75608778	75639565	0.71	30787	4	19.311500000000002	0.2950999999999997	20.851	16.630000000000003	4.644394953630679	2.3420453184975214	0.8251936646374591	0.717237017591934	1.3839428908354412	1.7431168932400793	0.8790076641125187	0.843955910409155	1.5398461429608274	0.5194162547284948	2.30258509299405
chr10	75645990	75841081	0.63	195091	4	14.68035	0.3196500000000002	5.5205	5.2524999999999995	2.0244798515826035	0.8336093506516602	0.2930006204524313	1.3839428908354412	1.9955764552694246	0.7598201842328552	0.31286713468411687	0.5199037647948582	0.5194162547284948	0.8071116698928451	1.521449397155945
chr10	77353573	77796099	0.67	442526	4	15.7377	1.4918000000000005	23.3165	16.6835	3.6916985528859234	2.183262585040062	0.02798717636857904	0.2160287527135728	0.32226976847025013	1.9963902879843647	0.20857808978941128	0.14867259526801652	0.38797851370740866	0.12095308069394924	1.6094379124341003
chr10	77796099	77871975	0.56	75876	1	8.61475	8.61475	23.114	16.886	5.557395671011069	0.31756546691491794	0.32226976847025013	0.02798717636857904	0.3652097293404572	2.085780897894112	0.1191874798796636	0.12095308069394924	0.14867259526801652	0.15581364430656897	0.0
chr10	78797267	78871701	0.74	74434	4	15.844249999999999	1.795049999999999	1.0259999999999998	0.9989999999999998	3.294741719242276	0.19847841682182388	0.18345534402748048	0.30786471026024725	0.2239572359142381	1.2365701037515093	0.07449217492478977	0.06885377159396959	0.19937457428498856	0.2366805921556706	0.0
chr10	78797267	79401704	0.52	604437	4	17.2541	3.2048999999999994	0.459	0.432	2.937480568962993	0.15878273345745897	0.10455271255080135	0.30786471026024725	0.2702295023866759	1.102484188886888	0.05959373993983175	0.08912879407714605	0.19937457428498856	0.10142152322636691	1.242453324894
chr10	78933690	79401704	0.62	468014	4	20.7623	0.3033000000000001	0.46	0.431	3.8901769697077477	1.1114791342022134	0.05156891777924118	1.684593520520785	0.2702295023866759	1.4600466285258786	0.41715617957882245	0.06621328586049247	0.6322553213453656	0.10142152322636691	1.242453324894
chr10	79151822	79401704	0.82	249882	4	20.55735	0.09834999999999994	4.221500000000001	3.330500000000001	2.5802194186837104	0.19847841682182388	0.041938436574832524	0.06260115470147196	0.2702295023866759	0.9683982740222663	0.07449217492478971	0.10350358622824771	0.02349523057059731	0.10142152322636691	2.484906649788
chr10	79606554	79789194	0.54	182640	4	17.60655	0.21315000000000062	6.872000000000001	5.240000000000001	17.426404996956133	12.980488460147278	0.5668327979317965	1.0794203498127741	4.141162239887119	6.540412958396537	4.871788240081248	0.27082131050186364	0.405123996871732	4.292363045441521	0.0
chr10	81160426	81689251	0.53	528825	4	18.9836	3.5574	9.749999999999998	9.704999999999997	3.453524452699735	0.43665251700801244	0.22579230475111658	0.9275904333576916	0.10533030463316813	1.2961638436913412	0.16388278483453744	0.19788513654676804	0.3481397621297678	0.09426903233297934	2.158377118720641
chr10	81160426	81806834	0.55	646408	4	17.2295	1.803300000000001	18.312999999999995	1.1419999999999977	3.4932201360640995	0.39695683364364753	0.20388000886389251	0.9275904333576916	0.20222968203216102	1.311062278676299	0.14898434984957953	0.1790371452134771	0.3481397621297678	0.6745083088819918	2.0725901456538915
chr10	81160426	81890061	0.51	729635	4	17.0	1.5737999999999994	9.846999999999998	9.607999999999997	4.088655386529571	0.19847841682182388	0.20369176165641958	0.9275904333576916	1.8999447670971101	1.5792341084055421	0.1191874798796635	0.23555386732609432	0.3481397621297678	1.0051852624465247	2.5927960992794437
chr10	81322199	81689251	0.63	367052	4	20.8197	1.7212999999999994	0.14900000000000002	0.10400000000000002	3.096263302420452	0.0793913667287296	0.23013745790615017	0.14406468336401454	0.10533030463316813	1.1620779288267196	0.029796869969915818	0.1646307670275313	0.07418881810499599	0.09426903233297934	1.91313642317348
chr10	81322199	81806834	0.59	484635	4	19.065600000000003	0.03279999999999994	8.712	8.459	3.135958985784817	0.03969568336436469	0.19985652585770744	0.14406468336401454	0.20222968203216102	1.1769763638116775	0.014898434984957909	0.1475594786340197	0.07418881810499599	0.6745083088819918	1.807768010762762
chr10	81322199	81890061	0.6	567862	4	18.836100000000002	0.26230000000000153	0.24600000000000005	0.006999999999999992	3.7313942362502885	0.5557395671011067	0.20020434041288324	0.14406468336401454	1.8999447670971101	1.4451481935409205	0.2532733947442851	0.22479016196033483	0.07418881810499599	1.0051852624465247	2.7008979764289527
chr10	81322199	82020390	0.51	698191	4	19.39345	0.2950499999999998	0.15100000000000002	0.10200000000000002	5.398612937553609	2.222958268404427	0.22878471629998645	0.14406468336401454	0.9208144384666614	2.02618715795428	0.8343123591576449	0.2610140444892667	0.07418881810499599	0.5351173488673316	2.4946540546280085
chr10	81539254	81689251	0.69	149997	4	20.63935	1.90165	0.08100000000000002	0.036	2.103871218311333	0.9130007173803896	0.5250520730074582	0.026335161154861796	0.10533030463316813	0.7896170542027711	0.34266400465403274	0.3885589555868149	0.009884013903544925	0.09426903233297934	1.831780823064825
chr10	81539254	81806834	0.64	267580	4	18.88525	0.14755000000000074	8.644	8.527	2.1435669016756975	0.9526964007447545	0.34061323344263966	0.026335161154861796	0.20222968203216102	0.804515489187729	0.35756243963899065	0.2592387820089849	0.009884013903544925	0.6745083088819918	1.6832853357498465
chr10	81539254	81890061	0.52	350807	4	18.655749999999998	0.08195000000000086	0.17800000000000005	0.06100000000000003	2.739002152141169	1.548131651210226	0.3077825093315475	0.026335161154861796	1.8999447670971101	1.0726873189169719	0.6257342693682336	0.3577591562120645	0.009884013903544925	1.0051852624465247	2.98346035768768
chr10	81806834	81890061	0.59	83227	3	18.8033	0.2295000000000016	8.705	8.466	3.6916985528859234	0.5954352504654714	0.20222968203216102	0.10533030463316813	1.8999447670971101	1.4302497585559626	0.268171829729243	0.6745083088819918	0.09426903233297934	1.0051852624465247	4.93372289059443
chr10	81903934	82020390	0.71	116456	4	20.008200000000002	0.3196999999999992	0.04400000000000001	0.005000000000000008	7.542179839229306	0.07939136672872982	0.16906865209800204	1.8999447670971101	0.9208144384666614	2.8307026471420094	0.029796869969915818	0.34899816788285076	1.0051852624465247	0.5351173488673316	1.5222612188617097
chr10	82265323	82295845	0.58	30522	4	17.68855	1.91805	0.1345	0.0975	7.939136672872955	0.7145223005585657	1.1653014970994968	0.43776213725470015	3.541622307601318	2.979686996991589	0.268171829729243	0.4373565869380224	0.5714407829456747	1.3292284001449468	0.0
chr10	82303108	82359152	0.51	56044	1	6.7869	6.7869	0.5349999999999999	0.4459999999999999	3.0168719356917224	0.7939136672872953	0.19832259192816604	3.541622307601318	0.45486459562515824	1.1322810588568037	0.29796869969915885	0.1722608284607228	1.3292284001449468	0.17071807386906415	0.0
chr10	82459353	83544404	0.52	1085051	4	19.35245	4.303249999999999	0.21500000000000008	0.09500000000000008	3.9695683364364776	1.587827334574591	0.0389255501351403	0.5715814670807657	0.6352643042362506	1.4898434984957944	0.5959373993983178	0.0610738470478281	0.3737914910731492	0.2608185256150284	0.0
chr10	83068890	83544404	0.52	475514	4	14.09835	0.95085	1.0045	0.6944999999999998	4.1680467532583005	1.7863057513964145	0.04007017251835927	0.03803260357417028	0.6352643042362506	1.564335673420584	0.6704295743231072	0.057649449589965	0.06374529920377323	0.2608185256150284	0.0
chr10	85786610	85821988	0.85	35378	4	13.418	0.0246000000000004	0.3375	0.3185	1.0717834508378488	0.35726115027928296	0.1346453164035212	0.7601066004643185	0.06466708799849222	0.40225774459386454	0.1340859148646215	0.05053457510868204	0.28528035818678166	0.6185090656813471	0.0
chr10	85786610	85974222	0.61	187612	4	16.31965	2.9262499999999996	8.6155	7.959500000000002	5.874961137925987	4.445916536808856	0.0778628844534797	0.7601066004643185	1.039555364824399	2.204968377773776	1.6686247183152896	0.5114061003727328	0.28528035818678166	0.9740015900862714	2.2368539876625326
chr10	85786610	86016684	0.52	230074	4	13.8934	0.5	0.3655	0.2905	4.684090636995043	3.255046035877911	0.2553509365650176	0.7601066004643185	3.1201404813638765	1.7580153282250375	1.2216716687665514	0.5967818042080913	0.28528035818678166	1.1710394220663638	1.8426656670330799
chr10	85821988	86101539	0.75	279551	2	14.90165	1.4590500000000004	0.10700000000000001	0.08800000000000001	1.2702618676596726	0.5557395671011068	0.9587705072641163	0.1346453164035212	0.6329007122723054	0.47674991951865425	0.20857808978941123	0.7994123604436012	0.05053457510868204	0.23753792136973848	2.1378645653280786
chr10	85821988	86189853	0.8	367865	2	15.7787	2.336099999999999	1.197	1.1780000000000002	1.230566184295308	0.516043883736742	0.7769396931576159	0.1346453164035212	0.10945432953751255	0.4618514845336963	0.19367965480445326	0.6256399049858788	0.05053457510868204	0.10436537595424661	2.1378645653280786
chr10	85821988	86425740	0.68	603752	2	18.40165	4.95905	0.0665	0.04750000000000001	1.230566184295308	0.516043883736742	0.5696434971128151	0.1346453164035212	0.12076424296746482	0.4618514845336963	0.19367965480445326	0.4412143024471108	0.05053457510868204	0.045324782693465314	2.1378645653280786
chr10	85821988	86475703	0.83	653715	3	16.270500000000002	2.8279000000000005	0.20600000000000002	0.187	1.1114791342022134	0.39695683364364764	0.5353359560974429	0.1346453164035212	0.0246274864067199	0.41715617957882245	0.14898434984957942	0.4109567313718695	0.05053457510868204	0.021847317398458282	2.1378645653280786
chr10	85821988	86958741	0.78	1136753	2	13.87705	0.43445	3.793	3.774	0.9130007173803898	0.19847841682182388	0.3223836214373884	0.1346453164035212	0.019139641259046165	0.34266400465403274	0.07449217492478971	0.24650013256801523	0.05053457510868204	0.057669696741696946	2.1378645653280786
chr10	86101539	86112076	0.53	10537	3	17.38525	1.0245499999999996	0.10650000000000001	0.08850000000000001	2.619915102048075	0.7939136672872955	0.6329007122723054	6.584406956843555	0.1429058891706049	0.9832967090072244	0.2979686996991589	0.23753792136973848	2.86807556577624	0.05363490229487155	0.0
chr10	86101539	86297203	0.52	195664	4	18.7459	2.3851999999999993	0.21100000000000002	0.016000000000000014	3.374133085971006	1.5481316512102261	0.15094032843592786	6.584406956843555	0.7934259054601683	1.2663669737214254	0.5810389644133599	0.09137154500546617	2.86807556577624	0.6102164646716339	0.0
chr10	86101539	86321618	0.52	220079	1	8.18035	8.18035	2.9375000000000004	2.7425	2.3420453184975214	0.516043883736742	0.22221603108382626	6.584406956843555	1.2666243822542247	0.8790076641125188	0.19367965480445332	0.14893087012803347	2.86807556577624	0.47538471214020034	0.0
chr10	86101539	86331396	0.52	229857	4	15.87705	0.4836500000000008	0.6355000000000003	0.4405000000000002	3.334437402606641	1.5084359678458614	0.26388147492027375	6.584406956843555	0.16156981272699983	1.2514685387364672	0.5661405294284019	0.16178099306288268	2.86807556577624	0.06063977607716283	0.0
chr10	86101539	86475703	0.52	374164	4	17.729550000000003	1.3688500000000001	0.29400000000000004	0.099	1.6672187013033204	0.1587827334574592	0.21897320550359972	6.584406956843555	0.0246274864067199	0.6257342693682337	0.0595937399398318	0.12072795585463189	2.86807556577624	0.021847317398458282	0.0
chr10	86112076	86189853	0.53	77777	3	18.2623	0.14750000000000085	1.1965	1.1784999999999999	2.5802194186837104	0.8336093506516603	0.1429058891706049	0.6329007122723054	0.10945432953751255	0.9683982740222664	0.31286713468411687	0.05363490229487155	0.23753792136973848	0.10436537595424661	0.0
chr10	86112076	86297203	0.72	185127	4	19.77045	1.3606499999999997	0.12250000000000003	0.10450000000000001	4.168046753258301	0.7542179839229306	0.12350825983175932	0.6329007122723054	0.7934259054601683	1.5643356734205842	0.28307026471420094	0.08305209345193623	0.23753792136973848	0.6102164646716339	0.0
chr10	86112076	86321618	0.56	209542	1	9.2049	9.2049	2.849	2.8310000000000004	3.135958985784817	0.2778697835505535	0.20156439806666024	0.6329007122723054	1.2666243822542247	1.1769763638116777	0.10428904489470558	0.14447518821732416	0.23753792136973848	0.47538471214020034	0.0
chr10	86112076	86331396	0.8	219320	4	16.901600000000002	1.5082000000000004	0.5470000000000003	0.5290000000000002	4.128351069893936	0.7145223005585659	0.24615233164114578	0.6329007122723054	0.16156981272699983	1.549437238435626	0.2681718297292429	0.15814133068111477	0.23753792136973848	0.06063977607716283	0.0
chr10	86112076	86425740	0.55	313664	3	20.88525	2.4754500000000004	0.066	0.04800000000000001	2.5802194186837104	0.8336093506516603	0.2207115632889084	0.6329007122723054	0.12076424296746482	0.9683982740222664	0.31286713468411687	0.1288147689221777	0.23753792136973848	0.045324782693465314	0.0
chr10	86112076	86475703	0.62	363627	4	18.7541	0.3443000000000005	0.20550000000000002	0.1875	2.461132368590616	0.9526964007447547	0.20697862276133402	0.6329007122723054	0.0246274864067199	0.9237029690673926	0.3575624396389907	0.11734309552623857	0.23753792136973848	0.021847317398458282	0.0
chr10	86189853	86297203	0.74	107350	4	19.62295	1.5081500000000005	1.301	1.074	3.334437402606641	1.5878273345745908	0.10945432953751255	0.1429058891706049	0.7934259054601683	1.2514685387364675	0.5959373993983178	0.10436537595424661	0.05363490229487155	0.6102164646716339	0.0
chr10	86189853	86321618	0.51	131765	1	9.0574	9.0574	4.0275	1.6525000000000003	2.3023496351331567	0.5557395671011068	0.2361887888108525	0.1429058891706049	1.2666243822542247	0.8641092291275608	0.20857808978941128	0.1980955344260336	0.05363490229487155	0.47538471214020034	0.0
chr10	86189853	86331396	0.71	141543	4	16.7541	1.3606999999999996	1.7255000000000003	0.6494999999999997	3.294741719242276	1.5481316512102263	0.30288561096990985	0.1429058891706049	0.16156981272699983	1.2365701037515093	0.5810389644133598	0.21556696445033574	0.05363490229487155	0.06063977607716283	0.0
chr10	86189853	86475703	0.64	285850	4	18.6066	0.49180000000000135	1.384	0.991	1.6275230179389557	0.1190870500930944	0.22441218931892068	0.1429058891706049	0.0246274864067199	0.6108358343832757	0.04469530495487384	0.1346774742037129	0.05363490229487155	0.021847317398458282	0.0
chr10	86189853	86901230	0.52	711377	1	9.0574	9.0574	2.872	0.49699999999999966	2.1832625850400627	0.43665251700801255	0.10490623779656325	0.1429058891706049	0.10491460540389569	0.819413924172687	0.1638827848345374	0.06718544376855744	0.05363490229487155	0.039376156173838175	0.0
chr10	86297203	86321618	0.53	24415	1	10.56555	10.56555	2.9535000000000005	2.7265000000000006	3.8901769697077477	1.032087767473484	0.7934259054601683	0.10945432953751255	1.2666243822542247	1.4600466285258786	0.3873593096089065	0.6102164646716339	0.10436537595424661	0.47538471214020034	0.0
chr10	86425740	86475703	0.71	49963	4	21.229550000000003	2.13115	0.2535	0.13949999999999999	1.6275230179389557	0.1190870500930944	0.12076424296746482	0.16156981272699983	0.0246274864067199	0.6108358343832757	0.04469530495487384	0.045324782693465314	0.06063977607716283	0.021847317398458282	0.0
chr10	86901230	86958741	0.52	57511	1	7.15575	7.15575	5.468	2.0990000000000006	1.8656971181251443	0.7542179839229307	0.10491460540389569	0.0246274864067199	0.019139641259046165	0.7002264442930234	0.28307026471420094	0.039376156173838175	0.021847317398458282	0.057669696741696946	0.0
chr10	92671396	92766085	0.56	94689	3	16.8279	1.9589999999999996	0.10200000000000002	0.05500000000000001	2.5008280519549806	0.8336093506516602	0.10061320752619148	1.7522611101121617	0.29532318128855545	0.9386014040523505	0.3128671346841168	0.07804099475693206	0.6576520672550471	0.22395670312938384	0.0
chr10	94602991	94674401	0.6	71410	3	18.15575	1.40165	1.810499999999999	0.5275000000000001	3.6916985528859243	1.7863057513964151	0.2846126576467548	0.15512286792683855	0.11376889108078048	1.3855544536010889	0.6704295743231076	0.7427311097388359	0.2142500892072186	0.07170262071981923	0.0
chr10	94602991	95048792	0.57	445801	4	18.319650000000003	1.56555	13.072000000000003	10.734000000000002	6.986440272128201	1.5084359678458612	0.3875173317280928	0.15512286792683855	0.35958208921878604	2.622124557352598	0.5661405294284019	0.30906329671959254	0.2142500892072186	0.13495700096173818	0.5364793041447001
chr10	94674401	95048792	0.68	374391	4	19.7213	0.16389999999999993	12.544500000000001	11.261500000000002	5.200134520731785	3.294741719242276	0.40714500113293517	0.2846126576467548	0.35958208921878604	1.9516949830294907	1.2365701037515093	0.2263470494601654	0.7427311097388359	0.13495700096173818	0.5364793041447001
chr10	94822341	95048792	0.51	226451	4	19.79505	0.09015000000000128	11.922500000000003	11.883500000000002	10.79722587510722	2.302349635133157	0.5988070459952487	0.11376889108078048	0.35958208921878604	4.052374315908561	0.8641092291275607	0.327375955439149	0.07170262071981923	0.13495700096173818	1.6094379124341003
chr10	94840186	94875645	0.51	35459	3	18.41805	2.8114500000000007	6.6495	5.266500000000001	6.152830921476539	4.565003586901948	0.9493200454886299	2.9540973666504016	0.6560037814204882	2.309257422668481	1.7133200232701637	0.35629523864870233	1.8634523332264574	0.24620887862465707	0.0
chr10	94840186	94886295	0.51	46109	3	17.5902	1.9835999999999991	5.976500000000001	5.939500000000001	6.232222288205269	4.485612220173219	0.8815714885404049	2.9540973666504016	0.19506271730013508	2.3390542926383975	1.683523153300248	0.33086810437435066	1.8634523332264574	0.12370000559393199	0.0
chr10	94875645	94886295	0.54	10650	3	20.40165	0.8278500000000015	0.7099999999999997	0.6729999999999998	1.6672187013033204	0.0793913667287296	0.6560037814204882	0.9493200454886299	0.19506271730013508	0.6257342693682336	0.02979686996991593	0.24620887862465707	0.35629523864870233	0.12370000559393199	0.0
chr10	94875645	95048792	0.73	173147	4	20.55735	0.6721500000000002	12.594500000000002	11.211500000000003	5.041351787274326	3.4535244526997353	0.2842824153569644	0.9493200454886299	0.35958208921878604	1.8921012430896589	1.2961638436913412	0.16314133500135874	0.35629523864870233	0.13495700096173818	0.0
chr10	94875645	95136224	0.54	260579	3	19.819650000000003	1.4098500000000005	0.7399999999999998	0.6429999999999998	2.461132368590616	0.873305034016025	0.30954769415950334	0.9493200454886299	0.05160685749487331	0.9237029690673925	0.3277655696690748	0.15368465317453422	0.35629523864870233	0.5009196253901457	0.0
chr10	94875645	95575767	0.62	700122	4	20.59015	0.6393500000000003	1.8264999999999996	0.4435	2.064175534946968	0.47634820037237746	0.14287955824584747	0.9493200454886299	0.44095858514280645	0.774718619217813	0.17878121981949535	0.2786798651706549	0.35629523864870233	0.16549892217516868	2.4120571931622843
chr10	94886295	94980720	0.51	94425	3	16.5902	2.983599999999999	1.0199999999999996	0.9829999999999995	4.445916536808855	2.6993064687768045	0.19506271730013508	0.6560037814204882	0.34988556261926873	1.6686247183152898	1.01309357897714	0.12370000559393199	0.24620887862465707	0.2048556696721212	0.0
chr10	94886295	95048792	0.7	162497	4	19.7295	0.15570000000000128	11.921500000000002	11.884500000000003	5.120743154003056	3.374133085971006	0.25991991913502477	0.6560037814204882	0.35958208921878604	1.9218981130595747	1.2663669737214251	0.15769711547984064	0.24620887862465707	0.13495700096173818	0.0
chr10	94886295	95136224	0.51	249929	3	18.991799999999998	0.581999999999999	0.06700000000000002	0.030000000000000013	2.5405237353193453	0.7939136672872954	0.2947844720871168	0.6560037814204882	0.05160685749487331	0.9534998390373084	0.29796869969915885	0.1497420014572713	0.24620887862465707	0.5009196253901457	0.0
chr10	94886295	95575767	0.62	689472	4	19.7623	0.18850000000000122	1.1534999999999997	1.1164999999999998	2.143566901675698	0.39695683364364787	0.13495353227697574	0.6560037814204882	0.44095858514280645	0.804515489187729	0.14898434984957942	0.27918143159643416	0.24620887862465707	0.16549892217516868	2.4120571931622843
chr10	94980720	95048792	0.6	68072	4	16.7459	3.1393000000000004	12.904500000000002	10.901500000000002	7.820049622779861	0.6748266171942015	0.34988556261926873	0.19506271730013508	0.35958208921878604	2.934991692036715	0.2532733947442851	0.2048556696721212	0.12370000559393199	0.13495700096173818	0.0
chr10	95136224	95575767	0.78	439543	4	19.180300000000003	0.7705000000000002	1.1834999999999998	1.0864999999999998	2.937480568962993	0.39695683364364753	0.04407189622360044	0.35958208921878604	0.44095858514280645	1.102484188886888	0.14898434984957942	0.3527821198914379	0.13495700096173818	0.16549892217516868	2.4120571931622843
chr10	95314677	95575767	0.83	261090	4	18.9262	1.0246000000000013	1.1699999999999997	1.0999999999999999	1.9847841682182388	0.555739567101107	0.03892180834684355	0.05160685749487331	0.44095858514280645	0.7449217492478972	0.20857808978941117	0.25153127815578774	0.5009196253901457	0.16549892217516868	2.305562815492796
chr10	96039820	96080250	0.77	40430	4	22.12295	2.7295499999999997	3.6935000000000002	1.2685000000000013	4.525307903537584	1.6672187013033204	0.5733930023445221	0.14249451435503024	1.1026318264518735	1.6984215882852056	0.6257342693682335	0.21520371088833637	0.13837613606703497	0.4138356412195135	1.38629436111989
chr10	97006369	97123193	0.84	116824	4	22.34425	1.09835	0.34500000000000003	0.181	3.4932201360640995	0.31756546691491816	0.10329630677572152	0.8796967386241027	0.22743490811846964	1.311062278676299	0.1191874798796636	0.12140750278778302	0.6755089366398711	0.17249836692917794	2.484906649788
chr10	97006369	97205824	0.76	199455	4	18.81145	2.43445	3.4505000000000003	3.2865000000000006	2.5008280519549806	1.3099575510240373	0.24360139599399602	0.8796967386241027	0.25517960168546683	0.9386014040523505	0.49164835450361216	0.16911111180940455	0.6755089366398711	0.10930619944943466	2.484906649788
chr10	97190215	97205824	0.63	15609	4	17.81145	1.43445	4.0185	2.718500000000001	3.5726115027928294	2.381741001861886	1.3631165534819345	0.22743490811846964	0.25517960168546683	1.3408591486462147	0.8939060990974764	0.5115997919109141	0.17249836692917794	0.10930619944943466	0.0
chr10	98135144	98479989	0.54	344845	4	16.3279	2.5081999999999995	2.4585	2.4465	7.224614372314388	2.381741001861886	0.22930244388584617	5.211137555147926	0.5809807298963633	2.7115151672623456	0.8939060990974766	0.29654731179733307	1.9558246006350484	0.4728827891540169	3.2854414811697925
chr10	98525357	98549492	0.52	24135	3	16.6148	3.2541	0.08750000000000002	0.04150000000000001	2.1832625850400627	0.2778697835505535	0.4473679666503923	0.5809807298963633	2.65105577672904	0.819413924172687	0.10428904489470564	0.16790446720151486	0.4728827891540169	1.0282428386976836	0.0
chr10	98525357	98970386	0.56	445029	4	19.96725	0.09834999999999994	0.06500000000000002	0.06400000000000002	4.009264019800842	1.5481316512102263	0.7542580338114336	0.5809807298963633	0.48151281361518533	1.5047419334807524	0.5810389644133598	0.3358457533533727	0.4728827891540169	0.180719583089732	2.9483126352421083
chr10	98797215	98970386	0.7	173171	4	20.3443	0.2787000000000006	2.1825000000000006	2.1815000000000007	4.644394953630679	0.9130007173803902	0.6455067208369254	0.8116343506089236	0.48151281361518533	1.7431168932400793	0.3426640046540327	0.3124721568008919	0.7818568709093622	0.180719583089732	3.36729582998647
chr10	98841487	98970386	0.53	128899	4	16.42625	3.6393500000000003	0.09200000000000003	0.09100000000000003	5.160438837367421	0.39695683364364776	0.6257738896065076	1.7684632206876907	0.48151281361518533	1.9367965480445326	0.14898434984957942	0.2820206624046531	0.6637329826234247	0.180719583089732	3.36729582998647
chr10	99436619	99609857	0.62	173238	4	19.65575	4.5573500000000005	12.657000000000004	4.002	8.097919406330414	5.557395671011069	1.5526498255402146	0.45695188024439765	0.5774807381100378	3.0392807369314205	2.0857808978941126	1.1806053837697426	1.7041448458246469	0.31775980920298647	2.3565241762140925
chr10	99436619	99790144	0.51	353525	4	19.91805	4.295050000000001	13.6005	4.945499999999998	7.661266889322401	5.120743154003055	0.9979923166465571	0.45695188024439765	2.1566764133022707	2.8753979520968826	1.9218981130595745	0.7079943646058792	1.7041448458246469	0.8094357019186775	2.3541168220126716
chr10	99551793	99609857	0.54	58064	4	16.92625	1.8278500000000006	8.3335	8.325500000000002	9.407876957354452	4.247438119987031	0.639900103834483	0.7165004648855324	0.5774807381100378	3.530929091435033	1.5941325433905003	0.32637795020781385	0.2689142669445028	0.31775980920298647	0.0
chr10	99551793	99788006	0.67	236213	4	21.43445	2.680349999999999	0.43450000000000005	0.42650000000000005	7.224614372314388	2.0641755349469673	0.3925656773300204	0.7165004648855324	13.219516630228119	2.7115151672623456	0.774718619217813	0.22907763698597136	0.2689142669445028	4.961499396300306	2.3509070164107766
chr10	99551793	99805605	0.62	253812	4	18.959000000000003	0.2049000000000003	0.006500000000000001	0.0015	4.525307903537584	0.6351309338298368	0.6068241511580827	0.7165004648855324	1.495996701715132	1.6984215882852056	0.238374959759327	0.30382448222362346	0.2689142669445028	0.6003326923242633	2.3509070164107766
chr10	99674747	99788006	0.81	113259	4	23.99185	0.12294999999999945	5.9399999999999995	5.079	6.311613654933998	2.9771762523273573	0.15982157368642083	0.5774807381100378	13.219516630228119	2.368851162608313	1.1173826238718458	0.1283860227029989	0.31775980920298647	4.961499396300306	1.38629436111989
chr10	99674747	99790144	0.72	115397	4	19.74595	4.12295	14.782499999999999	3.7635000000000005	8.058223722966048	4.723786320359408	0.4017830460893962	0.5774807381100378	2.1566764133022707	3.024382301946462	1.772913763209995	0.21793078030285892	0.31775980920298647	0.8094357019186775	1.38629436111989
chr10	99674747	99805605	0.78	130858	4	21.5164	2.352499999999999	5.512	5.507	3.612307186157194	0.27786978355055325	0.6066986101631505	0.5774807381100378	1.495996701715132	1.3557575836311728	0.1042890448947057	0.2869068468270493	0.31775980920298647	0.6003326923242633	1.38629436111989
chr10	100185471	100424162	0.68	238691	4	17.680300000000003	0.2049000000000003	14.870000000000005	5.815000000000002	3.7313942362502885	1.1114791342022137	0.16098395623088052	0.17465325656494493	0.0681911002779055	1.4004528885860468	0.4171561795788224	0.3055948388768495	0.2281966516556761	0.06434868748478337	5.47646355193151
chr10	100227517	100424162	0.57	196645	4	17.795099999999998	0.3196999999999992	8.6255	0.4295000000000009	5.716178404468527	0.8733050340160249	0.09528013703872548	0.4682742460335092	0.0681911002779055	2.4731402075030187	0.6555311393381494	0.03576018364514811	1.5675849396721195	0.06434868748478337	0.0
chr10	101152467	101372192	0.58	219725	4	19.18855	0.4180500000000009	7.516999999999999	5.842	4.088655386529571	0.9130007173803898	1.466965292609589	0.47847429048051243	26.216463779580472	1.5345388034506682	0.3426640046540328	0.6525545035623405	0.35135056170799334	9.839464849878766	2.8708344570735203
chr10	101320310	101372192	0.66	51882	4	20.0082	1.2377000000000002	6.994999999999999	6.363999999999999	5.16043883736742	1.9847841682182386	0.5141571107677638	1.2359966149675041	26.216463779580472	2.10067933287907	0.9088045340824347	0.19297151825087194	0.6365851526520758	9.839464849878766	0.0
chr10	101605788	101769580	0.55	163792	4	22.68035	0.9262499999999996	11.358	1.0889999999999995	13.139271193604738	8.296397823152237	0.26174256394398965	0.8584136814295623	1.6187141505279072	4.931381980021079	3.1137729118562105	0.11060672646837978	0.6851835083167863	0.6075297233079231	0.0
chr10	101605788	101805874	0.68	200086	4	23.70495	0.09834999999999994	5.1755	5.0935	4.445916536808855	0.39695683364364776	0.506299211068535	0.8584136814295623	0.06601677975519958	1.6686247183152898	0.1489843498495793	0.20014890216990172	0.6851835083167863	0.8733952479293486	2.94443897916644
chr10	101605788	102036772	0.51	430984	4	19.65575	3.95085	5.1345	5.1345	2.977176252327358	1.8656971181251443	0.27041961269507675	0.8584136814295623	0.08253813305131077	1.1173826238718458	0.7002264442930233	0.5608380106824329	0.6851835083167863	0.6582804281852762	3.780135939798857
chr10	102098332	102193496	0.61	95164	4	16.5574	1.2458999999999998	0.10250000000000002	0.09950000000000002	7.542179839229307	3.8901769697077477	1.3715208156659175	0.08253813305131077	1.146138358152753	2.83070264714201	1.4600466285258786	0.716397361304354	0.6582804281852762	0.4301643495079426	2.35024018289621
chr10	102430795	102503516	0.54	72721	4	21.131149999999998	2.4590499999999995	39.283500000000004	0.6905000000000037	6.668874805213282	3.0962633024204522	2.4236305075257434	2.1052553553550326	0.3464241006945133	2.502937077472935	1.1620779288267198	1.2357827839175246	1.4160888698573888	0.42114718511833305	2.484906649788
chr10	102430795	102632090	0.68	201295	4	21.63935	1.950849999999999	21.5	18.474	6.07343955474781	3.6916985528859234	1.0585778499213099	2.1052553553550326	0.29379424788082725	2.2794605526985654	1.3855544536010889	0.6371033972553615	1.4160888698573888	0.9372589184838163	2.484906649788
chr10	102587852	102632090	0.57	44238	3	18.37705	1.3114500000000007	12.886000000000001	9.860000000000001	3.9695683364364776	1.587827334574591	0.1722856188335376	0.3464241006945133	0.29379424788082725	2.5774292523977245	1.683523153300248	0.06466159223093099	0.42114718511833305	0.9372589184838163	0.0
chr10	102729372	102757544	0.71	28172	4	18.0574	1.0082000000000004	4.03	3.1340000000000003	23.777714335254498	10.836921558471584	3.2013556937326695	0.29379424788082725	38.306334446612006	9.341318735568631	4.48442893047234	3.8245592010228537	0.9372589184838163	14.376989760484417	5.353808458760975
chr10	102729372	102827394	0.68	98022	4	18.5738	0.49179999999999957	3.7065	3.4575000000000005	9.646051057540639	3.294741719242276	6.288328857622331	0.29379424788082725	0.7905819291572755	3.6203197013447803	1.2365701037515096	3.6611526179599165	0.9372589184838163	0.2967182442412849	3.69145719536631
chr10	102810073	102902057	0.55	91984	4	17.08195	1.8688500000000001	11.1065	11.011500000000002	12.186574792859984	3.4535244526997353	3.2107310426908366	9.608832988063332	1.8370481090092021	6.033866168907967	0.163882784834537	1.5017643196700519	3.6063511551105796	0.6894740056517857	2.349751613751947
chr10	102855512	102902057	0.65	46545	4	21.15575	2.20495	0.14200000000000002	0.047	5.200134520731785	3.532915819428464	0.25244220165113274	0.7905819291572755	1.8370481090092021	3.411741611555369	2.7860073421871356	0.6811444762700721	0.2967182442412849	0.6894740056517857	0.0
chr10	102855512	102921591	0.55	66079	3	22.3033	1.0574000000000012	0.0955	0.0935	5.914656821290352	4.247438119987031	0.7208768298133708	0.7905819291572755	0.7763540067796225	2.2198668127587338	1.5941325433905	0.6836068172095898	0.2967182442412849	0.29137827378231096	0.0
chr10	102855512	103051686	0.6	196174	4	21.39345	1.96725	0.1	0.08900000000000001	8.177310773059142	6.510092071755822	1.1072556983586206	0.7905819291572755	1.6897015751749442	3.069077606901337	2.443343337533103	0.6865428255733167	0.2967182442412849	1.2190888013314074	0.0
chr10	102902057	103051686	0.53	149629	3	19.1885	0.23770000000000024	0.053	0.042	11.710226592487608	2.977176252327358	1.3731620013095862	0.25244220165113274	1.6897015751749442	5.8550849490884715	0.34266400465403235	0.6882220867347193	0.6811444762700721	1.2190888013314074	0.0
chr10	102921591	102973540	0.51	51949	3	18.4426	2.8032999999999992	1.9829999999999997	1.9809999999999997	15.48131651210226	5.319221570824879	0.7763540067796225	1.8370481090092021	42.18795101872435	5.810389644133599	1.9963902879843647	0.29137827378231096	0.6894740056517857	15.833823532694158	0.0
chr10	102921591	102974639	0.51	53048	3	19.204900000000002	2.0409999999999986	8.6565	8.6545	15.48131651210226	5.319221570824879	1.6342816405476674	1.8370481090092021	0.6788550378827121	5.810389644133599	1.9963902879843647	0.6133724552697208	0.6894740056517857	0.6492916384663892	0.0
chr10	102921591	103071044	0.66	149453	1	10.62295	10.62295	1.0224999999999995	1.0204999999999995	8.177310773059144	1.9847841682182392	1.3535305575987293	1.8370481090092021	4.178590643725873	3.456436916510243	0.3575624396389907	0.7568193238396065	0.6894740056517857	1.6212193724721102	0.0
chr10	102974639	103051686	0.55	77047	4	18.295050000000003	1.1311499999999999	8.661	8.65	17.74397046387105	3.0565676190560875	1.0757665692991762	42.18795101872435	1.6897015751749442	6.659600438276201	1.1471794938417617	0.7394397625148179	15.833823532694158	1.2190888013314074	0.0
chr10	103018144	103032076	0.53	13932	1	7.12295	7.12295	0.7979999999999998	0.7669999999999999	1.9450884848538736	0.35726115027928296	0.5926429902230744	0.6788550378827121	2.2995561602202135	0.7300233142629392	0.1340859148646215	0.4876318082931972	0.6492916384663892	1.1183322946383525	0.0
chr10	103526818	103832739	0.62	305921	4	17.590200000000003	1.4917999999999996	3.3415000000000004	3.1115	3.334437402606641	0.8733050340160249	0.6519039661303689	0.07931785262142188	3.1068082216523614	1.2514685387364672	0.32776556966907466	1.159456003745669	0.5147907015125095	2.2686134965365308	3.29281039704735
chr10	103539717	103603252	0.61	63535	4	20.61475	0.9590499999999995	13.087000000000002	12.97	10.320877674734842	2.461132368590616	2.3591862813227573	1.255588713284815	0.14529962057138926	3.873593096089065	0.9237029690673921	3.9694767832748576	0.4712428462565192	0.4201661585303212	4.165698364992203
chr10	103539717	103832739	0.64	293022	4	19.368850000000002	0.2868499999999994	0.17350000000000002	0.0565	6.033743871383445	1.8260014347607796	0.6253294101122366	1.255588713284815	3.1068082216523614	2.2645621177136075	0.6853280093080656	1.1897515498768554	0.4712428462565192	2.2686134965365308	3.8416121298885746
chr10	103929364	104111967	0.64	182603	4	19.7869	0.06559999999999988	13.4615	1.8184999999999985	7.978832356237319	5.597091354375433	0.8156394143748823	3.495463493231398	1.4997633413880607	2.9945854319765464	2.10067933287907	1.2897622724830107	3.7496964673822193	0.5628855517965932	2.0971897131861064
chr10	103929364	104159301	0.61	229937	4	19.459049999999998	0.39344999999999963	6.047000000000001	5.596000000000001	17.624883413777958	4.048959703165206	1.3148050313912163	3.495463493231398	1.9472480011140796	6.614905133321328	1.5196403684657107	1.2746187565467615	3.7496964673822193	4.748709583198281	2.2326566172933946
chr10	105806166	106005425	0.51	199259	0	0.0	0.0	1.0939999999999992	1.0239999999999991	3.8901769697077477	0.6351309338298363	0.07490540926633754	1.539453354176863	2.225766158019159	1.4600466285258786	0.2383749597593271	0.9408955472561379	1.0004357903997196	2.878800462911865	5.183709796453424
chr10	106065618	106374062	0.53	308444	4	14.967200000000002	1.7869000000000002	0.07850000000000001	0.008500000000000014	3.175654669149182	0.39695683364364753	0.36343910019636017	1.3088123402263394	0.01309195497827749	1.1918747987966354	0.14898434984957942	0.38950661941454806	0.49121853828261486	0.043392139353500225	1.44518587894808
chr10	106340748	106374062	0.7	33314	4	20.122950000000003	3.36885	12.923499999999999	12.8365	5.994048188019081	2.4214366852262508	0.8674568496505239	0.1296495604992202	0.01309195497827749	2.2496636827286496	0.9088045340824344	0.32557065104908994	0.27868672406417216	0.043392139353500225	0.0
chr10	108384687	108465471	0.52	80784	3	19.877049999999997	1.3032500000000002	0.5549999999999999	0.409	4.207742436622667	0.9526964007447547	0.2515868226697708	0.07487388397188192	2.460476241592858	1.579234108405542	0.3575624396389906	0.094424622602229	0.028101385286334855	0.9234567139436742	0.0
chr10	112403836	112432086	0.51	28250	3	15.245899999999999	0.39340000000000064	3.3515	3.2735	7.264310055678753	0.674826617194201	0.8768179263491546	0.46749087899751046	0.8199118114011598	2.7264136022473036	0.2532733947442851	0.3290840152429649	0.9099277644203306	0.7751035181646054	0.0
chr10	113875707	113897212	0.52	21505	4	18.508200000000002	3.786900000000001	0.038	0.008	4.048959703165206	0.1587827334574592	0.7826537896531347	0.015957909451566707	5.9060816450557025	1.5196403684657103	0.059593739939831636	0.2937426846604124	0.026951682233300096	2.216648409779151	0.0
chr10	113875707	113900008	0.6	24301	4	18.049149999999997	3.3278499999999998	0.022	0.007999999999999998	4.445916536808854	0.23817410018618856	1.3721399953115678	0.015957909451566707	0.10037553522477732	1.6686247183152898	0.08939060990974779	0.5149864362521983	0.026951682233300096	0.25020272493822504	0.0
chr10	113875707	114067688	0.64	191981	4	16.55735	1.8360500000000002	2.1375000000000006	2.1075000000000004	3.334437402606641	0.8733050340160249	0.2613557788143466	0.015957909451566707	1.5457732104663162	1.2514685387364672	0.32776556966907466	0.2837191092087563	0.026951682233300096	0.5801538032796794	1.9756218592907124
chr10	113875707	114074673	0.58	198966	4	18.58195	3.8606499999999997	0.09400000000000001	0.06400000000000002	4.644394953630679	0.4366525170080129	0.30644718015974737	0.015957909451566707	0.9992048444119279	1.7431168932400793	0.16388278483453744	0.2941258939764322	0.026951682233300096	0.37501781426667596	1.9756218592907124
chr10	114925101	115214286	0.59	289185	3	16.39345	1.704950000000001	0.183	0.12	5.041351787274326	0.27786978355055325	0.08236046136078588	0.45157714153576967	0.21560677240677417	1.8921012430896589	0.10428904489470558	0.06223458845316733	0.4098437050518448	0.14981269375849962	0.0
chr10	116064287	116164020	0.71	99733	4	18.295099999999998	2.6720999999999995	8.904499999999999	8.8325	4.644394953630679	0.7542179839229308	0.17194444379899915	0.04842720481909854	0.23174437611817517	1.7431168932400796	0.28307026471420094	0.16013879361770844	0.396161929568292	0.08697742998992515	0.0
chr10	116064287	116231166	0.57	166879	3	22.61475	1.6475500000000007	8.878499999999999	8.8585	4.684090636995043	0.7145223005585659	0.19600574723144656	0.04842720481909854	0.059680470411688266	1.7580153282250375	0.268171829729243	0.1307013394014731	0.396161929568292	0.09546261912808755	0.0
chr10	117559056	117880318	0.58	321262	4	16.60655	2.819650000000001	0.43450000000000005	0.38850000000000007	1.8656971181251443	0.43665251700801244	0.024712342800807297	0.15474255820592844	0.017652169254402952	0.7002264442930234	0.16388278483453733	0.024856849399983373	0.06770068605825671	0.13618355569393006	0.0
chr10	117559056	118281120	0.63	722064	4	16.63935	2.786850000000001	16.3915	15.5685	1.905392801489509	0.39695683364364776	0.04002201673156057	0.15474255820592844	0.3030996741339309	0.7151248792779813	0.14898434984957942	0.08005651540810346	0.06770068605825671	0.16928308451360594	2.781580918139183
chr10	118204141	118281120	0.67	76979	4	16.672150000000002	2.819650000000001	15.9875	15.9725	2.6199151020480747	1.1114791342022134	0.1980168930736444	0.017652169254402952	0.3030996741339309	0.9832967090072243	0.41715617957882245	0.07431895756276194	0.13618355569393006	0.16928308451360594	0.0
chr10	118441908	118547599	0.83	105691	4	20.852449999999997	1.8032500000000002	2.2304999999999997	2.1544999999999996	9.56665969081191	1.7069143846676855	0.7301322578112149	1.369262101081245	4.45947624506621	3.590522831374865	0.6406327043531919	0.3033506361717601	0.5139063157844262	1.6737138971570518	1.6094379124341003
chr10	118441908	118556358	0.52	114450	3	20.7541	1.7049000000000003	2.2085	2.1765	6.8673532220351055	0.9923920841091194	1.0155435639218877	1.369262101081245	3.4836613093007744	2.5774292523977245	0.3724608746239486	0.408226230780499	0.5139063157844262	2.5830597646161197	1.6094379124341003
chr10	118441908	118927839	0.56	485931	4	20.3279	1.2787000000000006	6.393499999999999	2.008499999999999	17.4661006803205	9.606355374176275	0.46399896592230566	1.369262101081245	13.183643507267291	6.555311393381496	3.605421266359823	0.5580041543474991	0.5139063157844262	4.948035630347884	2.876122496537281
chr10	118501884	118563833	0.64	61949	1	7.31965	7.31965	2.661	2.543	7.581875522593672	3.1359589857848165	1.5840082854720772	0.7359877267769379	0.06433794366663917	4.037475880923603	0.014898434984957909	0.7984439482487268	0.27622815298241354	0.5422438908722302	0.0
chr10	118899474	118922579	0.51	23105	4	13.5246	0.0	2.1445	2.1265	5.160438837367421	0.9526964007447547	0.6872223910731836	0.06433794366663917	8.693807459267722	1.9367965480445326	0.3575624396389907	0.2579257301009815	0.5422438908722302	3.2629272058310934	0.0
chr10	118976423	119169924	0.56	193501	4	18.8197	5.000000000000001	0.22950000000000004	0.22350000000000003	10.598747458285393	6.867353222035105	0.10995750039172675	1.6547049947802945	0.4978127132434016	3.977882140983771	2.5774292523977245	0.49091436976600566	0.6210376719739308	0.2747605886449489	2.817394801584623
chr10	119202458	119313145	0.54	110687	4	19.7787	5.9754000000000005	5.140999999999999	4.892999999999999	5.795569771197258	2.5405237353193457	0.6024984691258487	0.4978127132434016	0.1448941465318891	2.1751715078038596	0.9534998390373083	0.3930310710027121	0.2747605886449489	0.2315427565828308	1.8444397270569675
chr10	119256032	119313145	0.68	57113	4	17.0492	3.2459000000000007	5.023999999999999	5.01	6.073439554747811	2.818393518869899	0.6283140048918067	0.5749776065021664	0.1448941465318891	2.2794605526985654	1.057788883932014	0.5071097230185465	0.27141659284949704	0.2315427565828308	0.693147180559945
chr10	120354072	120610060	0.65	255988	4	20.663899999999998	0.9917999999999996	20.212	16.464000000000002	6.510092071755822	5.00165610390996	0.3374291255873625	0.15776549919399926	0.23053604082171816	2.4433433375331033	1.8772028081047012	0.5680294601824677	0.10163246074683613	0.37096483974300176	6.10702288774225
chr10	120542894	120554142	0.51	11248	0	0.0	0.0	1.059	1.0410000000000001	2.5405237353193453	0.5557395671011068	0.9316910035732842	1.2668291692655338	0.09086604439784489	0.9534998390373084	0.20857808978941117	0.3496787727621708	0.475461572033145	0.03410350295208371	0.0
chr10	120542894	120610060	0.53	67166	1	10.82785	10.82785	2.9240000000000004	0.8240000000000001	2.3023496351331567	0.7939136672872955	0.23167536966368388	1.2668291692655338	0.23053604082171816	0.8641092291275607	0.29796869969915885	0.0869515307462632	0.475461572033145	0.37096483974300176	0.0
chr10	121771096	122096594	0.72	325498	4	16.959	0.3033000000000001	0.1095	0.0875	2.1435669016756975	0.6351309338298365	0.028293256918729536	0.08015355864769959	0.09573320973237182	0.804515489187729	0.2383749597593271	0.07652945116360065	0.872405056478649	0.03593022918908777	0.0
chr10	122564663	122584421	0.52	19758	3	16.647550000000003	0.10655000000000037	0.0955	0.04550000000000001	2.461132368590616	0.7145223005585658	0.626837392938648	0.03160500899049005	0.26601273606498993	0.9237029690673925	0.2681718297292429	0.2352622591004595	0.13922093547865222	0.6353384692280645	0.0
chr10	123125330	123583592	0.51	458262	1	8.13935	8.13935	4.235000000000001	3.768000000000001	3.016871935691723	0.39695683364364776	0.34856791498794104	0.04119550489440938	0.06041856436799038	1.1322810588568037	0.14898434984957948	0.15371076067594772	0.16033984686121477	0.3941513076256407	0.0
chr10	123141909	123456474	0.51	314565	1	7.33605	7.33605	0.5475	0.5125000000000001	2.103871218311333	0.19847841682182388	0.38968184708775105	0.7661872656129276	0.32703264264692794	0.789617054202771	0.07449217492478971	0.16557763485261542	0.2875625306222656	0.12274066476477723	0.0
chr10	123141909	123494345	0.51	352436	1	10.1967	10.1967	0.54	0.52	3.2153503525135463	0.9130007173803898	0.3829498786697165	0.7661872656129276	0.13521449172260008	1.2067732337815933	0.3426640046540327	0.1609745894934679	0.2875625306222656	0.10016091287073814	0.0
chr10	123368333	123422509	0.56	54176	1	9.2623	9.2623	7.352	7.061999999999999	6.430700705027093	4.763482003723773	0.5627267576755786	4.964698305640619	0.6891825355462493	2.4135464675631875	1.7878121981949537	0.21120049594742507	1.8633319458840174	0.2586614041722663	0.0
chr10	123422509	123583592	0.52	161083	1	8.13935	8.13935	4.146500000000001	3.856500000000001	2.1435669016756975	0.47634820037237735	0.30754463747712196	0.5627267576755786	0.06041856436799038	0.804515489187729	0.17878121981949535	0.14280329778297565	0.21120049594742507	0.3941513076256407	0.0
chr10	123441862	123494345	0.64	52483	4	17.5082	2.8852	1.48	1.46	4.4062208534444895	0.27786978355055325	0.45986272670262335	0.6891825355462493	0.13521449172260008	1.653726283330332	0.1042890448947057	0.17259395367746566	0.2586614041722663	0.10016091287073814	0.0
chr10	123441862	123583592	0.51	141730	3	15.450849999999999	0.8278500000000006	5.471500000000001	2.531500000000001	3.652002869521559	1.0320877674734839	0.2554326058583269	0.6891825355462493	0.06041856436799038	1.370656018616131	0.3873593096089066	0.1269830625966923	0.2586614041722663	0.3941513076256407	0.0
chr10	123583592	123872677	0.61	289085	4	14.7787	1.5	4.282000000000001	3.721000000000001	5.438308620917974	2.8183935188698985	0.06041856436799038	0.13521449172260008	0.978746104763854	2.0410855929392384	1.057788883932014	0.3941513076256407	0.10016091287073814	0.36733931684106835	3.608698972481441
chr10	123583592	124463545	0.56	879953	4	16.85245	0.5737500000000004	11.780999999999999	3.777999999999998	1.9053928014895092	0.7145223005585659	0.39842159237376273	0.13521449172260008	0.21272317948743957	0.7151248792779813	0.26817182972924297	0.3261577056390851	0.10016091287073814	0.8203010997717065	3.321680041122653
chr10	124027662	124463545	0.51	435883	4	17.56555	0.13934999999999853	7.798999999999999	7.759999999999999	4.048959703165207	2.8580892022342637	0.6039734792879446	0.14255429217487084	0.21272317948743957	1.5196403684657103	1.0726873189169719	0.3251191571520797	0.053502942229245065	0.8203010997717065	3.1303340868834613
chr10	124058550	124463545	0.58	404995	4	18.54915	1.1229499999999994	21.8145	6.255500000000001	2.0244798515826035	0.8336093506516602	0.5778978731003955	0.945869689075773	0.21272317948743957	0.7598201842328552	0.31286713468411687	0.31018556721234924	0.5209243001733547	0.8203010997717065	3.0288836723148753
chr10	125343626	125727194	0.69	383568	4	18.508200000000002	1.983600000000001	0.6305	0.6295000000000001	4.8428733704525015	1.1908705009309428	0.03808454166689149	2.3768157819927835	7.321996931503384	1.8176090681648693	0.44695304954873827	0.1475984778262008	0.8920575840503135	2.748064424102915	0.7992984242661234
chr10	125730230	125754105	0.53	23875	1	12.7213	12.7213	0.09050000000000002	0.01249999999999999	11.273574075479594	7.939136672872954	3.9770502453428502	7.321996931503384	0.6570230720533274	4.231155535728056	2.979686996991589	1.492651580482488	2.748064424102915	1.106624616995592	0.0
chr10	126218759	126420280	0.68	201521	4	17.491799999999998	1.5738000000000003	0.031	0.006999999999999999	4.366525170080125	0.8733050340160251	0.10558148422893653	1.750529024256114	1.5289189854300789	1.638827848345374	0.3277655696690748	0.08043577227005744	0.6570019872884717	1.0463924883232993	0.693147180559945
chr10	128437902	128492132	0.51	54230	1	11.32785	11.32785	0.0685	0.010500000000000006	3.175654669149182	0.31756546691491816	0.13468570420511006	0.0135904487150277	0.04044437832085911	1.1918747987966356	0.1191874798796635	0.050549733306882935	0.05483269952657784	0.08870480789894605	0.0
chr10	128994654	129705402	0.57	710748	1	6.4426	6.4426	26.447000000000003	13.515999999999998	4.048959703165207	0.39695683364364776	0.11795641108457343	0.04044437832085911	0.13703261265926373	1.5196403684657103	0.14898434984957942	0.07194030636509095	0.08870480789894605	0.2537241265118215	0.0
chr10	129362225	129492588	0.55	130363	4	20.7705	0.8033000000000001	0.025500000000000005	0.010500000000000006	8.693354656795886	3.9298726530721124	0.17782867136218888	0.028510574577951742	0.2357708786666153	3.2627572617057896	1.474945063510836	0.12434124148442612	0.022049477874525256	0.12601230639396044	0.0
chr10	129833944	129867712	0.56	33768	4	17.3607	3.737700000000001	7.834	7.824	3.5726115027928294	0.555739567101107	0.554855559937816	2.1339477720712234	0.23670651976365398	1.340859148646215	0.20857808978941117	0.20824630753672557	0.8009052735451688	0.5285968286255204	0.0
chr10	129833944	129948208	0.57	114264	4	17.5902	3.967200000000001	8.1005	7.557499999999999	15.362229462009168	11.233878392115232	0.3307278807224958	2.1339477720712234	3.7747902813674075	5.765694339178725	4.216257100743099	0.43392487248774797	0.8009052735451688	1.4167401294642854	3.5553480614894104
chr10	129976475	130041023	0.52	64548	4	15.7213	0.6720999999999995	0.339	0.311	4.842873370452502	0.8733050340160251	1.8498577114706767	3.7747902813674075	1.0479473274740965	1.8176090681648693	0.3277655696690749	0.7866063461104399	1.4167401294642854	0.3933116601803865	0.0
chr10	130010314	130041023	0.56	30709	4	16.4754	1.4261999999999988	0.382	0.268	16.195838812660828	10.479660408192299	1.5615091831109005	14.312225484735045	1.0479473274740965	6.078561473862841	3.933186836028897	0.5860597695082613	5.3716107849097225	0.3933116601803865	0.0
chr10	130010314	130066478	0.51	56164	3	15.868849999999998	2.032749999999999	1.0054999999999998	0.8914999999999997	15.084359678458613	11.591139542394513	1.3287494609537385	14.312225484735045	0.038423032120242555	5.661405294284019	4.35034301560772	0.49870126365146594	5.3716107849097225	0.11704314219711807	0.0
chr10	130066478	130658220	0.64	591742	4	17.2705	3.4343999999999992	1.0394999999999999	0.8574999999999998	2.3817410018618865	1.1114791342022134	0.03058973609132077	1.0479473274740965	0.0573767432369284	0.8939060990974766	0.41715617957882245	0.11561392203177547	0.3933116601803865	0.23826798229788726	1.09861228866811
chr10	130421872	130658220	0.68	236348	4	17.79505	2.9098499999999996	0.10250000000000001	0.0795	1.945088484853874	0.6748266171942011	0.01881089129930803	0.038423032120242555	0.0573767432369284	0.7300233142629393	0.25327339474428506	0.1134648187119176	0.11704314219711807	0.23826798229788726	0.0
chr10	130829797	131130427	0.54	300630	4	17.5492	3.4672	0.019500000000000003	0.015500000000000002	7.343701422407483	2.65961078541244	0.5080962963978167	0.0573767432369284	0.633552939519509	2.75621047221722	0.9981951439921822	0.28782925986307334	0.23826798229788726	0.7327950518800096	1.79175946922805
chr10	132365403	133029088	0.51	663685	1	7.67215	7.67215	2.4065	2.2484999999999995	3.175654669149182	1.9053928014895092	0.022967435473027223	0.1247629199585038	0.19502884414107852	1.1918747987966354	0.7151248792779813	0.14402669770070164	0.41636773854200887	0.20495298388691147	0.0
chr10	133757153	135450829	0.74	1693676	3	15.344299999999999	1.4917999999999996	0.47150000000000003	0.35750000000000004	1.945088484853874	0.5954352504654717	1.3693177472430662	0.07229956524321023	0.0	0.7300233142629393	0.22347652477436913	0.8604392554943485	0.17720466460437664	0.0	3.0661523263730572
chr10	133795701	135450829	0.52	1655128	1	8.41805	8.41805	0.4575	0.3715	26.913673321039315	24.37314958571997	1.3229272264008347	3.3941312744875556	0.0	10.101138919801487	9.14763908076418	0.8510984193958072	1.2738726188238398	0.0	2.981867024598765
chr10	133815102	135450829	0.57	1635727	1	8.41805	8.41805	0.9979999999999998	0.16899999999999976	7.264310055678753	4.723786320359407	1.2858111942747799	4.452234781756494	0.0	2.7264136022473036	1.7729137632099954	0.8413737929192799	1.670996058309803	0.0	2.981867024598765
chr10	133858558	133977077	0.61	118519	4	16.7295	3.6803	0.03200000000000001	0.020000000000000004	2.6199151020480747	0.5557395671011067	0.08306287999698331	1.0450078647098975	2.7745879770645074	0.9832967090072242	0.20857808978941117	0.10257530815924605	0.6308247508358482	1.1506894872834583	0.0
chr10	133858558	135450829	0.64	1592271	3	14.94265	1.8934499999999987	0.44050000000000006	0.38850000000000007	2.302349635133157	0.2381741001861888	1.2923831594048185	1.0450078647098975	0.0	0.8641092291275607	0.08939060990974768	0.8471200629780687	0.6308247508358482	0.0	2.981867024598765
chr10	133977077	135450829	0.71	1473752	2	18.62295	1.7868500000000012	0.42050000000000004	0.40850000000000003	2.8580892022342637	0.31756546691491794	1.389636584808236	0.08306287999698331	0.0	1.0726873189169719	0.1191874798796635	0.9069962835337471	0.10257530815924605	0.0	3.0846900254469984
chr10	134145286	135450829	0.54	1305543	2	15.4918	1.3442999999999987	0.7675000000000001	0.0615	31.677155324763085	29.136631589443738	1.3453824175124163	5.866308001067269	0.0	11.88895111799644	10.93545127895913	0.8963187558422332	2.4563414778534103	0.0	2.9520996747305386
chr10	134177424	135450829	0.61	1273405	2	15.12295	1.7131499999999988	0.4655	0.36350000000000005	4.168046753258301	1.6275230179389555	1.2264652379153276	6.0572416210979165	0.0	1.5643356734205842	0.6108358343832758	0.8615646650455299	2.27338120499825	0.0	2.9520996747305386
chr10	134209610	135450829	0.66	1241219	3	14.96725	1.8688499999999992	0.43500000000000005	0.3940000000000001	3.0962633024204527	0.5557395671011067	1.2229614047587967	3.3762917782717685	0.0	1.1620779288267196	0.20857808978941128	0.8706544776295798	1.2671771660186644	0.0	2.9940242383003395
chr10	134247880	135450829	0.75	1202949	2	15.2869	1.549199999999999	0.7935000000000001	0.03549999999999992	5.120743154003056	2.58021941868371	1.2476126557650435	0.4480934207840497	0.0	1.921898113059575	0.9683982740222665	0.8930027425563408	0.16817674192583829	0.0	2.9940242383003395
chr10	134266857	135450829	0.63	1183972	2	15.8279	1.0081999999999995	0.4555	0.37350000000000005	10.916312925200312	8.375789189880965	1.2120880772421267	3.4639854377081765	0.0	4.097069620863435	3.1435697818261263	0.8817464739588208	1.5952795431013618	0.0	3.016159785626963
chr10	134350816	135450829	0.71	1100013	1	8.41805	8.41805	0.41600000000000004	0.41300000000000003	46.60273226976424	44.0622085344449	1.2067345128688096	1.2822293415138015	0.0	17.490762672340626	16.537262833303316	0.9084145653834084	0.5323467996864402	0.0	3.223320014549086
chr10	134504868	134650501	0.51	145633	1	12.16395	12.16395	0.027000000000000003	0.0030000000000000027	4.604699270266314	0.1587827334574592	0.11120995112825272	1.919179560783299	0.49049274735989373	1.7282184582551214	0.05959373993983175	0.38137898432308076	0.7202992740630876	0.23604164853505238	0.0
chr10	134504868	135450829	0.85	945961	1	8.41805	8.41805	0.42650000000000005	0.4025	3.4932201360641004	0.9526964007447545	1.0907111413753516	1.919179560783299	0.0	1.311062278676299	0.3575624396389907	0.93904958824215	0.7202992740630876	0.0	3.223320014549086
chr10	134650501	135450829	0.79	800328	3	20.582	3.7459000000000007	0.42950000000000005	0.3995	3.652002869521559	1.1114791342022137	1.2689476854413544	0.11120995112825272	0.0	1.3706560186161307	0.41715617957882245	1.0405270363141228	0.38137898432308076	0.0	3.3929684363674593
chr10	134756034	135450829	0.81	694795	3	15.713149999999999	1.1229499999999994	0.43800000000000006	0.391	16.116447445932096	13.575923710612752	1.3871878641711248	0.49049274735989373	0.0	6.048764603892925	5.095264764855617	1.1627210020572394	0.23604164853505238	0.0	3.3929684363674593
chr10	134926682	135450829	0.8	524147	3	15.44265	1.3934499999999987	0.6565000000000001	0.1725	6.589483438484552	4.048959703165207	1.651604345365073	0.5787519350390251	0.0	2.4731402075030187	1.5196403684657103	1.378685159908194	0.5007818613386549	0.0	3.6051968506255156
chr10	135033299	135450829	0.86	417530	3	14.9836	1.8524999999999991	0.42050000000000004	0.40850000000000003	2.7786978355055343	0.23817410018618834	2.0018497088114975	0.27998493570445904	0.0	1.6984215882852056	0.7449217492478972	1.6353916418714642	0.3733796512733206	0.0	3.8305216537896105
chr10	135075173	135450829	0.9	375656	1	8.41805	8.41805	0.42750000000000005	0.4015	18.656971181251443	16.116447445932096	2.120168960492085	0.9631469240625355	0.0	7.002264442930233	6.048764603892925	1.7263109813905524	0.8282838191952547	0.0	4.352216635332418
chr10	135122167	135450829	0.85	328662	1	8.41805	8.41805	0.47450000000000003	0.35450000000000004	31.597763958034363	29.057240222715016	1.9827188360973038	3.0882116521283063	0.0	11.859154248026524	10.905654408989216	1.764990977278549	1.458330870553827	0.0	4.073982623059741
chr10	135132292	135450829	0.84	318537	2	17.72135	0.885250000000001	0.7185	0.11050000000000004	6.8673532220351055	4.326829486715759	1.3688123705383761	21.296489089899204	0.0	2.5774292523977245	1.6239294133604163	1.5359741722500648	8.969961448721346	0.0	4.073982623059741
chr10	135149387	135450829	0.87	301442	1	8.41805	8.41805	0.512	0.317	25.325845986464728	22.78532225114538	0.937604134640419	18.720534231116222	0.0	9.505201520403169	8.551701681365861	1.3878227134162429	7.026120688385531	0.0	4.2118458762823545
chr10	135278781	135333760	0.62	54979	4	21.4262	1.4590000000000014	5.748	5.742	20.244798515826034	8.415484873245331	0.9299558044580991	1.0479655499688554	0.8192157702577565	7.598201842328551	3.1584682168110843	0.3490275243388536	1.9656713762863969	1.2369866322749081	0.0
chr10	135278781	135450829	0.84	172048	3	18.401649999999997	1.56555	6.1595	5.330500000000001	7.184918688950024	4.644394953630679	0.8546034314935781	1.0479655499688554	0.0	2.6966167322773877	1.7431168932400791	0.9532338202967604	1.9656713762863969	0.0	5.535626349946275
chr10	135333760	135450829	0.88	117069	2	19.86065	3.0245500000000014	0.41750000000000004	0.41150000000000003	15.600403562195357	13.05987982687601	0.8192157702577565	0.9299558044580991	0.0	5.8550849490884715	4.901585110051164	1.2369866322749081	0.3490275243388536	0.0	7.4877337614364405
chr17	56427	83341	0.88	26914	1	7.17215	7.17215	17.069	17.032	37.19485531240979	34.257374743446796	7.303746155173306	-0.7552590265438976	0.10416037946410878	14.85373968000307	11.96344329292123	2.81649837272297	-0.7057865775796036	0.10669153881112131	0.0
chr17	56427	229684	0.95	173257	0	0.0	0.0	17.163999999999998	16.937	39.45750926417858	31.994720791678006	1.22255473910001	-0.7552590265438976	4.297502778077571	16.641551878198023	10.175631094726276	0.527636961667938	-0.7057865775796036	3.9197770723602963	1.1107348367250682
chr17	56427	236039	0.98	179612	1	10.0574	10.0574	25.108500000000003	8.992499999999996	37.94907329633272	33.50315675952387	1.3313520064746978	-0.7552590265438976	4.648206482946695	14.242903845619795	12.574279127304505	0.6476570627939761	-0.7057865775796036	1.744547422126223	1.1107348367250682
chr17	56427	259951	0.84	203524	1	7.8115	7.8115	19.6955	14.4055	62.560396982238885	8.891833073617708	1.7210486724275993	-0.7552590265438976	0.4545069722146624	23.47993353629372	3.3372494366305805	0.7765305237732841	-0.7057865775796036	0.5081349372060121	1.1107348367250682
chr17	56427	655417	0.77	598990	1	6.90985	6.90985	17.256999999999998	16.843999999999998	68.91170632053723	2.540523735319347	0.8848507726022111	-0.7552590265438976	1.1849699863630319	25.86368313388699	0.9534998390373097	0.5993300211982614	-0.7057865775796036	1.063378011914817	2.291121577749679
chr17	56427	900096	0.72	843669	0	0.0	0.0	18.7035	15.3975	59.186263896267874	12.265966159588714	0.9718906770004809	-0.7552590265438976	1.6980391838075242	22.213566562572296	4.603616410352005	0.733912183539815	-0.7057865775796036	0.6373016972565294	2.4958721063231826
chr17	56427	959381	0.78	902954	1	9.89345	9.89345	21.575	12.526	36.87728984549487	34.57494021036172	1.0195672078382152	-0.7552590265438976	3.1223151191962457	13.84064610102593	12.97653687189837	0.7275690556736063	-0.7057865775796036	1.171855598980715	2.6641805290852627
chr17	56427	961822	0.73	905395	1	11.91805	11.91805	22.531	11.57	36.79789847876614	34.654331577090446	1.0252363441285912	-0.7552590265438976	0.3882907478005981	13.810849231056014	13.006333741868286	0.7287668792226789	-0.7057865775796036	0.2444533872539296	2.6641805290852627
chr17	56427	1012529	0.73	956102	0	0.0	0.0	17.445	16.656	39.13994379726366	32.31228625859292	0.9911237015235987	-0.7552590265438976	1.2674044467252377	14.689856895168534	12.127326077755768	0.7029565873112102	-0.7057865775796036	2.110278288269204	2.6641805290852627
chr17	56427	1026310	0.76	969883	1	7.0164	7.0164	28.496499999999997	5.604500000000002	37.86968192960399	33.5825481262526	0.9950493553907391	-0.7552590265438976	0.7627495041523131	14.213106975649879	12.604075997274421	0.7229531233479303	-0.7057865775796036	0.8713543209000807	2.6641805290852627
chr17	56427	1083349	0.73	1026922	1	6.59835	6.59835	24.935	9.166	44.300382634631084	27.151847421225504	0.9821465728865291	-0.7552590265438976	6.053953392266453	16.626653443213065	10.190529529711235	0.7311958680813931	-0.7057865775796036	2.27214707928711	2.6641805290852627
chr17	56427	1090483	0.78	1034056	1	10.85245	10.85245	17.08	17.020999999999997	38.46511718006946	32.987112875787126	1.017137201875149	-0.7552590265438976	5.295990987646467	14.436583500424248	12.380599472500052	0.7418269615045169	-0.7057865775796036	1.987671472641915	2.5506604300850686
chr17	56427	1106853	0.69	1050426	0	0.0	0.0	17.1345	16.9665	52.83495455796951	18.61727549788708	1.0838195159773099	-0.7552590265438976	1.4543248574278902	19.829816964979024	6.987366007945276	0.7612423935742858	-0.7057865775796036	0.7654437437710057	2.5506604300850686
chr17	56427	1162753	0.74	1106326	1	11.10655	11.10655	17.217	16.884	37.94907329633272	33.50315675952387	1.1025402624725449	-0.7552590265438976	1.9290509738098183	14.242903845619795	12.574279127304505	0.7614546777256088	-0.7057865775796036	0.7240041757733143	2.49773469967756
chr17	56427	1171478	0.73	1115051	1	7.56555	7.56555	17.0575	17.0435	41.16442364884627	30.287806407010322	1.1090075056357882	-0.7552590265438976	4.644975575577626	15.449677079401388	11.36750589352291	0.7611616367530132	-0.7057865775796036	1.7433348100913408	2.49773469967756
chr17	56427	1179477	0.73	1123050	1	10.6885	10.6885	17.08	17.020999999999997	37.27424667913852	34.17798337671807	1.1341926786837069	-0.7552590265438976	0.1460665193586759	13.98963045087551	12.82755252204879	0.768157231974538	-0.7057865775796036	0.8855722318442283	2.49773469967756
chr17	56427	1236004	0.69	1179577	1	9.86065	9.86065	23.1965	10.9045	37.82998624623963	33.62224380961696	1.0868402740435974	-0.7552590265438976	0.521200389441541	14.198208540664922	12.618974432259378	0.7737839250158858	-0.7057865775796036	0.19561497518393509	2.419274372759403
[truncated: 5,670 more rows]
