# Supplementary material for: CTCF-anchored chromatin loop dynamics during human meiosis
Source: BMC Biol. 2025 Mar 20;23:83. doi: 10.1186/s12915-025-02181-3 (PMC11927364; doi:10.1186/s12915-025-02181-3)
Supplement: Supplementary file 3 — Additional file 3: Genomic coordinates (hg19) of predicted chromatin loops in the eight germline cell types. [file 12915_2025_2181_MOESM3_ESM.gz › Predicted_Loops/Round_Spermatides_Lollipop_loops_with_features.txt]

chrom	anchor1	anchor2	probability	length	motif_pattern	avg_motif_strength	std_motif_strength	avg_conservation	std_conservation	avg_CTCF	std_CTCF	CTCF_in-between	CTCF_upstream	CTCF_downstream	avg_ATAC	std_ATAC	ATAC_in-between	ATAC_upstream	ATAC_downstream	expression
chrX	1710619	1780333	0.73	69714	4	14.92625	1.8770499999999997	3.0165000000000006	2.1775	24.497062112814397	3.960602856562808	0.5386634340305091	-0.022227978513636247	0.23194670867045275	8.597558087573594	1.3900243614639947	0.18905083974566061	-0.02516444636994436	0.34819309192513404	2.19722457733622
chrX	1710619	2382402	0.78	671783	1	6.5246	6.5246	2.7455000000000007	2.4485000000000006	22.59010518187675	2.05364592562516	0.26028238533501674	-0.022227978513636247	9.008194518338454	7.92828709872056	0.7207533726109596	0.33045200423972576	-0.02516444636994436	5.46439251410887	2.19722457733622
chrX	1710619	2392954	0.72	682335	1	6.5246	6.5246	8.191500000000001	2.9974999999999996	21.70997121375168	1.1735119575000912	0.39556486216451	-0.022227978513636247	0.3586608193687894	7.619392796173006	0.41185907006340594	0.409846055930082	-0.02516444636994436	0.42368226128223085	2.19722457733622
chrX	1710619	2527103	0.62	816484	4	15.5164	2.467199999999999	2.6255000000000006	2.5685000000000007	14.815588463438647	5.720870792812942	0.38950149725227273	-0.022227978513636247	0.029753228388882037	5.199720759550497	2.007812966559103	0.4121193559724409	-0.02516444636994436	0.018646923294327662	1.499936556776755
chrX	1710619	3631465	0.59	1920846	4	13.229500000000002	0.1802999999999999	8.532499999999999	3.338499999999999	12.321875553750953	8.214583702500637	0.18266955044419345	-0.022227978513636247	0.008883548379630722	4.3245202356657595	2.88301349044384	0.18589819993116197	-0.02516444636994436	0.010792368077464507	1.076775338589085
chrX	27999139	28307647	0.73	308508	0	0.0	0.0	17.370500000000003	10.771500000000005	4.547358835312853	0.733444973437557	0.14074170662512273	0.009995630054727037	0.0010690938033074528	1.595953896495697	0.25741191878962855	0.049395106747137874	0.01227833091477541	0.007796075292210617	0.0
chrX	28060839	28307647	0.74	246808	1	6.91805	6.91805	14.103000000000003	14.039000000000003	4.547358835312853	0.733444973437557	0.07607610498849897	0.39941249769046855	0.0010690938033074528	1.595953896495697	0.25741191878962855	0.026699884610768252	0.14017893794702627	0.007796075292210617	0.0
chrX	52950265	52964150	0.6	13885	4	19.0574	0.5327999999999999	0.05700000000000002	0.05500000000000002	8.067894707813124	3.0804688884377383	1.436780934641811	0.014565460098235929	0.3683582883281303	2.8315311066859143	1.0811300589164399	0.5042566936318256	0.015612125817686237	0.12928006494638541	0.0
chrX	52950265	54070718	0.55	1120453	1	9.2623	9.2623	0.08900000000000002	0.02300000000000002	11.88180856968842	0.7334449734375577	0.14977175296287573	0.014565460098235929	0.0014617522103012454	4.170073084391983	0.25741191878962866	0.14923855123395868	0.015612125817686237	0.006518380443391256	3.15862978367977
chrX	53024680	54070718	0.53	1046038	0	0.0	0.0	0.15500000000000003	0.08900000000000002	12.615253543125979	0.0	0.12003940531081063	0.3683582883281303	0.0014617522103012454	4.427485003181611	0.0	0.14568099430753004	0.12928006494638541	0.006518380443391256	3.15862978367977
chrX	53123104	54070718	0.61	947614	0	0.0	0.0	0.138	0.07200000000000001	12.615253543125979	0.0	0.07925670714025523	0.5126901383047214	0.0014617522103012454	4.427485003181611	0.0	0.09996431681526793	0.5858354650174429	0.006518380443391256	3.5305851409162314
chrX	152735975	154444710	0.52	1708735	4	16.05735	2.9262499999999996	3.0035000000000003	2.8885	11.441741585625888	1.7602679362501368	0.3028666079044089	0.013484774454364483	0.0	4.015625933118205	0.6177886050951087	0.2277748282852042	0.032371356898454134	0.0	2.050279626871837
chrX	152989761	154444710	0.64	1454949	1	6.56555	6.56555	2.9530000000000003	2.9390000000000005	13.788765500626068	4.107291851250318	0.3145606226919538	0.23582510395571324	0.0	4.839344073245017	1.4415067452219201	0.23580112111339774	0.18176028562293206	0.0	2.2166878189453896
chrX	153193631	154444710	0.63	1251079	4	13.778649999999999	0.6475499999999998	2.9585000000000004	2.9335	9.974851638750772	0.29337798937502235	0.31704396096092313	0.2993212428999104	0.0	3.5008020955389485	0.1029647675158516	0.22287049053890737	0.3151518856618987	0.0	2.3019671486056854
chrX	153237298	154444710	0.69	1207412	1	6.56555	6.56555	22.909000000000002	17.017	14.96227745812616	5.2808038087504094	0.288661245190148	1.1018386941512752	0.0	5.251203143308423	1.853365815285326	0.206370930045718	0.6790906873512083	0.0	2.3637213784474764
chrX	153523796	154444710	0.74	920914	1	6.56555	6.56555	3.3155	2.5765000000000002	9.534784654688238	0.14668899468751118	0.2828924900316644	0.30720422764733724	0.0	3.346354944265171	0.051482383757925465	0.21422249478276076	0.18113300207327493	0.0	2.2762745083211495
chrX	153607260	154444710	0.88	837450	1	6.56555	6.56555	3.0345	2.8575	25.230507086251954	15.549033436876206	0.2200028387694958	0.9139063217375863	0.0	8.854970006363223	5.457132678340126	0.19131073885565086	0.44411142894788785	0.0	2.26520152707179
chrX	153626606	154444710	0.73	818104	1	6.56555	6.56555	10.2165	4.3245	9.241406665313217	0.44006698406253353	0.07602472759881973	6.308551823633281	0.0	3.24339017674932	0.15444715127377684	0.14347788908020329	2.214067160477318	0.0	2.130279993327452
chrX	154285446	154444710	0.84	159264	3	16.6557	3.5245999999999995	3.0125	2.8795	8.214583702500637	1.4668899468751135	0.24315535587140222	0.035623579548906895	0.0	2.88301349044384	0.5148238375792569	0.20688118849879733	0.12815115864701318	0.0	1.6509859561501177
chr13	19449376	19692406	0.85	243030	1	6.541	6.541	6.861500000000002	6.724500000000002	32.12488983656499	8.067894707813124	0.23177621676338053	-0.2604050517300945	0.41057634476959176	11.274642042985732	2.8315311066859143	0.39825075696375073	-0.2754059283061638	0.5233976110570071	2.379622333315177
chr13	19449376	20135428	0.78	686052	1	7.270499999999999	7.270499999999999	10.705000000000002	2.881000000000002	37.25900465062789	13.202009521876025	0.3472374213215885	-0.2604050517300945	0.6884847753277045	13.076525474513131	4.633414538213314	0.479065053247564	-0.2754059283061638	1.1407545784782542	4.034013535784632
chr13	19449376	20532573	0.72	1083197	0	0.0	0.0	7.857000000000001	5.729000000000003	64.10309067844247	40.0460955496906	0.47235287161064854	-0.2604050517300945	1.8398374475140524	22.497801702213536	14.054690765913719	0.7216679098818997	-0.2754059283061638	0.7136844975872388	4.144566383268964
chr13	19449376	20702237	0.72	1252861	1	7.91805	7.91805	6.826000000000002	6.760000000000002	19.803014282814033	4.25398084593783	0.6575393392922789	-0.2604050517300945	0.12790774141864328	6.950121807319972	1.4929891289798456	0.7205867862268721	-0.2754059283061638	0.8360923062594513	4.12401083036102
chr13	19449376	21069224	0.71	1619848	1	6.9836	6.9836	7.090500000000002	6.495500000000002	16.575856399688785	7.48113872906308	0.5375478887309596	-0.2604050517300945	1.1968035967287347	5.8175093646456055	2.6256015716542116	0.7467553059152603	-0.2754059283061638	0.42003356953198984	3.8841882803229053
chr13	19449376	21094718	0.71	1645342	0	0.0	0.0	7.302500000000002	6.283500000000002	15.108966452813672	8.948028675938193	0.5477628258198416	-0.2604050517300945	2.5518819211021224	5.302685527066348	3.1404254092334685	0.7416928666489223	-0.2754059283061638	1.4187971237597408	3.8841882803229053
chr13	19449376	21141164	0.64	1691788	0	0.0	0.0	6.811500000000002	6.774500000000002	39.019272586878024	14.96227745812616	0.602783499509146	-0.2604050517300945	1.311703812052176	13.69431407960824	5.251203143308423	0.760281947742871	-0.2754059283061638	0.4603592735273783	3.806450411959855
chr13	19449376	21278045	0.66	1828669	1	8.0164	8.0164	7.4940000000000015	6.092000000000002	31.538133857814945	7.48113872906308	0.6558481718479905	-0.2604050517300945	11.045452308885153	11.068712507954029	2.6256015716542116	0.7378318949617001	-0.2754059283061638	3.876543129614241	4.001339088489157
chr13	19449376	21286757	0.69	1837381	1	9.4508	9.4508	6.834500000000002	6.751500000000002	15.842411426251228	8.214583702500637	0.7051108077639316	-0.2604050517300945	0.17437533164265165	5.560097445855977	2.8830134904438403	0.7527141933398225	-0.2754059283061638	0.5687053069133943	4.072298884028314
chr13	27334821	27446992	0.55	112171	4	18.2131	1.2787000000000006	0.5499999999999999	0.533	12.615253543125977	5.574181798125433	0.39754887078659773	1.2100010517158986	0.6337451123199627	4.427485003181611	1.9563305828011772	0.20928731128022504	0.42466538559784056	0.2224209740251481	0.0
chr13	27334821	27504395	0.56	169574	4	18.05735	1.1229499999999994	0.667	0.4159999999999999	15.549033436876204	2.6404019043752056	0.477504364274631	1.2100010517158986	0.3180428093184401	5.457132678340126	0.9266829076426628	0.2137332265888621	0.42466538559784056	0.13478786700718434	0.0
chr13	30689151	30707226	0.52	18075	2	20.95085	2.114750000000001	0.476	0.38899999999999996	11.441741585625888	2.3470239150001815	3.376078660581175	0.37031627634419956	2.917814493690412	4.015625933118206	0.8237181401268112	1.1848780992142238	0.32095569883738206	1.0240444132745592	0.0
chr13	30689151	30728542	0.53	39391	1	9.41805	9.41805	0.19700000000000004	0.11000000000000001	15.695722431563716	1.9069569309376488	3.1280941214366114	0.37031627634419956	0.8905829630623776	5.508615062098052	0.6692709888530346	1.097844745161524	0.32095569883738206	0.3287284860370521	0.0
chr13	31377192	31439580	0.53	62388	3	17.09015	1.0901499999999995	16.633	7.202999999999999	4.987425819375387	0.8801339681250684	0.3950078718263434	0.07823100125995566	0.10498759418929253	1.7504010477694742	0.30889430254755423	0.13863307801711097	0.7248429695928104	0.29016809713595865	0.0
chr13	31439580	31618422	0.52	178842	3	18.39345	2.3934499999999996	5.079	4.351	4.547358835312853	0.4400669840625344	0.10498759418929253	0.3950078718263434	0.6696452725096211	2.316707269106657	0.8752005238847372	0.29016809713595865	0.13863307801711097	1.2147131907978395	4.959589704604929
chr13	32316460	32568602	0.54	252142	1	12.2869	12.2869	4.33	1.531	5.574181798125432	0.880133968125068	0.08842924698186629	0.03127124114384933	0.12078205310490135	1.9563305828011772	0.30889430254755434	0.30218657725301634	0.024693846946825786	0.24904131104583313	0.0
chr13	51330503	51644290	0.67	313787	4	16.5574	0.9672000000000001	0.967	0.44299999999999995	4.4006698406253415	0.0	0.048617869597851984	0.11519865317416601	0.2768043301097042	1.5444715127377715	0.0	0.3215731440930772	0.15585284284008322	0.09714802926368811	4.683672060392925
chr13	51330503	51695164	0.76	364661	4	19.4836	1.9589999999999996	0.7675	0.6425	3.6672248671877847	0.733444973437557	0.08045225274296476	0.11519865317416601	0.1334395585225438	1.2870595939481428	0.25741191878962866	0.29026350776829785	0.15585284284008322	0.04683232423114191	3.488652136484653
chr13	51695164	51774313	0.52	79149	1	10.7213	10.7213	0.8175000000000002	0.6925000000000002	3.960602856562807	1.0268229628125798	0.1334395585225438	0.2768043301097042	2.5803045060580865	1.3900243614639942	0.36037668630548003	0.04683232423114191	0.09714802926368811	0.9055909550418164	0.0
chr13	59347769	59532368	0.52	184599	0	0.0	0.0	1.0260000000000002	0.09999999999999976	5.574181798125432	0.5867559787500451	0.08899922212472046	0.1701377088395009	0.08176413478909925	1.956330582801177	0.20592953503170275	0.33689629726907655	0.2080873099632786	0.054659374495185736	0.0
chr13	75670138	75794129	0.54	123991	1	10.41805	10.41805	1.4429999999999998	1.267	4.107291851250318	0.8801339681250685	0.1608963818140151	0.038023374726064235	0.20626397073491057	1.4415067452219201	0.30889430254755423	0.1461541489526647	0.06065814070190251	0.17625631267734806	0.0
chr13	76764430	77047752	0.53	283322	4	19.4426	4.2951	0.40600000000000025	0.3330000000000002	8.361272697188149	3.0804688884377383	0.08698142434227454	0.08784660697089317	0.1878174616371533	2.9344958742017657	1.08113005891644	0.0770449549041744	0.060828519057657994	0.10986157774414403	0.0
chr13	78493171	78695796	0.65	202625	4	17.147550000000003	3.86885	10.219000000000001	10.029000000000002	6.014248782187966	1.3202009521876024	0.09266473199260435	0.3239794409105355	0.8728240665675648	2.1107777340749543	0.4633414538213314	0.05894590021882179	0.1882652241716744	0.30632879885712583	4.173929361831553
chr13	80917058	80929986	0.55	12928	4	21.9508	4.6884999999999994	1.072	0.9150000000000001	8.507961691875659	2.6404019043752043	3.086278353573878	0.527012725784013	0.2004349813420522	4.015625933118205	1.956330582801177	1.0831689652038825	0.3380337702417422	0.12233952519687384	0.0
chr13	99828894	100089199	0.57	260305	4	17.7541	0.9836000000000009	0.6834999999999997	0.6144999999999997	9.68147364937575	3.22715788312525	0.9286931224717879	1.687358358793434	0.22500058074457932	3.3978373280230976	1.1326124426743658	0.39713653823750916	0.8676419394754968	1.2145851921250832	4.7011285787319705
chr13	103568741	104124390	0.71	555649	4	17.7869	2.163900000000001	3.2199999999999998	2.4419999999999993	4.694047830000364	1.1735119575000912	0.035903426943090955	1.166082347117031	0.12825167176681895	1.6474362802536229	0.4118590700634056	0.08820537666322675	0.40925155302555716	0.07394757739173255	0.0
chr13	103568741	104252491	0.61	683750	4	17.12295	2.8278500000000006	4.652499999999999	1.0095	6.747693755625523	0.880133968125068	0.053204929700186934	1.166082347117031	0.0684778475570302	2.368189652864583	0.30889430254755434	0.08553416884680601	0.40925155302555716	0.10856366942932083	0.0
chr13	107857684	108302588	0.6	444904	4	23.52455	1.6065499999999986	0.03650000000000001	0.032500000000000015	4.107291851250318	0.8801339681250685	0.04220279278226641	0.08977856584228316	0.25899742954753324	1.4415067452219201	0.30889430254755423	0.0509149138993745	0.06874677591594094	0.09089846916387403	0.0
chr13	113548666	113683885	0.59	135219	4	17.94265	2.0737500000000004	0.1815	0.0785	10.854985606875841	4.4006698406253415	0.4426087297828311	0.45374317674254805	0.4734306973747491	3.809696398086503	1.5444715127377715	0.7370997785469806	0.3567938810829388	0.1661565743016459	2.474379945189085
chr13	113683885	115000418	0.51	1316533	2	16.5	3.516400000000001	0.26999999999999996	0.16699999999999998	29.04442094812725	22.59010518187675	0.876212183228669	0.4426087297828311	0.0	10.193511984069293	7.928287098720561	0.665089582224525	0.7370997785469806	0.0	2.67009010876924
chr13	113750811	115000418	0.66	1249607	1	6.4918	6.4918	6.031999999999999	5.594999999999999	30.36462190031485	21.269904229689146	0.8977842084512065	0.4734306973747491	0.0	10.656853437890623	7.464945644899229	0.6918112559093288	0.1661565743016459	0.0	2.67009010876924
chr13	113863418	115000418	0.56	1137000	3	14.07375	1.0901500000000004	0.22099999999999997	0.21599999999999997	69.8239614712554	18.189435341251407	0.8164010188061319	1.7195154207777048	0.0	24.50561466877264	6.383815585982788	0.5386406659492387	2.238384388881724	0.0	2.5830353743870895
chr13	113951362	115000418	0.71	1049056	1	6.4918	6.4918	0.34299999999999997	0.09399999999999999	43.56663142219087	8.067894707813124	0.6678257772964974	2.588707811277832	0.0	15.290267976103937	2.8315311066859152	0.5076314110895734	0.9085402027688154	0.0	2.295019829481457
chr13	114048246	115000418	0.69	952172	2	16.2705	3.286900000000001	0.295	0.142	35.93880369844028	15.695722431563714	0.6088342305854876	1.2475922920452227	0.0	12.6131840206918	5.508615062098052	0.5026195261083894	0.5568880122446034	0.0	2.5277816541677773
chr13	114145163	115000418	0.75	855255	2	14.32785	1.3442500000000006	1.7014999999999993	1.2644999999999995	56.181884965316854	4.547358835312856	0.44593879742010223	2.046323357280099	0.0	19.71775297928555	1.595953896495697	0.4502613027802051	0.9646605745575398	0.0	2.328495714873579
chr13	114454597	115000418	0.84	545821	1	6.4918	6.4918	0.2355	0.20149999999999998	29.33779893750227	22.296727192501727	0.48804867227996107	0.3716597782887754	0.0	10.296476751585143	7.825322331204709	0.4972603237540959	0.3673581550104383	0.0	2.2298083799033126
chr13	114566480	115000418	0.77	433938	3	13.2213	0.23770000000000113	0.22399999999999998	0.21299999999999997	45.033521369065994	6.601004760938007	0.44891893529724314	0.6398132817988931	0.0	15.805091813683195	2.316707269106658	0.4935422028791463	0.5116810484060437	0.0	2.327240896226081
chr12	312968	498339	0.69	185371	4	17.368850000000002	0.2868499999999994	3.153	3.121	35.79211470375277	7.334449734375568	0.43681225794491196	-0.3816795244593254	2.5589729099550382	12.561701636933874	2.574119187896285	0.1533048634056837	-0.3811247805116337	2.1902157888038625	3.352207177482055
chr12	312968	569420	0.89	256452	1	8.541	8.541	0.8839999999999998	0.8519999999999998	25.817263065002003	2.6404019043752047	1.025013173927364	-0.3816795244593254	0.9092678603520961	9.060899541394926	0.9266829076426628	0.7178770464583717	-0.3811247805116337	0.31911921562429235	4.715827883000462
chr12	312968	655891	0.66	342923	4	20.71315	3.63115	8.850499999999998	8.818499999999998	26.990775022502092	1.4668899468751153	0.9958269921601248	-0.3816795244593254	6.009791520143859	9.472758611458332	0.5148238375792573	0.6173268110117739	-0.3811247805116337	2.337711519222984	4.5053746356263
chr12	312968	679323	0.68	366355	3	15.18855	1.8934500000000005	0.035	0.0030000000000000027	28.457664969377205	0.0	1.3165192628257765	-0.3816795244593254	12.5726515967539	9.987582449037589	0.0	0.7273623079554625	-0.3811247805116337	4.412533303794523	4.5053746356263
chr12	312968	685390	0.71	372422	3	21.2787	4.1967	0.0175	0.0145	25.230507086251954	3.227157883125251	1.4998890821971937	-0.3816795244593254	1.6862065815510727	8.854970006363223	1.132612442674366	0.7873961739240563	-0.3811247805116337	1.0787944688912903	4.5053746356263
chr12	312968	752201	0.69	439233	3	16.18855	0.8934500000000005	0.035	0.0030000000000000027	25.670574070314487	2.787090899062717	1.5282295266750268	-0.3816795244593254	0.6285200525893443	9.009417157637	0.9781652914005887	0.831720283189653	-0.3811247805116337	0.3118646229195071	4.194321751291127
chr12	312968	860493	0.67	547525	4	15.0902	1.9918000000000005	10.173499999999997	10.141499999999997	20.976526240314126	7.48113872906308	1.3502808697777404	-0.3816795244593254	0.4618913503673935	16.989186640115484	7.001604191077897	0.7289008518176159	-0.3811247805116337	0.6962274613529706	3.8509796973356085
chr12	312968	1058665	0.67	745697	4	18.8525	1.7705000000000002	0.016	0.016	55.4484399918793	26.990775022502092	1.1141877544231296	-0.3816795244593254	1.5584857737094195	19.46034106049592	9.472758611458332	0.7202177658790112	-0.3811247805116337	1.0573136418138276	4.129712383039695
chr12	312968	1227333	0.87	914365	1	8.541	8.541	10.994999999999997	10.962999999999997	16.28247841031376	12.175186559063443	1.1961450234754007	-0.3816795244593254	0.12814198283954956	5.714544597129755	4.2730378519078345	0.7824000313880515	-0.3811247805116337	0.15221655176205381	4.109241305756123
chr12	312968	1703544	0.67	1390576	1	8.541	8.541	1.5749999999999997	1.5429999999999997	42.393119464690784	13.935454495313579	0.8304010468899863	-0.3816795244593254	17.125463697278423	14.878408906040532	4.890826457002943	0.5665899605856098	-0.3811247805116337	6.010401093646426	3.8969942672309976
chr12	312968	1714782	0.53	1401814	4	15.2787	1.8033000000000001	0.021	0.011	17.896057351876387	10.561607617500819	0.9610345789171063	-0.3816795244593254	0.9586732762846915	6.280850818466938	3.7067316305706517	0.610231663060644	-0.3811247805116337	0.3364586798982156	4.033904152921447
chr12	312968	1739264	0.52	1426296	4	16.2459	0.8361000000000001	14.026499999999999	13.994499999999999	19.069569309376476	9.388095660000728	0.9609940477713645	-0.3816795244593254	1.2813597352139299	6.692709888530343	3.294872560507246	0.6055324209862201	-0.3811247805116337	1.0992902082371763	4.033904152921447
chr12	312968	1772234	0.7	1459266	1	8.541	8.541	0.1905	0.15850000000000003	16.575856399688785	11.88180856968842	0.9682322460950296	-0.3816795244593254	0.9468472470752449	6.795674656046194	3.191907792991395	0.6166881624656104	-0.3811247805116337	0.8492320239776172	4.033904152921447
chr12	312968	1906088	0.63	1593120	1	8.541	8.541	0.036500000000000005	0.0045000000000000005	35.205358725002725	6.747693755625523	0.9664354777042026	-0.3816795244593254	0.5329979886333263	12.355772101902172	2.368189652864583	0.6362265061175815	-0.3811247805116337	0.9090580121401407	4.164714467370993
chr12	312968	2031586	0.59	1718618	3	16.631149999999998	0.45085000000000086	0.12650000000000003	0.09450000000000003	18.629502325313943	9.82816264406326	0.9347847339069092	-0.3816795244593254	0.27120683094524867	6.5382627372565665	3.449319711781023	0.6561493792300586	-0.3811247805116337	0.9152261072323286	3.674393963593886
chr12	1739264	1772234	0.55	32970	1	7.7049	7.7049	14.184999999999999	13.835999999999999	7.187760739688057	2.493712909687693	1.2813597352139299	0.9586732762846915	0.9468472470752449	3.5008020955389485	0.1029647675158516	1.0992902082371763	0.3364586798982156	0.8492320239776172	0.0
chr12	2031586	2144088	0.56	112502	4	18.9672	2.786900000000001	0.11650000000000003	0.10450000000000002	14.668899468751135	5.867559787500453	0.27120683094524867	0.5329979886333263	0.5050362961616097	5.148238375792571	2.0592953503170284	0.9152261072323286	0.9090580121401407	0.38825963650538287	4.579464688248697
chr12	4964805	5665196	0.51	700391	4	16.0574	0.22130000000000027	7.4435	6.9415	7.48113872906308	0.7334449734375568	0.04021223428056926	0.10962717800806913	0.19204792733047638	2.6256015716542116	0.25741191878962844	0.047043330946674726	0.524659962689294	0.13045486999569406	2.0560430746505975
chr12	5854622	5998912	0.74	144290	4	16.4754	0.7704999999999993	6.2385	6.1195	5.427492803437921	1.613578941562625	0.15452718270498114	0.19204792733047638	0.11941425257239213	1.9048481990432515	0.5663062213371829	0.11702974476817267	0.13045486999569406	0.12079930584933157	0.0
chr12	6165975	6394238	0.54	228263	4	20.7295	1.9261999999999997	0.10200000000000001	0.085	11.441741585625886	5.280803808750409	0.606644138493802	0.11941425257239213	0.35772063520779285	4.015625933118206	1.8533658152853258	0.3716895354615578	0.12079930584933157	1.2835492436999287	2.84178988366934
chr12	6729708	6888032	0.53	158324	4	18.991799999999998	0.13930000000000042	14.893999999999998	14.876999999999999	16.869234389063806	7.774516718438102	2.0383251327185077	14.011566709538233	1.2586115439732952	5.9204741321614565	2.728566339170062	3.0852230684874002	4.917539014613187	2.2567380632330267	3.122698068646261
chr12	8696909	9043274	0.8	346365	4	21.286900000000003	1.3361	0.45550000000000007	0.45550000000000007	3.960602856562807	0.1466889946875114	0.0372688681954037	0.15101579594636952	4.766778051821977	1.3900243614639942	0.05148238375792569	0.4280723087575998	0.11994947348522769	1.6729618842609026	2.698516419795508
chr12	8696909	9108679	0.52	411770	4	18.99185	3.6311500000000008	1.7045	0.7934999999999999	4.547358835312853	0.733444973437557	0.4474375921692068	0.15101579594636952	0.045871540348343384	1.595953896495697	0.25741191878962855	0.8161765091476773	0.11994947348522769	0.19549035032438092	3.052354429929116
chr12	13408929	13431343	0.52	22414	3	20.172150000000002	2.0737499999999986	1.4644999999999992	1.4504999999999992	12.321875553750955	1.1735119575000912	1.780110937583791	0.485872835415397	0.1639856889016104	4.32452023566576	0.41185907006340594	0.6247527608706966	0.21315412774909887	0.0895267028401385	0.0
chr12	13408929	13716473	0.53	307544	3	18.2787	3.967199999999999	15.463000000000001	15.449000000000002	11.441741585625888	0.29337798937502324	0.32433900966205725	0.485872835415397	0.1465183341278738	4.015625933118205	0.10296476751585137	0.15132818366531242	0.21315412774909887	0.05142248824604821	0.0
chr12	13624560	13892678	0.51	268118	1	7.2049	7.2049	15.363999999999999	12.225	2.6404019043752047	0.2933779893750228	0.20133504667722488	0.1639856889016104	0.10664676871887213	0.9266829076426628	0.10296476751585137	0.0906305624155817	0.0895267028401385	0.057844897109887536	0.0
chr12	13892678	14134760	0.54	242082	4	15.483600000000001	1.0738000000000003	14.735499999999998	11.596499999999999	5.134114814062898	2.2003349203126708	0.10664676871887213	0.1465183341278738	0.1393260860168159	1.8018834315274	0.7722357563688858	0.057844897109887536	0.05142248824604821	0.048898276541383616	0.0
chr12	13892678	14320061	0.51	427383	4	15.27045	0.8606499999999997	21.5675	18.4285	4.107291851250318	1.173511957500091	0.1208155825805051	0.1465183341278738	0.12756552169717683	1.44150674522192	0.4118590700634057	0.05396589926026707	0.05142248824604821	0.2876181880133739	3.63758615972639
chr12	27006582	27037820	0.64	31238	4	20.0738	1.483600000000001	0.044500000000000005	0.027500000000000004	8.50796169187566	4.107291851250319	0.6010689327102073	0.09297952015213234	4.553332347641519	2.985978257959691	1.44150674522192	0.21095284976677417	0.1713198633514382	1.5980503772490233	0.0
chr12	27588094	27858423	0.73	270329	4	17.31145	2.5901499999999995	1.8279999999999996	0.38300000000000023	4.547358835312853	0.733444973437557	0.060774713053358215	0.5283089319129771	0.8167276325018032	1.595953896495697	0.25741191878962855	0.27728564361034086	0.18541679444612993	0.898509401203693	2.01521393823358
chr12	30907622	30997545	0.52	89923	1	11.2541	11.2541	0.8215	0.7154999999999999	19.06956930937648	14.082143490001092	1.1092658873425902	1.9071158572590858	0.06332649733250426	6.692709888530342	4.942308840760869	0.44427265322720944	0.9621572262450905	0.304081779042852	0.0
chr12	38532285	38550757	0.55	18472	1	9.13935	9.13935	0.4350000000000002	0.4350000000000002	11.295052590938376	1.02682296281258	2.0329353962756014	0.04933035648228711	0.4630079243123934	3.96414354936028	0.3603766863054798	0.7134847467534097	0.04570663996089726	0.16249856843855406	0.0
chr12	39300352	39666992	0.69	366640	4	19.918	2.4589999999999996	2.2805	2.2335	9.094717670625705	5.2808038087504094	0.17283887656830926	0.22080968282511682	0.06770703993146229	6.074921283435234	4.736379305729166	0.06066002013807525	0.13265079326491785	0.17465550622344722	1.09861228866811
chr12	48136182	48167266	0.62	31084	4	19.78685	4.34425	11.865000000000002	5.4910000000000005	16.429167405001273	10.268229628125797	1.925399235378479	3.136705537721168	0.9269165141113214	5.76602698088768	3.6037668630548003	0.6757435520921918	1.1008670321354397	0.6130903312302725	2.138333059508025
chr12	49482053	49628652	0.62	146599	4	22.401600000000002	0.7294999999999998	0.25100000000000006	0.20800000000000002	12.76194253781349	3.667224867187784	2.1052916106011907	0.29101350464974357	0.4752137964478144	7.516428028657154	1.7504010477694742	1.5620409617750022	2.34446069302846	0.4803332422665092	4.438559481818082
chr12	49482053	49730627	0.51	248574	4	20.401600000000002	2.7295	8.977	8.934000000000001	14.815588463438647	5.720870792812942	1.5484802194116434	0.29101350464974357	7.517623718086182	8.237181401268113	1.0296476751585142	1.4829140123534565	2.34446069302846	2.638406446418623	4.512581962817497
chr12	49628652	49690388	0.59	61736	3	20.7295	0.9426000000000005	0.23850000000000005	0.22050000000000003	14.08214349000109	2.3470239150001815	0.4752137964478144	1.5566960822736737	1.1665418698278693	7.3619808773833775	1.5959538964956974	0.4803332422665092	0.6176045114426593	2.7328306296610085	4.329519957822238
chr12	49628652	49730627	0.57	101975	3	19.6721	2.0	9.185	8.726	18.48281333062643	2.0536459256251582	0.7480095831086631	1.5566960822736737	7.517623718086182	6.48678035349864	0.7207533726109601	1.3691613116106354	0.6176045114426593	2.638406446418623	4.6236156843166185
chr12	49730627	49741398	0.54	10771	3	20.401600000000002	2.7295	9.136000000000001	8.775	14.522210474063623	6.014248782187965	7.517623718086182	1.1665418698278693	0.33699247449448383	5.0967559920346455	2.1107777340749543	2.638406446418623	2.7328306296610085	0.6150135178754642	0.0
chr12	52374209	52417490	0.59	43281	3	21.4754	1.0164000000000009	0.08200000000000002	0.06300000000000003	7.774516718438102	3.0804688884377387	1.9250791105220872	2.129265563697433	17.861673630138373	2.7285663391700625	1.0811300589164399	1.1038481580221127	0.7472930543039568	6.268783410401913	0.0
chr12	52419461	52444741	0.51	25280	1	11.33605	11.33605	0.9219999999999996	0.8959999999999996	27.284153011877113	13.788765500626067	1.6711404458070915	17.861673630138373	9.402736161944159	9.575723378974182	4.839344073245017	3.95893014341011	6.268783410401913	3.30001083240737	0.0
chr12	53278614	53297442	0.55	18828	1	10.63935	10.63935	5.335499999999998	5.167499999999999	14.815588463438647	9.82816264406326	4.300633368786184	2.974971811135176	1.1112068479554273	5.199720759550496	3.449319711781022	1.509362430124017	1.044104506791005	0.5623144688276223	0.0
chr12	53278614	53342853	0.51	64239	1	10.63935	10.63935	3.5515	3.3834999999999997	6.747693755625523	1.760267936250136	2.046005374305487	2.974971811135176	0.5004315383795697	2.368189652864583	0.6177886050951085	0.839887578858733	1.044104506791005	0.17563286569868047	0.0
chr12	53746386	53815421	0.78	69035	4	19.811500000000002	0.9426000000000005	0.15300000000000002	0.14200000000000002	6.307626771562989	3.080468888437739	0.2889795506265162	3.6463344096325976	3.1825352874532773	2.2137425015908057	1.0811300589164399	3.490078307917612	1.2797278199795101	2.893308285039445	6.276643489341639
chr12	54089788	54137445	0.7	47657	4	18.89345	1.40165	0.15500000000000003	0.034000000000000016	15.549033436876204	10.561607617500819	1.7729370489121545	3.313814122426708	6.612430652138397	5.457132678340125	3.706731630570651	1.4950924128872818	2.156883767852718	2.3207173321438175	1.9459101490553101
chr12	54089788	54140462	0.56	50674	4	18.122950000000003	0.6311499999999999	0.0685	0.0525	17.749368357188875	8.361272697188149	2.0610680865435547	3.313814122426708	0.15841999534263337	6.229368434709011	2.9344958742017653	1.544248003158367	2.156883767852718	0.46068181064384706	1.9459101490553101
chr12	54399728	54595186	0.74	195458	4	17.7377	1.9015999999999993	7.0475	6.2565	7.041071745000545	0.5867559787500456	0.3782462386932524	0.15841999534263337	2.9715801411337672	2.4711544203804343	0.20592953503170275	0.5478586612800984	0.46068181064384706	1.0429141567107911	2.9076593604089016
chr12	57576866	57610403	0.52	33537	3	14.918	1.7376999999999994	2.87	2.096	9.388095660000726	0.880133968125068	1.364670851373216	1.214264374126476	1.3781079898375053	3.2948725605072458	0.30889430254755434	0.4789487352020998	0.42616165326872263	1.134751728720314	0.0
chr12	57943680	57977084	0.52	33404	1	10.3033	10.3033	0.07400000000000001	0.032	21.26990422968915	5.134114814062897	3.1617793131064595	43.66925416948918	1.687937190246226	7.464945644899228	1.8018834315273997	1.1096669951414952	15.326284745255286	2.480688409416625	0.0
chr12	57977084	58087820	0.67	110736	4	18.21315	2.3934500000000005	9.773	9.730999999999998	21.856660208439195	5.720870792812942	1.6743867331763325	3.1617793131064595	3.679280762891433	7.670875179930931	2.0078129665591025	1.346382236697667	1.1096669951414952	1.291290765144612	1.425859509785874
chr12	65950666	65996649	0.51	45983	3	16.327849999999998	1.311449999999999	19.744999999999997	6.255999999999997	5.574181798125432	0.5867559787500451	0.7656168306766137	0.16072058397269343	0.2854282831192568	1.956330582801177	0.20592953503170275	0.2687030446448072	0.177735106453226	0.3394809825490201	3.13549421592915
chr12	95773801	96184682	0.53	410881	4	14.2377	1.4016000000000002	3.310999999999999	0.6999999999999993	7.627827723750592	1.7602679362501363	0.04284130773265584	0.7947098805962495	0.7333243608782019	2.677083955412137	0.6177886050951087	0.4290188205031083	0.31187614274157127	0.9590403604831155	5.196835640993372
chr12	99492983	100013776	0.52	520793	1	8.7541	8.7541	3.475	3.4690000000000003	3.813913861875296	1.1735119575000912	0.03154644437425479	0.26089983470435135	0.19090552072050965	1.3385419777060685	0.4118590700634057	0.04982233135620978	0.34269308833078144	0.1347897251701283	0.0
chr12	102167157	102224451	0.57	57294	4	21.6475	0.729499999999998	22.392499999999995	17.506499999999992	13.495387511251048	11.735119575000912	0.38916338870565376	1.4724503845113606	5.157068997862505	4.736379305729166	4.118590700634057	0.13658188171893582	1.3109774528189448	1.8099394966857902	0.0
chr12	102167157	102241290	0.64	74133	4	18.065549999999998	4.31145	5.5915	0.7054999999999989	2.347023915000182	0.5867559787500456	1.472173148901413	1.4724503845113606	0.627378753007266	0.8237181401268114	0.2059295350317028	0.5166780450797449	1.3109774528189448	0.22018661858508726	1.79175946922805
chr12	107711951	108001377	0.62	289426	4	19.73775	4.37705	3.048999999999999	2.958999999999999	7.921205713125614	2.933779893750227	0.12569316745041156	0.7259181423393797	0.14621427924797928	2.7800487229279884	1.0296476751585142	0.12237974482407556	0.2914278752684909	0.5766272756447791	0.0
chr12	110035685	110283134	0.68	247449	4	19.459	3.1967	15.543000000000001	14.973	10.414918622813307	1.906956930937648	0.18021270801257414	1.2838767240765832	2.7126642663596177	3.6552492468127253	0.6692709888530342	0.4893394865149638	1.358606167150717	0.9520443102404572	2.86024373740674
chr12	110243232	110283134	0.68	39902	4	18.0246	1.7622999999999998	0.7104999999999999	0.1405	8.948028675938193	3.3738468778127615	0.5881970615508451	0.10177557485775095	2.7126642663596177	3.140425409233468	1.1840948264322912	0.5676970791811767	0.47427482808787386	0.9520443102404572	1.09861228866811
chr12	111332272	111751664	0.59	419392	4	20.418	3.7459000000000007	0.14200000000000002	0.12100000000000001	6.601004760938012	0.7334449734375568	0.31339019161073695	2.896666356063168	0.40880077320179026	2.316707269106657	0.25741191878962866	0.39183334196956277	1.0166222031802672	0.9647381157789269	1.3195286648076299
chr12	111374984	111751664	0.66	376680	4	23.4426	0.7213000000000012	0.15350000000000003	0.1095	5.2808038087504094	0.5867559787500456	0.274155920834682	0.659399863738579	0.40880077320179026	1.8533658152853256	0.20592953503170275	0.4100221707384972	0.2314248380202692	0.9647381157789269	2.6390573296152597
chr12	113338313	113612295	0.63	273982	4	16.86065	0.7950499999999998	0.0295	0.027499999999999997	5.2808038087504094	2.3470239150001815	0.20987541487216116	0.20469336889036294	0.2847617880016986	1.8533658152853256	0.8237181401268114	0.4359378729930713	0.26426769852523674	1.9140177675491008	1.7050322722130802
chr12	114162841	114350578	0.65	187737	4	15.5328	1.2049000000000003	18.641499999999997	18.271499999999996	5.867559787500455	0.880133968125068	0.11251492904968992	0.21951090640749013	0.7039927756740075	2.0592953503170284	0.30889430254755434	0.10091520170726422	0.2824806142063615	0.24707529230304418	4.787491742782049
chr12	118275099	118292302	0.56	17203	3	20.213099999999997	3.4917999999999996	0.11250000000000004	0.09250000000000004	5.134114814062897	1.0268229628125796	1.0914486612800938	0.18761182374102173	1.8937494211876733	1.8018834315273997	0.3603766863054799	0.3830579039129507	0.2138444998899165	0.6646356439392375	0.0
chr12	119417745	119474782	0.66	57037	4	18.368850000000002	0.43445	10.267	10.100999999999999	3.3738468778127615	0.7334449734375568	0.6172372096183658	0.058932648220034876	0.20038966855358742	3.5008020955389485	2.5741191878962857	0.5632310160938627	0.30416424438315187	0.30944902508968947	0.0
chr12	119417745	119591905	0.51	174160	4	16.2377	2.5656	10.213	10.155	5.867559787500454	1.7602679362501363	0.3369062808624515	0.058932648220034876	0.0686814794021405	4.376002619423685	1.6989186640115486	0.39256204427265357	0.30416424438315187	0.3530621669442244	5.26269018890489
chr12	119417745	119982898	0.52	565153	4	19.11475	0.31145000000000067	10.4835	9.8845	4.694047830000364	0.5867559787500456	0.21595080195983998	0.058932648220034876	1.0126612298819544	3.96414354936028	2.1107777340749543	0.33595686707711014	0.30416424438315187	0.5029336479196891	3.923946805450762
chr12	119458555	119474782	0.58	16227	4	17.83605	0.09834999999999994	12.250499999999999	12.084499999999998	3.0804688884377387	0.440066984062534	1.084777183860317	0.4313325009189259	0.20038966855358742	1.08113005891644	0.15444715127377717	0.38071646336051557	0.635803024111604	0.30944902508968947	0.0
chr12	119458555	119591905	0.56	133350	4	15.7049	2.0328	12.196499999999999	12.138499999999999	5.574181798125432	2.053645925625159	0.30800838779529943	0.4313325009189259	0.0686814794021405	1.956330582801177	0.72075337261096	0.3181213664531743	0.635803024111604	0.3530621669442244	5.26269018890489
chr12	119458555	119982898	0.56	524343	4	18.58195	0.8442500000000006	12.466999999999999	11.867999999999999	4.400669840625341	0.8801339681250684	0.19918748646879636	0.4313325009189259	1.0126612298819544	1.5444715127377715	0.30889430254755423	0.3126196209069931	0.635803024111604	0.5029336479196891	3.923946805450762
chr12	119882372	119982898	0.58	100526	4	21.7377	2.3114999999999988	0.329	0.26999999999999996	8.361272697188149	3.0804688884377383	0.43192748570025036	0.0686814794021405	1.0126612298819544	2.9344958742017657	1.08113005891644	0.18846385236572294	0.3530621669442244	0.5029336479196891	0.0
chr12	121064018	121087002	0.78	22984	4	19.2295	3.4261999999999997	1.2699999999999996	1.1429999999999998	6.894382750313033	3.373846877812761	0.816924439610227	0.9593054466359315	6.873191705073015	2.4196720366225084	1.1840948264322912	0.2867101079452877	0.9696399787861798	2.412234767551286	2.1910133173369397
chr12	121937971	122250002	0.53	312031	4	24.2131	2.049199999999999	8.167500000000002	8.039500000000002	19.803014282814033	15.989100420938739	1.3426350869866535	0.12123594171082894	3.810659815291451	6.950121807319971	5.611579829613903	1.5456380008532744	1.355499396728596	1.3373999283290683	4.029800347566203
chr12	130526923	130646497	0.65	119574	4	18.819699999999997	3.4917999999999996	10.669499999999998	10.550499999999998	8.50796169187566	0.29337798937502324	1.3052761498947272	2.192046245447074	0.2756363597547379	2.985978257959691	0.1029647675158516	0.5442130652986277	0.7693267396346422	0.2314804896798747	7.180831199044559
chr12	131648499	133553844	0.54	1905345	1	8.09835	8.09835	1.9235	1.8255	44.30007639562843	39.019272586878024	1.0279458350417652	0.7106621292584007	0.0	15.547679894893566	13.69431407960824	1.1607783400069218	1.1949421320511158	0.0	3.2791220767057667
chr12	132195725	133553844	0.58	1358119	1	8.09835	8.09835	13.993499999999994	10.244499999999995	22.883483171251775	17.602679362501366	1.1474869871934055	0.7312656516823598	0.0	8.031251866236412	6.177886050951086	1.1890706290970185	1.0905618382932734	0.0	3.129942547699013
chr12	132380868	133553844	0.62	1172976	2	15.1721	1.0245999999999995	1.9435	1.8054999999999999	10.414918622813307	5.134114814062897	1.2525720652341683	0.4817190429560227	0.0	9.112381925152851	7.259016109867526	1.2647457154864101	0.7096300878252292	0.0	3.420132584703428
chr12	132434474	133553844	0.66	1119370	1	8.09835	8.09835	12.040000000000001	8.291000000000002	27.430842006564625	22.150038197814215	1.2265908415225586	1.7950972002202639	0.0	9.627205762732109	7.773839947446783	1.2153001316985705	2.297240270659223	0.0	3.411603954582845
chr12	132628896	133553844	0.64	924948	1	8.09835	8.09835	4.084500000000001	0.3355000000000008	27.284153011877116	22.003349203126703	1.2611205016445146	1.074390390156547	0.0	9.575723378974182	7.722357563688856	1.1541607848271984	1.5104027165403517	0.0	3.0900335031944723
chr12	132855564	133553844	0.71	698280	2	16.59835	0.40165000000000006	4.201	0.45199999999999974	18.482813330626435	13.202009521876024	1.4973923843337644	0.5332545027198783	0.0	6.48678035349864	4.633414538213314	1.3453779842106726	0.5650915470631901	0.0	3.512104259027473
chr12	133000342	133553844	0.82	553502	1	8.09835	8.09835	1.9360000000000002	1.813	16.13578941562625	10.854985606875841	1.5010722019253127	1.4833240424823981	0.0	5.663062213371829	3.809696398086503	1.5343276130361634	0.623003055325297	0.0	3.5434884292856665
chr12	133066499	133553844	0.85	487345	1	8.09835	8.09835	2.082	1.667	32.41826782594001	27.137464017189608	1.5699961963086917	1.0465590261424396	0.0	11.377606810501582	9.524240995216257	1.6378189532731027	0.7906359402338758	0.0	3.688722818397517
chr12	133137506	133553844	0.8	416338	2	19.10655	2.9098500000000005	1.9225	1.8265	9.828162644063262	4.547358835312853	1.321947811796047	3.0243875705566583	0.0	5.971956515919382	4.118590700634057	1.6876469924152253	1.3456603469335435	0.0	3.688722818397517
chr12	133263938	133553844	0.91	289906	1	8.09835	8.09835	7.505999999999999	3.756999999999999	39.45933957094056	34.17853576219015	1.566539249110178	0.7611046294846832	0.0	13.848761230882017	11.995395415596692	2.1736161969638803	0.5733295078078287	0.0	4.471617448644877
chr12	133481307	133553844	0.88	72537	3	15.31145	0.8852500000000001	3.694000000000001	0.05499999999999927	12.468564548438467	7.187760739688057	3.0576638125028217	1.0689443645828889	0.0	4.376002619423685	2.5226368041383602	2.975228541478481	1.9061145999833744	0.0	3.42559246374687
chr12	133532543	133553844	0.88	21301	1	8.09835	8.09835	1.881	1.868	20.243081266876572	14.962277458126161	6.115197750458199	1.7865159787065168	0.0	7.104568958593749	5.251203143308423	2.726263033610638	3.0787341680514557	0.0	0.0
chr11	407140	448201	0.52	41061	4	18.352449999999997	0.22134999999999927	18.5255	18.499499999999998	26.84408602781458	4.2539808459378285	2.772233016183454	0.13492799592289245	1.4303008552297027	11.274642042985732	3.346354944265171	1.5547150790245705	1.6479439227493662	3.017731564948707	1.79175946922805
chr11	448201	518761	0.55	70560	3	19.7295	1.5983999999999998	5.6339999999999995	5.608	25.377196080939466	5.720870792812942	1.4303008552297027	2.772233016183454	6.204631629389182	10.759818205406475	3.8611787818444285	3.017731564948707	1.5547150790245705	2.1775950356824754	4.021510442649142
chr11	12069009	12303208	0.65	234199	4	21.5164	1.0410000000000004	0.0955	0.0385	8.507961691875659	2.933779893750227	0.10522568886930307	0.5879890431512169	0.13299344096482152	2.985978257959691	1.0296476751585144	0.269063649800815	0.3786647933627008	0.15299274775853866	3.46377895313916
chr11	13508955	14270956	0.59	762001	4	21.368850000000002	1.0409500000000005	2.0155	0.7504999999999997	5.2808038087504094	1.4668899468751138	0.04620119753780209	0.11028981177281748	0.3004093528415315	2.2652248853487316	0.9266829076426629	0.2507904956941267	0.7343389190972865	0.5804007739447402	3.051712650580554
chr11	17620513	18001327	0.52	380814	4	17.30325	0.8934499999999996	0.7024999999999998	0.6484999999999997	6.894382750313034	0.4400669840625344	0.696438950235602	0.15662115307801686	0.34425027097260236	2.419672036622509	0.15444715127377706	0.40448957287209436	0.16097830618079204	0.6236875134355342	4.6539538194386525
chr11	19959870	20132516	0.66	172646	4	16.2541	1.2705000000000002	0.060000000000000005	0.008	5.867559787500454	0.5867559787500451	0.08836379323877287	0.7226410990918712	0.4666894986442878	2.0592953503170284	0.20592953503170297	0.03101240637387645	0.35762267242187407	0.31864729209533194	0.0
chr11	24918298	25756273	0.56	837975	4	15.491800000000001	1.803300000000001	0.9795000000000005	0.7035000000000005	4.694047830000364	1.4668899468751138	0.016804968513381775	0.8048999681061833	0.029868335242242607	1.6474362802536229	0.514823837579257	0.03440452866068606	0.2824899654746397	0.058403476510346546	0.0
chr11	44307904	44559941	0.58	252037	4	20.40985	2.5573499999999996	4.376499999999998	3.9934999999999987	9.388095660000728	2.3470239150001824	0.11640274617418186	0.4438256323868099	0.49590599961971393	3.2948725605072458	0.8237181401268112	0.2565570690015938	0.15576629710236278	1.6559097644537102	0.0
chr11	45361626	45676969	0.55	315343	4	19.8033	0.18029999999999902	7.39	7.355999999999999	10.121540633438284	3.3738468778127615	1.0531512796305158	7.044779523697229	5.2357761339980255	3.5522844792968744	1.1840948264322915	0.6347485374681384	2.4724557128608873	1.8375627754167416	4.267271376091185
chr11	45392997	45676969	0.56	283972	4	18.95905	0.6639499999999998	7.875499999999999	6.870499999999999	7.627827723750591	0.880133968125068	0.9752680615343113	1.7581544102038276	5.2357761339980255	2.677083955412137	0.3088943025475541	0.4583109114280147	2.231871534563099	1.8375627754167416	5.292989076453775
chr11	45676969	45687055	0.53	10086	1	9.8115	9.8115	7.730499999999999	7.015499999999999	11.88180856968842	5.134114814062897	5.2357761339980255	14.85458174050748	0.7296653621393538	4.170073084391983	1.8018834315273997	1.8375627754167416	5.213405950169692	1.2183457657767944	0.0
chr11	46369057	46389020	0.58	19963	4	21.459049999999998	1.5901499999999995	20.002	19.787	19.94970327750155	11.44174158562589	2.2338052589792845	3.511082956847223	2.162037847465792	7.001604191077897	4.015625933118206	0.7839826009321954	1.2322595882219274	2.2763847226475646	0.0
chr11	59333586	59667154	0.52	333568	0	0.0	0.0	2.6755000000000004	2.6635000000000004	7.774516718438102	3.667224867187784	0.1723848987837696	0.24009015725667415	0.043221883548876086	3.809696398086503	0.20592953503170297	0.9902357965717675	0.1651883015846786	0.015169274289075609	4.3708109498059935
chr11	60542982	60954984	0.51	412002	4	17.56555	2.1229500000000003	0.36050000000000004	0.3165	7.334449734375568	0.2933779893750228	0.5497250202608666	0.2714594712566637	0.689888892935181	2.5741191878962857	0.10296476751585137	0.6787644442819513	0.17766974576039385	0.503467005508437	2.7886909965549496
chr11	61245291	61334929	0.57	89638	4	17.44265	2.918050000000001	4.6819999999999995	4.665	17.309301373126342	4.107291851250319	3.862045421166546	3.1271501553069	5.393685950427208	6.074921283435234	1.4415067452219201	1.8608505697994078	1.0975134481433135	1.8929832504555744	4.026942277497473
chr11	61666631	61684779	0.59	18148	3	19.85245	6.4262500000000005	2.189	2.099	12.321875553750957	5.28080380875041	1.7459126544248653	11.193828942572408	2.4222675160689566	4.32452023566576	1.8533658152853258	0.612750434852984	3.9286178119206343	1.4204634402416731	0.0
chr11	62379920	62413942	0.51	34022	4	15.795100000000001	2.237700000000001	20.401500000000002	17.598500000000005	26.404019043752047	13.495387511251048	2.517969928208413	13.38690929174234	2.340411324274454	9.266829076426628	4.736379305729165	1.8763786920177499	4.698307483517685	4.491609409504678	1.6094379124341003
chr11	62379920	62477120	0.59	97200	4	17.88525	0.14755000000000074	22.474500000000003	15.525500000000003	18.776191320001455	5.867559787500455	2.4025604891205563	13.38690929174234	8.324174408093809	7.4134632611413025	2.88301349044384	3.5762248470526177	4.698307483517685	2.921475753912674	3.99607563509343
chr11	62673490	62791516	0.63	118026	4	20.0082	0.3033000000000001	0.4475	0.35250000000000004	9.68147364937575	1.4668899468751135	0.22868499332775907	0.40678204336425405	0.09267632554415164	3.3978373280230967	0.5148238375792571	0.08025993095977438	0.5044376565840247	0.12303292196910523	0.0
chr11	64257478	64321135	0.51	63657	3	17.9672	1.0492000000000008	16.788500000000003	5.861500000000006	7.1877607396880565	4.2539808459378285	0.49774294818327053	0.5657102848929602	0.2948663624425901	2.52263680413836	1.4929891289798456	0.7181670009117306	1.0395636849863346	0.6603464557827171	3.7841896339182597
chr11	64257478	64490724	0.52	233246	4	20.418	3.5000000000000018	15.363999999999997	4.437	17.602679362501362	6.160937776875477	0.6641210498358472	0.5657102848929602	5.1706915812141006	6.177886050951086	2.1622601178328797	0.8616963471654047	1.0395636849863346	1.814720517002789	3.207413840676052
chr11	64257478	64510696	0.61	253218	4	17.368850000000002	0.45085000000000086	5.477499999999999	5.449499999999999	13.78876550062607	2.3470239150001833	1.0195666605455378	0.5657102848929602	2.2061008657572634	6.229368434709011	2.2137425015908057	0.9368639842211915	1.0395636849863346	1.4077443433863701	3.3673977095873355
chr11	64321135	64490724	0.56	169589	4	21.467200000000002	2.450800000000001	21.225500000000004	1.4245000000000054	13.348698516563534	10.414918622813307	0.7265728056507765	0.49774294818327053	5.1706915812141006	4.68489692197124	3.655249246812726	0.9155715843238886	0.7181670009117306	1.814720517002789	3.37144031789595
chr11	64321135	64510696	0.67	189561	4	18.41805	0.5983499999999999	11.339000000000004	11.311000000000005	9.53478465468824	6.601004760938013	1.1948017144745888	0.49774294818327053	2.2061008657572634	4.736379305729166	3.7067316305706517	1.0103052187922814	0.7181670009117306	1.4077443433863701	3.5834046070081236
chr11	64456042	64490724	0.59	34682	4	20.2295	3.6885000000000012	17.805999999999997	1.995	15.549033436876204	8.214583702500637	1.2181082541376873	1.097359762326944	5.1706915812141006	6.280850818466937	2.0592953503170284	1.674416956315674	0.818406521331503	1.814720517002789	0.0
chr11	64456042	64510696	0.56	54654	4	17.18035	0.6393500000000003	7.919499999999999	7.891499999999999	11.73511957500091	4.4006698406253415	2.6624855038974506	1.097359762326944	2.2061008657572634	6.332333202224863	2.1107777340749543	1.7256875442697681	0.818406521331503	1.4077443433863701	4.00733318523247
chr11	64456042	64655390	0.56	199348	4	19.8115	3.2704999999999984	7.912499999999999	7.898499999999999	13.202009521876022	5.867559787500453	4.373855691667674	1.097359762326944	1.1252293874216353	5.457132678340125	1.235577210190217	2.621792844224481	0.818406521331503	1.618819725112917	4.3848161080983346
chr11	64490724	64510696	0.57	19972	3	20.868850000000002	3.049150000000001	9.914499999999999	9.8865	19.94970327750155	3.813913861875294	5.1706915812141006	1.2181082541376873	2.2061008657572634	8.391628552541892	0.05148238375792591	1.814720517002789	1.674416956315674	1.4077443433863701	4.00733318523247
chr11	64972202	64993146	0.51	20944	3	18.827849999999998	4.844250000000001	11.606	11.395999999999999	9.094717670625705	3.813913861875295	2.1852065671554404	2.3116238154084043	1.5375519068494725	3.1919077929913944	1.3385419777060688	0.7669262668292982	3.1083881394434574	0.5396235585688021	0.0
chr11	65512266	65585471	0.55	73205	4	18.082	0.4754000000000005	11.618500000000001	0.8164999999999996	26.844086027814583	1.6135789415626238	1.7793842945496905	4.137335643217638	2.262127596949943	9.421276227700407	0.5663062213371832	1.6822056136733599	1.4520509992806498	3.596002766173289	4.211463233028463
chr11	67033966	67056415	0.57	22449	4	20.16395	3.6229499999999994	1.7930000000000004	1.7920000000000005	20.389770261564077	5.427492803437921	2.50917964987324	1.5248563277185283	7.7121043277445	7.156051342351675	1.9048481990432515	0.8806287746912324	0.9226071303726104	2.7066619103082896	0.0
chr11	69500684	69703416	0.51	202732	4	17.36065	2.7868500000000003	0.0735	0.049499999999999995	4.547358835312853	0.733444973437557	0.8566963760531808	0.38633230035745836	0.11375542350821241	1.595953896495697	0.25741191878962855	0.4469397796793267	1.5108407781096576	0.10560521998254925	1.84443972705697
chr11	69519396	69703416	0.62	184020	4	18.80325	1.3442500000000006	0.10500000000000001	0.017999999999999988	5.867559787500455	2.0536459256251596	0.7843819735491315	1.5678601398836187	0.11375542350821241	2.9344958742017657	1.5959538964956974	0.3983855802156625	0.9244378443064899	0.10560521998254925	3.68887945411394
chr11	74733995	74916119	0.72	182124	4	21.9672	0.7049000000000003	0.6634999999999999	0.6414999999999998	7.48113872906308	0.4400669840625344	0.13531303456711863	0.17810918686814706	4.009008502188845	2.6256015716542116	0.15444715127377706	0.061058371723177365	0.5348052378202187	1.4070129435282357	0.8796857765384184
chr11	74733995	75095559	0.63	361564	4	20.18855	1.0737500000000004	0.6589999999999998	0.6459999999999998	9.534784654688238	2.4937129096876935	0.7140440714507529	0.17810918686814706	3.31718473392742	3.3463549442651717	0.8752005238847371	0.2973061955464285	0.5348052378202187	2.644287569650668	0.738469466473885
chr11	74925486	74952647	0.52	27161	1	8.7295	8.7295	3.8005	3.7834999999999996	22.296727192501727	14.96227745812616	2.5923462851148873	4.009008502188845	0.9152680210856375	7.825322331204708	5.251203143308423	1.2282531819570657	1.4070129435282357	0.37351749881050716	0.0
chr11	75062912	75095559	0.6	32647	4	17.18855	1.9262499999999996	0.24300000000000005	0.23000000000000004	9.094717670625705	2.9337798937502275	0.7548549976261804	0.9152680210856375	3.31718473392742	3.191907792991394	1.0296476751585144	0.2649260413309499	0.37351749881050716	2.644287569650668	0.0
chr11	75062912	75162336	0.52	99424	4	18.5328	3.2705	0.4700000000000001	0.0030000000000000304	8.361272697188149	2.2003349203126708	2.856351521916459	0.9152680210856375	1.796384723856085	2.9344958742017653	0.7722357563688858	1.6818351951816735	0.37351749881050716	0.6304642548505244	6.75333647171985
chr11	76293806	76510238	0.51	216432	4	15.15575	1.811449999999999	1.1495	1.1325	6.747693755625523	0.2933779893750228	0.4391886068488364	0.05966110513000733	0.19985374734161204	2.368189652864583	0.10296476751585137	0.43958123190954534	0.48159308797614353	0.4841456008737167	0.3465735902799725
chr11	76432955	76510238	0.56	77283	4	15.9508	1.016399999999999	0.198	0.181	7.334449734375568	0.2933779893750228	0.3644305601490908	0.5962268123461595	0.19985374734161204	2.5741191878962857	0.10296476751585137	0.9272864432156178	0.20925344553188238	0.4841456008737167	0.3465735902799725
chr11	78614308	79204671	0.57	590363	4	17.08195	1.3770499999999997	8.847499999999998	8.796499999999998	7.774516718438102	1.9069569309376475	0.05963340982582365	0.14234470113301056	0.025327542033744453	2.7285663391700625	0.6692709888530342	0.17231633809310748	0.13426131398169497	0.02546585731202267	3.20426439552975
chr11	83667340	84425490	0.64	758150	4	15.40165	1.46725	10.5425	9.6095	5.2808038087504094	0.29337798937502235	0.06191450016487983	0.06310958495871358	6.595940021278815	1.8533658152853256	0.10296476751585137	0.05595394607469602	0.14045782228535272	2.3149297337753656	0.0
chr11	87063965	87132395	0.66	68430	4	21.336100000000002	3.0082000000000004	7.701499999999999	7.538499999999999	10.121540633438283	4.840736824687874	0.8403052158045368	0.11812550845795097	0.012434432032509228	3.5522844792968744	1.6989186640115488	0.2949158911750238	0.24149088103713223	0.08315888987298334	0.0
chr11	113906811	114474571	0.56	567760	4	17.4262	2.2459	0.0785	0.035500000000000004	8.214583702500637	1.1735119575000912	0.07854278988481657	0.8256142052940572	0.06648637851308767	2.8830134904438403	0.4118590700634057	0.28218468764031424	0.37950853196060197	0.06176712475580725	4.469888681647028
chr11	115860923	116147369	0.51	286446	4	17.83605	1.95085	10.338500000000002	9.7065	11.88180856968842	8.654650686563171	0.18845279754300698	0.275165757516255	0.5044263863985653	4.170073084391983	3.037460641717617	0.10352336232506375	0.1872159843433056	0.17703490883904452	0.0
chr11	115860923	116370193	0.63	509270	4	18.401600000000002	2.5164000000000017	10.148000000000001	9.897	4.107291851250318	0.8801339681250685	0.24656033037977837	0.275165757516255	0.10067403798723387	1.4415067452219201	0.30889430254755423	0.12130865849060588	0.1872159843433056	0.25792976579372645	0.0
chr11	116228794	116370193	0.62	141399	4	18.270500000000002	2.6475000000000017	0.3605	0.10949999999999999	6.894382750313035	1.906956930937648	0.21578165966521942	0.5044263863985653	0.10067403798723387	2.419672036622509	0.6692709888530344	0.1252479862850971	0.17703490883904452	0.25792976579372645	0.0
chr11	119352252	119600177	0.66	247925	4	20.28685	1.8606499999999997	24.732499999999998	0.822499999999998	12.175186559063443	2.787090899062715	0.2508667288393862	1.3726658238191516	0.5281331941944604	4.2730378519078345	0.9781652914005887	0.302342848649954	0.522930286408923	0.18535511704023658	0.4620981203732966
chr11	120382009	120800351	0.6	418342	4	21.5	1.319700000000001	9.855499999999997	9.775499999999997	13.202009521876024	8.507961691875659	0.16269868560891632	0.46318600738780363	0.5194185570182054	4.633414538213314	2.985978257959691	0.1427529752193034	0.20968021940579298	0.1822966033707224	0.693147180559945
chr11	123117896	123132269	0.55	14373	3	22.31965	0.9426500000000004	5.688	4.625	4.987425819375387	0.5867559787500451	1.3063515842205145	1.9547426132880563	0.9581822693364757	1.7504010477694742	0.20592953503170275	0.45848084053534344	0.8107768935565814	0.3362863547132915	0.0
chr11	123172685	123448034	0.61	275349	4	19.29505	1.852450000000001	2.433	2.226	12.908631532501001	4.107291851250317	0.28128589243108204	0.9581822693364757	11.363231982835387	4.530449770697462	1.4415067452219197	0.14060248116375992	0.3362863547132915	3.9880719812477663	5.90934773007906
chr11	124514322	124632927	0.66	118605	4	18.92625	1.8606499999999997	6.997999999999999	5.01	5.867559787500455	0.0	0.2671457598963151	0.14145096614724306	1.930222439937053	2.0592953503170284	0.0	0.8264614364916365	0.1794152680203296	0.677436317582585	3.405375164158252
chr11	124514322	124746444	0.53	232122	4	18.69675	1.6311499999999999	6.1834999999999996	5.8245	6.014248782187966	0.14668899468751118	1.2790624122122118	0.14145096614724306	0.07543466622027582	2.1107777340749543	0.05148238375792569	0.975876860163505	0.1794152680203296	0.6133320199144353	2.976928086920057
chr11	128760776	128775506	0.51	14730	4	16.7213	3.4918000000000005	0.045000000000000005	0.032	7.041071745000545	0.5867559787500456	2.7883855066193606	1.0560626987851947	0.017914611130739968	2.4711544203804343	0.20592953503170275	0.9786196505240462	0.3706387466020235	0.1419147536861875	0.0
chr11	133004459	133207306	0.64	202847	4	17.35245	3.9262500000000005	5.061000000000001	5.055000000000001	4.400669840625341	0.2933779893750228	0.08099290305008836	0.6605688535783427	0.035267818030735164	1.5444715127377715	0.10296476751585149	0.02842549794124478	0.44768159171472116	0.13367908435894316	0.0
chr11	133207306	134945907	0.59	1738601	2	17.7459	4.3197	5.058000000000001	5.058000000000001	26.404019043752047	21.709971213751682	0.36111154730875494	0.08099290305008836	0.0	9.266829076426628	7.619392796173006	0.4354058066091873	0.02842549794124478	0.0	3.534388400822291
chr11	133872792	134945907	0.74	1073115	1	11.0328	11.0328	1.7170000000000007	1.7170000000000007	27.577531001252137	20.536459256251593	0.5631816330146786	0.035267818030735164	0.0	9.678688146490034	7.2075337261096	0.6225198712559642	0.13367908435894316	0.0	3.533290557996997
chr11	133920619	134945907	0.62	1025288	3	18.2295	3.8361	0.010000000000000002	0.010000000000000002	37.11231565594038	11.001674601563353	0.5345133115305577	1.1777567892613872	0.0	13.025043090755204	3.861178781844429	0.625448237069704	0.5597432319426552	0.0	4.130087440729585
chr11	133939190	134945907	0.7	1006717	1	11.0328	11.0328	1.0764999999999996	1.0764999999999996	41.95305248062825	6.160937776875478	0.3648584882320736	9.73134680173464	0.0	14.723961754766755	2.16226011783288	0.5739828326123014	3.4153409503938654	0.0	4.231333175825295
chr11	134146352	134945907	0.67	799555	2	17.8279	4.2377	0.005	0.005	33.73846877812761	14.375521479376115	0.38160365321963297	0.3002294520592812	0.0	11.840948264322915	5.0452736082767204	0.434753150356779	1.111348703746072	0.0	3.2301596983658554
chr11	134282258	134945907	0.77	663649	1	11.0328	11.0328	8.160500000000004	8.160500000000004	35.49873671437775	12.615253543125979	0.30591105938156427	0.7512217290076075	0.0	12.458736869418022	4.427485003181611	0.27368360367899586	1.2212794522357548	0.0	4.336071775707031
chr11	134738523	134945907	0.84	207384	2	17.61475	4.45085	0.005	0.005	29.191109942814762	18.922880314688967	0.7582581216728975	0.10030786131415635	0.0	10.244994367827218	6.641227504772417	0.31576974183197115	0.2545543878182206	0.0	0.0
chr11	134812120	134945907	0.86	133787	3	21.96725	0.09834999999999994	0.05800000000000001	0.05800000000000001	26.697397033127068	21.416593224376662	0.9122354457459205	0.4783531764202716	0.0	9.36979384394248	7.516428028657154	0.39712244118022927	0.1678841814462841	0.0	0.0
chr10	122333	556954	0.75	434621	2	19.89345	1.46725	0.17100000000000007	0.12000000000000006	8.801339681250683	1.1735119575000916	0.07290219030489198	-0.2968421890142326	0.7142495176506943	3.088943025475543	0.4118590700634057	0.28049791597453433	-0.30378436074410714	0.31118279266863824	5.5984219589983795
chr10	122333	652248	0.81	529915	1	9.2131	9.2131	0.16900000000000007	0.12200000000000007	13.202009521876024	3.2271578831252494	0.18823493652285314	-0.2968421890142326	1.2424839350298744	4.633414538213314	1.1326124426743656	0.28601594177053546	-0.30378436074410714	0.5401267958480566	5.5984219589983795
chr10	122333	735363	0.84	613030	1	9.2131	9.2131	1.7505000000000002	1.4595	22.15003819781422	12.175186559063443	0.3311706909083009	-0.2968421890142326	0.46993999243586615	7.773839947446783	4.2730378519078345	0.3204684541054182	-0.30378436074410714	0.8349655498657436	3.4923581600591347
chr10	122333	1094953	0.77	972620	1	9.2131	9.2131	3.8899999999999997	3.5989999999999993	55.448439991879305	45.473588353128534	0.382475468865054	-0.2968421890142326	2.0583415172112973	19.46034106049592	15.959538964956971	0.5106845823615258	-0.30378436074410714	1.5460483452314697	3.565539962631336
chr10	122333	1245466	0.74	1123133	1	9.2131	9.2131	0.15050000000000008	0.14050000000000007	11.73511957500091	1.760267936250136	0.6060163269622144	-0.2968421890142326	0.18870479016297745	4.118590700634057	0.6177886050951087	0.6490687692483686	-0.30378436074410714	0.2781591370795363	3.964927219251203
chr10	122333	1463123	0.67	1340790	2	18.7213	0.2950999999999997	0.17300000000000007	0.11800000000000006	7.3344497343755695	2.640401904375205	0.5382721036572139	-0.2968421890142326	0.1298889942040575	2.5741191878962857	0.9266829076426628	0.5888571941255145	-0.30378436074410714	0.13429450509867696	3.964927219251203
chr10	122333	1797408	0.69	1675075	1	9.2131	9.2131	0.15400000000000008	0.13700000000000007	11.5884305803134	1.6135789415626247	0.45677345569007916	-0.2968421890142326	0.12282704891243244	4.067108316876132	0.5663062213371828	0.4981427553682432	-0.30378436074410714	0.3631499501332965	3.8864281238600666
chr10	122333	2112696	0.63	1990363	2	16.9836	1.4426000000000014	0.18050000000000008	0.11050000000000007	8.067894707813126	1.9069569309376484	0.40387391188821453	-0.2968421890142326	0.6721915210792135	2.8315311066859143	0.6692709888530344	0.4767589115282422	-0.30378436074410714	0.2359142341983078	3.7920367834030295
chr10	4891945	5241618	0.55	349673	4	20.770500000000002	5.5902	0.1990000000000001	0.08300000000000006	5.867559787500454	0.2933779893750228	0.07383258949075851	0.013459249426540783	0.03544842585428356	2.0592953503170284	0.10296476751585137	0.06360339455269325	0.1981466240337402	0.3818454439641485	3.3756303332483464
chr10	23983565	24485572	0.58	502007	4	18.0902	3.7295000000000007	8.277000000000001	1.2779999999999996	8.801339681250683	4.4006698406253415	0.08181742189352575	0.46802822938420047	0.13369764251362087	3.088943025475543	1.5444715127377715	0.05332762203340067	0.24478036617649138	0.04692290211736106	0.0
chr10	23983565	24608455	0.54	624890	4	15.15575	0.7950499999999998	4.7875	4.7675	8.948028675938193	4.253980845937829	0.09201953290579856	0.46802822938420047	0.15383887405577332	3.1404254092334685	1.4929891289798456	0.05206815045049377	0.24478036617649138	0.10696473941403434	0.0
chr10	30976672	31015745	0.56	39073	3	23.7869	1.9179999999999993	0.26	0.027999999999999997	6.014248782187966	1.0268229628125791	0.48054132828299473	0.10734759284764063	0.06861254108480597	2.1107777340749543	0.36037668630548003	0.168652141402362	0.10186207566253203	0.373246992816462	0.0
chr10	30976672	31460435	0.54	483763	4	17.8443	4.0246	0.36150000000000004	0.07350000000000001	5.2808038087504094	0.29337798937502235	0.10188357153193572	0.10734759284764063	0.8559590685973905	1.8533658152853256	0.10296476751585137	0.3567220939934782	0.10186207566253203	0.3226623901838699	5.99396142730657
chr10	31015745	31460435	0.63	444690	4	19.7623	5.9426000000000005	0.3335	0.1015	6.307626771562989	0.7334449734375568	0.06861254108480597	0.48054132828299473	0.8559590685973905	2.2137425015908057	0.25741191878962866	0.373246992816462	0.168652141402362	0.3226623901838699	5.99396142730657
chr10	48398782	48429409	0.53	30627	1	9.31965	9.31965	12.8455	12.8165	12.175186559063444	2.2003349203126703	5.709122070967236	2.5371402943933936	6.258403203231689	4.273037851907834	0.7722357563688855	2.0036896019671353	0.8904419214400527	2.196466859064487	0.0
chr10	48599282	48691866	0.59	92584	4	19.836100000000002	6.7213	0.1325	0.021500000000000012	5.427492803437921	1.613578941562625	0.2915274239879687	0.43921600305661196	0.430554948854956	1.9048481990432515	0.5663062213371829	0.9519770261985745	0.269759855010028	0.15110878053970375	0.0
chr10	49423585	49454471	0.52	30886	1	7.9672	7.9672	0.10250000000000001	0.0645	6.160937776875478	2.640401904375205	0.9118787470051862	0.003941663165054719	0.1815902109243566	2.16226011783288	0.9266829076426629	0.3200355397760065	0.04080962839873192	0.5632078371698053	0.0
chr10	49732355	49864277	0.73	131922	4	19.418	0.9589999999999996	19.1495	16.4395	17.896057351876387	9.388095660000726	0.8628633577228121	0.1815902109243566	14.68155598252918	7.773839947446783	4.787861689487092	0.35902876743296536	0.5632078371698053	5.1526803416043	3.0445224377234195
chr10	49813001	49866595	0.51	53594	1	9.3115	9.3115	5.0935	5.043499999999999	5.720870792812944	0.440066984062534	1.0510238825242446	1.1350089612008913	0.14790924596673694	2.0078129665591025	0.15444715127377706	0.368870309419776	0.4902719381753211	0.05191064659231229	0.0
chr10	71876047	72124120	0.54	248073	4	22.6967	0.20489999999999853	0.076	0.05	6.747693755625523	1.760267936250136	1.064364886293633	0.1303920955754608	0.4310646604833331	2.368189652864583	0.6177886050951085	1.2866808532131244	0.08050859097975391	1.2787410233823018	4.884091753966693
chr10	72309716	72545064	0.59	235348	4	18.418	4.500000000000002	0.11100000000000002	0.025	6.160937776875477	0.5867559787500456	0.3590124451450896	0.5928741101927288	2.404972295062156	2.16226011783288	0.20592953503170297	0.16450002798392227	0.2080767717176222	0.991430701170815	0.0
chr10	73144097	73156806	0.53	12709	1	10.86065	10.86065	4.284999999999998	4.197999999999999	12.028497564375932	1.7602679362501368	4.616854030608589	12.903101631801658	0.23735397447197654	4.221555468149909	0.6177886050951085	1.6203441264592247	4.52850898113412	0.083302421059373	0.0
chr10	73144097	73329851	0.55	185754	4	20.84425	0.8770500000000006	0.10799999999999998	0.020999999999999984	7.921205713125613	2.3470239150001815	0.5369925621386765	12.903101631801658	0.11539808319198475	2.7800487229279884	0.8237181401268114	0.1884644258287277	4.52850898113412	0.08505091792739405	4.6915582579633055
chr10	73769436	73808372	0.52	38936	1	8.93445	8.93445	4.465999999999999	1.1	8.214583702500637	2.933779893750227	0.6630692178190364	0.46728254145758324	0.22170265722944643	5.148238375792571	0.4118590700634055	0.23271264488891838	0.42024692536230374	0.612499561649077	0.0
chr10	83068890	83544404	0.58	475514	4	14.09835	0.95085	1.0045	0.6944999999999998	6.160937776875477	0.29337798937502235	0.04688973866700397	0.038136060493870236	1.426667646522585	2.16226011783288	0.1029647675158516	0.0736214306106434	0.026131329440766	0.5689855744070658	0.0
chr10	94840186	95048792	0.57	208606	4	17.7459	2.1393000000000004	17.861000000000004	5.945000000000002	8.361272697188149	0.4400669840625344	0.2643982531782608	1.7707448432393023	0.07591424733424727	2.9344958742017657	0.15444715127377728	0.09279395747476137	1.9334485643013428	0.25606958868420665	0.0
chr10	94980720	95048792	0.56	68072	4	16.7459	3.1393000000000004	12.904500000000002	10.901500000000002	7.627827723750592	1.1735119575000916	0.2758284069808652	0.2588617038047933	0.07591424733424727	2.6770839554121375	0.4118590700634057	0.09680551652683175	0.09085083447397482	0.25606958868420665	0.0
chr10	96039820	96080250	0.69	40430	4	22.12295	2.7295499999999997	3.6935000000000002	1.2685000000000013	5.2808038087504094	0.5867559787500456	0.4934381221246982	0.143608770670439	1.4413544131611766	1.8533658152853256	0.20592953503170275	0.17317843658367293	0.17317383363403024	0.5058618145663863	2.30258509299405
chr10	101605788	101769580	0.62	163792	4	22.68035	0.9262499999999996	11.358	1.0889999999999995	14.522210474063625	8.654650686563171	0.3868909696749836	1.2437259401195684	0.30649180587975683	5.096755992034646	3.037460641717618	0.13578434711966342	0.7583663599673035	0.8277015244812918	0.0
chr10	102430795	102489338	0.52	58543	4	18.295099999999998	5.2951	20.014000000000003	19.960000000000004	7.334449734375568	0.2933779893750228	2.124801726850514	2.7279227595783433	0.5241338909190978	2.5741191878962857	0.10296476751585137	0.8934646652554964	0.9573994741034829	0.3762644528260604	0.0
chr10	102430795	102587852	0.55	157057	4	20.3279	3.2622999999999998	31.360000000000003	8.614	7.627827723750591	0.0	1.1207828598853513	2.7279227595783433	0.14096737759681702	2.677083955412137	0.0	0.5690508427116208	0.9573994741034829	0.6722685499197761	1.38629436111989
chr10	102729372	102757544	0.58	28172	4	18.0574	1.0082000000000004	4.03	3.1340000000000003	26.257330049064535	10.121540633438284	3.9155943491767906	0.14096737759681702	38.872583592190516	9.215346692668703	3.5522844792968744	4.137303593211126	0.6722685499197761	13.642831695850314	5.441827042998879
chr10	102729372	102902057	0.54	172685	4	19.008200000000002	0.05739999999999945	3.6295	3.5345	11.881808569688422	4.253980845937831	3.2279478808961013	0.14096737759681702	1.3216577795127469	5.7660269808876805	0.10296476751585137	2.072591897878215	0.6722685499197761	0.46385274605277593	2.3889454904494056
chr10	102810073	102902057	0.54	91984	4	17.08195	1.8688500000000001	11.1065	11.011500000000002	13.93545449531358	6.307626771562989	2.194338762067486	8.439095488128197	1.3216577795127469	6.48678035349864	0.6177886050951087	1.0432592986255602	2.9618087806459297	0.46385274605277593	0.693147180559945
chr10	102820694	102921591	0.51	100897	1	10.62295	10.62295	1.017	1.015	19.94970327750155	11.44174158562589	1.0584020152483056	11.380447379955688	0.6325114017594669	7.001604191077897	4.015625933118206	0.6204602579822757	3.9941139456294876	0.29334126917449826	0.0
chr10	102921591	102973540	0.52	51949	3	18.4426	2.8032999999999992	1.9829999999999997	1.9809999999999997	13.495387511251046	4.987425819375386	0.6325114017594669	1.3216577795127469	32.03399338034825	4.736379305729166	1.7504010477694742	0.29334126917449826	0.46385274605277593	11.242740766062031	0.0
chr10	102921591	102974639	0.56	53048	3	19.204900000000002	2.0409999999999986	8.6565	8.6545	13.495387511251046	4.987425819375386	1.2830586173843552	1.3216577795127469	1.0509471500189012	4.736379305729166	1.7504010477694742	0.5201809247143753	0.46385274605277593	0.8232156578421544	0.0
chr10	103051686	103071044	0.53	19358	1	9.7131	9.7131	1.0269999999999997	1.0159999999999998	11.588430580313398	7.1877607396880565	1.8792680381497477	1.0509471500189012	2.9620981001240994	4.067108316876132	2.5226368041383602	0.6595532168594678	0.8232156578421544	1.0395863128251062	0.0
chr10	103526818	103595830	0.51	69012	3	16.2705	0.1720999999999986	3.2425	3.2105	8.801339681250681	0.5867559787500456	0.5441427960355143	0.661812020355904	12.246595013813105	3.088943025475543	0.20592953503170297	2.458788860866562	0.8370141092522839	4.298099564811477	4.611064940278922
chr10	103526818	103832739	0.53	305921	4	17.590200000000003	1.4917999999999996	3.3415000000000004	3.1115	7.774516718438102	1.6135789415626252	0.4334676311776906	0.661812020355904	2.3625267766585862	2.7285663391700625	0.566306221337183	0.875089959634068	0.8370141092522839	2.1517020448215463	3.6158847207967955
chr10	108471279	108904411	0.53	433132	4	17.9262	4.500000000000001	0.07150000000000001	0.017499999999999995	3.813913861875296	0.8801339681250682	0.04605917659628369	0.31170056151263503	0.015090770337291417	1.3385419777060685	0.30889430254755434	0.03708454635647521	0.10939530916780224	0.07032308603941433	0.0
chr10	114867755	115214286	0.52	346531	1	9.0492	9.0492	8.209	7.906	4.840736824687875	0.7334449734375568	0.1591634283873716	0.0928751803139936	0.19380163343855292	1.6989186640115483	0.25741191878962855	0.0950816106064752	0.24881411446843624	0.23806008967461106	0.0
chr10	118441908	118547599	0.86	105691	4	20.852449999999997	1.8032500000000002	2.2304999999999997	2.1544999999999996	9.094717670625705	4.987425819375386	1.265768732957493	1.6229826942321466	6.832870171538376	3.1919077929913944	1.7504010477694742	0.44423776846872726	0.5696065889259597	2.398083408292464	2.6390573296152597
chr10	118441908	118927839	0.56	485931	4	20.3279	1.2787000000000006	6.393499999999999	2.008499999999999	16.13578941562625	12.02849756437593	0.5530296240979087	1.6229826942321466	3.1883660956284374	5.663062213371829	4.221555468149909	0.5966871537824044	0.5696065889259597	1.1189979674042805	3.3684803128608944
chr10	119256032	120000936	0.52	744904	4	18.147550000000003	2.1475500000000007	8.956499999999998	8.942499999999999	6.894382750313034	0.14668899468751118	0.2709665362113986	0.5257081229701381	0.07975478846677252	2.419672036622509	0.05148238375792569	0.2311131250288676	0.18450400719606033	0.2845748184707053	3.292065869290584
chr10	121771096	122448605	0.55	677509	1	8.63115	8.63115	0.1145	0.0825	3.0804688884377387	0.440066984062534	0.0173209796106043	0.25425527400781955	0.1892376060748151	1.08113005891644	0.15444715127377717	0.13434634002502205	0.9426787008406654	0.39058559627134726	0.0
chr10	123902203	123922961	0.56	20758	1	11.61475	11.61475	2.601	2.391	6.601004760938012	0.7334449734375568	1.187192942841406	2.9411327255641377	0.2689973064249834	2.316707269106657	0.25741191878962866	0.4166605873076173	1.0322282457729468	0.14554575020626365	0.0
chr10	123902203	124027662	0.52	125459	3	20.4672	2.7623000000000015	0.12450000000000004	0.08550000000000003	8.067894707813124	2.20033492031267	0.4209186912657051	2.9411327255641377	1.4437145294290163	2.8315311066859143	0.7722357563688858	0.19040344705184586	1.0322282457729468	0.8800407479987301	0.0
chr10	129976475	130008783	0.56	32308	3	16.6967	0.3033000000000001	0.10900000000000001	0.08100000000000002	12.468564548438465	8.361272697188149	0.9443887240003209	5.355469010418925	19.92900776943329	4.376002619423685	2.9344958742017657	0.47167220478971184	1.879570525283169	6.994340837131644	0.0
chr10	133795701	135333760	0.52	1538059	1	11.4426	11.4426	0.04600000000000001	0.040000000000000015	33.73846877812761	3.520535872500272	1.4069395579949584	0.26333754327543246	0.0	11.840948264322915	1.2355772101902174	0.798783145509463	0.15529873758297452	0.0	3.2276193851114408
chr10	133815102	135333760	0.54	1518658	1	11.4426	11.4426	0.5864999999999998	0.5804999999999998	21.26990422968915	8.948028675938195	1.3901405132311973	2.721923513607757	0.0	7.4649456448992275	3.1404254092334685	0.7967837049857742	0.9552939617985289	0.0	3.2276193851114408
chr10	134145286	135333760	0.51	1188474	3	18.516350000000003	4.36885	0.35600000000000004	0.35000000000000003	41.80636348594074	11.5884305803134	1.3488030314042412	7.176841862983842	0.0	14.672479371008828	4.067108316876132	0.800864226660853	2.7948380744050487	0.0	2.8440857566037656
chr10	134210555	135333760	0.55	1123205	3	18.0	4.8852	2.686000000000001	2.680000000000001	22.296727192501727	7.921205713125614	1.2213580586959694	4.499662413727342	0.0	7.825322331204708	2.7800487229279884	0.7751657748265363	1.5792142257032427	0.0	2.769333456007021
chr10	134247880	135333760	0.66	1085880	3	18.31145	4.57375	0.3820000000000001	0.3760000000000001	20.38977026156408	9.828162644063262	1.221192500069163	1.226174583858099	0.0	7.156051342351674	3.4493197117810226	0.7870184278019365	0.4303416941050991	0.0	2.769333456007021
chr10	134266857	135333760	0.57	1066903	3	18.85245	4.032750000000001	0.044000000000000004	0.038	21.416593224376662	8.801339681250683	1.1769184213795418	3.7103186726039654	0.0	7.516428028657154	3.088943025475543	0.7778551810031114	1.302183917574134	0.0	2.7691784433292708
chr10	134350816	135333760	0.67	982944	1	11.4426	11.4426	0.0045000000000000005	0.0015	58.822286869692064	28.604353964064718	1.149701320800155	1.495560683816026	0.0	20.644435886928214	10.039064832795516	0.7994627422121485	0.5248862003690421	0.0	2.850975706875966
chr10	134672323	135333760	0.62	661437	4	18.00815	4.8770500000000006	0.0185	0.0125	17.309301373126342	12.908631532501001	1.3359617076117127	0.7665074510819955	0.0	6.074921283435234	4.530449770697462	1.0018811220600294	0.3830270008085619	0.0	2.937133433096911
chr10	134756034	135333760	0.58	577726	4	18.7377	4.147500000000001	0.026500000000000006	0.020500000000000008	30.511310895002367	0.29337798937502235	1.4482886795774552	0.5607444457718058	0.0	10.708335821648548	0.10296476751585182	1.1185352241884277	0.19680045397302898	0.0	2.937133433096911
chr10	135033299	135333760	0.77	300461	4	18.00815	4.8770500000000006	0.009000000000000001	0.003	18.336124335938923	11.881808569688422	2.4566882932146177	0.3555263175301882	0.0	8.031251866236412	2.5741191878962852	1.9286553382276297	0.24064043189826242	0.0	3.4095745560936623
chr10	135075173	135333760	0.88	258587	1	11.4426	11.4426	0.016	0.01	36.96562666125287	6.747693755625523	2.677520737411601	1.0929685805632026	0.0	12.97356070699728	2.368189652864584	2.0052460843345865	1.455679953417014	0.0	3.675840583504828
chr10	135122167	135333760	0.88	211593	1	11.4426	11.4426	0.06300000000000001	0.05700000000000002	46.647100310628616	16.42916740500127	2.323808019133611	4.29510270864399	0.0	16.371398035020377	5.7660269808876805	1.9386824412109667	2.3137165275724367	0.0	3.50151390412491
chr10	135132292	135333760	0.88	201468	3	20.7459	2.1393000000000004	0.307	0.301	19.509636293439012	10.708296612188331	1.380478954114408	21.094239631112746	0.0	6.84715703980412	3.7582140143285767	1.6129450149901081	8.420229876851849	0.0	3.50151390412491
chr10	135149387	135333760	0.94	184373	1	11.4426	11.4426	0.10050000000000002	0.09450000000000001	36.96562666125287	6.747693755625523	1.2029622556855786	3.2950321123137973	0.0	12.97356070699728	2.368189652864584	1.6552725774217678	1.15643377379605	0.0	3.5737684227778987
chr10	135278781	135333760	0.84	54979	4	21.4262	1.4590000000000014	5.748	5.742	22.296727192501727	7.921205713125614	1.1739601968479785	1.2152851160410234	0.0	7.825322331204708	2.7800487229279884	0.41201638541056246	2.1835272274100523	0.0	0.0
chr17	31482	56427	0.94	24945	0	0.0	0.0	33.083	1.0179999999999971	50.3143251778164	39.752717560315574	6.1627607309084755	-0.6950648833549973	1.4088347781620305	19.8207177468014	11.789465880564988	2.7572846141747345	-0.636461903635722	0.49444863164656194	5.19849703126583
chr17	31482	229684	0.88	198202	0	0.0	0.0	16.146	15.919000000000002	10.121540633438284	0.4400669840625344	2.0071470196694827	-0.6950648833549973	5.355129310385938	5.714544597129754	2.3167072691066575	0.7792411341650293	-0.636461903635722	1.8794513032004352	1.7861017950802849
chr17	31482	236039	0.92	204557	1	10.0574	10.0574	24.090500000000006	7.974499999999999	9.388095660000728	1.1735119575000912	2.11115923854981	-0.6950648833549973	5.741924516038417	5.457132678340126	2.5741191878962857	0.8134215123687574	-0.636461903635722	2.015202040708367	1.7861017950802849
chr17	31482	259951	0.9	228469	1	7.8115	7.8115	18.677500000000002	13.387500000000003	34.17853576219015	23.61692814468933	2.4911620368082503	-0.6950648833549973	0.4925909811336881	14.157655533429573	6.12640366719316	0.939202147788253	-0.636461903635722	0.5353066054037275	1.7861017950802849
chr17	31482	655417	0.84	623935	1	6.90985	6.90985	16.239	15.826000000000002	41.07291851250318	30.511310895002364	1.2244164605809245	-0.6950648833549973	1.194236029318097	16.57732757005208	8.546075703815669	0.6832027975920968	-0.636461903635722	1.0907543246502025	2.9749075927618263
chr17	31482	900096	0.72	868614	0	0.0	0.0	17.6855	14.379500000000002	30.657999889689876	20.096392272189057	1.2159149653932377	-0.6950648833549973	1.95819803036823	12.922078323239354	4.890826457002942	0.7980055754532068	-0.636461903635722	0.6872547097905386	3.176926265145802
chr17	31482	961822	0.84	930340	1	11.91805	11.91805	21.513	10.552000000000003	7.187760739688057	3.3738468778127615	1.2651638039561786	-0.6950648833549973	0.7405759094405686	4.68489692197124	3.3463549442651717	0.7906575006269133	-0.636461903635722	0.259914612223736	3.260681465084493
chr17	31482	1012529	0.77	981047	0	0.0	0.0	16.427000000000003	15.638000000000003	13.495387511251046	2.933779893750227	1.2380496306625413	-0.6950648833549973	1.023068432826725	6.898639423562045	1.132612442674366	0.7632251965250101	-0.636461903635722	1.49147578742085	3.260681465084493
chr17	31482	1057264	0.88	1025782	0	0.0	0.0	34.957499999999996	2.8924999999999947	7.041071745000545	3.520535872500273	1.2286741650322366	-0.6950648833549973	1.2596639758482864	4.633414538213314	3.397837328023097	0.7949846641153221	-0.636461903635722	1.5947006354764797	3.260681465084493
chr17	31482	1083349	0.74	1051867	1	6.59835	6.59835	23.917	8.148000000000003	12.468564548438467	1.906956930937648	1.2283270272834874	-0.6950648833549973	5.757347702902044	6.538262737256566	1.492989128979846	0.8144250801022219	-0.636461903635722	2.020615005918026	3.260681465084493
chr17	31482	1090483	0.8	1059001	1	10.85245	10.85245	16.062	16.003	9.094717670625705	1.466889946875114	1.2588369451210182	-0.6950648833549973	5.089758642792087	5.354167910824274	2.6770839554121375	0.822550623827648	-0.636461903635722	1.786316064416726	3.12586260741724
chr17	31482	1106853	0.69	1075371	0	0.0	0.0	16.116500000000002	15.948500000000003	20.096392272189057	9.534784654688238	1.317153738293677	-0.6950648833549973	1.406534904338213	9.215346692668703	1.1840948264322915	0.8372216910801992	-0.636461903635722	0.6852038196045928	3.12586260741724
chr17	31482	1162753	0.75	1131271	1	11.10655	11.10655	16.199	15.866000000000001	8.654650686563171	1.906956930937648	1.321570369836331	-0.6950648833549973	2.2864989429801197	5.199720759550497	2.8315311066859143	0.8297099639913881	-0.636461903635722	0.802476125051908	2.9899555375295344
chr17	31482	1171478	0.69	1139996	1	7.56555	7.56555	16.039500000000004	16.0255	10.414918622813307	0.14668899468751206	1.3289554850478575	-0.6950648833549973	0.30715822425405703	5.8175093646456055	2.213742501590806	0.82950152883482	-0.636461903635722	1.7290179260740155	2.9899555375295344
chr17	31482	1465660	0.66	1434178	0	0.0	0.0	18.045500000000004	14.019500000000003	32.71164581531504	22.150038197814215	1.119362002387517	-0.6950648833549973	5.979386664951164	13.642831695850315	5.611579829613903	1.0140124701354263	-0.636461903635722	2.0985424269749076	3.3349921125296054
chr17	31482	1532192	0.67	1500710	0	0.0	0.0	32.218	0.15299999999999514	50.46101417250391	39.89940655500309	1.334824790567568	-0.6950648833549973	9.604337020461415	19.872200130559328	11.840948264322916	1.062093676423413	-0.636461903635722	6.277293349165361	3.3907212389972616
chr17	31482	1552597	0.71	1521115	1	10.2869	10.2869	30.139	1.9260000000000055	25.52388507562698	14.96227745812616	1.4457561777743106	-0.6950648833549973	5.785396698840714	11.120194891711954	3.088943025475543	1.132052982144742	-0.636461903635722	3.155773876315539	3.3262520836082614
chr17	31482	1619940	0.66	1588458	1	8.2377	8.2377	29.465000000000003	2.6000000000000014	57.942152901566985	47.38054528406617	1.629736120341363	-0.6950648833549973	20.392554351431208	22.497801702213536	14.466549835977126	1.2178490410749399	-0.636461903635722	7.157028454392433	3.328852912446405
chr17	31482	1628054	0.64	1596572	1	7.09835	7.09835	19.195500000000003	12.869500000000002	17.16261237843883	6.601004760938011	1.7250913608986713	-0.6950648833549973	0.42177924640823494	8.185699017510188	0.15444715127377684	1.2480327733210634	-0.636461903635722	0.757024657362722	3.326788317370544
chr17	31482	1945235	0.64	1913753	1	6.9918	6.9918	16.212500000000002	15.852500000000003	36.232181687815306	25.670574070314487	1.5090834226818841	-0.6950648833549973	35.62653066648506	14.87840890604053	6.847157039804119	1.1666542227830456	-0.636461903635722	12.503587795681073	3.210458026525943
chr17	31482	1953371	0.64	1921889	0	0.0	0.0	17.840000000000003	14.225000000000003	32.41826782594001	21.856660208439195	1.653514006745575	-0.6950648833549973	31.988254293226774	13.539866928334462	5.508615062098051	1.2146472606479268	-0.636461903635722	11.226688046899689	3.1297435514835588
chr17	31482	1957223	0.66	1925741	1	7.62295	7.62295	33.47500000000001	1.4100000000000001	27.72421999593965	17.16261237843883	1.7141916469804381	-0.6950648833549973	0.695648465189547	11.89243064808084	3.861178781844428	1.234674035332914	-0.636461903635722	0.28703739472348094	3.1297435514835588
chr17	961822	1083349	0.59	121527	4	18.516399999999997	5.319699999999999	13.364999999999998	2.404	9.094717670625705	5.2808038087504094	0.946326099015107	1.95819803036823	5.757347702902044	3.191907792991394	1.8533658152853254	0.9963758391027614	0.6872547097905386	2.020615005918026	0.0
chr17	961822	1090483	0.77	128661	4	22.7705	1.0655999999999999	5.509999999999999	5.450999999999999	5.720870792812943	1.9069569309376477	1.2130878070861575	1.95819803036823	5.089758642792087	2.007812966559103	0.6692709888530343	1.0531678912091502	0.6872547097905386	1.786316064416726	1.7776740307447052
chr17	1090483	1106853	0.54	16370	1	10.85245	10.85245	0.11349999999999999	0.05449999999999999	18.629502325313943	11.001674601563352	5.089758642792087	5.757347702902044	1.406534904338213	6.538262737256566	3.861178781844429	1.786316064416726	2.020615005918026	0.6852038196045928	0.0
chr17	10231168	10521634	0.68	290466	4	20.40165	0.6147500000000008	10.807	1.2269999999999985	7.921205713125614	1.1735119575000912	0.1979649456993399	1.6556140265343948	0.0672894200589333	2.7800487229279884	0.4118590700634057	0.21977841076004725	0.5810589734466628	0.4014734425914804	1.490279384226695
chr17	10364330	10521634	0.62	157304	4	17.68855	3.3278500000000006	20.4795	8.445500000000001	7.187760739688057	1.906956930937648	0.23126475285118508	0.1586279511797783	0.0672894200589333	2.52263680413836	0.6692709888530344	0.08116533064617286	0.3835217606213657	0.4014734425914804	1.3170812395271434
chr17	10364330	10748351	0.66	384021	4	16.72135	2.3606500000000006	14.511000000000001	14.414	5.574181798125432	0.2933779893750228	0.1344575586491468	0.1586279511797783	0.10375014464501679	1.956330582801177	0.10296476751585137	0.2702677344623816	0.3835217606213657	0.08738986489777555	3.185202573500275
chr17	16267213	16492444	0.54	225231	4	18.45085	2.8606499999999997	0.05000000000000001	0.03300000000000001	16.13578941562625	11.148363596250862	0.36992842451752406	0.545705481614939	1.1758053600340188	5.663062213371828	3.912661165602354	1.5177441300381687	0.5079505450266762	1.4259378733979007	4.374265355863381
chr17	16267213	16593247	0.51	326034	4	21.991799999999998	0.6803000000000008	0.7724999999999997	0.7554999999999997	13.495387511251046	8.507961691875657	0.619088980566492	0.545705481614939	0.3840947732331354	4.736379305729166	2.985978257959691	1.4893595257082248	0.5079505450266762	0.13480298612125696	4.654010625145273
chr17	20025015	20224300	0.6	199285	4	22.204900000000002	0.46720000000000006	1.9979999999999998	1.9839999999999998	15.549033436876206	9.68147364937575	0.29443057869385325	0.7156037967471708	0.17585265660408375	5.457132678340125	3.397837328023097	0.316202612939765	0.3649528218907199	0.17762668041213533	0.0
chr17	20130248	20224300	0.55	94052	4	20.2295	2.4426000000000005	9.0635	5.081499999999999	14.228832484688605	11.001674601563355	0.524045232584143	0.08921246814212963	0.17585265660408375	4.9937912245187945	3.8611787818444285	0.1839203944909522	0.4344298535348991	0.17762668041213533	0.0
chr17	25659885	25676346	0.58	16461	1	10.34425	10.34425	3.2455	2.9624999999999995	8.067894707813126	0.7334449734375572	2.4238750109351246	0.004401969691483278	12.211103401466227	2.8315311066859143	0.25741191878962866	0.8506900177483624	0.0192521761041953	4.285643328330193	0.0
chr17	25659885	25681055	0.54	21170	2	21.81145	1.1229499999999994	0.14400000000000002	0.139	11.295052590938376	3.9606028565628066	4.600920759211505	0.004401969691483278	1.567469221950255	3.96414354936028	1.3900243614639942	1.6147521405414584	0.0192521761041953	0.5501234239493398	0.0
chr17	25659885	25708007	0.53	48122	3	20.508200000000002	0.18030000000000077	2.5740000000000003	2.291	9.388095660000728	2.0536459256251587	2.901955923330511	0.004401969691483278	0.17990634546033327	3.2948725605072458	0.7207533726109601	1.018478644643724	0.0192521761041953	0.09170397089329084	0.0
chr17	25981969	26083839	0.77	101870	4	22.0082	2.6967	5.297500000000001	5.225500000000002	7.48113872906308	1.906956930937648	0.19583491977521886	0.17990634546033327	9.576897350627382	2.6256015716542116	0.6692709888530344	0.06873077639224401	0.09170397089329084	3.361134934938898	4.72738781871234
chr17	27475848	27546495	0.51	70647	4	18.5246	0.6721000000000004	3.614	3.452	15.989100420938739	12.468564548438465	1.2956520826787703	0.4643497442159443	0.21583080960312015	5.611579829613903	4.376002619423685	0.6820885698956569	0.39304408182141787	0.6269652554747289	2.94443897916644
chr17	32106130	32846390	0.64	740260	4	17.877049999999997	0.56555	3.5084999999999997	3.5014999999999996	4.840736824687875	0.14668899468751162	0.026949589708347804	0.31574879123394795	0.9014302579696	1.6989186640115486	0.05148238375792569	0.04061507053552619	0.11081608730113698	0.31636850856233956	2.2534766342346297
chr17	32869823	32953542	0.62	83719	4	15.01635	0.6393499999999994	13.045999999999998	13.024	6.014248782187966	1.906956930937648	0.7849672072051158	0.9014302579696	0.21867485027684813	2.1107777340749543	0.6692709888530343	0.5263909088353231	0.31636850856233956	0.2709392589924913	2.83321334405622
chr17	32908072	32953542	0.55	45470	4	15.762250000000002	1.38525	14.439999999999998	11.629999999999999	8.214583702500637	0.29337798937502235	1.0323395271608453	0.4908936526445516	0.21867485027684813	4.478967386939537	1.6989186640115488	0.4891222736622808	0.5706954616685536	0.2709392589924913	0.0
chr17	34296588	34476720	0.75	180132	4	19.852449999999997	1.2131500000000006	0.513	0.021999999999999992	5.867559787500454	1.7602679362501363	0.21498620232664378	0.35432124320654923	0.6565005209345972	2.0592953503170284	0.6177886050951086	0.07545216459092437	0.3606253934733927	0.2304072764833704	2.4754503531126395
chr17	37778461	37886577	0.58	108116	4	18.7705	1.7049000000000003	2.761	1.6769999999999998	21.26990422968915	10.414918622813309	0.6946683680491863	0.14304750282218998	6.753603158389113	7.464945644899228	3.655249246812726	1.257108042481445	0.6264630446047224	2.3702636335439338	1.7910721830307434
chr17	38115265	38183288	0.8	68023	4	22.68855	0.9180500000000009	10.748000000000003	10.175000000000002	8.948028675938193	3.0804688884377387	0.43129234137721467	0.5216653304569329	1.9818446679818813	3.1404254092334685	1.08113005891644	1.3562534979963081	0.8007459852045364	1.82440341113358	2.3619671547885366
chr17	38115265	38347780	0.54	232515	4	19.33605	2.43445	0.30400000000000005	0.269	6.307626771562989	0.440066984062534	1.6150520456745978	0.5216653304569329	4.054895004859401	2.2137425015908057	0.15444715127377728	1.700469678347072	0.8007459852045364	2.357038193862488	3.522515549758727
chr17	38519317	38532835	0.51	13518	1	7.7541	7.7541	4.341	0.6369999999999996	13.93545449531358	0.7334449734375568	3.732875734021594	2.45457910867104	0.7029122237197309	4.890826457002943	0.25741191878962866	1.3101006075400536	0.8614660145840394	1.763876819978048	0.0
chr17	39019570	39804460	0.58	784890	4	21.6885	3.2622999999999998	12.406999999999998	11.918999999999999	8.214583702500637	0.586755978750046	0.06279542638459379	0.20536943618129377	1.857333816577353	2.8830134904438403	0.20592953503170297	0.08553176677029281	0.34406585678072193	0.6518551205242452	1.1318956932110231
chr17	39705204	39804460	0.75	99256	4	21.631149999999998	3.319650000000001	0.2715	0.21649999999999997	6.601004760938011	1.0268229628125796	0.3310463328161778	0.023962008017398895	1.857333816577353	2.316707269106657	0.36037668630548003	0.17842689623525476	0.07208377706999461	0.6518551205242452	0.17328679513998624
chr17	39705204	39822389	0.52	117185	4	21.71315	3.40165	0.032500000000000015	0.02250000000000001	8.948028675938193	3.3738468778127615	1.3218720688655716	0.023962008017398895	6.480081805811704	3.140425409233468	1.1840948264322912	0.5166470392910409	0.07208377706999461	2.2742678073446014	0.17328679513998624
chr17	39894327	39957900	0.65	63573	4	23.6639	0.7458999999999989	0.5325	0.4295	7.041071745000545	1.4668899468751135	4.559442743028054	3.8941866667857257	9.139852745914169	2.471154420380434	0.5148238375792571	1.6001948988668337	1.366714747970992	3.2077485264553713	2.484906649788
chr17	40202522	40219470	0.56	16948	1	9.9836	9.9836	5.8745	4.491500000000001	7.48113872906308	1.0268229628125796	1.661805934623683	0.8206448174248882	6.210274961290171	2.6256015716542116	0.3603766863054798	0.5832321029927859	1.5360843853213897	2.179575635380626	0.0
chr17	40315369	40333320	0.63	17951	4	15.86885	2.081950000000001	17.183999999999997	2.4399999999999977	7.334449734375569	1.7602679362501368	1.8304459255753187	0.8620524186440102	10.906995818417368	5.251203143308423	3.294872560507246	1.8354813439403073	2.057328786036259	3.827950048782084	0.0
chr17	40464630	40706201	0.66	241571	4	19.131149999999998	2.7704499999999985	0.054000000000000006	0.034	11.295052590938374	5.427492803437919	0.09229885703375706	0.3107309415910836	11.533067386676194	3.96414354936028	1.9048481990432515	0.9939679756550477	0.6447075509734399	6.65199777947905	3.3933105678130757
chr17	42988821	43099304	0.62	110483	4	17.87705	3.1393500000000003	14.057500000000003	13.904500000000004	8.801339681250681	0.5867559787500456	1.040921877890797	0.38614025006426167	1.3192265235054677	3.088943025475543	0.20592953503170297	0.8723063493463875	0.8001300825200826	0.46299946557971006	1.1337324605540515
chr17	48104354	48238783	0.58	134429	4	17.5164	1.0410000000000004	9.5805	9.573500000000001	10.561607617500819	5.574181798125433	1.9030537066780222	1.196279864600553	1.4432122459647543	3.7067316305706512	1.9563305828011772	1.2285703761496825	0.41984975902550403	0.5065138448127972	2.468574737404464
chr17	48104354	48350447	0.6	246093	4	19.631149999999998	1.0737499999999986	9.741	9.413	10.85498560687584	5.867559787500453	1.3781170359072639	1.196279864600553	0.6906239249407994	3.809696398086503	2.0592953503170284	0.7899350289115395	0.41984975902550403	0.8964862620493022	2.929144158109101
chr17	48277813	48350447	0.64	72634	4	20.33605	0.3688500000000001	0.23750000000000002	0.0905	11.148363596250864	5.574181798125431	0.3715997332172549	1.4432122459647543	0.6906239249407994	3.912661165602354	1.9563305828011772	0.13041769159702524	0.5065138448127972	0.8964862620493022	1.6094379124341003
chr17	54670013	54857617	0.55	187604	4	20.7459	0.2705000000000002	29.141500000000004	7.232500000000005	15.108966452813672	6.014248782187966	0.26272095592313505	0.7746711046796522	0.6951353804772593	5.302685527066348	2.110777734074954	0.09220528849418477	0.2718807582140279	0.9530660795886932	0.0
chr17	55208409	55860556	0.53	652147	4	20.959	0.5820000000000007	0.1405	0.1275	5.427492803437921	1.0268229628125791	0.0341897259245258	0.551731381018749	0.34261872413418226	1.9048481990432515	0.36037668630548003	0.18630527422299678	0.9706064816341713	0.946940674208772	4.35850777018617
chr17	57599134	58114635	0.63	515501	4	17.4672	0.4836000000000009	0.06600000000000002	0.029000000000000012	3.960602856562807	1.0268229628125798	0.025040943727560182	0.2220450698248498	1.2134135086929232	1.3900243614639942	0.36037668630548003	0.6950857339853133	0.5217318311922584	0.42586303113370955	4.485392001665551
chr17	58114635	58156221	0.55	41586	1	8.4918	8.4918	0.2515	0.15649999999999997	15.108966452813672	10.121540633438286	1.2134135086929232	0.025040943727560182	1.2299352364733038	5.302685527066348	3.552284479296874	0.42586303113370955	0.6950857339853133	1.4163894391673522	0.0
chr17	61959605	62103076	0.51	143471	4	20.7459	1.5492000000000008	0.0165	0.0025000000000000005	11.295052590938376	3.9606028565628066	1.570451839326536	4.8148437632368655	0.3165438024150457	3.96414354936028	1.3900243614639942	0.7435056502458481	1.6898311620545803	0.7134388881464174	1.0789817827253776
chr17	71425692	71948802	0.54	523110	4	21.0	3.7377000000000002	7.4375	7.4345	8.801339681250681	2.6404019043752043	0.08076012783162867	0.11483363712895259	0.1425272004348148	3.088943025475543	0.926682907642663	0.16533884787772207	0.3105650715105087	0.11838480524720578	2.3707659620400983
chr17	74519412	74610609	0.63	91197	4	17.89345	4.204950000000001	2.352	2.1079999999999997	9.241406665313217	1.3202009521876024	0.21875394231719844	3.6758944295215614	2.992380682108179	3.24339017674932	0.4633414538213314	1.007100810598369	1.2901022880236703	1.050214373302352	3.501917297397007
chr17	74519412	74620021	0.72	100609	4	19.3033	2.7951000000000015	0.1655	0.07849999999999999	7.774516718438103	2.787090899062716	0.47822749711759116	3.6758944295215614	0.8577802157038266	2.7285663391700625	0.9781652914005885	1.0111340964094784	1.2901022880236703	1.4651049702078152	3.501917297397007
chr17	74864368	75052469	0.52	188101	4	22.377049999999997	0.4098500000000005	0.06100000000000001	0.053000000000000005	12.615253543125977	2.933779893750227	0.34313032712481595	1.1094221312465142	1.4594558436714125	4.427485003181611	1.0296476751585146	0.24304154032694153	1.4586693558803006	0.5122147437283906	0.0
chr17	75327597	75491064	0.58	163467	4	20.40985	1.3606499999999997	0.019000000000000003	0.011000000000000003	7.3344497343755695	2.640401904375205	0.6819947510048427	0.6094583004414911	2.0393140794556515	2.5741191878962857	0.9266829076426628	0.23935480345282867	0.2138972059534696	0.7157234274127536	0.0
chr17	75491064	75522138	0.52	31074	2	20.2295	1.1803000000000008	2.8740000000000006	2.8660000000000005	10.854985606875843	0.880133968125068	2.0393140794556515	0.5009203814613632	0.022790003136386943	3.8096963980865026	0.3088943025475541	0.7157234274127536	0.17580443144693522	0.1895631192273562	0.0
chr17	77982351	78010281	0.61	27930	4	17.9508	0.8196999999999992	0.486	0.478	19.656325288126524	13.495387511251046	1.6386310899571623	13.841644909695137	2.921247381834333	6.898639423562045	4.736379305729166	0.5750985940734988	4.85790277995908	1.164480606221252	0.0
chr17	79008750	80732866	0.51	1724116	1	9.2623	9.2623	1.4	0.6619999999999998	25.52388507562698	14.375521479376117	2.335975675731976	0.5015379990246426	0.0	8.957934773879074	5.0452736082767204	2.2086964924670087	0.4627653925303614	0.0	3.95845566786571
chr17	79319939	80732866	0.51	1412927	1	9.2623	9.2623	0.3920000000000001	0.3460000000000001	25.670574070314487	14.522210474063625	2.2225620985870065	3.889313507833986	0.0	9.009417157637	5.096755992034646	2.3908298819826177	1.3650044503457255	0.0	4.076227829535968
chr17	79633526	80732866	0.58	1099340	1	9.2623	9.2623	0.4390000000000001	0.2990000000000001	33.445090788752594	22.29672719250173	2.435965476572496	0.6458996545228338	0.0	11.737983496807063	7.825322331204709	2.519093626272436	1.0774617912725166	0.0	4.091233147337194
chr17	79670159	80732866	0.57	1062707	1	9.2623	9.2623	0.3810000000000001	0.3570000000000001	33.73846877812761	22.59010518187675	2.3233771477746843	5.702102706167013	0.0	11.840948264322915	7.92828709872056	2.428041853443364	5.160464967627637	0.0	3.9279397102028732
chr17	79829612	80732866	0.51	903254	3	16.7377	1.7869000000000002	0.3925000000000001	0.3455000000000001	20.096392272189057	8.948028675938193	2.451599509996824	1.5970354573292427	0.0	9.163864308910776	5.251203143308423	2.4111830808336188	2.5235418051209284	0.0	3.841769227919963
chr17	79885551	80732866	0.53	847315	4	16.9754	1.5492	11.776	11.038	29.631176926877295	18.48281333062643	2.105165346299945	11.435391933788967	0.0	10.399441519100995	6.48678035349864	2.2801802135775198	4.013397441381018	0.0	3.600267231620895
chr17	79917567	80732866	0.53	815299	1	9.2623	9.2623	13.5155	12.7775	14.228832484688603	3.080468888437739	1.9834434697394765	5.241510804676194	0.0	4.9937912245187945	1.08113005891644	2.217161383134638	3.8978416488384533	0.0	3.7059181953168507
chr17	80023457	80732866	0.57	709409	1	9.2623	9.2623	0.3750000000000001	0.3630000000000001	26.257330049064535	15.108966452813673	1.7451922870482275	5.849720215212925	0.0	9.215346692668703	5.302685527066349	1.9239972402240828	3.771176523595492	0.0	3.4805766786509427
chr17	80056333	80732866	0.63	676533	1	9.2623	9.2623	0.6610000000000001	0.07700000000000007	37.11231565594037	25.96395205968951	1.5524641103428531	5.7112152694979486	0.0	13.025043090755206	9.112381925152853	1.9200889047245022	2.0044242368337057	0.0	3.525884047330054
chr17	80111813	80732866	0.67	621053	3	17.42625	1.09835	0.4235000000000001	0.3145000000000001	8.654650686563171	2.493712909687693	1.3925998468368512	3.342013145007469	0.0	3.037460641717617	0.8752005238847371	1.9868348980038153	1.1729223696830948	0.0	3.4636632346238776
chr17	80382356	80732866	0.8	350510	3	18.36065	0.16394999999999982	13.700500000000002	12.962500000000002	8.507961691875659	2.6404019043752043	2.1728602904840346	6.177653781224674	0.0	2.985978257959691	0.9266829076426628	2.22432803523445	8.672507255670393	0.0	4.131244684495714
chr17	80407985	80732866	0.84	324881	1	9.2623	9.2623	0.5150000000000001	0.22300000000000003	24.643751107501906	13.495387511251044	2.1347680131572906	2.6557295850405898	0.0	8.649040471331519	4.736379305729165	2.3262714457489033	0.9320623537273218	0.0	4.151196716694471
chr17	80455168	80732866	0.86	277698	1	9.2623	9.2623	0.5010000000000001	0.2370000000000001	23.323550155314308	12.175186559063443	1.943894088002225	3.258166425036812	0.0	8.185699017510188	4.2730378519078345	2.036321843142752	4.032784909168417	0.0	4.4048101830058615
chr17	80477656	80732866	0.9	255210	1	9.2623	9.2623	1.0604999999999993	0.3224999999999991	36.67224867187784	25.523885075626975	1.0254032621077556	12.367588666289645	0.0	12.87059593948143	8.957934773879074	1.8332820171311033	4.340563838715188	0.0	4.324179454975403
chr17	80606039	80732866	0.93	126827	1	9.2623	9.2623	0.4860000000000001	0.2520000000000001	29.631176926877295	18.48281333062643	0.9715498713799865	1.078603950562074	0.0	10.399441519100995	6.48678035349864	3.0460691155627315	0.6351938798170655	0.0	4.061777633942734
chr16	147013	230907	0.78	83894	2	23.09015	3.0409500000000005	0.030000000000000006	0.009000000000000003	24.056995128751865	15.84241142625123	1.147018624871951	-0.5167064184777402	4.40403252555865	8.443110936299817	5.560097445855977	1.2371383609790718	-0.4808181640439911	2.314670511337635	2.111568385675384
chr16	147013	284999	0.79	137986	2	19.7295	6.4016	0.081	0.060000000000000005	26.55070803843956	18.33612433593892	2.4238031966107134	-0.5167064184777402	1.3327677586280993	9.318311460184553	6.435297969740714	1.6595425837059814	-0.4808181640439911	0.9459759296469381	2.5913241209801017
chr16	147013	402987	0.81	255974	2	19.54095	6.59015	0.0425	0.0215	37.405693645315395	29.191109942814762	1.9209041160138844	-0.5167064184777402	3.5756808166503924	15.341750359861862	12.458736869418022	1.3306329976577171	-0.4808181640439911	3.253524906834108	2.0895331991412074
chr16	147013	447293	0.85	300280	1	13.06555	13.06555	0.98	0.9590000000000001	9.241406665313216	1.0268229628125791	2.1650646878082136	-0.5167064184777402	15.46508945555179	3.24339017674932	0.36037668630548003	1.614353688106529	-0.4808181640439911	5.427671461635232	2.535699990213002
chr16	147013	451770	0.73	304757	3	20.6475	5.4836	0.0675	0.0465	20.683148250939105	12.468564548438467	2.360447274213737	-0.5167064184777402	7.233573371037965	7.259016109867526	4.376002619423685	1.6703728235885293	-0.4808181640439911	2.5387153345907683	2.5471900042722826
chr16	147013	475618	0.79	328605	1	13.06555	13.06555	2.9509999999999987	2.929999999999999	24.79044010218942	16.575856399688785	2.7141068690375043	-0.5167064184777402	0.7322681139686786	8.700522855089446	5.8175093646456055	1.7333914392589587	-0.4808181640439911	0.8321868652853031	2.5612774241452514
chr16	147013	610234	0.74	463221	2	20.50815	5.62295	0.038000000000000006	0.017	8.50796169187566	0.29337798937502324	2.138167509957616	-0.5167064184777402	7.225665543186707	2.985978257959691	0.1029647675158516	1.4714936519608057	-0.4808181640439911	4.11915112935914	2.593567847832235
chr16	147013	639630	0.76	492617	3	20.81965	5.31145	0.16950000000000004	0.14850000000000002	59.409042848442105	51.194459145941465	2.441754459220029	-0.5167064184777402	7.993270038314795	20.850365421959914	17.967351931516077	1.6294876700430105	-0.4808181640439911	2.8053406219729635	2.621680712344424
chr16	147013	686610	0.73	539597	3	20.1475	5.9836	0.0105	0.0105	38.579205602815485	30.364621900314848	2.9250970313727143	-0.5167064184777402	40.79340812350877	13.539866928334463	10.656853437890623	1.7318632793990099	-0.4808181640439911	14.316969696888666	2.597823323553799
chr16	147013	692047	0.71	545034	3	21.03275	5.09835	9.5585	9.5375	24.643751107501906	16.429167405001273	3.3028532950332266	-0.5167064184777402	6.462207115324021	8.649040471331519	5.76602698088768	1.8574063163322863	-0.4808181640439911	6.629522254541741	2.7802912912634814
chr16	147013	710933	0.75	563920	3	19.7295	6.4016	0.03	0.009	11.735119575000908	3.5205358725002727	3.4086618427882485	-0.5167064184777402	19.404910417529408	4.118590700634057	1.2355772101902172	2.0172271803006216	-0.4808181640439911	6.810402150697077	2.9946860133055657
chr16	147013	718190	0.71	571177	2	19.524549999999998	6.60655	1.8335	1.8125	23.470239150001817	15.255655447501182	3.611899676081425	-0.5167064184777402	1.986544854968447	8.237181401268113	5.354167910824273	2.0781261148868655	-0.4808181640439911	8.05657252273644	2.9946860133055657
chr16	147013	755406	0.75	608393	2	19.9098	6.2213	1.0719999999999994	1.0509999999999995	11.001674601563352	2.787090899062716	3.5124751182338807	-0.5167064184777402	7.1032867391990475	3.861178781844428	0.9781652914005885	2.4438335794936736	-0.4808181640439911	2.49298957041093	3.299369665100449
chr16	147013	764988	0.75	617975	1	13.06555	13.06555	0.131	0.11	18.482813330626435	10.268229628125797	3.568152381799702	-0.5167064184777402	22.89502529144002	6.48678035349864	3.6037668630547994	2.444595766807026	-0.4808181640439911	8.035302721327328	3.299369665100449
chr16	147013	771190	0.74	624177	1	13.06555	13.06555	0.013000000000000001	0.008	25.817263065002003	17.602679362501366	3.76018968177325	-0.5167064184777402	8.176743880455318	9.060899541394924	6.177886050951086	2.5001466194208444	-0.4808181640439911	4.545489685879312	3.314491714568696
chr16	147013	790852	0.62	643839	3	22.680300000000003	3.450799999999999	0.081	0.060000000000000005	23.030172165939284	14.81558846343865	3.8950654638468536	-0.5167064184777402	0.515872089118496	8.082734249994337	5.199720759550497	2.5626087184435913	-0.4808181640439911	0.8909188783819035	3.428918946411879
chr16	147013	1020608	0.69	873595	1	13.06555	13.06555	0.0225	0.0014999999999999996	25.670574070314487	17.455990367813854	3.0063356141978876	-0.5167064184777402	1.8085799660139186	9.009417157637	6.126403667193159	2.1229533050160727	-0.4808181640439911	0.6347443314720044	3.2989225807365052
chr16	147013	1107555	0.73	960542	2	24.6967	1.4344000000000001	0.012	0.009000000000000001	9.094717670625705	0.8801339681250688	2.897916346385911	-0.5167064184777402	1.4588661828693323	3.191907792991394	0.30889430254755434	1.9882425837537685	-0.4808181640439911	0.7168109125917056	3.139173302045232
chr16	147013	1143753	0.74	996740	1	13.06555	13.06555	17.781499999999998	17.760499999999997	10.708296612188331	2.4937129096876935	2.845655237351486	-0.5167064184777402	7.9526435069891805	3.758214014328577	0.8752005238847371	1.9420687734996156	-0.4808181640439911	2.791082219828247	3.139173302045232
chr16	147013	1153197	0.62	1006184	3	21.2377	4.8934	0.013500000000000002	0.007500000000000001	11.588430580313396	3.3738468778127606	2.8935892108776584	-0.5167064184777402	1.2055658253264168	4.067108316876132	1.1840948264322917	1.9500375774034022	-0.4808181640439911	0.4231087860211443	3.139173302045232
chr16	147013	1202841	0.59	1055828	3	21.59835	4.53275	5.120999999999999	5.099999999999999	14.81558846343865	6.601004760938013	2.8142200021123043	-0.5167064184777402	1.6318268452597422	6.383815585982789	3.5008020955389485	1.8782428789114312	-0.4808181640439911	0.8361574134279449	3.139173302045232
chr16	147013	1238798	0.7	1091785	3	20.25405	5.8770500000000006	0.054	0.033	9.241406665313216	1.0268229628125791	2.7752789003926917	-0.5167064184777402	0.4607315122813402	3.24339017674932	0.36037668630548003	1.8439226903373165	-0.4808181640439911	1.5386730649805787	3.166992156518088
chr16	147013	1401810	0.66	1254797	1	13.06555	13.06555	4.399500000000001	4.3785	27.430842006564625	19.21625830406399	2.4745936111938747	-0.5167064184777402	2.9545344579885624	9.627205762732109	6.744192272288268	1.8042673899750645	-0.4808181640439911	1.76716538634677	3.101709178029913
chr16	147013	1458211	0.68	1311198	1	13.06555	13.06555	0.017	0.003999999999999998	24.203684123439373	15.989100420938739	2.4952382001118467	-0.5167064184777402	26.027010146773055	8.494593320057742	5.611579829613903	1.8026714524380645	-0.4808181640439911	9.134512969442788	3.1121528390334556
chr16	147013	1464343	0.67	1317330	1	13.06555	13.06555	0.020000000000000004	0.0009999999999999992	15.255655447501182	7.041071745000545	2.602993889014344	-0.5167064184777402	3.194820070219371	5.354167910824274	2.4711544203804343	1.836174928440392	-0.4808181640439911	3.418484977285904	3.1611667081972303
chr16	147013	1494463	0.57	1347450	3	20.1393	5.9918	0.0385	0.017499999999999998	15.842411426251228	7.627827723750592	2.616223177357433	-0.5167064184777402	1.6084634533298028	5.560097445855977	2.6770839554121366	1.8715448335732185	-0.4808181640439911	2.4032034398953397	3.2532920611336946
chr16	147013	1545534	0.6	1398521	3	19.53275	6.59835	9.374000000000002	9.353000000000002	12.468564548438465	4.2539808459378285	2.579421944579509	-0.5167064184777402	2.3202853881463055	5.714544597129755	2.831531106685915	1.890959870375295	-0.4808181640439911	1.5546374669219805	3.244939949930074
chr16	147013	1662365	0.65	1515352	1	13.06555	13.06555	7.778500000000001	7.7575	42.6864974540658	34.47191375156517	2.559442967401502	-0.5167064184777402	1.5050492155271245	22.497801702213533	19.614788211769692	1.8650299988221153	-0.4808181640439911	1.2237011465449714	3.1491312854747004
chr16	147013	1755931	0.54	1608918	3	22.26225	3.86885	0.07100000000000001	0.05	36.67224867187784	28.457664969377202	2.4981251091962497	-0.5167064184777402	4.8398508687234125	12.87059593948143	9.987582449037589	1.8277337690626352	-0.4808181640439911	1.6986077264047275	3.156057581978599
chr16	147013	1813881	0.52	1666868	3	24.204900000000002	1.9261999999999997	0.0815	0.060500000000000005	18.629502325313943	10.414918622813307	2.5795370792890218	-0.5167064184777402	15.141282454415759	6.538262737256566	3.655249246812726	1.8232445988511812	-0.4808181640439911	5.314027242234174	3.1448858193873126
chr16	147013	1823259	0.52	1676246	2	20.30325	5.82785	0.263	0.24200000000000002	24.056995128751865	15.84241142625123	2.6498155754810715	-0.5167064184777402	0.555025756290748	8.443110936299817	5.560097445855977	1.84277428580026	-0.4808181640439911	1.9610957823178763	3.1448858193873126
chr16	147013	1979720	0.53	1832707	3	24.1311	2.0	0.0125	0.0085	20.243081266876572	12.028497564375932	2.470980164310417	-0.5167064184777402	10.10966178084579	7.104568958593749	4.221555468149909	1.852875572949075	-0.4808181640439911	3.548115443650585	3.240531454775572
chr16	147013	1993069	0.55	1846056	3	19.9836	6.147500000000001	0.027000000000000003	0.006	42.5398084593783	34.32522475687767	2.5262161706391146	-0.5167064184777402	8.704983531307102	14.929891289798457	12.046877799354617	1.865134007706197	-0.4808181640439911	6.341395569030525	3.240531454775572
chr16	147013	2034051	0.65	1887038	1	13.06555	13.06555	0.020499999999999997	0.0005000000000000022	25.230507086251954	17.015923383751318	2.6604043766926737	-0.5167064184777402	4.2911419041209635	8.854970006363223	5.971956515919382	1.962347816493404	-0.4808181640439911	4.582869375533512	3.4672793191531213
chr16	147013	2059484	0.64	1912471	1	13.06555	13.06555	0.959	0.938	23.91030613406435	15.695722431563714	2.68209074345854	-0.5167064184777402	8.99983606558611	8.39162855254189	5.508615062098051	1.9971968284842097	-0.4808181640439911	6.972334424751173	3.4788165277307974
chr16	147013	2077087	0.65	1930074	2	19.6557	6.4754	16.3975	16.3765	11.295052590938376	3.080468888437739	2.73971095434445	-0.5167064184777402	2.6158921324386597	3.96414354936028	1.0811300589164399	2.0425719524986707	-0.4808181640439911	0.9180808888794662	3.475898403412611
chr16	147013	2097723	0.53	1950710	2	22.6311	3.5	5.540499999999999	5.519499999999999	21.416593224376662	13.202009521876024	2.7384011106419788	-0.5167064184777402	0.912112963134267	7.516428028657154	4.633414538213314	2.030676284978206	-0.4808181640439911	1.2611535138362442	3.494379396120885
chr16	1107555	1153197	0.51	45642	4	19.8033	3.4589999999999996	0.0045000000000000005	0.0015	12.468564548438465	2.4937129096876918	2.8025240648418106	1.8085799660139186	1.2055658253264168	4.376002619423685	0.8752005238847373	1.1460081043348784	0.6347443314720044	0.4231087860211443	0.0
chr16	1107555	1202841	0.62	95286	4	20.16395	3.09835	5.111999999999998	5.108999999999998	15.695722431563718	5.720870792812944	1.970508922612079	1.8085799660139186	1.6318268452597422	6.692709888530343	3.191907792991395	0.7693776050131836	0.6347443314720044	0.8361574134279449	0.0
chr16	1153197	1202841	0.54	49644	3	16.70495	0.3606499999999997	5.113499999999998	5.107499999999998	18.18943534125141	3.227157883125252	1.2055658253264168	7.9526435069891805	1.6318268452597422	7.56791041241508	2.316707269106657	0.4231087860211443	2.791082219828247	0.8361574134279449	0.0
chr16	2848526	2918205	0.54	69679	4	18.13935	1.6967499999999998	2.7715	2.7304999999999997	14.228832484688603	8.067894707813124	3.9914799857564196	1.2587750067526629	12.563231149352601	4.993791224518794	2.831531106685914	1.6845797868521453	2.58682710913716	4.409227076975544	2.8609936439847465
chr16	2867349	2892434	0.54	25085	3	20.30325	1.1065500000000004	1.3809999999999998	1.2619999999999996	32.56495682062753	5.867559787500456	5.286300625772784	3.179573385353272	3.3241384850221816	11.429089194259507	2.0592953503170284	2.117991629985224	1.11591205297953	1.678056821879539	1.6094379124341003
chr16	2867349	2918205	0.54	50856	4	19.516399999999997	0.3196999999999992	4.0725	1.4295000000000002	24.497062112814397	2.200334920312672	4.291985686939927	3.179573385353272	12.563231149352601	8.597558087573594	0.772235756368886	1.8950570708438912	1.11591205297953	4.409227076975544	0.8047189562170501
chr16	2867349	2969747	0.54	102398	4	18.90985	0.2868499999999994	1.3274999999999997	1.3154999999999997	16.135789415626252	10.561607617500819	10.681001038985963	3.179573385353272	4.858825386589035	5.663062213371829	3.7067316305706517	5.401733735963142	1.11591205297953	1.7052670767701765	2.3986996091130384
chr16	2892434	2918205	0.73	25771	4	20.62295	0.7868500000000012	2.8104999999999998	2.6914999999999996	30.364621900314855	8.067894707813128	3.3241384850221816	5.286300625772784	12.563231149352601	10.656853437890621	2.8315311066859143	1.678056821879539	2.117991629985224	4.409227076975544	0.0
chr16	2892434	2924837	0.58	32403	3	20.319650000000003	1.0901499999999995	0.30500000000000016	0.18600000000000017	27.72421999593965	10.708296612188333	5.215125817980221	5.286300625772784	6.9630851908628815	9.73017053024796	3.758214014328577	2.237052011577922	2.117991629985224	5.552820400050532	1.6661022550876001
chr16	2892434	2969747	0.62	77313	4	20.0164	1.3933999999999997	0.0655	0.0535	22.003349203126707	16.429167405001277	12.431367211110349	5.286300625772784	4.858825386589035	7.722357563688857	5.7660269808876805	6.467177719878604	2.117991629985224	1.7052670767701765	2.5960150332827725
chr16	2892434	3078292	0.58	185858	4	21.180300000000003	0.22949999999999982	3.679500000000001	3.560500000000001	24.056995128751865	14.375521479376117	7.886216546598013	5.286300625772784	1.8330753997853613	8.443110936299817	5.0452736082767204	4.409815824049422	2.117991629985224	1.005220809487957	2.481622294042942
chr16	3054028	3078292	0.53	24264	4	18.7541	2.1967	6.893500000000001	0.34650000000000114	29.77786592156481	20.096392272189057	12.187809647627057	1.7544249384117736	1.8330753997853613	10.45092390285892	7.053086574835823	4.277468086711929	2.4683059631734747	1.005220809487957	2.578361855957882
chr16	3661735	3704249	0.56	42514	1	10.18035	10.18035	0.0315	0.006500000000000004	18.62950232531394	14.815588463438646	1.6837801525969223	2.027903694996872	0.4841886772796415	6.538262737256566	5.199720759550497	0.5909442365777802	0.7117188066654117	0.16993222530466473	0.0
chr16	4311666	4357637	0.56	45971	1	11.15575	11.15575	3.6835000000000004	3.5035000000000007	17.896057351876387	9.68147364937575	1.352942806280151	16.81877805489911	1.7943260619449006	6.280850818466937	3.3978373280230967	1.40657966979084	5.902765834657484	1.8015396642795147	0.0
chr16	4700490	4743673	0.53	43183	1	11.1967	11.1967	18.792499999999997	0.13949999999999996	20.38977026156408	15.402344442188694	2.445779037468638	2.9357294015559483	5.702112139807554	7.156051342351674	5.4056502945822	0.858377516747482	1.0303318799225252	2.0012293767345044	0.0
chr16	5289821	5540304	0.57	250483	4	21.59015	0.6065500000000004	10.8015	9.8505	9.974851638750772	3.8139138618752955	0.08432993550461164	3.319874968173915	1.2766666204309083	3.5008020955389485	1.3385419777060685	0.1479833613686618	1.1651526926335398	0.8065125392886535	0.0
chr16	5289821	5666059	0.55	376238	4	19.78685	2.4098500000000005	10.329500000000001	10.322500000000002	17.455990367813854	3.6672248671877847	0.16842967936520212	3.319874968173915	0.18155631824248636	6.126403667193159	1.2870595939481428	0.2123673302332585	1.1651526926335398	0.08584435074949419	0.0
chr16	5558688	5666059	0.55	107371	4	16.26225	1.114749999999999	0.23550000000000001	0.2285	13.348698516563534	7.774516718438103	0.17487209134683904	1.2766666204309083	0.18155631824248636	4.68489692197124	2.728566339170063	0.26083781248485705	0.8065125392886535	0.08584435074949419	0.0
chr16	7075683	8223183	0.58	1147500	4	23.4508	1.2049000000000003	0.13	0.010000000000000002	4.694047830000365	0.2933779893750228	0.015340025588236484	0.02237052880985259	0.05167199693978484	1.6474362802536229	0.10296476751585137	0.0818334361433172	0.05757564233822179	0.16548141823891696	0.0
chr16	10350774	10754201	0.56	403427	4	18.8443	2.7622999999999998	0.3185	0.014500000000000013	6.160937776875477	0.5867559787500456	0.2996123998208086	0.40451444303767037	0.32154368502259745	2.16226011783288	0.20592953503170297	0.3889633209828732	0.21841466321789582	0.11284987958732183	4.056612639736318
chr16	11490176	11808350	0.57	318174	4	17.09015	3.1229500000000003	1.0939999999999999	0.9249999999999998	8.948028675938193	2.2003349203126703	0.14753084255785714	0.5673049281616785	3.5469922618415377	3.1404254092334685	0.7722357563688855	0.2019335801476277	0.7115002099017338	1.2448624192941284	3.0376493419891766
chr16	11558368	11808350	0.62	249982	4	14.2951	0.32789999999999964	1.0139999999999998	1.005	7.041071745000545	4.107291851250318	0.09858210234137622	0.3269698379942182	3.5469922618415377	2.471154420380434	1.44150674522192	0.22571502187632142	0.11475425755520748	1.2448624192941284	1.994492023282135
chr16	19918854	20002989	0.57	84135	4	14.6967	1.2049000000000003	0.09500000000000001	0.029000000000000012	5.427492803437921	0.14668899468751118	0.30685520966306534	0.9293917298047183	0.07030900375790236	1.9048481990432513	0.05148238375792569	0.2496560595855909	0.32618194566795594	0.253612866592097	0.0
chr16	19918854	20303423	0.55	384569	4	15.8934	0.00820000000000043	0.03900000000000001	0.027	4.547358835312853	1.0268229628125796	0.12205996401166927	0.9293917298047183	0.27176242424649394	1.9048481990432513	0.05148238375792569	0.2527472067040342	0.32618194566795594	0.0953785077459077	2.7080502011022096
chr16	19918854	20397259	0.61	478405	4	17.4426	1.5409999999999995	5.450500000000001	5.384500000000001	5.867559787500454	0.2933779893750228	0.1594428930247508	0.9293917298047183	0.27621039718817303	2.0592953503170284	0.10296476751585137	0.2246950121477595	0.32618194566795594	0.26046392440762867	2.3418461048795067
chr16	20002989	20303423	0.53	300434	3	14.6885	1.1966999999999999	0.06800000000000002	0.05600000000000001	4.400669840625341	0.8801339681250684	0.07030900375790236	0.30685520966306534	0.27176242424649394	1.8533658152853256	0.0	0.253612866592097	0.2496560595855909	0.0953785077459077	2.7080502011022096
chr16	20359559	20397259	0.67	37700	4	16.59835	2.385249999999999	18.4595	7.624499999999999	5.867559787500454	0.2933779893750228	0.37353165755971063	0.27176242424649394	0.27621039718817303	2.0592953503170284	0.10296476751585137	0.1310957252191212	0.0953785077459077	0.26046392440762867	1.6094379124341003
chr16	21312555	21566070	0.51	253515	1	9.13115	9.13115	0.3435	0.2915	17.015923383751318	0.0	0.20830340645525547	0.6500364406266332	3.8231968981794373	5.971956515919382	0.0	0.6075983362077736	0.30521248427138153	1.3417999783384038	0.0
chr16	22734199	22910324	0.54	176125	1	10.86065	10.86065	9.873500000000002	6.4015	5.134114814062897	0.440066984062534	0.33314746841734305	0.19321521955678528	0.11606863730775836	1.8018834315274	0.15444715127377706	0.19642959196778467	0.4368988987434987	0.37171396215108815	0.0
chr16	22910324	23072092	0.8	161768	4	19.87705	1.8442499999999988	8.498500000000002	7.7765	4.840736824687875	0.7334449734375568	0.11606863730775836	0.38395324565609024	0.1637973913338113	1.6989186640115483	0.25741191878962855	0.37171396215108815	0.298382340807104	0.3854996837902069	3.09104245335832
chr16	30406596	30640027	0.54	233431	4	19.704900000000002	1.1803000000000008	8.354	7.782	14.668899468751137	7.041071745000546	1.6237961636309204	6.601649453267433	8.193355463345606	5.148238375792571	2.4711544203804343	2.4595342678067076	2.316933532146906	5.116261739918084	2.9045933990064796
chr16	30441243	30640027	0.51	198784	4	18.2541	0.2705000000000002	8.974	8.402000000000001	28.017597985314673	20.38977026156408	1.517187364564167	2.2354544172657373	8.193355463345606	9.83313529776381	7.156051342351674	2.3391665833345994	3.1501328705747254	5.116261739918084	3.04211870856092
chr16	34430132	34760537	0.61	330405	3	14.63115	0.040950000000000486	1.1864999999999992	0.23249999999999882	7.48113872906308	1.3202009521876028	0.2699320796295665	0.029494946276265373	0.0022669055588825956	2.6256015716542116	0.46334145382133163	0.8750626267293498	0.06956904027597642	0.013283053784703723	4.296532902970338
chr16	34625646	34666591	0.56	40945	3	18.11475	0.31145000000000067	5.081500000000002	2.6165000000000007	7.3344497343755695	1.466889946875114	0.7451779434607978	0.13805034433596616	0.3372663322813367	2.5741191878962857	0.5148238375792573	0.46270648975251344	0.6930533570530012	1.4335673249604417	0.0
chr16	34625646	34760537	0.72	134891	3	16.2377	1.5655999999999999	4.5585	3.1395000000000017	7.48113872906308	1.3202009521876028	0.4610843847810812	0.13805034433596616	0.0022669055588825956	2.6256015716542116	0.46334145382133163	1.13887088933769	0.6930533570530012	0.013283053784703723	4.900408320697783
chr16	34666591	34760537	0.72	93946	3	16.54915	1.8770500000000006	1.9419999999999993	0.5230000000000014	6.014248782187966	0.14668899468751118	0.3372663322813367	0.7451779434607978	0.0022669055588825956	2.1107777340749543	0.05148238375792569	1.4335673249604417	0.46270648975251344	0.013283053784703723	4.900408320697783
chr16	46666977	46963759	0.52	296782	1	11.10655	11.10655	0.39350000000000024	0.38450000000000023	10.708296612188331	1.6135789415626247	0.7829159705946385	0.0022669055588825956	0.7827616770117892	3.758214014328577	0.5663062213371826	1.1171383419514715	0.013283053784703723	0.8317918629803269	4.779587672423958
chr16	49499005	49526147	0.64	27142	3	19.2705	1.0738000000000003	7.0665	7.0405	9.828162644063262	4.547358835312853	0.6917762626188732	0.7562444622026931	1.0993448869574676	3.4493197117810226	1.595953896495697	1.4567265023243294	0.5218303091875294	0.385829185571999	0.0
chr16	49891908	49910549	0.56	18641	4	18.85245	3.14755	0.5515000000000001	0.22050000000000008	10.854985606875841	1.1735119575000912	2.32927109208215	0.26305484768306453	0.8994367234318438	3.8096963980865026	0.41185907006340594	0.8174875592696749	0.15765837541353458	0.31566885205214207	0.0
chr16	53455365	53544307	0.58	88942	4	21.844250000000002	0.17215000000000025	0.42900000000000027	0.35300000000000026	5.2808038087504094	2.0536459256251596	3.153396121545746	0.6743927050262569	0.04977366390267332	1.8533658152853256	0.72075337261096	1.7642767836810234	0.33447950438223295	0.15721835059138506	6.112000484197544
chr16	58060260	58131206	0.51	70946	4	13.9754	0.6638999999999999	11.676	11.411	7.041071745000546	1.7602679362501368	0.2977365212274355	5.248141036248494	0.6895655232454447	3.96414354936028	2.1107777340749543	0.15674167524190163	2.3104565148117775	1.287995338969488	0.0
chr16	58370706	58521633	0.75	150927	4	18.9262	1.5328	0.12350000000000003	0.10450000000000001	6.894382750313034	1.6135789415626247	0.1943840329265292	0.40497058773629413	0.28118687048192503	2.4196720366225084	0.5663062213371828	0.6767579649481181	0.7343363747688569	0.9768255016286629	2.875648018458451
chr16	62259860	62451416	0.55	191556	1	10.0164	10.0164	0.4580000000000001	0.17799999999999994	3.6672248671877843	1.6135789415626252	0.07964070792614787	0.01744026687720737	0.11446328701853155	1.2870595939481428	0.5663062213371828	0.0279509277225682	0.07447077122949686	0.040172358403812385	0.0
chr16	66440567	66638778	0.57	198211	4	22.13935	0.6803500000000007	7.4	4.551	18.336124335938923	5.720870792812944	1.0360907949736184	0.39814024736793346	0.8887548905635345	6.435297969740715	2.007812966559103	1.1698475687307839	0.32904732428565225	0.3119199258280867	5.9992035049978325
chr16	66864712	66901761	0.64	37049	4	22.11475	0.4098500000000005	0.6254999999999996	0.5954999999999996	13.202009521876024	8.507961691875659	1.203634494453385	2.124831468772562	3.3050468198462943	4.633414538213314	2.985978257959691	0.7003460663984065	1.6468355477896492	1.1599485638285927	0.3465735902799725
chr16	66864712	66907087	0.72	42375	4	22.86065	1.1557500000000012	2.229499999999999	1.0084999999999995	13.055320527188512	8.654650686563171	1.46775536867268	2.124831468772562	0.8107474950104259	4.581932154455388	3.037460641717617	0.7581122705591893	1.6468355477896492	1.8811402985163614	0.3465735902799725
chr16	66864712	66959195	0.65	94483	4	19.2459	2.4589999999999996	0.6254999999999996	0.5954999999999996	16.575856399688785	5.134114814062898	1.1054111767990866	2.124831468772562	0.6535763832679655	5.8175093646456055	1.8018834315273997	1.3774696626910259	1.6468355477896492	1.103213442858006	0.922219863528485
chr16	66864712	67034607	0.53	169895	4	17.64755	4.05735	6.958500000000001	5.737500000000002	19.656325288126524	2.0536459256251582	0.9048533884605898	2.124831468772562	0.7220646073435552	6.898639423562045	0.7207533726109596	1.2557344141548847	1.6468355477896492	1.002653166821025	2.08066124771448
chr16	66907087	66959195	0.6	52108	3	20.40165	3.614750000000001	1.633999999999999	1.603999999999999	7.921205713125614	3.5205358725002722	0.8107474950104259	3.3050468198462943	0.6535763832679655	2.7800487229279884	1.2355772101902172	1.8811402985163614	1.1599485638285927	1.103213442858006	1.4978661367769974
chr16	67850731	68074534	0.59	223803	4	22.09015	0.8114499999999989	0.047	0.043	12.615253543125977	7.041071745000546	0.293636231954018	1.358535763780074	0.16801660211899075	4.427485003181611	2.4711544203804343	2.3555520242407804	2.0917482085526617	0.5286022446944502	3.8853123546563415
chr16	68027253	68074534	0.59	47281	4	23.7705	2.4917999999999996	0.046	0.044	8.361272697188149	2.787090899062716	0.7445984375331048	0.17284707229128587	0.16801660211899075	2.9344958742017653	0.9781652914005885	1.646356131257454	2.5455084660222274	0.5286022446944502	3.484697142103512
chr16	70713881	71345409	0.56	631528	4	19.9754	0.5164000000000009	17.012	15.875	9.388095660000728	4.987425819375386	0.08176126178095668	0.5185315103870225	0.47657854424498725	3.2948725605072458	1.750401047769474	0.3939063324481211	0.22945970462749857	0.16726135152729954	5.1204280915537765
chr16	71475338	71576310	0.81	100972	4	20.6967	2.4672	0.36900000000000005	0.35000000000000003	9.241406665313216	5.427492803437921	1.3016810525691298	0.9315379245045463	0.20499815835445734	3.24339017674932	1.9048481990432515	1.0319726728800227	0.6885453037959852	0.6235383481322123	3.2487415685879713
chr16	71475338	71645004	0.77	169666	4	24.319650000000003	1.1557499999999994	0.38100000000000006	0.3380000000000001	9.388095660000728	5.2808038087504094	0.8576584744734436	0.9315379245045463	6.851837841468746	3.2948725605072458	1.8533658152853258	0.8666066743639611	0.6885453037959852	2.404740355287221	3.038438170337621
chr16	71576310	71645004	0.54	68694	3	21.85245	3.6229499999999994	0.031000000000000007	0.012000000000000004	3.960602856562807	0.1466889946875114	0.20499815835445734	1.2125334898084728	6.851837841468746	1.3900243614639942	0.05148238375792569	0.6235383481322123	0.4255541772212533	2.404740355287221	2.19722457733622
chr16	77822321	78005623	0.52	183302	4	19.2295	5.9672	1.481	1.4320000000000002	12.468564548438465	3.0804688884377383	0.19206205456024883	0.8309156195325932	1.1958215024043215	4.376002619423685	1.08113005891644	0.09436929734898168	0.6961263356357384	0.41968889093491013	0.0
chr16	77822321	78037026	0.53	214705	4	17.36065	4.09835	7.9935	7.944500000000001	13.348698516563534	2.2003349203126703	0.3388730647400184	0.8309156195325932	1.7525821333528286	4.68489692197124	0.772235756368886	0.14195091490506517	0.6961263356357384	1.0678666215435584	0.0
chr16	78005623	78037026	0.52	31403	3	23.327849999999998	1.8688500000000001	9.4255	6.5125	10.268229628125795	0.880133968125068	1.1958215024043215	0.19206205456024883	1.7525821333528286	3.6037668630548	0.3088943025475541	0.41968889093491013	0.09436929734898168	1.0678666215435584	0.0
chr16	84705996	84759822	0.65	53826	4	17.40985	0.04914999999999914	5.746999999999999	5.7349999999999985	8.214583702500637	2.933779893750227	0.784870331624183	0.14578693800858325	1.8995013879897877	2.88301349044384	1.0296476751585142	1.254874735079674	1.1972796123341443	0.6666543704490219	5.556828061699541
chr16	84705996	84772178	0.59	66182	4	18.83605	1.3770500000000006	0.023	0.011000000000000001	8.801339681250681	2.347023915000182	0.9929689284096143	0.14578693800858325	0.9176969738027678	3.088943025475543	0.8237181401268112	1.1450555874960964	1.1972796123341443	0.5563157182306245	5.556828061699541
chr16	84705996	84986174	0.61	280178	4	18.7459	1.286900000000001	0.13250000000000006	0.12050000000000005	8.948028675938193	2.2003349203126703	0.6115139154216722	0.14578693800858325	0.8895207529123804	3.1404254092334685	0.7722357563688855	0.499796857074995	1.1972796123341443	1.2378008701605054	4.62285375790674
chr16	85148608	85202882	0.56	54274	3	15.39345	2.049149999999999	0.6530000000000004	0.4900000000000003	4.400669840625341	1.7602679362501363	0.47568380928256626	0.8609377468018458	0.1486986127033105	2.471154420380434	0.30889430254755434	0.8195596338366035	0.3682540174348394	0.1442835996256769	0.0
chr16	85148608	85337044	0.53	188436	3	21.0	3.5574000000000012	7.575999999999999	7.4129999999999985	6.307626771562989	0.14668899468751118	0.2428780399844167	0.8609377468018458	0.1302543966761256	2.2137425015908057	0.05148238375792591	0.33877897991799805	0.3682540174348394	0.16527532225354818	0.0
chr16	85202882	85337044	0.53	134162	3	18.950850000000003	5.60655	8.065999999999999	6.922999999999998	4.547358835312853	1.9069569309376475	0.1486986127033105	0.47568380928256626	0.1302543966761256	2.52263680413836	0.25741191878962844	0.1442835996256769	0.8195596338366035	0.16527532225354818	0.0
chr16	87584260	87942989	0.61	358729	4	19.41805	1.1557499999999994	1.285	1.2309999999999999	9.094717670625705	0.5867559787500456	0.3990992052914905	1.1766571101530157	0.0449860655004089	3.191907792991394	0.20592953503170275	0.5752013193852916	0.9531911001940401	0.7549743304346839	2.5142305760111516
chr16	88810253	88851569	0.6	41316	4	18.5738	2.049200000000001	1.8009999999999993	1.7439999999999993	12.908631532501001	7.334449734375569	1.278149823010555	5.664726048349863	4.450796384059676	4.530449770697463	2.5741191878962857	0.4485830707922659	1.9881082485153496	3.2787879404221556	0.0
chr16	88810253	90172681	0.57	1362428	3	18.2541	2.368900000000001	1.3669999999999995	1.3099999999999996	6.454315766250501	0.8801339681250684	1.516817444413694	5.664726048349863	0.0	2.265224885348731	0.30889430254755434	1.7100989992489044	1.9881082485153496	0.0	3.6940956123343125
chr16	88851569	90172681	0.53	1321112	2	16.2049	0.3197000000000001	3.110999999999999	0.4339999999999997	13.788765500626068	6.454315766250501	1.5242814531017477	1.278149823010555	0.0	4.839344073245018	2.2652248853487316	1.7495512123088979	0.4485830707922659	0.0	3.6940956123343125
chr16	88878199	90172681	0.59	1294482	1	7.9426	7.9426	1.4644999999999997	1.2124999999999995	38.13913861875295	30.804688884377384	1.464077377176853	4.450796384059676	0.0	13.385419777060687	10.8113005891644	1.7180918532218994	3.2787879404221556	0.0	3.7310983194968053
chr16	89268100	90172681	0.55	904581	3	14.50815	1.3770499999999997	1.3724999999999996	1.3044999999999995	22.003349203126703	14.668899468751135	1.6657318177477933	8.078077878019528	0.0	9.009417157637	6.435297969740714	1.986945316955256	2.835105020854152	0.0	4.1502299629550565
chr16	89307409	90172681	0.55	865272	3	21.05735	5.172150000000001	2.212499999999999	0.4645	19.656325288126524	12.321875553750955	1.578657252898633	3.5824222162866244	0.0	6.898639423562045	4.324520235665759	1.9406029880182245	3.0070353636113216	0.0	4.245685875787356
chr16	89555889	90172681	0.75	616792	1	7.9426	7.9426	1.4659999999999995	1.2109999999999996	12.175186559063443	4.840736824687875	2.0472037028205587	0.41560307574053446	0.0	21.828530713360504	19.254411525464217	2.390523013960934	0.8237844406854178	0.0	4.160119158757401
chr16	89574435	90172681	0.56	598246	3	14.6557	1.2294999999999998	1.3614999999999995	1.3154999999999997	29.92455491625232	22.59010518187675	1.9302022348333119	5.821368494015333	0.0	10.502406286616846	7.92828709872056	2.166534324491159	9.615818900973506	0.0	4.210744675505375
chr16	89642346	90172681	0.6	530335	2	15.1557	0.7294999999999998	8.299499999999998	5.6225	9.68147364937575	2.347023915000182	1.847667011441025	2.574741671710232	0.0	3.397837328023097	0.8237181401268114	2.126335493289345	2.480457652750408	0.0	4.084095280391113
chr16	89777983	90172681	0.82	394698	1	7.9426	7.9426	1.3509999999999995	1.3259999999999996	10.70829661218833	3.373846877812761	1.2992838206110489	25.278536305231896	0.0	3.758214014328577	1.1840948264322915	1.9617404996204764	8.871826476668893	0.0	3.57598435529856
chr16	89894655	90172681	0.91	278026	1	7.9426	7.9426	1.3454999999999995	1.3314999999999995	21.709971213751682	14.375521479376115	1.595489342489675	0.5934346329239695	0.0	7.619392796173004	5.045273608276719	2.0072548608256593	1.853281093863892	0.0	3.391065800545834
chr16	89992621	90172681	0.92	180060	2	15.28685	0.5983499999999999	1.5404999999999995	1.1364999999999994	19.509636293439012	12.175186559063444	1.7205773452183941	1.3655795189658695	0.0	6.84715703980412	4.2730378519078345	1.9648280638923998	2.08523466050925	0.0	3.235457969246815
chr16	90086049	90113908	0.53	27859	1	10.7623	10.7623	0.11499999999999999	0.02100000000000001	14.96227745812616	3.813913861875296	2.1904096266917237	1.406787464571758	2.496905743552337	5.251203143308423	1.3385419777060688	2.51322882769586	2.0145951429868605	2.2618557860234763	0.0
chr16	90086049	90172681	0.82	86632	2	18.7049	2.8197	1.4064999999999996	1.2704999999999995	9.241406665313216	1.9069569309376475	2.0589830263645514	1.406787464571758	0.0	3.24339017674932	0.6692709888530342	1.9111569185230526	2.0145951429868605	0.0	2.2821740957339203
chr16	90113908	90172681	0.91	58773	1	7.9426	7.9426	1.3854999999999995	1.2914999999999994	13.055320527188512	5.720870792812944	1.9966854805779712	2.1904096266917237	0.0	4.581932154455389	2.007812966559103	1.6257687076499434	2.51322882769586	0.0	2.2821740957339203
chr16	90148687	90172681	0.8	23994	3	17.1557	1.270500000000001	3.8394999999999984	1.1624999999999994	13.055320527188512	5.720870792812944	1.2716225262566627	2.496905743552337	0.0	4.581932154455389	2.007812966559103	0.7037685201550236	2.2618557860234763	0.0	3.1780538303479506
chr15	20562345	20864779	0.9	302434	0	0.0	0.0	6.0135000000000005	5.8115000000000006	23.030172165939288	19.803014282814036	0.16684967355688815	-0.37268206270525156	0.11507275519710639	8.082734249994337	6.950121807319972	0.07081436493019004	-0.3812523527774181	0.04038625907662343	2.6711671259824046
chr15	20562345	21904975	0.72	1342630	0	0.0	0.0	6.340000000000001	5.485	82.87928199844393	40.0460955496906	0.12673576028951625	-0.37268206270525156	0.3043396181052393	29.087546823228024	14.054690765913717	0.04724033932637024	-0.3812523527774181	0.3826899432878164	2.9909601661567278
chr15	24002126	24048301	0.51	46175	1	6.63935	6.63935	0.6355000000000003	0.49250000000000027	6.454315766250501	0.8801339681250684	0.6607755472658876	0.20069061379389494	0.15439727883326196	2.265224885348731	0.30889430254755434	0.23190765179531236	0.3299321083316211	0.7179870902744685	0.0
chr15	27304951	27603932	0.55	298981	4	20.155749999999998	4.0901499999999995	7.215	7.129	7.187760739688057	1.320200952187602	0.10597604146250918	0.22835827984642426	0.25106742259070314	2.52263680413836	0.4633414538213314	0.09505044077842736	0.2702572945979546	0.7409698333339497	0.0
chr15	29906141	29967235	0.67	61094	4	18.84425	2.9590500000000004	14.265	14.249000000000002	11.001674601563353	1.0268229628125791	1.421414293629599	0.13545350288308933	0.6296391896339094	3.8611787818444285	0.36037668630548003	0.498863573913838	0.3951031065013267	0.2545465221562896	0.0
chr15	32964263	33993093	0.56	1028830	4	16.786900000000003	0.03279999999999994	15.483500000000001	7.6685	6.307626771562989	0.7334449734375568	0.021671925578085522	0.0349254313923927	0.05548126409474936	2.2137425015908057	0.25741191878962866	0.19055132271627104	0.18815305502814772	0.2495938559222759	1.8595236760166483
chr15	34635227	34659302	0.53	24075	1	10.16395	10.16395	25.120000000000005	3.5020000000000007	17.749368357188875	1.026822962812581	2.5346883401871123	1.1005764581644368	0.6760387753982494	6.229368434709011	0.36037668630548003	0.8895813766686229	0.8525589929157322	0.6540804513128028	0.0
chr15	41198933	41234286	0.54	35353	3	19.7869	1.4589999999999996	1.421	0.889	23.470239150001817	3.813913861875294	2.9542772669224138	10.930979678641702	0.5734420046767563	8.237181401268113	1.3385419777060679	1.2115900570416709	3.8363674920858295	0.6250800214820555	0.693147180559945
chr15	45145532	45327268	0.67	181736	4	17.09835	1.4590500000000004	3.1929999999999996	2.909	6.747693755625523	0.5867559787500456	0.21954597083133276	0.7164193528061372	0.1922579814510359	2.368189652864583	0.20592953503170297	0.4509835967701376	0.25143655890028693	0.3265809554488459	5.98953583194433
chr15	45145532	45507573	0.59	362041	4	17.37705	1.7377499999999992	5.277500000000001	4.993500000000001	6.454315766250501	0.8801339681250684	0.49268955046531693	0.7164193528061372	0.7082639946883493	2.265224885348731	0.30889430254755434	0.46983020137549764	0.25143655890028693	0.8095164066450173	2.7130267083135773
chr15	67073530	67143662	0.57	70132	3	18.213099999999997	1.2294999999999998	18.6945	18.6615	5.134114814062898	0.7334449734375568	0.234260642859198	1.054802703269622	0.3586733523085724	1.8018834315274	0.25741191878962844	0.2818860914139547	0.37019653501822913	0.12588101245514702	0.0
chr15	67749349	68155914	0.52	406565	3	22.450850000000003	1.1721500000000002	10.375499999999999	10.328499999999998	6.307626771562989	0.7334449734375568	0.04329610114619154	0.04877809769526418	2.2195128989552053	2.2137425015908057	0.25741191878962866	0.36975283306025625	0.2084088561019731	0.7789665139030795	5.300975228315968
chr15	75063481	75092561	0.56	29080	4	24.2787	0.5738000000000003	0.030500000000000003	0.009500000000000005	7.187760739688057	0.7334449734375572	4.3986521102995155	0.8878965341478757	0.733424137524559	2.52263680413836	0.25741191878962844	1.5437633644054753	0.3116186746368425	0.982817587151674	4.9416424226093
chr15	75063481	75127762	0.67	64281	4	19.60655	4.098349999999999	1.1139999999999999	1.093	5.2808038087504094	1.1735119575000907	2.391531967961169	0.8878965341478757	11.567012329150586	1.8533658152853256	0.41185907006340583	1.2365831353313934	0.3116186746368425	4.059591306972719	3.558327899835683
chr15	75074469	75092561	0.53	18092	4	22.295099999999998	2.5573999999999995	15.1225	15.082500000000001	16.28247841031376	8.361272697188149	4.54045086364174	4.165177133464102	0.733424137524559	5.714544597129754	2.9344958742017653	1.593529455253062	1.4618223273091393	0.982817587151674	0.0
chr15	75074469	75127762	0.66	53293	4	17.62295	2.11475	16.206	13.999	14.375521479376115	10.268229628125797	2.025840168314945	4.165177133464102	11.567012329150586	5.04527360827672	3.6037668630547994	1.1901431105354263	1.4618223273091393	4.059591306972719	2.8666706384488747
chr15	76050935	76094528	0.52	43593	1	9.83605	9.83605	0.08950000000000004	0.07950000000000003	13.202009521876022	7.334449734375567	0.6999130799670215	1.8567693007250943	2.649268407513253	4.633414538213314	2.5741191878962857	0.7463782381347704	0.6516569964468029	0.9297947206189278	0.0
chr15	76351899	76431928	0.51	80029	4	16.5082	0.8197000000000001	6.44	5.914000000000001	15.549033436876204	9.094717670625705	0.8944786190943976	0.5265647429756717	2.205849544173103	5.457132678340125	3.191907792991394	0.3139287417544609	0.5144046930145786	0.77417118432971	0.0
chr15	77316495	77789218	0.56	472723	4	20.704900000000002	1.3279000000000014	4.618999999999999	3.4509999999999996	6.014248782187966	0.14668899468751118	0.46173599358401624	0.03413379839971109	0.5549116188071359	2.1107777340749543	0.05148238375792569	0.330203073584384	0.27271421649283784	0.19475334855228213	5.2450803297454
chr15	77327551	77835743	0.52	508192	4	21.155749999999998	1.614749999999999	0.1925	0.1815	5.4274928034379215	0.440066984062534	0.4341277470129737	2.228993406973762	0.5091158167028594	1.9048481990432513	0.15444715127377706	0.30877759920297365	0.7822938197658754	0.6689073277630261	5.2450803297454
chr15	77789218	77835743	0.55	46525	3	19.459	0.08200000000000074	4.040499999999999	4.029499999999999	5.574181798125432	0.5867559787500451	0.5549116188071359	1.1785168276643279	0.5091158167028594	1.956330582801177	0.20592953503170275	0.19475334855228213	0.4136155934277026	0.6689073277630261	0.0
chr15	79001737	79103620	0.54	101883	3	20.27865	0.6065500000000004	4.624500000000001	4.546500000000002	12.321875553750955	4.987425819375386	1.1518231279998536	1.08309898068395	1.3188221835411729	4.32452023566576	1.7504010477694742	0.6629652394452316	0.9231667284856366	0.4628575572841707	0.0
chr15	84107733	84841351	0.61	733618	4	16.8689	3.2459	0.4450000000000003	0.40700000000000025	6.601004760938012	0.7334449734375568	0.012796981071893993	0.45502008149051615	0.2368199928176128	2.316707269106657	0.25741191878962866	0.21333506896517557	0.30608233742158986	0.12693929311672766	5.84091622367116
chr15	88874491	88993476	0.53	118985	3	14.9344	0.26229999999999976	1.6014999999999993	0.7334999999999993	6.160937776875477	0.29337798937502235	0.22684182899106686	0.4172981535589727	8.601374652421743	2.16226011783288	0.1029647675158516	0.1453803499824603	0.23432982117043175	3.018762734348273	0.0
chr15	89750335	89973982	0.66	223647	4	21.09835	4.42625	0.41550000000000004	0.3795	14.08214349000109	4.400669840625341	1.22783582187564	0.2981184652333718	1.1265199811438065	4.942308840760868	1.5444715127377715	2.0128236174833662	0.9664369185820273	0.6589443889293838	3.64144966305276
chr15	89902242	89959852	0.51	57610	3	20.96725	1.6229499999999994	0.0965	0.004499999999999997	20.38977026156408	13.348698516563536	2.5462418796651862	0.6952680006517684	1.5779707850319695	7.156051342351675	4.684896921971241	3.3672213504576307	1.545417063967699	1.5156880143876217	0.0
chr15	89902242	90099941	0.52	197699	4	22.2869	0.3033000000000001	0.0645	0.036500000000000005	19.06956930937648	14.668899468751139	1.472091236981586	0.6952680006517684	0.7631124608053914	6.692709888530343	5.148238375792571	1.3937031440342056	1.545417063967699	1.284718748508576	1.8899603076601716
chr15	89959852	89973982	0.59	14130	4	18.008200000000002	1.3361	0.064	0.028000000000000004	12.76194253781349	5.720870792812944	1.5779707850319695	6.942488409584446	1.1265199811438065	4.478967386939537	2.007812966559103	1.5156880143876217	2.4365553346287063	0.6589443889293838	0.0
chr15	89959852	90099941	0.59	140089	4	20.66395	1.3196499999999993	0.060000000000000005	0.032	5.720870792812944	1.320200952187602	1.0303590629707629	6.942488409584446	0.7631124608053914	2.007812966559103	0.4633414538213314	0.5821163394167589	2.4365553346287063	1.284718748508576	1.8899603076601716
chr15	90039610	90099941	0.62	60331	4	18.991799999999998	2.9917999999999996	17.066000000000003	17.038000000000004	9.388095660000728	4.987425819375386	0.7975002943346494	1.1265199811438065	0.7631124608053914	3.2948725605072458	1.750401047769474	0.27989295507449957	0.6589443889293838	1.284718748508576	1.1512925464970225
chr15	98835954	98854996	0.54	19042	3	20.3279	4.7377	5.968999999999999	5.959	4.107291851250318	0.5867559787500456	1.0476684842716915	0.31749854024097696	0.2887999749571829	1.4415067452219201	0.20592953503170286	0.36769268937495525	0.13109433429780235	0.10135805464955479	0.0
chr15	101084565	102192579	0.68	1108014	1	7.2951	7.2951	8.667000000000003	8.634000000000002	49.434191209691335	10.121540633438286	1.3048271336283765	0.7482477579638065	0.0	17.349563326420967	3.5522844792968735	0.7928558632338981	0.32402333317753473	0.0	3.534271578901495
chr15	101099103	102192579	0.66	1093476	1	7.2951	7.2951	9.344000000000003	7.957000000000003	33.298401794065086	26.25733004906454	1.2255876264912113	7.264828461618392	0.0	11.686501113049136	9.215346692668703	0.7694984436233973	2.549684709430906	0.0	3.704729573949979
chr15	101168112	102192579	0.6	1024467	4	17.88525	3.29505	8.720000000000002	8.581000000000003	31.97820084187748	27.57753100125214	1.2806526403340486	0.4081248384993578	0.0	11.223159659227806	9.678688146490034	0.6597193799058914	2.399213815089178	0.0	3.6479663676007217
chr15	101389716	102192579	0.66	802863	4	15.3443	0.7541000000000011	9.901000000000002	7.400000000000003	44.15338740094093	15.402344442188696	1.5859000525464477	0.1747526876658499	0.0	15.49619751113564	5.4056502945822	0.8156508911244074	0.09478534942164263	0.0	3.5899797797463084
chr15	101459205	102192579	0.64	733374	3	15.8525	1.2622999999999998	8.654500000000002	8.646500000000003	53.68817205562917	5.867559787500458	1.5409491133754232	2.0603039159436904	0.0	18.84255245540081	2.0592953503170293	0.7940951343648066	1.043146344474081	0.0	3.7433215926149734
chr15	101513687	102192579	0.68	678892	4	14.541	0.04919999999999991	8.668000000000003	8.633000000000003	46.50041131594111	13.055320527188517	1.4070555160542089	3.2093770725654998	0.0	16.319915651262452	4.581932154455388	0.7674294639356601	1.1263720391954672	0.0	3.7433215926149734
chr15	101548584	102192579	0.82	643995	3	17.38525	2.79505	8.661500000000002	8.639500000000004	40.486162533753145	19.06956930937648	1.3247667964853238	2.9256251340375363	0.0	14.209137917187498	6.692709888530342	0.7533753903907513	1.0267856576644496	0.0	3.7433215926149734
chr15	101629140	102192579	0.71	563439	4	14.5164	0.07379999999999942	9.661500000000002	7.639500000000003	40.046095549690605	19.509636293439016	1.3454672547428537	1.1799799959966653	0.0	14.054690765913719	6.84715703980412	0.7053895854053172	1.0890061810852751	0.0	4.278081820131399
chr15	101791881	102192579	0.76	400698	4	14.13115	0.4590499999999995	20.239000000000004	2.937999999999997	64.543157662505	4.987425819375382	1.4789780296820696	1.016739395773117	0.0	22.652248853487315	1.7504010477694738	0.836673212822655	0.38214536951090544	0.0	5.206909947098328
chr15	101817451	102192579	0.8	375128	1	7.2951	7.2951	8.660000000000002	8.641000000000002	68.2103825296928	8.654650686563173	0.9666439051937687	8.99524222409143	0.0	23.939308447435458	3.037460641717617	0.6785121486510864	3.1569956094027187	0.0	4.68066589285362
chr14	20567670	20923205	0.96	355535	1	6.41805	6.41805	5.346	4.7330000000000005	29.6311769268773	23.763617139376844	0.38288041140818924	-0.46060390436252047	1.21940158946831	10.399441519100995	8.340146168783967	0.6742007925433561	-0.4151587145552992	2.112736755688482	2.9397417733222633
chr14	20567670	20999232	0.83	431562	3	17.3525	4.5164	0.8770000000000002	0.26399999999999985	4.987425819375387	0.8801339681250684	0.5302478710185738	-0.46060390436252047	0.5667698828800644	1.7504010477694742	0.30889430254755423	0.9276234147159165	-0.4151587145552992	0.19891515839361232	2.9456134413163317
chr14	20567670	21077912	0.65	510242	4	14.909849999999999	2.0737499999999995	0.31000000000000016	0.30300000000000016	14.815588463438647	8.948028675938193	0.5358796141782157	-0.46060390436252047	1.1392043794572067	5.199720759550496	3.1404254092334685	0.8152556252994457	-0.4151587145552992	0.3998183856046204	3.073246801735714
chr14	20567670	21131478	0.83	563808	3	13.63115	0.7950499999999998	0.3245000000000002	0.28850000000000015	4.4006698406253415	1.4668899468751138	0.5932000040572781	-0.46060390436252047	0.3515672525506655	1.5444715127377713	0.5148238375792571	0.7757859633196706	-0.4151587145552992	0.20564505936624622	3.073246801735714
chr14	20567670	21191561	0.8	623891	1	6.41805	6.41805	2.3340000000000005	1.721	6.307626771562989	0.440066984062534	0.5699298805761385	-0.46060390436252047	0.2243680013574921	2.2137425015908057	0.15444715127377728	0.7208792954366051	-0.4151587145552992	0.12205448226646251	2.7162318585593486
chr14	20567670	21296167	0.83	728497	3	16.041	3.2048999999999994	0.5485000000000003	0.06450000000000003	6.894382750313035	1.0268229628125796	0.5203101210746638	-0.46060390436252047	1.2588375394724585	2.4196720366225084	0.36037668630548003	0.6348931233501368	-0.4151587145552992	0.44180517723271034	2.635287307945418
chr14	20567670	21325998	0.77	758328	3	17.0902	4.2541	0.4685000000000002	0.14450000000000013	5.2808038087504094	0.5867559787500456	0.5493622085859051	-0.46060390436252047	0.8090649659981825	1.8533658152853256	0.20592953503170275	0.6272974569358293	-0.4151587145552992	0.2839517248948582	2.635287307945418
chr14	20567670	21341953	0.82	774283	4	15.696750000000002	2.8606500000000006	6.296499999999999	5.6834999999999996	6.894382750313035	1.0268229628125796	0.5547136853644382	-0.46060390436252047	0.4453099064407299	2.4196720366225084	0.36037668630548003	0.6202224195725995	-0.4151587145552992	0.21119894880437193	2.635287307945418
chr14	20567670	21439458	0.63	871788	4	16.5738	3.7376999999999994	0.35050000000000014	0.2625000000000002	14.228832484688603	8.361272697188149	0.5424774358818161	-0.46060390436252047	1.1067162752122788	4.9937912245187945	2.934495874201766	0.5744752499427628	-0.4151587145552992	0.8979515891782243	2.549306055342217
chr14	20567670	21538071	0.77	970401	1	6.41805	6.41805	0.5115000000000002	0.10150000000000015	17.602679362501366	11.73511957500091	0.5998158811873082	-0.46060390436252047	4.367136471292205	6.177886050951086	4.118590700634057	0.6073471990040546	-0.4151587145552992	2.2443144434608766	2.6447356188278492
chr14	20567670	21560643	0.73	992973	3	16.0902	3.2541	11.887500000000001	11.274500000000002	13.642076505938558	7.774516718438104	0.685453617923199	-0.46060390436252047	0.5401462408431638	4.787861689487091	2.728566339170063	0.6445583060954653	-0.4151587145552992	1.5572689108800535	2.6263454748864667
chr14	20567670	21945190	0.67	1377520	3	13.721350000000001	0.8852500000000001	9.290000000000001	8.677000000000001	49.72756919906635	43.8600094115659	0.6448897669925437	-0.46060390436252047	9.028026412406868	17.452528093936817	15.393232743619787	0.8993496157955778	-0.4151587145552992	3.1685016407014066	3.0068811507613398
chr14	20567670	21971967	0.69	1404297	1	6.41805	6.41805	17.982999999999997	17.369999999999997	6.307626771562989	0.440066984062534	0.8047386094769038	-0.46060390436252047	1.2513075345022906	2.2137425015908057	0.15444715127377728	0.9426175881482236	-0.4151587145552992	2.961209497165603	3.1405531002507625
chr14	20567670	22004791	0.68	1437121	3	13.2951	0.45899999999999963	10.8875	10.2745	7.774516718438102	1.9069569309376475	0.8149382923115664	-0.46060390436252047	0.10659967767145194	2.7285663391700625	0.6692709888530342	0.9887224469747151	-0.4151587145552992	0.11443830829030327	3.1617087389175094
chr14	20567670	22191937	0.57	1624267	3	14.11475	1.2786499999999998	0.4575000000000002	0.15550000000000014	4.694047830000364	1.1735119575000912	0.7333244084024315	-0.46060390436252047	0.10519624751447315	1.6474362802536229	0.4118590700634056	0.8879885285867698	-0.4151587145552992	0.03691997205360168	3.0401045566514515
chr14	20567670	22314647	0.64	1746977	3	15.4836	2.6475	3.2405000000000013	2.627500000000001	5.4274928034379215	0.440066984062534	0.6892038466419954	-0.46060390436252047	0.09365185458941169	1.9048481990432513	0.15444715127377706	0.8282083353889286	-0.4151587145552992	0.16607150812575108	2.9827440933184053
chr14	20567670	22552728	0.56	1985058	3	17.082	4.2459	0.6745000000000003	0.061499999999999944	4.547358835312853	1.3202009521876026	0.6177753977906918	-0.46060390436252047	0.3452521204766375	1.595953896495697	0.4633414538213313	0.7487939313908366	-0.4151587145552992	0.276961506368028	2.7804050133831626
chr14	20999232	21077912	0.64	78680	4	19.42625	2.4426500000000004	0.574	0.5670000000000001	13.935454495313579	9.82816264406326	0.5667698828800644	1.21940158946831	1.1392043794572067	4.890826457002943	3.4493197117810226	0.19891515839361232	2.112736755688482	0.3998183856046204	3.488055223098705
chr14	21131478	21341953	0.64	210475	4	16.4918	2.0656000000000008	6.007999999999999	5.9719999999999995	5.427492803437921	2.493712909687693	0.4516188077325448	1.1392043794572067	0.4453099064407299	1.9048481990432513	0.8752005238847371	0.2035079856828326	0.3998183856046204	0.21119894880437193	1.5716713944546992
chr14	21296167	21325998	0.54	29831	3	20.295099999999998	1.0492000000000008	0.40400000000000014	0.0800000000000001	6.307626771562989	1.6135789415626252	1.2588375394724585	0.2243680013574921	0.8090649659981825	2.2137425015908057	0.5663062213371828	0.44180517723271034	0.12205448226646251	0.2839517248948582	0.0
chr14	21296167	21341953	0.66	45786	4	18.90165	0.34424999999999883	6.231999999999999	5.747999999999999	7.921205713125614	0.0	1.102105756617829	0.2243680013574921	0.4453099064407299	2.7800487229279884	0.0	0.3867981481834282	0.12205448226646251	0.21119894880437193	0.0
chr14	21325998	21341953	0.73	15955	4	19.950850000000003	1.3934499999999996	6.151999999999999	5.827999999999999	6.307626771562989	1.6135789415626252	0.8090649659981825	1.2588375394724585	0.4453099064407299	2.2137425015908057	0.5663062213371828	0.2839517248948582	0.44180517723271034	0.21119894880437193	0.0
chr14	21325998	21439458	0.51	113460	4	20.8279	0.5164000000000009	0.20600000000000004	0.11800000000000002	13.642076505938558	8.948028675938193	0.49646195980966307	1.2588375394724585	1.1067162752122788	4.787861689487092	3.140425409233469	0.2214296075609708	0.44180517723271034	0.8979515891782243	2.205381044929416
chr14	21971967	22314647	0.56	342680	1	9.06555	9.06555	20.6105	14.742499999999996	5.867559787500455	0.880133968125068	0.21574429007384652	9.028026412406868	0.09365185458941169	2.0592953503170284	0.30889430254755434	0.3593611005864314	3.1685016407014066	0.16607150812575108	0.0
chr14	22314647	22600314	0.52	285667	3	18.885199999999998	0.7540999999999993	3.111000000000001	2.757000000000001	4.4006698406253415	0.5867559787500458	0.1355630667788124	0.10519624751447315	0.08721753678930443	1.5444715127377715	0.20592953503170286	0.18454340532198654	0.03691997205360168	0.08699716318889049	0.794513457586985
chr14	22314647	22940716	0.59	626069	4	16.4426	1.6885000000000003	2.977500000000001	2.8905000000000007	3.960602856562807	1.0268229628125798	0.1312089195040904	0.10519624751447315	0.6624163457400408	1.3900243614639942	0.36037668630548003	0.13156986532264198	0.03691997205360168	0.3099780147475506	0.774240202181577
chr14	22552728	22600314	0.58	47586	3	20.4836	0.8443000000000005	0.5450000000000002	0.19100000000000006	3.5205358725002727	0.2933779893750228	0.3452521204766375	0.09365185458941169	0.08721753678930443	1.2355772101902172	0.10296476751585137	0.276961506368028	0.16607150812575108	0.08699716318889049	0.0
chr14	22552728	22940716	0.67	387988	4	18.041	3.2869	0.4115000000000001	0.3245000000000001	3.0804688884377387	0.14668899468751118	0.15425505384832683	0.09365185458941169	0.6624163457400408	1.08113005891644	0.0514823837579258	0.11039862904675968	0.16607150812575108	0.3099780147475506	0.693147180559945
chr14	22600314	22940716	0.76	340402	4	17.1967	2.4425999999999997	0.22050000000000006	0.13350000000000004	3.3738468778127615	0.440066984062534	0.1275548981131232	0.3452521204766375	0.6624163457400408	1.1840948264322915	0.15444715127377717	0.0871142150885283	0.276961506368028	0.3099780147475506	0.693147180559945
chr14	22855959	22940716	0.67	84757	4	19.13935	4.38525	0.08450000000000002	0.0024999999999999953	5.720870792812943	2.7870908990627155	0.24922089308259657	0.08721753678930443	0.6624163457400408	2.0078129665591025	0.9781652914005885	0.08746726832168791	0.08699716318889049	0.3099780147475506	0.0
chr14	23039327	23322491	0.61	283164	4	18.844299999999997	1.7294999999999998	7.912999999999999	7.874999999999999	8.801339681250681	4.987425819375386	0.878588150294597	5.445731682565242	3.116069988051224	3.0889430254755426	1.750401047769474	0.7941512771913786	1.91124936756	1.0936247213579546	5.0453580840089165
chr14	24101308	24399045	0.62	297737	4	18.38525	0.22134999999999927	4.38	2.6100000000000003	4.987425819375387	0.5867559787500451	0.051238695383849446	0.29203210229488114	1.1720468988764954	1.7504010477694742	0.20592953503170275	0.05394863161942527	1.791389099860308	0.41134488895221544	0.0
chr14	24101308	24423075	0.58	321767	4	17.2541	0.9098000000000006	9.067	2.077	7.627827723750591	2.053645925625159	0.13494218620151652	0.29203210229488114	0.7263465863437429	2.6770839554121366	0.7207533726109598	0.08063947332695572	1.791389099860308	0.6643386605419178	2.68763920384208
chr14	38091733	38343795	0.53	252062	4	18.56555	4.352450000000001	0.308	0.27099999999999996	13.055320527188512	2.2003349203126703	0.18622592179703262	0.27639230054502806	0.27702141389252416	4.581932154455388	0.7722357563688858	0.0996715223788899	0.28130992439243224	0.10694663936115671	0.0
chr14	43605052	44010279	0.52	405227	3	14.12295	0.6147499999999999	4.1850000000000005	3.9500000000000006	7.334449734375568	0.8801339681250684	0.35620027977531404	0.0790001929773623	0.180396636863869	2.5741191878962857	0.3088943025475541	0.2083550932267548	0.04663031087009183	0.06331251303105126	0.0
chr14	61736425	62304389	0.59	567964	4	19.2213	1.2868999999999993	0.021	0.002999999999999999	5.134114814062897	1.0268229628125796	0.03512494326665343	0.047260734220805345	0.05246113880714187	1.8018834315273997	0.3603766863054799	0.46627142222177786	0.1997950723663855	0.1169497208307965	2.4151849924013176
chr14	64896991	65103282	0.56	206291	4	18.44265	0.37705000000000055	1.6464999999999996	0.47949999999999937	8.654650686563171	2.493712909687693	2.5086832351267874	0.36327355033317477	0.2027739442024708	3.037460641717617	0.8752005238847371	1.3097011016554	1.1838868873251587	0.21053309316031396	3.8942111280752876
chr14	69765274	70014727	0.55	249453	1	8.67215	8.67215	8.692499999999999	0.7625000000000002	9.828162644063262	0.44006698406253353	0.11760852319876798	2.6613055309584888	2.4122087938570833	3.4493197117810226	0.15444715127377706	0.3780901694688775	0.9340193034505798	1.6867286566224524	4.827977866812307
chr14	74058760	74100772	0.53	42012	4	18.09835	2.114750000000001	8.7085	8.374500000000001	13.495387511251046	0.5867559787500456	1.3687062248287265	1.1530368188382958	0.4712650397358357	6.383815585982788	1.4415067452219197	1.1077805131192242	0.6989807358308261	1.4493957234463841	0.0
chr14	74058760	74195397	0.57	136637	3	18.33605	2.352450000000001	8.582	8.501000000000001	9.828162644063262	3.0804688884377383	0.7472027364660225	1.1530368188382958	2.300176977230586	5.0967559920346455	2.7285663391700625	1.3443587406652586	0.6989807358308261	0.8072766065729424	3.829287078642597
chr14	74195397	74226008	0.58	30611	1	10.34425	10.34425	0.5679999999999998	0.4869999999999998	19.94970327750155	13.202009521876024	2.300176977230586	0.4712650397358357	0.2509222078498905	7.001604191077897	4.633414538213314	0.8072766065729424	1.4493957234463841	1.139445069318342	0.0
chr14	81421595	81636624	0.53	215029	4	15.7869	0.7541000000000002	1.737	1.38	14.228832484688603	5.720870792812945	0.1364364757195647	0.04368071159565318	0.48995647063307796	4.9937912245187945	2.007812966559103	0.0766146092040433	0.14290035120028197	0.6336055053634729	0.0
chr14	88271662	88634875	0.53	363213	4	20.344250000000002	0.4098500000000005	1.6059999999999999	1.3559999999999999	8.214583702500637	0.586755978750046	0.8497318235374943	0.7287556790820996	0.3585097823622948	2.8830134904438403	0.20592953503170297	0.4501712516214234	0.2557661508022222	0.32714137426088297	3.621509712160423
chr14	94405890	94467952	0.63	62062	4	19.7787	0.680299999999999	16.459500000000002	16.445500000000003	19.509636293439012	10.121540633438284	1.3803353565387295	1.7163249690283948	0.2989199655360613	6.84715703980412	3.5522844792968744	0.48444639416436164	1.355324078799438	1.6701639382678406	3.751920373349475
chr14	103541848	103568670	0.52	26822	1	8.12295	8.12295	8.5665	8.538499999999999	15.402344442188694	1.906956930937648	2.975125386250324	0.6362637409750262	22.727233441342545	5.4056502945822	0.6692709888530342	1.8733430224344008	0.7151410698670038	7.976414019849943	0.0
chr14	104367462	104387584	0.51	20122	1	12.40985	12.40985	0.035	0.032	27.870908990627157	23.76361713937684	2.216154178759738	2.2861764494981545	1.0953373268054916	9.781652914005885	8.340146168783967	0.7777877279797941	1.0260987621465787	0.8613915628594754	0.0
chr14	104367462	104583670	0.51	216208	4	20.336100000000002	4.483600000000001	0.07400000000000001	0.006999999999999999	7.921205713125614	3.813913861875296	1.318930870608498	2.2861764494981545	2.608686514522021	2.7800487229279884	1.3385419777060683	0.845784740195331	1.0260987621465787	2.2888799621752116	4.78133649493343
chr14	104561146	104583670	0.55	22524	4	20.39345	4.5409500000000005	4.076	3.995	10.561607617500819	1.1735119575000912	2.240322064131767	1.0953373268054916	2.608686514522021	3.7067316305706512	0.4118590700634055	0.7862697572689774	0.8613915628594754	2.2888799621752116	0.0
chr14	104561146	104604363	0.52	43217	3	23.29505	1.6393500000000003	4.0874999999999995	3.9835	18.776191320001455	9.388095660000726	2.4167009329085336	1.0953373268054916	0.3968939787148312	9.266829076426628	5.971956515919382	1.5057438755586483	0.8613915628594754	0.19380178283992328	0.0
chr14	104561146	104808378	0.62	247232	4	22.81965	2.114750000000001	4.0809999999999995	3.9899999999999998	9.974851638750774	0.5867559787500456	0.7499631491271938	1.0953373268054916	0.48468195832648725	3.5008020955389485	0.20592953503170275	0.42313375208753334	0.8613915628594754	0.170105348613665	0.0
chr14	105116664	105175081	0.63	58417	4	19.590200000000003	1.7705000000000002	7.147999999999999	7.114999999999998	16.282478410313765	6.307626771562989	2.1293847252513762	0.09419556980314979	2.5255486340710815	5.714544597129755	2.213742501590806	0.923593100951883	0.274804127377606	0.8863736796038054	2.19722457733622
chr14	105155608	105175081	0.61	19473	4	18.836100000000002	2.5246000000000013	7.161499999999999	7.101499999999999	9.974851638750774	0.0	1.8079062663689585	2.2901322095831684	2.5255486340710815	3.5008020955389485	0.0	0.6345078879423905	1.068143130556799	0.8863736796038054	0.0
chr14	105155608	105189950	0.55	34342	3	18.59835	2.286850000000001	0.04100000000000001	0.019000000000000006	9.38809566000073	0.5867559787500456	2.1186227175180723	2.2901322095831684	3.035192228688502	3.2948725605072458	0.20592953503170275	0.7435578109583354	1.068143130556799	1.3819324989020636	0.0
chr14	105189950	105292727	0.55	102777	4	20.36065	0.5245500000000014	0.5584999999999999	0.5364999999999999	12.321875553750957	3.5205358725002727	5.8917089433438115	2.5255486340710815	1.2342407881438466	4.32452023566576	1.235577210190217	2.6568450475499183	0.8863736796038054	0.9911577171428021	3.7807718898922644
chr14	105235003	105292727	0.54	57724	4	21.3525	1.5164000000000009	0.6019999999999999	0.4929999999999999	13.93545449531358	1.906956930937648	1.0774744256722475	27.76402818802672	1.2342407881438466	4.890826457002943	0.6692709888530342	1.2700248505177434	9.744141725742903	0.9911577171428021	2.3474287239799168
chr14	105348824	107280959	0.57	1932135	3	17.7459	2.8115000000000006	0.7715	0.7314999999999999	11.001674601563352	0.14668899468751118	1.1637121166844833	1.2342407881438466	0.0	3.861178781844428	0.05148238375792569	0.807460222707099	0.9911577171428021	0.0	3.0574267401880184
chr14	105512105	107280959	0.6	1768854	3	21.541	0.9835999999999991	0.8654999999999999	0.6374999999999998	11.441741585625888	0.5867559787500456	1.210760934728172	0.4880676595476765	0.0	4.015625933118206	0.20592953503170297	0.7523044046455297	1.8696514635600194	0.0	3.01480999686695
chr14	105695375	107280959	0.51	1585584	1	10.2787	10.2787	0.7575	0.7454999999999999	9.534784654688238	1.3202009521876024	1.2500515243706127	1.1852497534455029	0.0	3.346354944265171	0.4633414538213314	0.7301636784605756	1.2278078034340607	0.0	3.281743690331697
chr14	105957525	107280959	0.52	1323434	3	19.0738	1.483600000000001	0.7729999999999999	0.73	59.84910983250464	48.994124225628795	1.2289903184406068	4.189738825753426	0.0	21.004812573233693	17.19511617514719	0.4895252178875087	2.427311445277537	0.0	2.712823134698462
chr14	106004204	106410893	0.51	406689	4	18.524549999999998	0.6229500000000012	3.5515000000000017	3.4845000000000015	7.041071745000545	2.6404019043752043	0.6030750748545424	3.837838451577468	0.6667382501533043	2.471154420380434	0.9266829076426626	0.2207713443781918	1.346938619260004	0.23400033883661642	3.0482725189379964
chr14	106004204	107280959	0.56	1276755	4	19.85245	0.7049500000000002	0.7849999999999999	0.718	10.268229628125795	0.5867559787500456	1.0956105543664276	3.837838451577468	0.0	3.6037668630547994	0.20592953503170297	0.419357504832507	1.346938619260004	0.0	2.690709847830131
chr14	106139228	106410893	0.63	271665	4	17.1803	0.7212999999999994	3.6025000000000014	3.4335000000000018	5.574181798125432	1.1735119575000907	0.2116654185025839	0.5936965744176421	0.6667382501533043	1.9563305828011772	0.4118590700634057	0.0742866929236629	0.2381319155248678	0.23400033883661642	3.82982147728234
chr14	106139228	106477776	0.73	338548	4	18.4672	2.0082000000000004	0.7224999999999999	0.5534999999999999	4.400669840625341	2.347023915000182	0.30156887738964017	0.5936965744176421	0.4446992681052976	1.5444715127377715	0.8237181401268115	0.10583946470077003	0.2381319155248678	0.2948043869927536	3.82982147728234
chr14	106139228	106501526	0.64	362298	4	19.1803	2.7212999999999994	9.122500000000006	8.953500000000005	5.720870792812944	1.0268229628125796	0.3109516141960727	0.5936965744176421	0.40015597298431443	2.007812966559103	0.36037668630548003	0.11822682787813951	0.2381319155248678	0.14043987013538742	3.0896936223329265
chr14	106139228	107280959	0.54	1141731	4	18.508200000000002	2.049200000000001	0.836	0.6669999999999999	8.801339681250681	2.053645925625159	1.060726511008367	0.5936965744176421	0.0	3.088943025475543	0.7207533726109598	0.407988053439656	0.2381319155248678	0.0	2.7315773397772216
chr14	106267637	107280959	0.74	1013322	1	10.2787	10.2787	1.0745	0.42849999999999994	9.68147364937575	1.1735119575000912	1.170822886538131	0.19191607369812014	0.0	3.3978373280230967	0.4118590700634057	0.45115330346166405	0.0673554071080027	0.0	2.511928512276198
chr14	106410893	107280959	0.76	870066	3	19.2295	1.3279000000000014	4.269500000000002	2.7665000000000015	7.627827723750592	3.22715788312525	1.3258330451053018	0.22936794835820173	0.0	2.677083955412137	1.1326124426743656	0.5121812756832298	0.08049962278561008	0.0	2.511928512276198
chr14	106477776	107280959	0.8	803183	3	20.5164	0.04100000000000037	1.3895	0.11350000000000005	6.454315766250501	4.4006698406253415	1.380717470162573	0.6667382501533043	0.0	2.265224885348731	1.5444715127377715	0.5353460782240107	0.23400033883661642	0.0	2.511928512276198
chr14	106501526	107280959	0.8	779433	3	21.2295	0.6720999999999986	9.789500000000006	8.286500000000006	7.774516718438102	3.0804688884377387	1.409238757173593	0.4446992681052976	0.0	2.7285663391700625	1.0811300589164399	0.5426755923281638	0.2948043869927536	0.0	2.6122052455919866
chr14	106598303	106610387	0.53	12084	3	23.0656	1.2787000000000006	7.568000000000001	7.390000000000001	9.974851638750774	0.880133968125068	4.56430503165378	0.40015597298431443	1.3317044252823107	3.5008020955389485	0.3088943025475541	1.60190138141179	0.14043987013538742	0.46737874521917866	0.0
chr14	106598303	106627130	0.52	28827	3	22.58195	0.7950499999999998	0.22850000000000004	0.05049999999999999	10.414918622813307	0.44006698406253353	2.6867793802687063	0.40015597298431443	0.2555118113347207	3.6552492468127253	0.15444715127377706	0.9429596775309528	0.14043987013538742	0.2029490163382699	0.0
chr14	106598303	107280959	0.7	682656	3	21.172150000000002	0.614749999999999	0.8405	0.6625	10.854985606875841	0.0	1.5522917803733978	0.40015597298431443	0.0	3.8096963980865026	0.0	0.5996986998473979	0.14043987013538742	0.0	2.938730901290985
chr14	106610387	107280959	0.68	670572	3	22.450850000000003	1.8934499999999996	8.230500000000001	6.727500000000001	9.974851638750774	0.880133968125068	1.4980139874913923	4.56430503165378	0.0	3.5008020955389485	0.3088943025475541	0.5816385702803655	1.60190138141179	0.0	2.938730901290985
chr14	106627130	107280959	0.74	653829	3	21.9672	1.4097999999999988	0.891	0.612	10.414918622813307	0.44006698406253353	1.5022727783985967	1.3317044252823107	0.0	3.6552492468127253	0.15444715127377706	0.5845644916619491	0.46737874521917866	0.0	2.938730901290985
chr14	106714393	107280959	0.78	566566	1	10.2787	10.2787	9.188500000000001	7.685500000000001	8.214583702500637	2.6404019043752047	1.6943000131230508	0.2555118113347207	0.0	2.88301349044384	0.9266829076426628	0.6433412471029218	0.2029490163382699	0.0	3.0159931339327875
chr14	106743646	106829482	0.53	85836	4	19.5656	0.05740000000000123	15.2705	15.1675	17.602679362501362	10.561607617500819	2.1601063572978045	2.8482326251155934	0.9072376942405033	6.177886050951086	3.7067316305706517	0.7581170263061897	0.9996237642122793	0.7304624358204062	0.0
chr14	106743646	107280959	0.64	537313	4	20.0328	0.5246000000000013	15.9705	14.4675	19.509636293439012	8.654650686563171	1.631476313159309	2.8482326251155934	0.0	6.84715703980412	3.037460641717617	0.623944112708258	0.9996237642122793	0.0	1.602469927865559
chr14	106765376	106829482	0.53	64106	3	20.74595	1.1229499999999994	0.0825	0.0205	17.16261237843883	10.121540633438284	1.4644644276667904	4.212330082144827	0.9072376942405033	6.023438899677308	3.5522844792968735	0.5139725705093511	1.4783712593164124	0.7304624358204062	0.0
chr14	106765376	107280959	0.61	515583	3	21.21315	0.6557499999999994	0.7825	0.7204999999999999	19.069569309376476	8.214583702500637	1.5227024544400434	4.212330082144827	0.0	6.692709888530342	2.88301349044384	0.5879330303106709	1.4783712593164124	0.0	1.602469927865559
chr14	106790818	106829482	0.54	38664	3	17.336100000000002	2.2869	0.17900000000000005	0.07600000000000003	6.014248782187966	1.0268229628125791	0.6070308077281662	2.7674993101959537	0.9072376942405033	2.1107777340749543	0.36037668630548003	0.21304524625667584	0.9712893720542544	0.7304624358204062	0.0
chr14	106790818	107280959	0.79	490141	3	17.8033	2.7541	0.879	0.6239999999999999	7.921205713125614	2.933779893750227	1.4580881463039317	2.7674993101959537	0.0	2.7800487229279884	1.0296476751585142	0.5680339562755662	0.9712893720542544	0.0	1.602469927865559
chr14	106829482	107280959	0.79	451477	3	20.090200000000003	0.46720000000000006	0.8029999999999999	0.7	8.948028675938193	1.906956930937648	1.5309717725765732	0.6070308077281662	0.0	3.1404254092334685	0.6692709888530342	0.5984348039027328	0.21304524625667584	0.0	1.602469927865559
chr14	106873461	107280959	0.75	407498	3	22.3279	1.7705000000000002	0.7945	0.7084999999999999	18.922880314688967	8.067894707813126	1.5982879337139089	0.9072376942405033	0.0	6.641227504772417	2.831531106685915	0.5841857935416824	0.7304624358204062	0.0	1.602469927865559
chr14	106892183	106986600	0.64	94417	4	19.459	3.5245999999999995	14.395	14.343	6.014248782187966	0.7334449734375568	1.2180451807938073	4.951791723240422	1.20268828439941	2.1107777340749543	0.25741191878962866	0.4274885758519521	1.7378948047756144	0.42209887613254715	3.6596012293839246
chr14	106892183	107012945	0.6	120762	4	19.7787	3.8443000000000005	27.1505	1.5875000000000004	5.134114814062898	0.14668899468751118	1.2146949759652155	4.951791723240422	0.6414167089126996	1.8018834315274	0.05148238375792569	0.42631277850586863	1.7378948047756144	0.22511341922640288	2.670783213109265
chr14	106892183	107042218	0.59	150035	4	18.188499999999998	2.2540999999999993	14.3845	14.353499999999999	8.067894707813124	2.787090899062716	1.1028439098044645	4.951791723240422	1.7254028983726748	2.8315311066859143	0.9781652914005885	0.3870572125100157	1.7378948047756144	0.6055522729587692	2.0030874098319487
chr14	106892183	107061942	0.54	169759	4	16.57375	0.6393500000000003	14.384	14.354000000000001	7.041071745000546	1.7602679362501368	1.175177945057496	4.951791723240422	3.4151283960597265	2.4711544203804343	0.6177886050951087	0.4124437697605368	1.7378948047756144	1.1985831046363074	2.0030874098319487
chr14	106892183	107074656	0.62	182473	4	18.86065	2.9262499999999996	20.8215	7.916499999999999	7.48113872906308	2.2003349203126703	1.3312488708056471	4.951791723240422	1.5520591952123939	2.625601571654211	0.7722357563688855	0.46721886253377204	1.7378948047756144	0.544715077454577	2.0030874098319487
chr14	106892183	107147824	0.52	255641	4	19.30325	3.36885	14.3755	14.3625	10.268229628125795	4.987425819375386	1.3358263331489335	4.951791723240422	17.80981525734219	3.6037668630548	1.7504010477694742	0.4688253816424246	1.7378948047756144	6.250583049461123	2.0030874098319487
chr14	106892183	107150855	0.51	258672	4	18.040950000000002	2.1065500000000004	14.413499999999999	14.324499999999999	5.867559787500454	0.5867559787500451	1.5288609887329538	4.951791723240422	0.6885743859825739	2.0592953503170284	0.20592953503170297	0.5365733694074647	1.7378948047756144	0.24166401072248261	2.0030874098319487
chr14	106892183	107280959	0.82	388776	4	18.2459	2.3115000000000006	15.1205	13.6175	8.067894707813124	2.787090899062716	1.4367957172511763	4.951791723240422	0.0	2.8315311066859143	0.9781652914005885	0.5286274769060834	1.7378948047756144	0.0	1.602469927865559
chr14	106916313	106986600	0.6	70287	4	20.4672	2.516399999999999	8.801499999999999	8.7495	14.375521479376113	7.62782772375059	0.7680161344915017	2.5289109734771955	1.20268828439941	5.04527360827672	2.677083955412137	0.26954511108621315	0.8875537357354786	0.42209887613254715	7.319202458767849
chr14	106916313	107012945	0.59	96632	4	20.786900000000003	2.8361	21.557	4.006	13.495387511251046	8.507961691875657	0.8865217826134887	2.5289109734771955	0.6414167089126996	4.736379305729166	2.985978257959691	0.3111361879566667	0.8875537357354786	0.22511341922640288	4.006174819663897
chr14	106916313	107042218	0.7	125905	4	19.1967	1.245899999999999	8.790999999999999	8.76	16.429167405001273	5.574181798125431	0.8295346826377673	2.5289109734771955	1.7254028983726748	5.76602698088768	1.9563305828011772	0.29113583444377195	0.8875537357354786	0.6055522729587692	2.670783213109265
chr14	106916313	107061942	0.62	145629	4	17.58195	0.3688500000000001	8.7905	8.7605	15.402344442188692	6.60100476093801	0.9508711244670411	2.5289109734771955	3.4151283960597265	5.4056502945822	2.316707269106657	0.33372041466659713	0.8875537357354786	1.1985831046363074	2.670783213109265
chr14	106916313	107074656	0.68	158343	4	19.868850000000002	1.9180499999999991	15.228	2.3229999999999986	15.842411426251227	6.1609377768754765	1.1487363092306833	2.5289109734771955	1.5520591952123939	5.560097445855977	2.16226011783288	0.4031637385917147	0.8875537357354786	0.544715077454577	2.670783213109265
chr14	106916313	107120022	0.6	203709	4	19.868850000000002	1.9180499999999991	9.923499999999999	7.6274999999999995	13.642076505938556	8.361272697188147	1.2385563272242246	2.5289109734771955	1.0130309682757421	4.787861689487091	2.9344958742017657	0.434687225717235	0.8875537357354786	0.35553620896056887	2.670783213109265
chr14	106916313	107147824	0.65	231511	4	20.31145	2.3606499999999997	8.782	8.768999999999998	18.629502325313943	3.3738468778127606	1.211473138825031	2.5289109734771955	17.80981525734219	6.538262737256566	1.1840948264322915	0.42518203344616007	0.8875537357354786	6.250583049461123	2.670783213109265
chr14	106916313	107280959	0.76	364646	4	19.2541	1.3033000000000001	9.527	8.024	16.429167405001273	5.574181798125431	1.3645263350757681	2.5289109734771955	0.0	5.76602698088768	1.9563305828011772	0.504875973734368	0.8875537357354786	0.0	2.0030874098319487
chr14	106986600	107012945	0.52	26345	3	23.3033	0.319700000000001	12.8075	12.7555	5.867559787500455	0.880133968125068	1.20268828439941	0.7680161344915017	0.6414167089126996	2.0592953503170284	0.30889430254755434	0.42209887613254715	0.26954511108621315	0.22511341922640288	0.693147180559945
chr14	106986600	107280959	0.86	294359	3	21.7705	1.213099999999999	0.7775	0.7254999999999999	8.801339681250681	2.053645925625159	1.506960955618936	0.7680161344915017	0.0	3.088943025475543	0.7207533726109598	0.5610682435238117	0.26954511108621315	0.0	0.2310490601866483
chr14	107012945	107042218	0.52	29273	3	22.0328	1.5902000000000012	12.796999999999999	12.766	7.921205713125614	2.933779893750227	0.6414167089126996	1.20268828439941	1.7254028983726748	2.7800487229279884	1.0296476751585142	0.22511341922640288	0.42209887613254715	0.6055522729587692	0.0
chr14	107012945	107061942	0.52	48997	3	20.41805	3.20495	12.7965	12.766499999999999	6.894382750313035	1.906956930937648	1.0777810496051614	1.20268828439941	3.4151283960597265	2.419672036622509	0.6692709888530344	0.3782610803284539	0.42209887613254715	1.1985831046363074	0.0
chr14	107012945	107074656	0.53	61711	3	22.70495	0.9180500000000009	19.234	6.328999999999999	7.334449734375569	2.3470239150001815	1.5593327042991922	1.20268828439941	1.5520591952123939	2.5741191878962857	0.8237181401268112	0.5472678087407312	0.42209887613254715	0.544715077454577	0.0
chr14	107012945	107280959	0.88	268014	3	22.090200000000003	1.5328	13.533	12.03	7.921205713125614	2.933779893750227	1.536870077990448	1.20268828439941	0.0	2.7800487229279884	1.0296476751585142	0.5747285298667746	0.42209887613254715	0.0	0.0
chr14	107042218	107061942	0.52	19724	3	18.827849999999998	1.614749999999999	0.030500000000000006	0.0005000000000000004	9.828162644063262	1.0268229628125791	1.7254028983726748	0.6414167089126996	3.4151283960597265	3.4493197117810226	0.3603766863054798	0.6055522729587692	0.22511341922640288	1.1985831046363074	0.0
chr14	107042218	107074656	0.61	32438	3	21.11475	0.6721500000000002	6.468000000000001	6.437000000000001	10.268229628125795	0.5867559787500456	2.387686947253407	0.6414167089126996	1.5520591952123939	3.6037668630547994	0.20592953503170297	0.8379893527401435	0.22511341922640288	0.544715077454577	0.0
chr14	107042218	107280959	0.65	238741	3	20.5	0.05740000000000123	0.7669999999999999	0.736	10.854985606875841	0.0	1.6466652387421115	0.6414167089126996	0.0	3.8096963980865026	0.0	0.6175962531894365	0.22511341922640288	0.0	0.0
chr14	107061942	107280959	0.74	219017	3	18.88525	1.6721500000000002	0.7665	0.7364999999999999	9.828162644063262	1.0268229628125791	1.6395743663506843	1.7254028983726748	0.0	3.4493197117810226	0.3603766863054798	0.6186808971488993	0.6055522729587692	0.0	0.0
chr14	107074656	107147824	0.61	73168	3	22.2295	0.44260000000000055	6.4590000000000005	6.446000000000001	12.468564548438465	2.787090899062716	1.3472420242456762	3.4151283960597265	17.80981525734219	4.376002619423685	0.9781652914005887	0.47283186482240974	1.1985831046363074	6.250583049461123	0.0
chr14	107074656	107150855	0.53	76199	3	20.9672	0.8196999999999992	6.497000000000001	6.408	8.067894707813124	1.6135789415626252	2.002080794695624	3.4151283960597265	0.6885743859825739	2.8315311066859143	0.5663062213371826	0.7026559286636668	1.1985831046363074	0.24166401072248261	0.0
chr14	107074656	107183236	0.52	108580	3	23.008200000000002	1.2213000000000012	14.6455	1.740499999999999	7.627827723750591	2.053645925625159	1.6103636182309222	3.4151283960597265	2.615276568768111	2.6770839554121366	0.7207533726109598	0.565177762382091	1.1985831046363074	0.917864848915581	0.0
chr14	107074656	107198941	0.51	124285	3	20.7459	1.0410000000000004	20.860500000000002	7.955499999999999	8.801339681250681	0.880133968125068	1.7373472275819024	3.4151283960597265	1.7708786930090676	3.0889430254755426	0.3088943025475541	0.6097442884633436	1.1985831046363074	0.6215125862471302	0.0
chr14	107074656	107239364	0.51	164708	3	22.7541	0.9672000000000001	8.6605	4.2445	15.842411426251227	6.1609377768754765	1.7455765936537524	3.4151283960597265	0.6771075124414517	5.560097445855977	2.16226011783288	0.6126324900158728	1.1985831046363074	0.4653774802976336	0.0
chr14	107074656	107280959	0.71	206303	3	21.172150000000002	0.614749999999999	7.204000000000001	5.7010000000000005	10.268229628125795	0.5867559787500456	1.5301508779199742	3.4151283960597265	0.0	3.6037668630547994	0.20592953503170297	0.5829427999520825	1.1985831046363074	0.0	0.0
chr14	107120022	107147824	0.62	27802	3	22.2295	0.44260000000000055	1.1544999999999999	1.1415	10.268229628125795	4.987425819375386	1.0130309682757421	1.5520591952123939	17.80981525734219	3.6037668630548	1.7504010477694742	0.35553620896056887	0.544715077454577	6.250583049461123	0.0
chr14	107120022	107183236	0.52	63214	3	23.008200000000002	1.2213000000000012	9.341	7.045	5.427492803437921	0.14668899468751118	1.6522062235819297	1.5520591952123939	2.615276568768111	1.9048481990432513	0.05148238375792569	0.579862961300394	0.544715077454577	0.917864848915581	0.0
chr14	107120022	107280959	0.87	160937	3	21.172150000000002	0.614749999999999	1.8994999999999997	0.39649999999999996	8.067894707813124	2.787090899062716	1.5239752146337946	1.5520591952123939	0.0	2.8315311066859143	0.9781652914005885	0.593718686533924	0.544715077454577	0.0	0.0
chr14	107150855	107183236	0.51	32381	3	22.1885	2.0410000000000004	8.237499999999999	8.1485	6.014248782187966	0.440066984062534	0.6885743859825739	17.80981525734219	2.615276568768111	2.1107777340749543	0.15444715127377728	0.24166401072248261	6.250583049461123	0.917864848915581	0.0
chr14	107150855	107280959	0.79	130104	3	20.35245	0.2049500000000002	0.7959999999999999	0.707	8.654650686563171	2.2003349203126708	1.253752091346251	17.80981525734219	0.0	3.037460641717617	0.7722357563688855	0.5128295006323536	6.250583049461123	0.0	0.0
chr14	107183236	107280959	0.83	97723	3	22.39345	1.8360500000000002	8.9445	7.4415	8.214583702500637	2.6404019043752047	1.4410265229271606	0.6885743859825739	0.0	2.88301349044384	0.9266829076426628	0.6026815285968198	0.24166401072248261	0.0	0.0
chr14	107198941	107280959	0.74	82018	3	20.131149999999998	0.42625000000000135	15.1595	13.6565	9.388095660000728	1.4668899468751135	1.2161783558183292	2.615276568768111	0.0	3.2948725605072458	0.5148238375792571	0.5423294833676487	0.917864848915581	0.0	0.0
chr14	107239364	107280959	0.74	41595	3	22.13935	1.581949999999999	2.9595	1.4565	16.429167405001273	5.574181798125431	0.6771075124414517	1.7708786930090676	0.0	5.76602698088768	1.9563305828011772	0.4653774802976336	0.6215125862471302	0.0	0.0
chr19	267194	344662	0.76	77468	2	16.2295	2.1967000000000008	0.4555000000000001	0.4475000000000001	27.57753100125214	10.854985606875845	1.3330543225590954	-1.2584771942119377	2.0863223952680676	9.678688146490034	3.8096963980865026	0.7708933386584632	-1.306749487629229	0.7322215986601883	0.0
chr19	267194	397535	0.84	130341	3	15.9836	2.4426000000000014	0.46050000000000013	0.4425000000000001	9.974851638750772	6.747693755625522	1.638618518079626	-1.2584771942119377	0.9199820268460148	3.5008020955389485	2.368189652864583	0.7552060958957961	-1.306749487629229	1.5167827192854686	5.983094885105835
chr19	267194	507235	0.92	240041	3	17.418	1.0082000000000004	6.065499999999999	5.162499999999999	43.27325343281586	26.550708038439563	1.310197860407282	-1.2584771942119377	19.556878066789437	15.187303208588085	9.318311460184553	1.1032506198973087	-1.306749487629229	7.804452389324328	3.6875802760502583
chr19	267194	519056	0.77	251862	2	16.1721	2.254100000000001	15.938	15.035000000000002	26.257330049064535	9.53478465468824	2.166595438126999	-1.2584771942119377	1.0611742456061852	9.215346692668703	3.346354944265171	1.4177677209939281	-1.306749487629229	1.8621635475349028	3.70605282179674
chr19	267194	623007	0.81	355813	3	16.31145	2.114750000000001	1.4549999999999996	0.5519999999999995	10.561607617500817	6.1609377768754765	1.8436459158112573	-1.2584771942119377	1.3864855626388313	3.7067316305706512	2.1622601178328797	1.5475982515387954	-1.306749487629229	3.087342662312791	3.711015462952763
chr19	267194	797364	0.73	530170	2	16.28685	2.1393500000000003	12.028999999999998	11.126	55.30175099719179	38.57920560281549	1.6932995972755334	-1.2584771942119377	2.3726410235513375	19.408858676737992	13.539866928334462	2.053973972966491	-1.306749487629229	1.9321446209675004	3.3960664613237896
chr19	267194	860673	0.77	593479	3	15.62295	2.803250000000001	13.698500000000001	12.795500000000002	11.735119575000908	4.987425819375385	1.765767917731851	-1.2584771942119377	0.3651071278799674	4.118590700634057	1.7504010477694742	2.040977903272864	-1.306749487629229	1.15999541585593	3.139869829736161
chr19	267194	921742	0.65	654548	3	20.2295	1.8033000000000001	0.4940000000000001	0.40900000000000014	14.522210474063623	2.2003349203126694	1.6350869687785816	-1.2584771942119377	1.2303767617496508	5.0967559920346455	0.772235756368886	1.9587826792036365	-1.306749487629229	2.356216132240389	3.0901565231143375
chr19	267194	1009490	0.76	742296	1	9.2131	9.2131	3.7865	2.8834999999999997	23.61692814468933	6.894382750313035	1.5872455264882086	-1.2584771942119377	2.3426685312519386	8.28866378502604	2.4196720366225084	2.0057639247405508	-1.306749487629229	5.361602357289457	3.3125792702463857
chr19	267194	1045056	0.65	777862	3	15.786850000000001	2.6393500000000003	9.9605	9.057500000000001	28.310975974689697	11.588430580313402	1.6217855536233905	-1.2584771942119377	2.1822874034858426	9.936100065279662	4.067108316876131	2.159202130607445	-1.306749487629229	5.0181882588284275	3.3110278789084013
chr19	267194	1112274	0.62	845080	2	16.31145	2.114750000000001	18.057000000000002	17.154000000000003	14.522210474063623	2.2003349203126694	1.6649794540666079	-1.2584771942119377	3.0189366929183974	5.0967559920346455	0.772235756368886	2.3861196656298036	-1.306749487629229	1.0595345458382925	3.561163020842908
chr19	267194	1132876	0.74	865682	1	9.2131	9.2131	0.4990000000000001	0.40400000000000014	34.031846767502635	17.309301373126345	1.6972017100853591	-1.2584771942119377	3.1231189820361704	11.943913031838765	6.074921283435234	2.3545488271025556	-1.306749487629229	2.3993866925135525	3.561163020842908
chr19	267194	1194499	0.64	927305	3	19.09835	0.6721499999999985	1.4495000000000005	0.5465000000000001	18.922880314688967	2.200334920312672	1.7919594220026085	-1.2584771942119377	1.719187063290027	6.6412275047724165	0.7722357563688855	2.3575284764953897	-1.306749487629229	5.232214975878749	3.650331701871201
chr19	267194	1240233	0.64	973039	3	18.122950000000003	0.30325000000000024	0.48050000000000015	0.4225000000000001	19.069569309376476	2.347023915000184	1.7885390338646598	-1.2584771942119377	17.0545891316299	9.884617681521737	4.015625933118206	2.4926421896793407	-1.306749487629229	8.818371480168327	3.592338078843859
chr19	267194	1249247	0.64	982053	2	16.2377	2.1885000000000003	0.5920000000000001	0.3110000000000001	38.57920560281549	21.856660208439195	1.9286619962518792	-1.2584771942119377	17.69926678984021	13.539866928334462	7.67087517993093	2.550704355188196	-1.306749487629229	6.211784647168491	3.668788882892395
chr19	267194	1260850	0.62	993656	2	15.786850000000001	2.6393500000000003	18.1895	17.2865	33.29840179406508	16.575856399688785	2.112816600481115	-1.2584771942119377	29.69488937940653	11.686501113049136	5.8175093646456055	2.5934550804168945	-1.306749487629229	10.42180222133538	3.6828910400803063
chr19	267194	1267094	0.65	999900	3	20.57375	2.147549999999999	2.1825	1.2794999999999996	14.522210474063623	2.2003349203126694	2.2850562868813653	-1.2584771942119377	1.556229020260435	5.971956515919382	0.10296476751585137	2.642340168473595	-1.306749487629229	4.8751491102790165	3.7077663427151855
chr19	267194	1307814	0.75	1040620	1	9.2131	9.2131	0.6175000000000002	0.2855000000000001	14.815588463438647	1.906956930937647	2.2565368981546405	-1.2584771942119377	3.5329010260915936	5.199720759550497	0.6692709888530342	2.729711139731419	-1.306749487629229	1.2399169194081456	3.8312609956040835
chr19	267194	1315786	0.64	1048592	2	17.008200000000002	1.4180000000000013	0.45850000000000013	0.4445000000000001	14.96227745812616	1.760267936250135	2.2662405529869427	-1.2584771942119377	2.4687767590694096	5.251203143308423	0.6177886050951087	2.718384866476981	-1.306749487629229	2.007625412079816	3.8312609956040835
chr19	267194	1354764	0.6	1087570	2	15.7049	2.721300000000001	0.47350000000000014	0.42950000000000016	27.1374640171896	10.414918622813309	2.273499355860029	-1.2584771942119377	2.8685456430518768	9.524240995216257	3.655249246812726	2.6929115801473724	-1.306749487629229	2.2607783934693884	3.8312609956040835
chr19	267194	1401401	0.64	1134207	3	15.81145	2.614750000000001	13.2365	12.333499999999999	23.323550155314305	6.601004760938011	2.297966824052137	-1.2584771942119377	41.83743669424784	8.185699017510188	2.3167072691066575	2.6751428700026625	-1.306749487629229	14.68338491193277	3.8629215323305623
chr19	267194	1407656	0.7	1140462	1	9.2131	9.2131	19.970000000000002	19.067000000000004	41.072918512503186	24.350373118126893	2.5148257672155863	-1.2584771942119377	2.5760363799905504	14.4150674522192	8.546075703815669	2.7410035071587213	-1.306749487629229	3.9740351712787914	3.853093439327685
chr19	267194	1490566	0.62	1223372	3	16.418	2.0082000000000004	0.5705000000000001	0.33250000000000013	65.56998062531758	48.84743523094129	2.5189741144927615	-1.2584771942119377	25.90715999473639	23.012625539792793	17.143633791389263	2.8245681590162057	-1.306749487629229	9.092450021682177	3.916505853364509
chr19	267194	1503385	0.6	1236191	2	19.9344	1.5081999999999987	0.46100000000000013	0.4420000000000001	19.949703277501545	3.227157883125251	2.7615039135277355	-1.2584771942119377	34.768844761572765	7.001604191077897	1.132612442674366	2.889564569439446	-1.306749487629229	12.202571928781701	4.03082492822479
chr19	267194	1508009	0.68	1240815	1	9.2131	9.2131	13.581	12.678	23.176861160626792	6.454315766250501	2.879836164607759	-1.2584771942119377	1.3798086874870426	8.134216633752263	2.2652248853487316	2.9239383374544476	-1.306749487629229	2.4643532359040528	4.03082492822479
chr19	267194	1546281	0.62	1279087	2	16.967200000000002	1.4590000000000005	0.4515000000000001	0.4515000000000001	16.13578941562625	0.5867559787500447	2.834953328956733	-1.2584771942119377	1.587105562953646	5.663062213371829	0.20592953503170275	2.91018693430006	-1.306749487629229	1.285419345304395	3.8807066761171907
chr19	267194	1584730	0.64	1317536	3	16.442600000000002	1.9836	0.4550000000000001	0.4480000000000001	18.042746346563895	1.3202009521876032	2.798538006145779	-1.2584771942119377	16.485733131525958	6.332333202224863	0.46334145382133096	2.8627721471296947	-1.306749487629229	5.785879447984434	3.894784889493799
chr19	267194	1592489	0.71	1325295	1	9.2131	9.2131	20.385499999999997	19.482499999999998	33.44509078875259	16.722545394376297	2.878670314030307	-1.2584771942119377	16.55748793650922	11.737983496807063	5.868991748403531	2.8798856120920857	-1.306749487629229	5.8110627169439955	3.8924043550815193
chr19	267194	1605530	0.61	1338336	2	15.926200000000001	2.500000000000001	0.5935000000000001	0.30950000000000005	26.990775022502092	10.268229628125797	3.0119593091815604	-1.2584771942119377	3.1312207582273404	9.472758611458332	3.6037668630548	2.9084475581387985	-1.306749487629229	1.0989420784377857	3.8924043550815193
chr19	267194	1652752	0.68	1385558	1	9.2131	9.2131	0.4545000000000001	0.4485000000000001	43.56663142219088	26.844086027814583	3.016023927297034	-1.2584771942119377	2.271245835980246	15.290267976103937	9.421276227700407	2.8467767599748526	-1.306749487629229	1.6310359885591386	3.976857143772682
chr19	267194	1753505	0.59	1486311	2	15.7377	2.6885000000000003	5.5145	4.6114999999999995	16.869234389063806	0.14668899468751206	2.964747889514941	-1.2584771942119377	2.1118991436714296	6.692709888530343	0.8237181401268114	2.764087881932161	-1.306749487629229	1.2216042536707028	3.976857143772682
chr19	267194	1783511	0.6	1516317	3	16.7213	1.7049000000000003	0.5200000000000001	0.3830000000000001	14.08214349000109	2.640401904375204	2.947871089038668	-1.2584771942119377	1.1051212567735322	4.942308840760869	0.9266829076426628	2.733564077378355	-1.306749487629229	1.8947742628930129	3.9514338213950184
chr19	267194	1848286	0.68	1581092	1	9.2131	9.2131	17.357	16.454	35.79211470375277	19.06956930937648	2.872376354775909	-1.2584771942119377	16.229499888030187	12.561701636933874	6.692709888530342	2.699200099676053	-1.306749487629229	6.9762336932645646	3.923189783483126
chr19	267194	1864049	0.6	1596855	3	15.9754	2.450800000000001	0.7390000000000001	0.16400000000000015	24.497062112814397	7.774516718438106	3.004228237542151	-1.2584771942119377	8.922181312767004	8.597558087573594	2.728566339170063	2.741419888282868	-1.306749487629229	3.1313539456738173	3.9035359206812967
chr19	267194	1876018	0.6	1608824	3	19.4754	1.049199999999999	0.47900000000000015	0.4240000000000001	22.73679417656426	6.014248782187968	3.0482554153797308	-1.2584771942119377	1.5133034008168327	7.979769482478485	2.110777734074954	2.7443208399922607	-1.306749487629229	3.525360309661162	3.9268225962930097
chr19	267194	1929525	0.63	1662331	2	18.78685	0.3606499999999997	0.5755000000000001	0.3275000000000001	12.76194253781349	3.9606028565628053	2.998142538100346	-1.2584771942119377	7.146088171168147	4.478967386939537	1.3900243614639942	2.769213126686975	-1.306749487629229	3.1259271048850845	3.8801377152124275
chr19	267194	1940856	0.56	1673662	3	19.1885	0.7622999999999998	10.0835	9.1805	34.178535762190144	17.455990367813854	3.0255237297691484	-1.2584771942119377	2.0290729089430175	11.995395415596692	6.126403667193161	2.771382063435792	-1.306749487629229	1.2586468826578805	3.8801377152124275
chr19	267194	2015463	0.73	1748269	1	9.2131	9.2131	7.550499999999999	6.647499999999998	10.70829661218833	6.014248782187964	2.9830004073345715	-1.2584771942119377	0.6614722794005125	3.758214014328577	2.1107777340749543	2.7068264180332267	-1.306749487629229	0.23215217887253203	3.889873146695734
chr19	267194	2034978	0.71	1767784	3	15.688500000000001	2.737700000000001	0.6255000000000002	0.2775000000000001	11.588430580313396	5.1341148140628965	2.9573724904529657	-1.2584771942119377	3.7078935525992587	4.067108316876132	1.8018834315274	2.6795078837681694	-1.306749487629229	7.093539525285099	3.889873146695734
chr19	267194	2051119	0.59	1783925	2	18.58195	0.1557499999999994	16.605999999999995	15.702999999999996	33.15171279937757	16.429167405001277	2.9641632246285075	-1.2584771942119377	2.4325664847623547	11.635018729291211	5.7660269808876805	2.7194461573647186	-1.306749487629229	4.607936606516242	3.9011399176511605
chr19	267194	2123964	0.65	1856770	3	15.64755	2.7786500000000007	0.4890000000000001	0.41400000000000015	12.321875553750953	4.40066984062534	2.943307564252936	-1.2584771942119377	0.21161446915762783	4.32452023566576	1.5444715127377715	2.793535617431632	-1.306749487629229	2.9762538573596626	3.9946717956506537
chr19	1929525	1940856	0.57	11331	4	19.54915	0.40165000000000006	9.756000000000002	9.508000000000001	30.21793290562734	21.416593224376655	7.146088171168147	1.5133034008168327	2.0290729089430175	10.605371054132698	7.516428028657154	3.1259271048850845	3.525360309661162	1.2586468826578805	0.0
chr19	2015463	2034978	0.55	19515	1	6.4754	6.4754	7.272999999999999	6.924999999999999	5.574181798125432	0.880133968125068	0.6614722794005125	2.0290729089430175	3.7078935525992587	1.9563305828011772	0.30889430254755434	0.23215217887253203	1.2586468826578805	7.093539525285099	0.0
chr19	3126207	3163008	0.63	36801	4	17.688499999999998	1.0492000000000008	16.288999999999998	16.224	9.388095660000728	2.3470239150001824	3.8903415346053394	1.1694189910314807	0.5432359858348509	3.2948725605072458	0.8237181401268112	1.3653652495240753	2.0931552140741094	0.6243972060584678	0.895879734614025
chr19	3360907	3429641	0.6	68734	4	17.2541	2.9425999999999997	1.5059999999999993	1.3809999999999993	17.309301373126342	11.148363596250864	1.4341520125412117	6.228683457628106	0.29639486568647433	6.074921283435234	3.912661165602355	0.6890882686485823	2.1860363332325323	1.9170059548323772	0.0
chr19	3360907	3485071	0.58	124164	4	18.172150000000002	3.8606500000000006	1.8504999999999994	1.036499999999999	16.722545394376297	11.73511957500091	0.9262279874602052	6.228683457628106	1.5685635920836272	5.868991748403531	4.118590700634057	1.2372622751655096	2.1860363332325323	3.0022522814322947	0.0
chr19	3393408	3429641	0.54	36233	1	10.09835	10.09835	0.18000000000000002	0.05499999999999999	6.307626771562989	0.14668899468751118	0.8096983119670541	2.130310005615377	0.29639486568647433	2.2137425015908057	0.05148238375792591	0.6365497729569928	0.747659614588503	1.9170059548323772	0.0
chr19	3393408	3485071	0.57	91663	1	11.0164	11.0164	0.5245000000000002	0.28950000000000015	5.720870792812944	0.7334449734375563	0.4992959683024072	2.130310005615377	1.5685635920836272	2.007812966559103	0.25741191878962866	1.4108609580736982	0.747659614588503	3.0022522814322947	0.0
chr19	3429641	3485071	0.53	55430	3	21.11475	0.9180500000000009	0.46950000000000014	0.34450000000000014	5.574181798125432	0.5867559787500451	0.29639486568647433	0.8096983119670541	1.5685635920836272	1.956330582801177	0.20592953503170275	1.9170059548323772	0.6365497729569928	3.0022522814322947	0.0
chr19	3761613	3822071	0.56	60458	4	18.508200000000002	1.983600000000001	8.7085	8.7025	23.910306134064353	0.44006698406253264	2.3680647526383787	0.9305027144943144	0.764754577734765	12.97356070699728	4.736379305729166	2.0777567297849537	0.6754099831642955	0.6751515868445976	2.07944154167984
chr19	4140035	4204695	0.54	64660	3	21.09835	1.5901500000000013	3.139	3.1009999999999995	7.041071745000546	2.053645925625159	0.23593652099445073	1.9751571315323275	0.5324836107330256	2.4711544203804343	0.7207533726109601	1.4267929429972608	1.5306004461941372	0.6612745976585223	1.6702117646987535
chr19	4233345	4400271	0.59	166926	4	19.655749999999998	2.06555	0.098	0.05400000000000001	21.56328221906417	14.522210474063625	0.780344747268311	0.5324836107330256	0.6805001337767678	7.825322331204709	5.354167910824275	1.7764670000218785	0.6612745976585223	2.1076153876806174	1.4557570971966767
chr19	4809735	4851787	0.62	42052	4	23.9426	2.221300000000001	0.219	0.04500000000000001	4.107291851250318	0.0	0.3069683138138733	2.6228126669276213	4.043236502584374	1.44150674522192	0.0	1.0087863648941975	0.9205097392041253	1.4190256991912147	1.6094379124341003
chr19	5048392	5293358	0.55	244966	3	17.0738	2.483600000000001	0.5359999999999999	0.5199999999999999	8.067894707813124	1.02682296281258	0.13892477636693515	1.1184050885895858	0.2646967079302158	2.8315311066859143	0.36037668630548003	0.21184263460230857	1.2191865846906684	0.748079037451191	0.0
chr19	5048392	5377593	0.63	329201	4	18.7705	0.786900000000001	0.0635	0.04750000000000001	5.134114814062897	1.9069569309376477	0.17110693454759968	1.1184050885895858	0.19114581064787103	1.8018834315274002	0.6692709888530343	0.34905325484336375	1.2191865846906684	0.5713051413237658	3.25809653802148
chr19	5293358	5377593	0.64	84235	4	16.2869	1.6966999999999999	0.5834999999999999	0.4724999999999999	6.160937776875477	2.933779893750228	0.2646967079302158	0.13892477636693515	0.19114581064787103	2.16226011783288	1.0296476751585142	0.748079037451191	0.21184263460230857	0.5713051413237658	3.25809653802148
chr19	5293358	5578211	0.56	284853	4	18.2377	3.647500000000001	0.5499999999999999	0.5059999999999999	10.561607617500819	1.4668899468751135	0.3254571468178576	0.13892477636693515	0.8269749825293532	3.7067316305706512	0.5148238375792571	0.6448559265595901	0.21184263460230857	1.870419282471741	4.232520844329806
chr19	7918159	7990045	0.53	71886	4	19.5164	0.02459999999999951	10.9945	10.202499999999999	24.497062112814397	17.749368357188878	5.354476839162421	0.4388755056390219	97.48416891956592	8.597558087573594	6.229368434709011	3.746985947492799	1.1768777260620897	34.21331917456262	1.899284232612199
chr19	8418826	8570976	0.65	152150	4	23.04915	0.6393500000000003	2.494	2.379	14.81558846343865	6.601004760938013	2.275294298143456	2.45837378650666	9.604461190626372	5.199720759550497	2.316707269106657	2.509322102850983	3.4131266126634667	6.555499357807773	3.8722218067677616
chr19	8764193	8804704	0.55	40511	4	16.7541	0.5573999999999995	4.396	3.8809999999999993	9.094717670625705	3.22715788312525	0.7531611388265499	0.3654355562143217	0.8313815023242336	3.191907792991394	1.1326124426743656	0.26433155986395174	0.2269114443476299	0.38408301974408354	0.0
chr19	10514401	10527308	0.53	12907	1	10.5082	10.5082	5.304500000000001	5.251500000000001	25.37719608093947	18.92288031468897	5.273393781281884	16.278415125792844	2.7276879177429803	8.90645239012115	6.641227504772417	1.8507651711224553	6.901873013167829	0.9573170533498584	0.0
chr19	10514401	10535052	0.55	20651	1	10.1885	10.1885	0.095	0.042	24.35037311812689	19.94970327750155	4.3187694915503805	16.278415125792844	1.1472142763950355	8.546075703815669	7.001604191077897	1.5157275349774264	6.901873013167829	0.5420013329906451	5.35658627467201
chr19	11353979	11404532	0.53	50553	1	11.40165	11.40165	14.398000000000001	14.396	8.654650686563171	0.7334449734375568	0.7196184337725322	0.06842710131671066	2.1346794822883415	3.037460641717617	0.25741191878962866	0.25255931738898935	0.5763688484361993	0.7491931384590433	0.0
chr19	12034519	12099529	0.58	65010	4	18.6393	1.2459000000000007	2.1514999999999986	1.1784999999999985	10.854985606875841	2.6404019043752047	2.7979442149286893	0.43146925566100647	0.47814378008842173	15.444715127377714	1.7504010477694738	2.413756432766614	1.5867195671888288	1.1488578084260987	0.0
chr19	12886187	12958366	0.58	72179	4	17.3279	1.5410000000000004	12.165	12.122	25.817263065002003	6.1609377768754765	2.585078779735303	11.19440852186912	3.7538250592720948	9.060899541394924	2.162260117832879	4.633336079628222	3.9288212227070742	1.317453041881249	3.176764227186099
chr19	12944146	12958366	0.51	14220	1	9.43445	9.43445	2.7224999999999997	2.6794999999999995	16.575856399688785	3.080468888437739	1.9806108987343307	8.078186628277036	3.7538250592720948	5.8175093646456055	1.08113005891644	4.025907928186596	2.835143188151588	1.317453041881249	0.0
chr19	13076156	13094330	0.52	18174	3	18.4672	2.9753999999999996	2.1164999999999994	1.3624999999999996	15.842411426251228	1.4668899468751135	2.3891241569001522	7.123052397129471	1.2785439043647784	5.560097445855977	0.5148238375792573	0.8384937598957858	5.27591867512518	1.431634874890585	0.0
chr19	13305416	13700112	0.67	394696	4	24.991799999999998	1.6639	1.3910000000000002	1.118	7.187760739688057	2.7870908990627163	0.1159549788761567	1.61438613462994	0.1489874871300909	2.52263680413836	0.9781652914005885	0.38295872953683313	0.5665895160952304	1.3746964955387373	5.0369526024136295
chr19	13388551	13700112	0.62	311561	4	26.4098	0.2458999999999989	1.2580000000000002	1.2510000000000001	7.187760739688057	2.7870908990627163	0.08663078826458412	0.22585182317918392	0.1489874871300909	2.52263680413836	0.9781652914005885	0.3331241254713466	0.5697214537474188	1.3746964955387373	5.0369526024136295
chr19	13961295	13972899	0.51	11604	1	11.3115	11.3115	6.508	4.675000000000001	8.948028675938193	1.906956930937648	2.4271188366082543	6.4853973781532455	14.432368977180676	3.1404254092334685	0.6692709888530342	0.8518284799656788	2.2761333756223254	5.0652249666174525	0.0
chr19	14328117	14389081	0.51	60964	4	14.409849999999999	0.5573500000000005	1.9565000000000003	1.8645000000000003	6.454315766250501	2.3470239150001824	0.5582285737074771	1.6632728659614378	0.4010064495828542	2.2652248853487316	0.8237181401268115	0.19591747640966414	1.2186997547629121	0.1407383558037665	0.0
chr19	14544475	14583141	0.57	38666	1	9.13115	9.13115	0.5469999999999996	0.5099999999999996	16.28247841031376	4.2539808459378285	3.1867468974683066	8.894433331551006	0.4728594384266594	7.464945644899228	0.25741191878962866	1.1184296890461283	6.30297470776998	4.5491491164755935	0.0
chr19	15695456	15740144	0.52	44688	3	23.22135	2.63115	25.076500000000003	6.663499999999999	10.708296612188331	3.6672248671877847	1.8644680670986944	0.6529377489874093	0.5385632540194057	3.758214014328577	1.2870595939481426	0.6543589772310644	0.8738515537414614	0.40851776061834816	0.0
chr19	15695456	15871024	0.78	175568	4	18.7705	1.8196999999999992	9.440500000000002	8.972500000000002	10.268229628125797	4.107291851250319	0.8488791727564907	0.6529377489874093	2.5823903497329885	3.6037668630547994	1.44150674522192	0.5207823382055732	0.8738515537414614	0.9063230086274253	0.828302216596
chr19	15740144	15871024	0.68	130880	4	21.40165	4.450849999999999	16.104000000000003	15.636000000000001	6.601004760938011	0.440066984062534	0.5021139182457601	5.928966945146616	2.5823903497329885	2.316707269106657	0.15444715127377728	0.47517359091973	2.080846979750155	0.9063230086274253	1.242453324894
chr19	15807692	15871024	0.63	63332	4	15.4344	1.5164000000000009	0.24300000000000005	0.22500000000000003	7.921205713125614	1.7602679362501363	0.46323815665859713	0.5385632540194057	2.5823903497329885	2.7800487229279884	0.6177886050951085	0.54626668801437	0.40851776061834816	0.9063230086274253	0.0
chr19	16847644	16882442	0.53	34798	3	17.3197	1.6967000000000008	2.0604999999999998	1.9174999999999998	8.948028675938193	0.7334449734375568	0.8430886527243598	0.6440790107025746	0.8645821045327092	3.140425409233468	0.25741191878962844	0.29589277405555325	0.22604778817969579	0.6827313973271734	0.0
chr19	17371756	17416561	0.54	44805	4	19.40165	2.40165	1.08	0.358	24.203684123439373	15.402344442188692	7.8836535924010125	0.6777265116853851	1.9361545754021545	8.494593320057742	5.4056502945822	4.118131087789437	1.133710029590268	5.263731127654155	5.009532851841397
chr19	17371756	17559237	0.57	187481	4	18.991799999999998	2.8115000000000006	13.971499999999999	13.249499999999998	7.774516718438103	1.02682296281258	3.20479473781368	0.6777265116853851	4.163030200039739	2.728566339170063	0.36037668630548003	2.6910852877234066	1.133710029590268	1.4610688334925706	3.7210323878346427
chr19	17564311	17685033	0.63	120722	4	19.7459	0.4507999999999992	0.28250000000000003	0.1855	6.014248782187966	2.493712909687693	6.7948249556217055	4.163030200039739	1.9527215392767832	2.1107777340749543	0.875200523884737	2.4631984939429343	1.4610688334925706	0.685332665013987	2.540348804304898
chr19	17650494	17685033	0.53	34539	4	17.58195	2.61475	8.751500000000002	8.283500000000002	12.321875553750955	8.801339681250683	8.494107802050516	6.37502898195833	1.9527215392767832	4.3245202356657595	3.088943025475543	3.1242096284377743	2.237398171664062	0.685332665013987	3.63758615972639
chr19	17830230	17895137	0.56	64907	4	17.8115	2.0574000000000003	5.511	4.174	14.96227745812616	8.50796169187566	2.495025962300099	1.194019237911216	0.22452321782454135	5.251203143308422	2.9859782579596907	1.8972662724969314	2.5457674058303255	1.9243619131523484	2.5649493574615403
chr19	18118367	18169192	0.63	50825	4	22.2787	0.8032999999999983	0.093	0.039	9.53478465468824	5.134114814062898	0.7388565202164862	4.3034288991540715	1.7987234020878773	3.3463549442651717	1.8018834315274	1.1912106896078827	3.136867388353161	2.1507228394431546	0.0
chr19	18499246	18521491	0.55	22245	4	18.11475	1.8688500000000001	0.397	0.275	14.96227745812616	5.574181798125431	3.1652379163859496	1.840403817361416	4.899974010493303	5.251203143308423	1.956330582801177	1.1108808363139735	0.8383130325959407	3.729757860234735	0.0
chr19	18499246	18548300	0.6	49054	4	18.40165	1.581949999999999	0.4665	0.20550000000000002	33.73846877812761	13.202009521876025	6.267789229523053	1.840403817361416	10.8505802712857	11.840948264322913	4.633414538213313	2.9554040987955887	0.8383130325959407	3.8081502890691405	2.0215256339172747
chr19	19256667	19285804	0.64	29137	4	21.663899999999998	0.7294999999999998	4.4375	4.2235	9.68147364937575	0.5867559787500447	1.0068915446855295	5.078764219637938	0.9959663152443298	3.5522844792968744	0.05148238375792569	1.2156323583571709	7.204098782102669	3.8758610472505417	0.693147180559945
chr19	31210545	31389861	0.53	179316	4	13.37705	0.3934500000000005	0.11800000000000001	0.024000000000000007	4.253980845937829	0.4400669840625342	0.08507693372315456	0.025565131219207768	0.01328081121522154	1.4929891289798456	0.15444715127377717	0.02985884087769231	0.008972410636890367	0.059040232704789176	0.0
chr19	34268960	34286563	0.51	17603	3	19.041	0.6966999999999999	11.794500000000001	11.7675	15.989100420938737	0.7334449734375559	5.199905282338641	3.031728030107548	0.07495631845554453	5.611579829613903	0.25741191878962866	1.824973440035542	1.0640238296550626	0.2886449461422982	0.0
chr19	35329793	35626348	0.53	296555	4	18.7623	1.5655999999999999	0.6905000000000001	0.1845	16.28247841031376	11.5884305803134	0.8587010665054365	0.25717001511810683	0.5300837857712647	5.714544597129754	4.067108316876131	0.5152491611792872	0.7671854744055148	0.3319531940637697	2.1514158996404023
chr19	35535435	35626348	0.71	90913	4	20.5656	0.23770000000000024	7.4940000000000015	6.988000000000001	5.134114814062897	0.440066984062534	0.5421392123789097	0.6057530680221856	0.5300837857712647	1.8018834315274	0.15444715127377706	0.3533598876392336	0.5610193521267463	0.3319531940637697	1.52226121886171
chr19	35605671	35626348	0.58	20677	4	17.7869	2.5409999999999995	11.8405	11.3345	6.160937776875477	1.4668899468751135	1.3053525667409243	0.3174543993465136	0.5300837857712647	2.16226011783288	0.5148238375792571	1.1752036143415843	0.11141469234017752	0.3319531940637697	0.0
chr19	36001296	36208224	0.52	206928	4	21.475450000000002	2.8524499999999993	0.9354999999999999	0.8814999999999998	25.817263065002	17.309301373126342	0.3913067591988821	3.35668290910024	6.093791808386816	9.060899541394924	6.074921283435234	2.5914352297540897	1.1780709115097747	2.1386943791427013	4.703110911713445
chr19	36001296	36231333	0.71	230037	4	20.811500000000002	3.516399999999999	0.5205	0.46649999999999997	19.656325288126524	11.148363596250865	0.964165590611585	3.35668290910024	28.217752194686852	6.898639423562045	3.9126611656023544	2.5459539014600385	1.1780709115097747	9.903381984228696	4.6358315691405965
chr19	36618786	36661592	0.53	42806	4	20.959000000000003	0.9261999999999997	4.4515	4.1695	17.602679362501366	12.615253543125977	2.3576608032754245	21.561791244137712	0.31868927193443036	6.177886050951085	4.42748500318161	4.060284249094922	8.726646441531113	1.2174234053472301	6.025597517443026
chr19	37500947	37550184	0.52	49237	1	9.90165	9.90165	0.27400000000000013	0.09100000000000005	22.150038197814215	1.6135789415626256	1.3585348737231184	1.2753390264342106	0.6961075070292742	8.597558087573594	0.25741191878962866	1.6813305660934772	1.351566160709267	1.3632378373455079	0.0
chr19	39888361	39903074	0.71	14713	4	19.5492	2.0245999999999995	11.035500000000004	8.143500000000005	17.16261237843883	12.468564548438465	4.307051295113499	1.6737216942138866	0.9086325799726387	7.670875179930931	6.023438899677309	3.80703007738892	2.4091413377964153	2.0500473588979995	3.25809653802148
chr19	39888361	39993480	0.66	105119	4	18.795099999999998	2.778699999999999	14.372000000000003	11.480000000000004	10.561607617500819	5.867559787500455	1.3842928750274572	1.6737216942138866	8.066663603629433	3.7067316305706512	2.0592953503170284	2.295963765419722	2.4091413377964153	4.773364651841885	5.412233626053958
chr19	41035130	41140383	0.54	105253	4	20.8197	3.5410000000000004	14.6575	14.6075	15.989100420938737	0.7334449734375559	3.066095867220174	1.9928635862446962	3.975511022898677	7.310498493625451	1.956330582801177	1.8821716502189783	0.6994210311605629	1.3952565736150506	3.9019216517693898
chr19	41076533	41140383	0.57	63850	4	22.90985	1.4508500000000009	17.701499999999996	17.6515	31.538133857814945	16.28247841031376	3.2898769051294643	2.304231052594849	3.975511022898677	11.068712507954027	5.714544597129754	2.270546478658086	0.8086994363096326	1.3952565736150506	3.9019216517693898
chr19	41102911	41140383	0.62	37472	3	19.49185	4.868850000000001	0.529	0.479	12.76194253781349	2.4937129096876935	1.1900473522898019	6.272848055482327	3.975511022898677	4.478967386939537	0.8752005238847371	0.9562270253927277	4.137639455864831	1.3952565736150506	0.0
chr19	41140383	41156323	0.52	15940	2	19.42625	4.934450000000001	5.301000000000001	5.251000000000001	11.735119575000908	3.5205358725002727	3.975511022898677	1.1900473522898019	2.905660597643995	4.118590700634057	1.2355772101902172	1.3952565736150506	0.9562270253927277	1.0197788476010845	0.0
chr19	41955270	42077001	0.75	121731	4	21.7869	1.3278999999999996	1.2305	1.0975	5.867559787500455	2.933779893750228	0.2506453647386645	0.019404131181174174	0.4773372603816514	2.0592953503170284	1.0296476751585144	0.2740516768541773	1.050705565874584	0.16752763268488935	0.2310490601866483
chr19	41955270	42104044	0.75	148774	4	20.88525	2.2295499999999997	1.6264999999999998	0.7015	5.720870792812944	3.080468888437739	0.2918516839468144	0.019404131181174174	0.35208744181173995	2.007812966559103	1.08113005891644	0.25468855072682944	1.050705565874584	0.5433894067958387	0.2310490601866483
chr19	42077001	42104044	0.54	27043	3	19.55735	0.9016500000000001	0.5289999999999999	0.39599999999999996	2.787090899062716	0.1466889946875114	0.4773372603816514	0.2506453647386645	0.35208744181173995	0.9781652914005885	0.05148238375792569	0.16752763268488935	0.2740516768541773	0.5433894067958387	0.0
chr19	42637100	42688532	0.73	51432	4	21.631149999999998	2.23775	0.556	0.32000000000000006	9.974851638750774	6.160937776875478	0.9354874447329236	0.4062248682040632	0.7955750162459072	3.5008020955389485	2.16226011783288	0.6406269560793368	2.1469338614586	4.923757918809502	0.693147180559945
chr19	42637100	42749009	0.64	111909	4	18.401600000000002	0.9917999999999996	0.44950000000000007	0.42650000000000005	17.602679362501362	1.4668899468751118	0.8598770475565634	0.4062248682040632	16.23315807835369	8.64904047133152	2.985978257959691	2.9552836077609017	2.1469338614586	5.697234994167066	3.776839903791709
chr19	42637100	42784642	0.55	147542	4	17.2377	2.1556999999999995	4.466499999999999	3.590499999999999	24.937129096876937	8.801339681250683	2.934933187279104	0.4062248682040632	72.61186640469487	8.75200523884737	3.088943025475543	4.29328089464368	2.1469338614586	25.484065655976547	3.9426429427352474
chr19	42688532	42749009	0.53	60477	3	20.63935	3.2295499999999997	0.1295	0.10650000000000001	11.441741585625886	7.62782772375059	0.7955750162459072	0.9354874447329236	16.23315807835369	6.48678035349864	5.148238375792571	4.923757918809502	0.6406269560793368	5.697234994167066	4.804737478202296
chr19	43071202	43100767	0.66	29565	4	20.9344	1.7377000000000002	0.7164999999999997	0.6564999999999996	8.507961691875659	2.0536459256251596	1.1510856339422506	0.6724104040626897	3.4413840395897095	2.985978257959691	0.7207533726109598	0.40398826422590106	0.23599105398821363	1.9727365037250129	0.0
chr19	43912050	43937090	0.51	25040	3	15.13935	2.0573499999999996	3.8235	2.6885000000000003	7.1877607396880565	4.2539808459378285	0.7967133896765793	0.3002296590950856	1.6106575703062787	2.52263680413836	1.4929891289798456	2.269830338208865	0.15052778409539336	1.4766522217337308	0.0
chr19	43937090	44023712	0.63	86622	4	20.80325	3.6065500000000004	0.598	0.537	4.107291851250318	1.173511957500091	2.6417634286037925	0.7967133896765793	3.786031318725929	1.44150674522192	0.4118590700634057	1.67839869470091	2.269830338208865	1.3287562416348617	2.90407124499022
chr19	43937090	44031151	0.52	94061	4	15.9918	1.2049000000000003	0.7165	0.4185	9.388095660000728	6.454315766250501	2.732260115164839	0.7967133896765793	0.5875844728567735	3.2948725605072458	2.265224885348731	1.6507465305908289	2.269830338208865	2.97369680765595	2.90407124499022
chr19	45055608	45273967	0.67	218359	4	19.5	2.2048999999999985	0.6639999999999993	0.5109999999999992	3.3738468778127615	0.1466889946875114	0.4030674110639214	0.7915558266746838	0.8588348635100197	1.1840948264322915	0.05148238375792569	0.3904342275936645	0.2778066679201097	0.3014191086529609	2.3633450557910725
chr19	46532150	46807263	0.66	275113	4	18.9344	2.5410000000000004	16.1785	16.0905	7.48113872906308	3.9606028565628066	0.4777431064326665	1.3589654414036412	2.2090278539973824	4.221555468149909	2.985978257959691	0.327854868159214	0.47694634840971867	1.072001297864314	1.531078128965231
chr19	46898838	47032893	0.51	134055	3	21.2541	0.7787000000000006	0.1405	0.04150000000000002	7.774516718438102	2.4937129096876927	0.3326504373951248	3.094232785251038	2.013786094344706	2.7285663391700625	0.8752005238847371	1.063020687344287	1.0859606750049628	1.106239388366978	2.142162819152565
chr19	46898838	47046296	0.77	147458	4	21.5328	1.0573999999999995	0.3685000000000001	0.18650000000000005	8.067894707813124	2.20033492031267	0.4854550408082678	3.094232785251038	1.888895635839047	2.8315311066859143	0.7722357563688858	1.0669489940472607	1.0859606750049628	0.6629321457284214	2.142162819152565
chr19	47032893	47046296	0.62	13403	4	22.311500000000002	0.27869999999999884	0.32700000000000007	0.2280000000000001	5.574181798125432	0.2933779893750228	2.013786094344706	0.3326504373951248	1.888895635839047	1.956330582801177	0.10296476751585137	1.106239388366978	1.063020687344287	0.6629321457284214	0.0
chr19	47733829	47808653	0.7	74824	4	22.713099999999997	1.2705000000000002	11.8245	11.564499999999999	9.828162644063262	3.6672248671877843	3.6699695024994825	1.2489785917939502	0.7566511953668895	4.633414538213314	2.4711544203804343	3.8915904326797257	1.1772050137868222	0.26555643996166717	3.2148597390195697
chr19	47733829	47894789	0.63	160960	4	20.57375	3.4098499999999987	11.817	11.572	10.561607617500819	2.9337798937502275	3.222491831604375	1.2489785917939502	0.7846735291004425	4.890826457002943	2.213742501590806	2.3412714283549714	1.1772050137868222	0.8835468864369721	4.2657679485175946
chr19	48216761	48246757	0.64	29996	4	21.0246	0.5327999999999999	2.6740000000000013	2.6720000000000015	9.828162644063262	1.906956930937648	0.7042010679757846	1.6202890516569872	0.799054869350645	5.560097445855977	2.7800487229279884	0.8512889166532589	0.692283224983513	2.7780944167609927	0.0
chr19	48216761	48366842	0.71	150081	4	23.32785	2.83605	3.9120000000000013	1.4340000000000015	5.720870792812944	2.2003349203126708	0.5786201108401912	1.6202890516569872	3.256739937558069	2.007812966559103	0.7722357563688858	1.105930832254266	0.692283224983513	1.1429946440242527	4.38968758707021
chr19	48293753	48366842	0.71	73089	4	25.4344	0.7295000000000016	8.684999999999999	6.206999999999999	5.867559787500454	2.347023915000182	0.38534234946438156	0.799054869350645	3.256739937558069	3.809696398086503	2.5741191878962857	0.13524083899795777	2.7780944167609927	1.1429946440242527	1.3540251005511053
chr19	48372247	48685854	0.72	313607	4	21.09015	2.8442500000000006	21.525	16.598	4.400669840625341	0.2933779893750228	0.05612973996913769	3.256739937558069	1.4570548267942525	1.5444715127377715	0.10296476751585149	0.408435305301601	1.1429946440242527	0.5113720760658129	2.736981664424054
chr19	48372247	48763336	0.56	391089	4	21.81965	2.114750000000001	4.727000000000001	0.20000000000000018	5.574181798125432	1.4668899468751135	0.3360701508863972	3.256739937558069	1.1764340679268772	1.956330582801177	0.5148238375792572	0.6329180854181704	1.1429946440242527	0.6792617977956114	3.039740868772864
chr19	48763336	48794259	0.6	30923	3	19.11475	0.5901499999999995	12.346	7.818999999999999	9.68147364937575	2.6404019043752047	1.1764340679268772	1.4713533510956631	2.093463603361087	3.3978373280230967	0.9266829076426626	0.6792617977956114	1.731796826767734	2.1552018318336246	1.09861228866811
chr19	48854622	49092320	0.51	237698	4	23.2213	1.2705000000000002	0.9040000000000001	0.669	10.854985606875841	0.29337798937502235	1.4119783079581065	5.8288078233998295	0.777933017898635	3.8096963980865026	0.10296476751585137	2.046317435337622	2.0456948515785123	5.6185788041376625	3.5153661763593034
chr19	49298692	49534940	0.57	236248	4	18.08195	1.3934499999999996	9.679000000000002	8.918000000000003	17.602679362501362	4.694047830000364	1.7484855280892622	1.3710222543901085	15.888943331722702	6.177886050951086	1.6474362802536224	1.664883562656837	1.0644237100696954	5.57642841478499	3.6929866602859147
chr19	49496833	49534940	0.54	38107	4	18.9426	0.5327999999999999	6.251500000000001	5.490500000000001	45.32689935844101	23.030172165939288	2.463614469782646	1.441119114620493	15.888943331722702	15.908056581199045	8.082734249994337	1.653618435450208	1.6444734641971197	5.57642841478499	1.84443972705697
chr19	49601141	49804692	0.55	203551	4	22.8525	1.2622999999999998	0.25100000000000006	0.11300000000000004	7.041071745000545	0.5867559787500456	1.6661424199219177	1.153687756222337	0.6236455584498679	2.4711544203804343	0.20592953503170275	1.533714769802465	2.3686738475898377	1.512236987478364	1.9618353746129782
chr19	49729391	49804692	0.65	75301	4	23.7541	0.3606999999999996	1.1795	0.8154999999999999	7.041071745000545	0.5867559787500456	1.1532368076786061	1.5220363913046686	0.6236455584498679	2.4711544203804343	0.20592953503170275	0.4047432462343398	2.3365492026625736	1.512236987478364	0.0
chr19	49769812	49804692	0.7	34880	4	19.8033	4.3115	0.9949999999999999	0.6309999999999998	6.014248782187966	1.6135789415626247	1.8504345660121846	0.5516124586848848	0.6236455584498679	2.1107777340749543	0.5663062213371828	0.6494337400655766	0.19359546600046285	1.512236987478364	0.0
chr19	49977398	50183996	0.6	206598	4	21.0	1.0164000000000009	11.767	1.9769999999999994	19.3629472987515	13.202009521876022	4.282848894737938	1.0680774544923464	1.0264623736597638	6.795674656046194	4.633414538213314	3.9113035724663456	2.4231729190442217	2.4875892798925334	4.689271791957203
chr19	50441079	50593992	0.6	152913	4	19.041	0.4344000000000001	4.8935	1.2585000000000008	11.001674601563352	1.906956930937647	0.2379056763159628	1.0654147848592799	1.3042342716896516	3.861178781844429	0.6692709888530344	1.543330175631447	6.0224441209609	0.457737742551193	4.63102553186161
chr19	50755631	51059734	0.59	304103	4	20.15575	0.6639499999999998	1.374499999999999	1.357499999999999	8.361272697188149	3.3738468778127615	0.6058518900751202	0.9843522640850757	2.1920234978831967	2.9344958742017653	1.1840948264322912	1.8730531888790642	0.3454710499623143	0.8633466040513881	3.28629794294355
chr19	51976365	52160254	0.79	183889	4	20.2377	1.6966999999999999	3.171	3.126	4.25398084593783	0.14668899468751162	0.0829612181669441	1.6435102303055156	0.9706969611746604	1.4929891289798456	0.0514823837579258	0.763743034611213	0.8972615414725041	0.3406785462965668	1.3878507892083012
chr19	51976365	52179597	0.78	203232	4	20.55735	1.3770500000000006	4.515499999999999	1.7814999999999999	4.987425819375387	0.5867559787500451	0.16745319028254724	1.6435102303055156	0.8426301318533069	1.7504010477694742	0.20592953503170275	0.723477050920307	0.8972615414725041	1.6789937305992033	1.3878507892083012
chr19	52160254	52179597	0.52	19343	3	18.86065	0.3196499999999993	1.3895	1.3445	4.840736824687875	0.7334449734375568	0.9706969611746604	0.0829612181669441	0.8426301318533069	1.6989186640115483	0.25741191878962855	0.3406785462965668	0.763743034611213	1.6789937305992033	0.0
chr19	53313125	53360817	0.52	47692	1	8.68035	8.68035	1.0774999999999995	0.15849999999999942	19.656325288126524	2.3470239150001806	2.8789083919213	1.1753516383252958	0.6338454107215686	6.898639423562045	0.8237181401268114	1.0103898179446966	0.4125047296402339	1.6452487945324417	0.0
chr19	54296358	54533212	0.62	236854	4	20.40985	0.4098500000000005	0.11300000000000002	0.08500000000000002	5.867559787500454	0.5867559787500451	0.28736560723063687	1.5004628020714625	0.25337439526868516	2.0592953503170284	0.20592953503170297	1.41544277500744	1.0795436563482697	3.8563805374209466	2.8645941112318347
chr19	54410182	54533212	0.72	123030	4	17.5164	2.4836	3.5050000000000003	3.4770000000000008	6.894382750313034	1.6135789415626247	0.28615263533286783	0.28867668338841146	0.25337439526868516	4.376002619423685	2.5226368041383602	1.1850614549495702	1.664457163947556	3.8563805374209466	2.664089547756917
chr19	54672158	54683866	0.55	11708	4	19.89345	2.549149999999999	3.6625000000000005	1.8765000000000003	11.148363596250864	2.053645925625159	3.30764388431013	0.25337439526868516	0.13686911119895573	3.912661165602354	0.7207533726109598	1.1608600369057387	3.8563805374209466	1.5638376809475432	0.0
chr19	55964249	56015176	0.65	50927	4	20.483600000000003	1.0082000000000004	5.7905	5.679499999999999	57.35539692281695	10.12154063343829	5.783798404235923	2.2263456269249122	15.627990104395163	20.129612049348957	3.5522844792968744	7.2704322655369795	3.7759896035003	5.48484353330997	4.348658780766632
chr19	55979325	56015176	0.6	35851	4	23.0492	1.5573999999999995	3.9049999999999994	3.7939999999999996	28.751042958752226	18.48281333062643	1.8330498345933193	15.178749781939358	15.627990104395163	10.090547216553441	6.486780353498641	4.882432980305917	12.949137649910739	5.48484353330997	3.4497004349752505
chr19	56215381	56320755	0.6	105374	4	17.7787	2.2048999999999994	1.7554999999999998	1.6815	7.041071745000546	2.933779893750228	0.28955255466246294	4.539008604169972	0.12775004980405955	2.4711544203804343	1.0296476751585142	0.10162218214785952	3.3528552715718414	0.13450655456022395	1.4978661367769952
chr19	57306749	59118230	0.51	1811481	1	11.4426	11.4426	1.0279999999999994	1.0279999999999994	20.829837245626614	3.520535872500272	2.7039968460090833	0.8350169581073315	0.0	7.310498493625452	1.2355772101902174	2.5680358758199326	0.616091854824659	0.0	3.587799375221029
chr19	58400136	58427781	0.53	27645	4	19.295099999999998	4.9672	1.6955	1.5135	27.577531001252133	2.05364592562516	4.372281845632461	1.8021068502910607	3.7357369623624237	9.678688146490035	0.7207533726109601	1.534508381860401	1.103313153718066	2.291122515867687	2.07944154167984
chr19	58427781	59118230	0.53	690449	2	18.60655	4.278650000000001	1.6045	1.6045	21.41659322437666	4.1072918512503165	4.481940059190093	4.372281845632461	0.0	7.516428028657154	1.4415067452219201	4.257285017492279	1.534508381860401	0.0	3.956352370836119
chr19	58521043	59118230	0.64	597187	1	11.4426	11.4426	1.2089999999999992	1.2089999999999992	22.15003819781422	4.840736824687875	4.688647828226698	2.869453172144424	0.0	7.773839947446783	1.6989186640115488	4.551100414691569	2.418296423485724	0.0	3.9911801879029496
chr19	58545538	59118230	0.57	572692	2	17.868850000000002	5.016350000000001	0.4075000000000001	0.4075000000000001	37.4056936453154	20.096392272189057	4.409696193661158	11.210524517453411	0.0	13.128007858271056	7.053086574835822	4.520660519823165	5.262783789746724	0.0	3.943853539508444
chr19	58666283	59118230	0.63	451947	2	21.7131	1.1721000000000004	0.0905	0.0905	33.005023804690055	15.695722431563714	5.361916756251701	0.8455467332188323	0.0	11.583536345533286	5.508615062098052	5.00485679247395	2.70832002675344	0.0	3.832615329333258
chr19	58694318	59118230	0.78	423912	1	11.4426	11.4426	0.005000000000000001	0.005000000000000001	48.26067925219124	30.951377879064896	5.251448846406029	7.032281393258972	0.0	16.93770425635756	10.862782972922325	5.137648291379554	2.9969413337947124	0.0	3.781730764917122
chr19	58816752	59118230	0.69	301478	3	20.11475	2.7704500000000003	0.0375	0.0375	35.205358725002725	17.896057351876387	6.204691752814948	2.913795474133228	0.0	12.355772101902172	6.280850818466938	5.915356256093469	3.226006241655145	0.0	3.8088380416932663
chr19	58879591	59118230	0.84	238639	2	18.62295	4.262250000000001	1.7355	1.7355	35.058669730315216	17.749368357188878	6.6829091231635385	4.388601187360101	0.0	12.304289718144245	6.229368434709011	6.0508881601175855	5.400656817139775	0.0	4.425883347932324
chr19	58898433	59118230	0.84	219797	3	18.483600000000003	4.4016	0.13950000000000004	0.13950000000000004	35.645425709065265	18.33612433593892	5.4832267062452775	47.4127315949414	0.0	12.510219253175949	6.435297969740715	5.9474910411936905	16.640106152354143	0.0	4.235288447350397
chr19	58912603	59118230	0.8	205627	2	18.6311	4.2541	0.012	0.012	43.860009411565905	26.550708038439563	5.084931230492985	11.263064659139898	0.0	15.393232743619789	9.318311460184555	5.938724694412689	6.074703291690317	0.0	4.216917043405967
chr19	59031051	59118230	0.84	87179	2	18.10655	4.778650000000001	0.047	0.047	25.377196080939463	8.067894707813123	6.730473838310206	30.35828871001808	0.0	8.90645239012115	2.8315311066859143	6.6045605013666275	10.654630723542047	0.0	5.70675792571421
chr19	59055745	59118230	0.88	62485	3	18.09015	4.795050000000001	1.1799999999999995	1.1799999999999995	38.13913861875296	20.829837245626617	5.164692139113788	31.530806987601476	0.0	13.385419777060685	7.310498493625451	7.73162661733816	11.06614104889619	0.0	5.279954834595152
chr19	59066323	59118230	0.86	51907	3	18.60655	4.278650000000001	1.8584999999999996	1.8584999999999996	28.017597985314673	10.70829661218833	4.04682683246029	10.761075806155116	0.0	9.83313529776381	3.7582140143285763	8.545518301159534	3.7767375492673807	0.0	4.620703887073523
chr19	59092992	59118230	0.88	25238	1	11.4426	11.4426	5.454	5.454	14.375521479376115	2.933779893750228	2.4643844103140036	5.544358867786998	0.0	5.04527360827672	1.0296476751585142	0.8649073109343253	15.814004565035336	0.0	2.6390573296152597
chr18	11721	48641	0.91	36920	1	7.270499999999999	7.270499999999999	1.2325	0.3374999999999997	4.4006698406253415	0.5867559787500458	0.6674905500406801	-0.22843447890221205	0.7149457521019197	1.5444715127377715	0.20592953503170286	0.23426436812923943	-0.2532770451384669	0.25091937983636264	1.9459101490553101
chr18	11721	73262	0.96	61541	1	9.2131	9.2131	1.2505	0.3194999999999997	5.867559787500455	0.880133968125068	0.6864761779952109	-0.22843447890221205	1.1097724198224619	2.0592953503170284	0.30889430254755434	0.24092761772286128	-0.2532770451384669	0.3894888619488644	1.9459101490553101
chr18	11721	97583	0.88	85862	1	11.60655	11.60655	1.3410000000000002	0.22899999999999943	4.840736824687875	0.14668899468751162	0.8063777397743515	-0.22843447890221205	0.09549196217361867	1.6989186640115486	0.05148238375792569	0.28300860839184894	-0.2532770451384669	0.6219827997271833	1.9459101490553101
chr18	11721	515413	0.96	503692	1	8.5492	8.5492	0.8719999999999998	0.6979999999999998	7.481138729063081	2.4937129096876935	0.21667330838589546	-0.22843447890221205	1.2089504451766113	4.118590700634057	2.3681896528645825	0.564199467817138	-0.2532770451384669	0.7156048175958676	4.281662555795291
chr18	11721	580449	0.87	568728	1	7.2377	7.2377	8.1015	6.531500000000001	14.375521479376115	9.388095660000726	0.33014360678569465	-0.22843447890221205	5.284803119219007	5.04527360827672	3.2948725605072453	0.5815131895403687	-0.2532770451384669	1.8547694245796023	4.0301502502027065
chr18	11721	596881	0.84	585160	1	9.59835	9.59835	1.6034999999999993	0.03349999999999964	16.13578941562625	11.148363596250862	0.4672709790442293	-0.22843447890221205	0.2758824443617485	5.663062213371828	3.912661165602354	0.6165639233295909	-0.2532770451384669	1.0769600238399037	4.819028434292028
chr18	11721	839340	0.79	827619	1	12.40985	12.40985	3.2274999999999996	1.6575000000000002	10.85498560687584	5.867559787500453	0.4112018545671697	-0.22843447890221205	1.0901970544774473	3.809696398086503	2.0592953503170284	0.7514414190536256	-0.2532770451384669	0.7592588567164437	4.013509103639956
chr18	11721	908231	0.84	896510	1	7.17215	7.17215	4.216	2.6460000000000004	13.495387511251046	8.507961691875657	0.4633782478221461	-0.22843447890221205	29.042000781395465	6.6412275047724165	4.890826457002943	0.7520421386195303	-0.2532770451384669	10.192662595519664	4.014205726410261
chr18	11721	909322	0.78	897601	0	0.0	0.0	0.8614999999999998	0.7084999999999998	13.495387511251046	8.507961691875657	0.4981144804958268	-0.22843447890221205	0.6033020973838507	6.6412275047724165	4.890826457002943	0.763516855023008	-0.2532770451384669	0.21173660754606816	4.014205726410261
chr18	11721	961841	0.88	950120	1	9.42625	9.42625	0.8354999999999998	0.7344999999999998	3.960602856562807	1.0268229628125798	0.5039288496821844	-0.22843447890221205	0.08376951876091683	1.3900243614639942	0.36037668630548003	0.7330165531482539	-0.2532770451384669	0.12829085162620604	4.077166212543772
chr18	11721	1115938	0.82	1104217	0	0.0	0.0	1.4789999999999996	0.09099999999999986	3.813913861875296	1.1735119575000912	0.4452942765711252	-0.22843447890221205	0.011867729585388035	1.3385419777060685	0.4118590700634057	0.6486251550558111	-0.2532770451384669	0.0962145465275455	3.7243802057228
chr18	48641	73262	0.57	24621	4	16.4836	1.9426000000000014	0.9130000000000003	0.018000000000000016	5.2808038087504094	1.4668899468751138	0.7149457521019197	0.6674905500406801	1.1097724198224619	1.8533658152853256	0.5148238375792572	0.25091937983636264	0.23426436812923943	0.3894888619488644	0.0
chr18	48641	97583	0.64	48942	4	18.87705	4.336050000000001	1.0035000000000005	0.10850000000000026	4.253980845937829	0.4400669840625342	0.9111490005517441	0.6674905500406801	0.09549196217361867	1.4929891289798456	0.15444715127377717	0.31977942590023734	0.23426436812923943	0.6219827997271833	0.0
chr18	515413	839340	0.56	323927	4	20.95905	3.8606499999999997	2.5295	2.3554999999999997	13.348698516563534	3.3738468778127597	0.71368504517227	0.09549196217361867	1.0901970544774473	6.177886050951086	0.3088943025475541	1.0425942803532668	0.6219827997271833	0.7592588567164437	4.003524415702306
chr18	596881	839340	0.53	242459	4	22.008200000000002	2.8115000000000006	3.2609999999999992	1.6240000000000006	22.003349203126703	5.2808038087504094	0.2758824443617485	5.284803119219007	1.0901970544774473	7.722357563688856	1.8533658152853252	1.0769600238399037	1.8547694245796023	0.7592588567164437	3.522545190650131
chr18	4106569	5057723	0.51	951154	4	16.37705	1.09835	0.03150000000000001	0.027500000000000007	6.160937776875477	0.5867559787500456	0.0222079865458187	0.2218438966881687	0.3204161859930518	2.16226011783288	0.20592953503170297	0.12427383274232924	0.07785896036702662	0.5120989865528358	0.0
chr18	6482704	6522109	0.51	39405	3	15.40985	1.6065500000000004	0.44000000000000006	0.401	4.694047830000365	0.2933779893750228	0.5360541869052566	0.09348529123406045	0.48767437526752117	1.6474362802536229	0.10296476751585137	0.18813509100726564	0.38903121814259656	0.21202854901698043	0.0
chr18	8478780	8543249	0.54	64469	1	9.10655	9.10655	0.10750000000000003	0.08350000000000003	5.574181798125432	0.2933779893750228	0.41866284605782766	0.10136440069040659	0.8668830416315573	1.956330582801177	0.10296476751585137	0.249150812521876	0.07178554283628766	0.30424371997085686	0.0
chr18	11553424	11655295	0.53	101871	1	11.4836	11.4836	3.5120000000000005	1.7160000000000004	6.894382750313034	0.7334449734375568	0.23039176163973868	0.42595363946844195	0.467468558390445	2.4196720366225084	0.25741191878962866	0.18597556932705736	0.14949389200542687	1.455407207147641	0.0
chr18	11655295	12038790	0.62	383495	4	21.155749999999998	1.811449999999999	0.9374999999999999	0.8584999999999998	14.668899468751137	7.041071745000546	0.4743069750909767	0.23039176163973868	1.7110953340868167	5.148238375792571	2.4711544203804343	0.9117937664997756	0.18597556932705736	1.8015925493970286	3.5344250380391573
chr18	12093656	12237165	0.58	143509	4	20.688499999999998	2.049200000000001	1.2089999999999992	0.8169999999999992	16.869234389063806	7.774516718438102	0.515168061393402	1.7110953340868167	1.2589504603642716	5.9204741321614565	2.728566339170062	0.18080483742479259	1.8015925493970286	0.656796336614205	0.693147180559945
chr18	12093656	12271654	0.52	177998	4	18.2295	0.40979999999999883	1.1104999999999992	0.9154999999999992	19.216258304063988	5.427492803437921	0.6592837883010433	1.7110953340868167	0.33819600590794907	6.744192272288268	1.904848199043251	0.27303323783122213	1.8015925493970286	0.9000978740068186	0.9241962407465932
chr18	13823985	14430979	0.52	606994	4	20.147550000000003	1.8032500000000002	12.497499999999999	11.931499999999998	6.3076267715629895	2.493712909687694	0.2571311913256344	0.1606382072913546	0.2706246975005532	2.2137425015908057	0.8752005238847372	0.2055923093625504	0.4354717479688978	0.09497920795473416	3.3777240905079218
chr18	14979215	14999516	0.53	20301	4	16.2869	2.467200000000001	13.897499999999999	13.841499999999998	8.214583702500637	5.2808038087504094	1.0983068416581316	0.04042021291436206	0.15235031466532184	2.8830134904438403	1.8533658152853258	0.38546487026278053	0.19198375911123824	0.053469296602307384	0.0
chr18	32227274	32241470	0.54	14196	3	16.114800000000002	1.2459000000000007	0.7745	0.17749999999999994	4.987425819375386	1.173511957500091	1.074644649725358	0.10556212837150884	0.20390527955046045	1.7504010477694742	0.4118590700634056	0.37716032057088433	0.16281789209443456	0.07156317264595483	0.0
chr18	32227274	32368084	0.69	140810	4	16.93445	2.06555	13.802	13.205	3.2271578831252503	0.5867559787500454	0.2916903523365044	0.10556212837150884	0.2919057188644011	1.1326124426743656	0.20592953503170286	0.1023724696557006	0.16281789209443456	0.18538219530553537	0.0
chr18	32241470	32368084	0.61	126614	4	18.18035	0.8196499999999993	13.979499999999998	13.027499999999998	4.400669840625341	1.7602679362501363	0.20390527955046045	1.074644649725358	0.2919057188644011	1.5444715127377713	0.6177886050951085	0.07156317264595483	0.37716032057088433	0.18538219530553537	0.0
chr18	35104714	35117967	0.54	13253	4	19.7295	5.3361	1.0559999999999994	1.0209999999999992	4.987425819375387	0.5867559787500451	1.416750269373082	0.25197916281318816	0.0198768268794308	1.7504010477694742	0.20592953503170275	0.49722667479170685	0.36637489073975704	0.08534006711544752	0.0
chr18	55789320	55847705	0.6	58385	3	21.28685	1.1393500000000003	11.085000000000003	11.083000000000002	4.25398084593783	0.7334449734375572	0.34169227160232163	0.8885108179981439	0.2958852273541818	1.4929891289798456	0.25741191878962855	0.11992128442370295	0.31183426543138837	0.10384471483630643	0.0
chr18	56975715	57381170	0.64	405455	4	16.3197	3.4836	3.8034999999999997	3.7325	6.014248782187966	1.3202009521876024	0.10998373280636188	0.43855293227254555	0.19947347590738448	2.1107777340749543	0.4633414538213314	0.3870178088669706	0.1881192810231477	0.07000777432600143	2.720189755094255
chr18	61185756	61603781	0.53	418025	4	19.43445	1.3360499999999984	0.09950000000000003	0.01650000000000002	7.627827723750592	0.2933779893750228	0.10386924807727616	1.7071990298230753	1.6443418367586515	2.677083955412137	0.10296476751585137	0.0492624926814671	0.7306870632356486	0.5771028538954774	2.5204502719831336
chr18	61603781	61616627	0.55	12846	1	9.0492	9.0492	1.1254999999999997	1.0094999999999996	7.041071745000545	0.8801339681250684	1.6443418367586515	0.10386924807727616	0.361629006735517	2.471154420380434	0.30889430254755434	0.5771028538954774	0.0492624926814671	0.8159035967886797	0.0
chr18	74513972	74695260	0.6	181288	4	19.30325	2.1393499999999985	2.6020000000000003	2.5890000000000004	8.361272697188149	0.4400669840625344	1.048657038055551	0.5680238155871278	0.04922279884592086	2.9344958742017657	0.15444715127377728	0.40666107818139985	0.30567803797408777	0.09254663820834141	3.7465661378293427
chr18	76308213	77793957	0.51	1485744	1	6.57375	6.57375	0.05450000000000001	0.0115	62.78288972625486	56.915329938754404	0.7985363488141914	0.05900832050505232	0.0	22.034460248392207	19.975164898075178	0.8072276327716197	0.08106378766945417	0.0	2.786164328568352
chr18	76734228	77793957	0.67	1059729	0	0.0	0.0	0.0425	0.0005000000000000004	70.70409543938047	48.99412422562879	1.0486792602189674	0.17629605830781972	0.0	26.256015716542116	15.75360942992527	1.0244699434356683	0.26682887536236977	0.0	2.8440325230211334
chr18	76960352	77793957	0.68	833605	0	0.0	0.0	2.6920000000000006	2.6490000000000005	70.41071745000545	49.28750221500381	1.2923194762328483	0.1505008171069972	0.0	24.711544203804344	17.29808094266304	0.9407089321689823	1.333254494376594	0.0	3.1162837322979398
chr18	77006595	77793957	0.78	787362	1	10.18035	10.18035	0.04250000000000001	0.000499999999999997	63.369645705004906	56.328573960004356	1.260908090617882	1.8271492104752405	0.0	22.24038978342391	19.769235363043475	0.9582959507268058	0.6412614459391738	0.0	3.1162837322979398
chr18	77138934	77793957	0.78	655023	1	7.65575	7.65575	0.027500000000000004	0.015500000000000002	68.94382750313034	50.754392161878926	1.429663602781998	0.42563850384243773	0.0	24.196720366225087	17.8129047802423	1.1217263836431939	0.14938329111632603	0.0	3.6097068428943646
chr18	77253598	77404204	0.51	150606	4	16.42625	1.8524500000000002	4.958000000000001	4.926000000000001	14.815588463438647	8.361272697188149	0.1947983409525668	0.9313262064162098	0.2928878090834317	5.199720759550497	2.9344958742017657	0.15314202570648391	0.5244141511656425	1.002229141452537	0.0
chr18	77253598	77793957	0.8	540359	1	7.2869	7.2869	4.963500000000001	4.9205000000000005	71.43754041281802	48.26067925219123	1.53541063247316	0.9313262064162098	0.0	25.071920890109823	16.93770425635756	1.2484758406242118	0.5244141511656425	0.0	3.393128416760559
chr18	77404204	77793957	0.81	389753	1	9.13935	9.13935	0.037500000000000006	0.005499999999999998	63.07626771562988	56.62195194937938	2.0564528482720132	0.1947983409525668	0.0	22.137425015908057	19.872200130559328	1.6727848352940742	0.15314202570648391	0.0	3.393128416760559
chr18	77558327	77793957	0.88	235630	0	0.0	0.0	0.11	0.067	83.46603797719396	36.2321816878153	2.719252764058268	12.112752445356131	0.0	29.29347635825973	12.716148788207652	1.9768815865624576	4.251125799075833	0.0	4.1043410846454975
chr18	77659545	77793957	0.96	134412	1	7.4426	7.4426	18.506499999999996	18.463499999999996	87.57332982844429	32.12488983656498	3.081940012778116	2.23762381984941	0.0	30.734983103481653	11.274642042985732	1.8354282576554177	2.164723915447172	0.0	4.93597547538263
chr18	77711438	77793957	0.93	82519	0	0.0	0.0	0.1135	0.0705	81.55908104625631	38.13913861875295	3.2850769178312995	2.7589165940495075	0.0	28.6242053694067	13.385419777060688	2.3807459666288313	0.9682771577618464	0.0	4.30067524971148
chr22	17082747	17539093	0.82	456346	3	16.311500000000002	3.5082000000000004	0.6555000000000003	0.2595000000000003	23.910306134064353	13.642076505938558	0.09514697713468151	-0.7240252393101863	0.9464736944527143	8.391628552541892	4.787861689487092	0.2779745929174989	-0.6915146876441285	0.6562522804197082	3.71649205002882
chr22	17082747	17589928	0.84	507181	1	6.40165	6.40165	6.505499999999999	6.109499999999998	24.056995128751865	13.495387511251046	0.1804758709119764	-0.7240252393101863	9.721041325395525	8.443110936299817	4.736379305729166	0.3158895507810127	-0.6915146876441285	3.411724111319954	2.622544440367809
chr22	17082747	17601517	0.76	518770	2	15.10655	2.3032500000000002	15.035499999999999	14.639499999999998	38.13913861875295	0.5867559787500447	0.39360618502422234	-0.7240252393101863	2.8007445286398354	13.385419777060685	0.20592953503170186	0.3850485744756863	-0.6915146876441285	2.1512260203241387	2.622544440367809
chr22	17082747	17652635	0.69	569888	3	18.295099999999998	5.4918	1.2305	0.8344999999999999	33.88515777281513	3.667224867187784	0.6095224665548791	-0.7240252393101863	0.2294957076330924	11.89243064808084	1.2870595939481433	0.5434717360037079	-0.6915146876441285	0.4775135934243657	2.5430931496405296
chr22	17082747	18225340	0.68	1142593	2	17.811500000000002	5.0082	0.5835	0.1875	22.15003819781422	15.402344442188694	0.4190406195907354	-0.7240252393101863	0.3856833613820148	7.773839947446783	5.4056502945822	0.5104113566333616	-0.6915146876441285	0.2818683800718515	2.92209112748754
chr22	17082747	18483968	0.7	1401221	2	13.88525	1.08195	7.2155	6.819499999999999	59.55573184312962	22.003349203126707	0.41288375998328947	-0.7240252393101863	11.564956774877166	20.90184780571784	7.722357563688856	0.46822842264782305	-0.6915146876441285	4.058869883840978	2.7103539103604914
chr22	17082747	18507002	0.7	1424255	3	15.2295	2.4261999999999997	2.7855000000000008	2.389500000000001	26.844086027814583	10.70829661218833	0.5932425088204468	-0.7240252393101863	1.7311998824105912	9.421276227700407	3.758214014328577	0.5262986666821591	-0.6915146876441285	0.6075867988447388	2.7103539103604914
chr22	17082747	18536150	0.72	1453403	1	6.40165	6.40165	3.8795000000000006	3.4835000000000007	23.47023915000182	14.082143490001092	0.6160642461674906	-0.7240252393101863	0.6746318937599604	8.237181401268113	4.942308840760869	0.5279289003312397	-0.6915146876441285	0.7820608441529401	2.815574244430379
chr22	17082747	18593553	0.76	1510806	1	6.40165	6.40165	15.7795	15.3835	20.976526240314126	16.575856399688785	0.6182895210702581	-0.7240252393101863	1.0020573718061776	7.3619808773833775	5.8175093646456055	0.5375846310942874	-0.6915146876441285	0.4689131794122807	2.714038956480099
chr22	17082747	18639226	0.7	1556479	1	6.40165	6.40165	2.748	2.3520000000000003	25.377196080939466	12.175186559063443	0.6295507260377916	-0.7240252393101863	0.22436961882457562	8.90645239012115	4.2730378519078345	0.5355695501245652	-0.6915146876441285	0.1962180332918691	2.708848534623613
chr22	17082747	18958272	0.62	1875525	3	12.9672	0.16389999999999993	1.2739999999999998	0.8779999999999998	26.55070803843956	11.001674601563353	0.5606252723477861	-0.7240252393101863	0.20265926031996137	9.318311460184555	3.8611787818444285	0.47784238357684955	-0.6915146876441285	0.8535103946235892	2.7765172840636727
chr22	18225340	18507002	0.53	281662	4	20.2377	2.5820000000000007	2.9730000000000008	2.202000000000001	11.441741585625888	4.694047830000365	1.2999117053064608	0.2294957076330924	1.7311998824105912	4.015625933118206	1.6474362802536229	0.590747293939601	0.4775135934243657	0.6075867988447388	0.8047189562170501
chr22	22549842	22697379	0.51	147537	3	20.62295	2.4426500000000004	0.197	0.03900000000000002	9.828162644063262	0.7334449734375568	0.8669879648326176	0.18301128873732453	2.79642602712385	3.4493197117810226	0.25741191878962844	0.304280544113756	0.5138412690810887	0.9814415743030414	1.024792795880652
chr22	22676426	22697379	0.54	20953	3	21.491799999999998	1.5738000000000003	0.082	0.076	8.507961691875659	2.0536459256251596	1.3441648919010254	2.234613157470058	2.79642602712385	2.985978257959691	0.7207533726109598	0.4717519057663216	0.7842661432676516	0.9814415743030414	0.0
chr22	22697379	23219797	0.52	522418	4	20.68035	2.385249999999999	0.47400000000000014	0.3160000000000001	7.041071745000545	3.520535872500273	0.166226823836481	1.3441648919010254	0.5480036872364695	2.4711544203804343	1.2355772101902172	0.17659504782416163	0.4717519057663216	0.19232892138341276	1.9460574757081983
chr22	23053237	23219797	0.65	166560	4	22.2131	3.9179999999999993	0.39500000000000013	0.39500000000000013	5.720870792812944	2.2003349203126708	0.1479571992525331	0.06527336043942074	0.5480036872364695	2.007812966559103	0.7722357563688858	0.22996453839995634	0.11695403787040123	0.19232892138341276	0.0
chr22	23522706	23728067	0.51	205361	4	19.418	2.9917999999999996	5.2715000000000005	5.250500000000001	18.33612433593892	8.948028675938193	0.4228645402730155	0.8530987359946866	3.097452077384763	6.435297969740714	3.140425409233468	0.17448171315642355	1.5643960424773378	1.0870905268620188	0.0
chr22	23744737	23908428	0.58	163691	4	14.9836	0.2951000000000006	0.7065000000000002	0.4555000000000001	9.68147364937575	4.694047830000364	0.2437483218686616	3.097452077384763	0.20932519978002037	3.3978373280230967	1.6474362802536227	0.669276335515489	1.0870905268620188	0.8570959034526979	2.6441335153472703
chr22	25758341	25858563	0.63	100222	3	20.2295	0.6557000000000013	4.437499999999999	4.4265	6.747693755625523	0.5867559787500456	1.627568419034869	0.6033404842563105	0.8506125403317308	2.368189652864583	0.20592953503170297	1.0150385175476562	0.273725713055959	0.47603971229081776	0.0
chr22	30659122	30783284	0.61	124162	4	22.87705	3.385249999999999	10.705	10.694	21.123215235001638	10.268229628125798	0.4064127041486438	3.7499050656846507	2.471579306729436	7.4134632611413025	3.6037668630547994	1.794556763778793	1.3160772698635368	2.6130063989045733	4.176282773372739
chr22	30659122	30881454	0.55	222332	4	21.38525	1.8934499999999996	0.051	0.04	8.361272697188149	2.493712909687693	0.9447971519732484	3.7499050656846507	0.3450698441541351	2.9344958742017653	0.8752005238847371	1.5560585918952772	1.3160772698635368	1.208314443531494	2.939099548436953
chr22	30841144	30881454	0.62	40310	4	18.68035	4.59835	2.1925000000000003	2.1015	7.041071745000545	1.1735119575000907	0.7278044886505154	1.8146156757385048	0.3450698441541351	2.471154420380434	0.4118590700634057	0.2554323183226282	0.6368626411990191	1.208314443531494	1.6094379124341003
chr22	32925067	33382104	0.63	457037	4	19.89345	1.614749999999999	0.7839999999999999	0.5739999999999998	3.5205358725002727	0.0	0.015405911873656938	1.2996662258196519	0.030033471299921486	1.2355772101902172	0.0	0.09462079078205396	0.4561345282745929	0.1308278428471531	3.1230533827407796
chr22	35746986	35979194	0.56	232208	4	20.7459	1.0245999999999995	0.05700000000000001	0.04200000000000001	9.53478465468824	5.134114814062898	0.8490233276201306	0.4116760400170711	0.046177815225386463	3.3463549442651717	1.8018834315274	0.7254287520495974	1.616833407919888	0.23712955809343947	2.2331667800538932
chr22	36462039	36519921	0.54	57882	3	21.3607	2.7377000000000002	11.983	11.964000000000002	16.429167405001273	3.520535872500274	0.9528879790350071	0.046177815225386463	1.2879527954011372	5.7660269808876805	1.235577210190217	0.41981419325076774	0.23712955809343947	0.45202354966155944	0.0
chr22	36697437	37252474	0.56	555037	4	22.614800000000002	2.0082000000000004	0.5309999999999996	0.5139999999999996	8.361272697188149	1.6135789415626256	0.04651449014210224	1.5049086927984427	0.3469676202170129	2.9344958742017657	0.5663062213371828	1.0603736527846013	0.5281670039959981	0.25707577530054315	2.7599603758843427
chr22	38379130	38434751	0.59	55621	4	16.114800000000002	2.5082000000000004	25.246499999999997	11.2205	19.21625830406399	0.7334449734375585	1.5823771023984974	0.3072513803304264	8.307039145818216	6.744192272288268	0.25741191878962866	0.7478787881628157	1.5740258038672907	2.9154619138823166	0.0
chr22	42739489	42840397	0.56	100908	4	20.098399999999998	3.2623000000000015	20.944	18.421	7.627827723750591	0.0	0.6512533160899542	1.1232543486436357	0.9685332326989003	2.677083955412137	0.0	0.7836538376756441	0.39422051775472294	0.9860066357369305	1.41660667202811
chr22	43583653	43781506	0.64	197853	4	17.81145	1.418050000000001	5.1555	5.1105	11.295052590938376	6.014248782187966	0.2609741885642573	0.7949483708297582	8.577163808970765	7.516428028657154	5.663062213371829	0.5557983538633698	1.6149652839139312	3.010265628370407	1.6094379124341003
chr22	45664640	45794027	0.67	129387	4	20.0738	0.4836000000000009	1.9810000000000003	1.4890000000000003	12.615253543125977	8.507961691875659	0.6076754322498094	0.8964436395929117	2.488890683987467	4.427485003181611	2.985978257959691	1.1905005309939463	0.908460603714901	0.8735081019372337	3.3347490449289374
chr22	45664640	45950062	0.54	285422	4	20.42625	0.8360500000000002	0.24850000000000005	0.24350000000000005	14.815588463438647	6.3076267715629895	1.3650173073204945	0.8964436395929117	1.0858082628170922	5.199720759550496	2.2137425015908057	0.9220660838005348	0.908460603714901	0.3810783337424791	4.2659489785569775
chr22	45898613	45950062	0.61	51449	4	18.81965	2.4426500000000004	0.1265	0.1215	10.70829661218833	2.2003349203126703	0.8895598814846458	0.7486860829840172	1.0858082628170922	3.758214014328577	0.772235756368886	0.31220244771468486	0.2627609816299526	0.3810783337424791	0.0
chr22	45973839	45998624	0.53	24785	1	11.66395	11.66395	0.31800000000000006	0.24100000000000008	10.561607617500819	1.4668899468751135	1.5151253839016707	1.0858082628170922	1.120206520395421	4.890826457002943	0.6692709888530342	0.9139499234814329	0.3810783337424791	0.46986320302453677	0.0
chr22	46390895	46402324	0.51	11429	3	23.28685	0.8770500000000006	5.5315	5.511500000000001	6.014248782187966	0.440066984062534	1.5401766875930847	0.11757963618602767	7.811517338317889	2.1107777340749543	0.15444715127377728	0.5405447590297564	0.40794468751270574	3.6461252359051293	0.0
chr22	48939122	49701004	0.51	761882	1	12.2541	12.2541	15.448999999999998	15.395999999999997	4.400669840625341	0.8801339681250684	0.10011822990634496	0.010590689651283243	0.38099898230148155	1.5444715127377715	0.30889430254755423	0.12703657714042377	0.16261605251767952	0.16186731619369432	0.0
chr22	49626278	51170136	0.52	1543858	0	0.0	0.0	19.602	19.586000000000002	13.055320527188512	7.1877607396880565	1.881288366425361	0.05013416804494688	0.0	5.04527360827672	2.985978257959691	1.536343617415043	0.12442340629433013	0.0	3.1960193116461957
chr22	49701004	51170136	0.51	1469132	1	12.2541	12.2541	19.6205	19.5675	12.76194253781349	7.48113872906308	1.9610027251892435	0.31408397545702726	0.0	4.942308840760869	3.088943025475543	1.608881436857876	0.11023179885539323	0.0	3.1960193116461957
chr22	49935091	51170136	0.54	1235045	0	0.0	0.0	19.8545	19.3335	31.684822852502457	11.441741585625888	2.2604722474830603	0.38099898230148155	0.0	11.583536345533286	3.5522844792968735	1.8831444754223952	0.16186731619369432	0.0	3.1960193116461957
chr22	50051170	51170136	0.62	1118966	1	8.9672	8.9672	19.67	19.518	16.722545394376297	3.5205358725002727	2.3628264310512606	0.2932201016279923	0.0	6.332333202224863	1.6989186640115488	1.985375627071788	0.6055819723966044	0.0	3.374318519772689
chr22	50221027	51170136	0.56	949109	0	0.0	0.0	19.6995	19.488500000000002	35.49873671437775	15.255655447501182	2.638553124356838	0.5908959905318094	0.0	12.922078323239354	4.890826457002942	2.215712222456798	0.6510236235888447	0.0	3.404103922741375
chr22	50323085	50354044	0.51	30959	1	12.66395	12.66395	2.8655	2.4535	57.06201893344192	29.191109942814762	5.534182169805655	1.5407964324698915	128.47623265597326	20.0266472818331	10.244994367827216	2.820314701813431	3.159827273311712	45.090381370856036	0.0
chr22	50323085	51170136	0.54	847051	1	12.66395	12.66395	19.8	19.388	24.056995128751865	3.813913861875296	2.7708177134554846	1.5407964324698915	0.0	8.90645239012115	0.8752005238847369	2.101959338793181	3.159827273311712	0.0	3.369469177768526
chr22	50355679	51170136	0.61	814457	0	0.0	0.0	20.581500000000002	18.6065	51.634526130004	31.391444863127425	2.413427018016485	128.47623265597326	0.0	18.58514053661118	10.553888670374771	1.9883552642918059	45.090381370856036	0.0	3.3123166944161606
chr22	50421812	51170136	0.69	748324	1	8.60655	8.60655	19.866	19.322	18.0427463465639	2.2003349203126703	2.5373265420261104	1.0114493759167917	0.0	6.795674656046194	1.2355772101902174	2.1288517847954274	0.39857530255784507	0.0	3.3123166944161606
chr22	50496999	51170136	0.64	673137	1	7.18035	7.18035	28.876000000000005	10.312	20.24308126687657	0.0	2.6742956378941276	1.326672382027581	0.0	7.56791041241508	0.4633414538213314	2.3152415052506803	0.46561268511031806	0.0	3.3492466010475352
chr22	50512815	51170136	0.67	657321	0	0.0	0.0	19.609	19.579	12.321875553750955	7.921205713125613	2.6904397089894236	2.0033398364000035	0.0	4.787861689487092	3.24339017674932	2.3540317839049947	0.7030978054951919	0.0	3.3492466010475352
chr22	50624463	51170136	0.62	545673	0	0.0	0.0	20.285500000000003	18.9025	31.684822852502457	11.441741585625888	3.034464545675942	1.0090386564919098	0.0	11.583536345533286	3.5522844792968735	2.5526411879540274	1.3833400622830427	0.0	3.3775363597146866
chr22	50683318	51170136	0.71	486818	1	9.2541	9.2541	19.601000000000003	19.587	25.52388507562698	5.2808038087504094	3.1578550183541263	2.013842625223162	0.0	9.421276227700407	1.3900243614639942	2.513533388573098	2.876120598013079	0.0	3.5258049064150954
chr22	50706114	51170136	0.75	464022	1	9.4672	9.4672	19.610500000000002	19.5775	30.217932905627343	9.974851638750772	3.0600908331396144	5.147885407528036	0.0	11.068712507954029	3.037460641717617	2.4097938787862354	4.625193978602907	0.0	3.674581118521295
chr22	50765506	51170136	0.83	404630	1	7.4672	7.4672	20.437	18.751	44.593454385003454	24.350373118126885	2.859607023935669	4.425961046605947	0.0	16.11398611623075	8.082734249994337	2.3003768834325107	3.1552376899051993	0.0	3.6252695608584564
chr22	50781283	51170136	0.81	388853	1	7.84425	7.84425	19.6335	19.5545	23.323550155314308	3.080468888437739	2.568216461831534	10.041459990017891	0.0	10.193511984069293	2.16226011783288	2.2020018018681107	4.725010564839731	0.0	3.4793490985574804
chr22	50964234	51170136	0.89	205902	1	7.9426	7.9426	19.743000000000002	19.445000000000004	38.57920560281549	18.33612433593892	3.76728445526299	1.2187267187663213	0.0	14.003208382155794	5.971956515919382	2.880385139004498	1.438516027627705	0.0	3.5748025307321134
chr22	51021203	51170136	0.95	148933	0	0.0	0.0	23.3195	15.868500000000001	71.73091840219305	51.48783713531649	3.7033472771316145	3.9344342341013077	0.0	25.638227111447005	17.60697524521059	2.239972650462682	4.55460362899025	0.0	3.436925674589758
chr22	51111553	51170136	0.74	58583	0	0.0	0.0	19.750500000000002	19.4375	20.096392272189057	0.1466889946875103	2.4438567300242577	4.520001784283693	0.0	7.516428028657154	0.5148238375792573	1.4271613133993029	2.7670000611896763	0.0	0.0
chr22	51135455	51170136	0.82	34681	1	7.11475	7.11475	19.6785	19.509500000000003	17.015923383751318	3.2271578831252503	2.808497231121004	1.9147755979626622	0.0	6.435297969740715	1.5959538964956974	1.8763511164619848	0.7754019811251468	0.0	0.0
chr20	247570	259654	0.75	12084	3	17.15575	2.1393500000000003	6.781499999999999	6.1615	20.096392272189057	5.720870792812942	7.671916968098907	-0.5148505502534839	1.2942697689627474	7.053086574835823	2.0078129665591034	2.6925576410964123	-0.4568234157747953	5.673721868317024	0.0
chr20	247570	307709	0.8	60139	3	18.082	1.2131000000000007	7.269499999999998	6.649499999999998	23.030172165939284	2.787090899062715	2.575759131179634	-0.5148505502534839	2.801053071295017	13.79727884712409	4.736379305729165	5.07470311972237	-0.4568234157747953	3.5087876121735504	4.917871950224805
chr20	247570	334941	0.75	87371	2	18.19675	1.09835	0.5505	0.06949999999999998	18.629502325313943	7.1877607396880565	2.6459792794808106	-0.5148505502534839	1.7880591730309652	6.5382627372565665	2.5226368041383602	4.586634869369628	-0.4568234157747953	0.9719252633564214	4.245037770192687
chr20	247570	388758	0.86	141188	1	9.64755	9.64755	0.3155	0.3045	29.77786592156481	3.9606028565628097	2.3189636239802627	-0.5148505502534839	0.3953645191717509	10.450923902858921	1.3900243614639942	3.2088065350436743	-0.4568234157747953	1.157489688816323	3.5346596522661393
chr20	247570	623244	0.86	375674	1	9.64755	9.64755	13.557	12.937	20.389770261564077	5.427492803437921	1.112055284289124	-0.5148505502534839	16.533881990943918	7.156051342351675	1.9048481990432515	1.926234943332261	-0.4568234157747953	5.802777907636041	4.563205763966628
chr20	247570	626225	0.84	378655	3	17.44265	1.852450000000001	0.314	0.306	17.16261237843883	8.654650686563171	1.2334651835708923	-0.5148505502534839	10.528192051424558	6.023438899677309	3.037460641717618	1.956753422096808	-0.4568234157747953	3.695004009150305	4.563205763966628
chr20	247570	633916	0.72	386346	2	18.0164	1.2787000000000006	1.7919999999999996	1.1719999999999995	32.858334810002546	7.041071745000548	1.418495556191969	-0.5148505502534839	12.243974669044693	11.532053961775361	2.471154420380434	1.9913568223262097	-0.4568234157747953	4.297179921212905	4.563205763966628
chr20	247570	644363	0.83	396793	1	9.64755	9.64755	18.398	17.778000000000002	18.776191320001455	7.0410717450005444	1.7035151515275029	-0.5148505502534839	0.758183726169414	6.5897451210144915	2.4711544203804348	2.0520658920781187	-0.4568234157747953	0.7687168704201561	4.1761999056259596
chr20	247570	741874	0.73	494304	2	19.18035	0.1147500000000008	11.812500000000004	11.192500000000003	25.083818091564442	0.7334449734375568	1.517030290757425	-0.5148505502534839	1.1332908246479623	8.803487622605298	0.25741191878962866	1.7989005394795368	-0.4568234157747953	0.4877979547406456	4.1761999056259596
chr20	247570	796755	0.68	549185	2	18.66395	0.6311499999999999	0.3105	0.3095	16.28247841031376	9.534784654688238	1.4786825470288938	-0.5148505502534839	2.2130909305372954	5.714544597129755	3.3463549442651717	1.6678798070249812	-0.4568234157747953	3.1212341343772803	4.014535848096179
chr20	247570	825389	0.75	577819	2	16.13115	3.1639500000000007	1.0034999999999996	0.3834999999999997	22.73679417656426	3.0804688884377374	1.5150763825610922	-0.5148505502534839	0.3254651816819756	8.75200523884737	0.30889430254755457	1.7399012320895875	-0.4568234157747953	0.2321370737105306	4.038663285188512
chr20	247570	937164	0.72	689594	3	16.95905	2.336050000000001	0.359	0.261	17.16261237843883	8.654650686563171	1.3222545308943676	-0.5148505502534839	1.1260146137910851	6.023438899677309	3.037460641717618	1.4955105633731847	-0.4568234157747953	0.3951892682045937	3.8658245301146295
chr20	247570	983020	0.72	735450	3	16.0574	3.237700000000001	6.554500000000001	5.934500000000001	20.24308126687657	5.574181798125431	1.3100187872833975	-0.5148505502534839	1.5031832470857924	7.104568958593749	1.9563305828011774	1.4269044945564726	-0.4568234157747953	0.5983750523608222	3.8658245301146295
chr20	247570	1099342	0.74	851772	1	9.64755	9.64755	0.343	0.27699999999999997	34.32522475687766	8.507961691875662	1.3363982365880638	-0.5148505502534839	0.35742206669173715	12.046877799354618	2.985978257959691	1.313756607827298	-0.4568234157747953	0.3568123952981511	4.124562962769172
chr20	247570	1247089	0.69	999519	3	16.508200000000002	2.786900000000001	2.181499999999999	1.5614999999999988	19.803014282814033	6.014248782187965	1.1916878387130132	-0.5148505502534839	1.4992487320076113	6.950121807319972	2.1107777340749547	1.1723029320407008	-0.4568234157747953	0.9120463181712416	3.977742373817914
chr20	247570	1294053	0.61	1046483	2	20.868850000000002	1.5737499999999986	17.683999999999994	17.063999999999997	21.269904229689146	4.547358835312853	1.205490537650968	-0.5148505502534839	0.331380196962388	7.464945644899229	1.5959538964956974	1.160623151658444	-0.4568234157747953	1.3092296874015237	4.0040982237684535
chr20	247570	1417998	0.65	1170428	3	18.631149999999998	0.6639500000000016	1.3514999999999997	0.7314999999999997	15.402344442188692	10.414918622813305	1.1129247359300196	-0.5148505502534839	3.0743202479418548	5.4056502945822	3.6552492468127262	1.176360161600684	-0.4568234157747953	1.0789721146870659	4.104022661475381
chr20	247570	1447390	0.59	1199820	3	17.467200000000002	1.8279000000000005	19.720999999999997	19.101	43.27325343281586	17.455990367813857	1.1599949839101764	-0.5148505502534839	0.597497701671552	15.187303208588087	6.12640366719316	1.1736311784657567	-0.4568234157747953	0.2654423803011776	4.180965156938395
chr20	247570	1757709	0.58	1510139	3	18.2541	1.0410000000000004	0.363	0.257	21.41659322437666	4.400669840625341	1.0444072174019228	-0.5148505502534839	0.2985070241281412	7.516428028657154	1.544471512737772	0.9870071394483987	-0.4568234157747953	0.26627737292190023	4.059484663531923
chr20	247570	1946410	0.55	1698840	2	20.631149999999998	1.3360499999999984	6.813999999999999	6.194	19.656325288126524	6.1609377768754765	0.961555322949852	-0.5148505502534839	2.059425187557743	6.898639423562046	2.16226011783288	0.9069510849210053	-0.4568234157747953	0.84625688214084	3.935539398756188
chr20	247570	2083168	0.64	1835598	1	9.64755	9.64755	0.3175	0.3025	67.77031554563025	41.95305248062825	1.0433501859558294	-0.5148505502534839	2.9282580357399746	23.78486129616168	14.723961754766753	0.902429170109696	-0.4568234157747953	1.0277097082800433	3.9773350287501743
chr20	247570	2153300	0.57	1905730	3	19.43445	0.13934999999999853	0.3395	0.2805	15.549033436876204	10.268229628125795	1.112715918415864	-0.5148505502534839	2.843482401996355	5.457132678340126	3.6037668630548003	0.9070395685937219	-0.4568234157747953	0.9979566124939013	4.025662877338888
chr20	247570	2187967	0.57	1940397	2	16.2459	3.049200000000001	0.3145	0.3055	36.52555967719033	10.70829661218833	1.1436376739567582	-0.5148505502534839	0.7625844193000391	12.819113555723504	3.758214014328577	0.9086638862776225	-0.4568234157747953	0.3074998760264067	4.025662877338888
chr20	796755	937164	0.56	140409	4	16.3279	1.7049000000000012	0.0495	0.0485	7.627827723750591	0.880133968125068	0.7104139790719094	1.1332908246479623	1.1260146137910851	2.677083955412137	0.3088943025475541	0.8213187161631632	0.4877979547406456	0.3951892682045937	3.04791228121611
chr20	1294053	1417998	0.6	123945	4	20.2049	2.2377000000000002	18.415499999999994	16.332499999999996	10.85498560687584	5.867559787500453	0.331380196962388	1.4992487320076113	3.0743202479418548	3.809696398086503	2.0592953503170284	1.3092296874015237	0.9120463181712416	1.0789721146870659	4.770185579521557
chr20	2332620	2427735	0.56	95115	3	17.14755	3.72135	3.257999999999999	2.4659999999999993	3.5205358725002727	0.5867559787500454	0.1850673328339522	0.7625844193000391	0.5740217591973259	1.235577210190217	0.20592953503170286	0.15155409191209798	0.3074998760264067	1.5480633377766195	0.0
chr20	2505421	2733048	0.59	227627	4	19.868850000000002	2.7704499999999985	12.9785	12.964500000000001	16.722545394376297	1.4668899468751144	1.0929482661987342	0.5740217591973259	1.3707230766549412	5.868991748403531	0.5148238375792573	0.8666831903085809	1.5480633377766195	0.7052621265303666	3.4694646970596104
chr20	4588068	4721444	0.51	133376	3	21.0246	2.1885000000000012	14.234499999999999	13.527499999999998	9.38809566000073	0.5867559787500456	0.4311276835225562	2.8645531916194247	1.8142265451078605	3.2948725605072458	0.20592953503170275	0.6793500735810735	1.0053516763142532	0.636726070814162	4.304065093204165
chr20	4588068	5081510	0.51	493442	4	20.2705	1.4344000000000001	31.988	4.226000000000001	7.187760739688057	2.7870908990627163	0.23306522718983977	2.8645531916194247	5.700881473240458	2.52263680413836	0.9781652914005885	0.2979756243137711	1.0053516763142532	2.000797458521279	3.9646646486146557
chr20	4721444	5081510	0.6	360066	4	22.459	0.7541000000000011	18.4605	17.7535	6.601004760938013	2.2003349203126708	0.16295789626069818	0.4311276835225562	5.700881473240458	2.316707269106657	0.7722357563688858	0.15785037095629686	0.6793500735810735	2.000797458521279	2.963463012985205
chr20	4741496	5081510	0.76	340014	4	20.352449999999997	1.3524499999999993	18.1125	18.1015	7.041071745000545	2.6404019043752043	0.07247863648997369	1.8142265451078605	5.700881473240458	2.471154420380434	0.9266829076426626	0.1320317358606152	0.636726070814162	2.000797458521279	2.963463012985205
chr20	8024617	8286296	0.6	261679	4	19.959000000000003	2.5328	0.1375	0.04450000000000001	7.774516718438102	1.3202009521876028	0.1569591694882019	4.6894540790657695	0.3637485961690182	2.728566339170063	0.4633414538213314	0.10073020947060315	1.6458240444549732	0.12766223437056842	3.36729582998647
chr20	8112943	8286296	0.53	173353	1	11.2459	11.2459	17.571499999999997	17.478499999999997	6.601004760938011	0.14668899468751162	0.18954581005233567	0.09300300820257495	0.3637485961690182	2.316707269106657	0.05148238375792569	0.10928866084184677	0.08393296720265044	0.12766223437056842	0.0
chr20	19673327	20805694	0.52	1132367	4	21.43445	0.9262500000000014	0.25	0.163	4.840736824687875	1.0268229628125798	0.18446769327878346	0.038589435119401716	0.11311221787462487	1.6989186640115483	0.3603766863054799	0.31388620249858845	0.1108870550746895	0.0561250178569992	3.082536325965526
chr20	30410593	30539581	0.58	128988	4	19.2213	1.2049000000000003	2.817499999999999	2.8134999999999994	25.083818091564442	6.014248782187966	1.210012484475394	3.210573852746175	1.3432145721860593	8.803487622605298	2.1107777340749547	1.2803942002002178	2.0257401454536854	0.99464097521067	5.27851815825299
chr20	30410593	30619084	0.66	208491	4	21.040950000000002	0.614749999999999	6.263499999999999	0.6325000000000003	16.13578941562625	2.933779893750226	1.2608058788150105	3.210573852746175	0.7919476949254983	5.663062213371829	1.0296476751585142	1.1714291194708624	2.0257401454536854	0.5219927641781981	4.350179596245989
chr20	30619084	30679838	0.54	60754	3	21.3934	0.26229999999999976	7.055	0.1590000000000007	8.948028675938193	4.253980845937829	0.7919476949254983	1.3432145721860593	0.057863896000552355	3.1404254092334685	1.4929891289798456	0.5219927641781981	0.99464097521067	0.9522231341830281	3.73766961828337
chr20	31170854	31240712	0.65	69858	4	17.63115	4.0573500000000005	3.36	3.0100000000000002	6.160937776875477	0.29337798937502235	0.3359706712187841	0.8319829546260836	0.17958776239944843	2.16226011783288	0.1029647675158516	0.11791321539792313	1.0553536712011105	0.43519767066397885	0.693147180559945
chr20	32450627	32535668	0.61	85041	4	18.4508	2.2049000000000003	11.655999999999995	8.266999999999996	8.801339681250683	5.867559787500455	0.4415797396550242	1.686247930676173	4.041124826402824	3.088943025475543	2.0592953503170284	0.3099561444956899	1.070295286594244	1.5170259108302944	0.0
chr20	32450627	32717452	0.56	266825	4	19.9508	0.7049000000000003	14.489499999999996	5.433499999999995	11.148363596250864	3.520535872500273	1.3941845424061794	1.686247930676173	0.4695102620178047	3.912661165602354	1.2355772101902172	0.9353943463259583	1.070295286594244	0.7403842780065498	5.752827181740403
chr20	33891677	34034989	0.74	143312	4	19.041	3.1721000000000004	13.7475	13.705499999999999	9.094717670625705	2.053645925625159	0.26203236742214825	0.4116509089329426	0.8298797922010713	3.191907792991394	0.7207533726109598	0.3850976567802861	1.347549941913293	1.3606481632399858	2.8658273408816797
chr20	36685986	36793644	0.55	107658	4	19.7869	4.5574	19.326999999999998	19.165999999999997	5.574181798125432	1.1735119575000907	0.2507084937719639	7.96193782186062	0.1725263570731124	1.9563305828011772	0.4118590700634057	0.08798936085992988	2.794344178818407	0.39357719318859063	2.19722457733622
chr20	36685986	36888871	0.52	202885	1	12.17215	12.17215	24.727999999999998	13.764999999999997	7.48113872906308	0.7334449734375568	0.21401258066147505	7.96193782186062	0.4299932171872202	2.6256015716542116	0.25741191878962844	0.2314214160101942	2.794344178818407	0.35134114699251395	2.19722457733622
chr20	37274812	37302983	0.52	28171	4	19.2459	1.5901999999999994	12.486500000000001	12.424500000000002	19.94970327750155	9.388095660000728	2.1244936222535458	0.5332226467748761	2.2974087227756237	7.001604191077897	3.2948725605072458	1.008777673294345	0.7407677475155444	1.217210511453696	0.0
chr20	37274812	37356106	0.51	81294	4	19.91805	0.9180499999999991	29.3735	4.462499999999999	12.468564548438467	1.906956930937648	2.237488048472385	0.5332226467748761	20.816865542098515	4.376002619423685	0.6692709888530342	1.1449817924364614	0.7407677475155444	7.305945907929092	3.9120230054281495
chr20	37418960	37522556	0.51	103596	3	19.86065	2.33605	0.05050000000000001	0.04350000000000001	11.295052590938376	1.02682296281258	0.5437330974169309	2.7869759363053435	4.119487703002629	3.96414354936028	0.3603766863054798	0.2305863746059455	1.075937438121325	1.4457870357883988	3.25809653802148
chr20	37555031	37676844	0.6	121813	4	21.844250000000002	2.581950000000001	8.068	8.046000000000001	29.484487932189786	15.695722431563716	0.6358253158119905	4.119487703002629	35.18266023452884	10.34795913534307	5.508615062098053	0.6660720678621405	1.4457870357883988	12.347805775595335	1.3195286648076276
chr20	37893275	38502769	0.54	609494	4	16.8197	1.5081999999999995	0.229	0.217	4.547358835312853	0.4400669840625344	0.03465696993736056	0.2682463201089015	0.05332914588766642	1.595953896495697	0.15444715127377717	0.024326616049186057	0.2497710850671186	0.033113891939127095	0.0
chr20	38788835	39591637	0.63	802802	4	20.377049999999997	2.5245499999999996	2.7624999999999993	0.11050000000000026	8.948028675938193	3.960602856562806	0.026311861747979746	0.05332914588766642	9.301022260118765	3.140425409233469	1.3900243614639944	0.048224534301060704	0.033113891939127095	3.2643130342293536	2.77258872223978
chr20	42378507	42709478	0.52	330971	4	21.2951	1.0	0.025500000000000002	0.021500000000000005	11.295052590938376	6.014248782187966	0.19146585563389212	0.11644349101292265	1.3510232290877975	3.96414354936028	2.1107777340749543	0.20408098440769293	0.879620764179512	1.0755312249992062	4.19125914404482
chr20	43767458	43935253	0.53	167795	3	20.18855	1.8770500000000006	0.4115000000000001	0.024499999999999966	11.441741585625886	5.574181798125431	0.33569876313361163	2.8907083394917996	1.8278031869592029	5.251203143308423	0.7207533726109596	0.6038161520641128	1.0145311608616754	0.6414909673725145	1.9800570842401448
chr20	43935253	44065675	0.53	130422	4	18.13935	3.9262499999999996	0.2720000000000001	0.11500000000000005	8.361272697188149	2.493712909687693	2.82531133286584	0.33569876313361163	0.15876371978185816	4.170073084391983	0.36037668630548025	1.3800004111093855	0.6038161520641128	0.10331446958283827	3.697295944076461
chr20	45825148	46012853	0.66	187705	4	23.2541	0.3525000000000009	0.35600000000000004	0.335	7.334449734375568	0.2933779893750228	0.1688011659385869	0.0710423485122324	0.0875737764547042	2.5741191878962857	0.10296476751585137	0.2435542834609522	0.22968787455609938	0.41185087402611165	2.393745871391025
chr20	47252338	47274405	0.51	22067	3	22.541	0.44259999999999877	0.09350000000000001	0.0825	5.2808038087504094	0.5867559787500456	1.0635899374632627	1.0987939676967142	0.035669949323783444	1.8533658152853256	0.20592953503170275	0.37328052754194563	0.38563583339270197	0.6104768742335108	0.0
chr20	47274405	47833691	0.55	559286	4	21.311500000000002	0.786900000000001	0.14150000000000001	0.034499999999999996	7.48113872906308	1.6135789415626252	0.035669949323783444	1.0635899374632627	1.635409250037016	2.88301349044384	0.8237181401268114	0.6104768742335108	0.37328052754194563	1.3842753982096005	6.064479978443832
chr20	47950587	48227663	0.51	277076	4	21.56555	4.56555	0.10500000000000001	0.010000000000000002	10.854985606875841	1.1735119575000912	0.17364907194236862	2.6029995300790882	1.203249407133534	3.8096963980865026	0.41185907006340594	0.4444479563331299	0.913556064752559	0.4222958093516684	2.09482737101321
chr20	48595775	48687967	0.52	92192	4	25.811500000000002	0.00820000000000043	4.2275	4.2145	15.695722431563716	1.9069569309376488	0.4073279963554637	2.247372145242829	0.8855400472847014	5.714544597129755	0.4633414538213314	0.7862634103952556	0.7887440736419092	1.7945710557520416	2.3978952727983702
chr20	48802871	49080868	0.62	277997	4	16.90985	1.8606499999999988	0.03900000000000001	0.031000000000000003	6.014248782187966	1.906956930937648	0.08442623175790322	2.6880732025771588	0.17785770185196279	2.1107777340749543	0.6692709888530343	0.22519156195799833	0.9434137610614878	0.5737970943879239	2.99573227355399
chr20	48802871	49252417	0.51	449546	4	17.59015	1.180349999999999	0.0075	0.0005	4.987425819375387	0.8801339681250684	0.12008014762672603	2.6880732025771588	0.22881231953269274	1.7504010477694742	0.30889430254755423	0.35822117512955653	0.9434137610614878	0.7305129741359859	3.096383850800157
chr20	49575283	49604346	0.55	29063	1	8.9918	8.9918	0.13	0.10400000000000001	24.203684123439377	18.629502325313947	2.3419362603655944	8.918366572761682	4.4034219793624425	8.494593320057742	6.538262737256566	0.821932562491055	3.1300151137504746	1.545437411119721	0.0
chr20	49836769	49923322	0.75	86553	4	18.2623	0.7212999999999994	0.04	0.013999999999999997	3.960602856562807	0.733444973437557	0.20337457237185727	0.16233392689169884	0.08141720393553578	1.3900243614639942	0.25741191878962855	0.13799536736841894	0.3544997452168076	0.12054829968857406	0.0
chr20	51774786	51833609	0.74	58823	4	22.63935	1.5245500000000014	13.969000000000001	13.850000000000001	6.601004760938012	2.4937129096876935	0.2992482423967047	0.04345998021286408	0.08474004765902793	2.316707269106657	0.8752005238847372	0.10502500809124128	0.24013441392457296	0.3949924286625403	3.80666248977032
chr20	56100859	56169352	0.65	68493	4	21.688499999999998	2.5082000000000004	0.028999999999999998	0.025	19.3629472987515	12.615253543125977	0.5311326804564382	1.5157488928686602	13.50319404530849	6.795674656046193	4.42748500318161	0.18640782520791288	0.715409963365354	4.739119108964036	0.0
chr20	56771385	56784977	0.54	13592	4	17.00815	1.1229500000000003	0.17650000000000005	0.16750000000000004	9.094717670625705	3.5205358725002736	1.2950764686949208	3.5837790318865053	3.206660406799434	3.191907792991394	1.2355772101902172	0.45452369415472965	1.627706504442202	1.1254185905075917	0.0
chr20	61408209	62917623	0.52	1509414	1	11.36885	11.36885	3.436499999999999	2.4225	22.296727192501727	5.574181798125434	2.405467284989593	0.654598575070335	0.0	7.825322331204708	1.956330582801177	1.718473807225406	0.4778587095206635	0.0	3.6061601974718935
chr20	61687947	61703391	0.51	15444	1	12.2131	12.2131	7.350499999999999	7.3365	12.321875553750955	2.933779893750227	2.5834891579256083	0.839669315943497	3.43301331944608	4.32452023566576	1.0296476751585142	0.906708649453237	1.0747616626933438	1.7057569216707464	0.0
chr20	61687947	61733814	0.54	45867	4	19.303250000000002	5.12295	7.354	7.332999999999999	19.65632528812652	10.268229628125793	3.146967771437225	0.839669315943497	1.2850848609645487	6.898639423562046	3.6037668630548003	1.4367072450813203	1.0747616626933438	1.3262047832096315	0.0
chr20	61687947	61810521	0.62	122574	4	20.77865	3.6475500000000007	8.224499999999999	6.4624999999999995	11.88180856968842	2.4937129096876935	1.9817985478365627	0.839669315943497	1.8192499341140445	10.502406286616846	7.2075337261096	1.3675546324327028	1.0747616626933438	0.6384890936035174	4.1967713723955695
chr20	61687947	62013261	0.59	325314	4	21.4098	3.016400000000001	7.383	7.304	7.627827723750592	1.7602679362501363	2.6333441812374088	0.839669315943497	2.635700083463602	3.24339017674932	0.05148238375792569	1.282493953454908	1.0747616626933438	2.4458492873688105	2.898150281134852
chr20	61703391	62917623	0.59	1214232	1	11.36885	11.36885	2.9364999999999997	2.9225	21.56328221906417	6.3076267715629895	2.4345237326497156	2.5834891579256083	0.0	7.567910412415079	2.2137425015908057	1.7166560868029308	0.906708649453237	0.0	3.4697037415146315
chr20	61847289	62917623	0.62	1070334	1	11.36885	11.36885	18.9145	13.0555	30.657999889689876	2.7870908990627132	2.509654809356433	1.8192499341140445	0.0	10.759818205406475	0.9781652914005887	1.7819852059858248	0.6384890936035174	0.0	3.3857591927092097
chr20	61904050	62917623	0.57	1013573	1	11.36885	11.36885	4.318	1.5409999999999995	39.75271756031558	11.88180856968842	2.5355758163696143	2.046787121307042	0.0	13.951725998397869	4.1700730843919835	1.8171693221144902	1.1537075129064236	0.0	3.436226430948259
chr20	61940883	61958436	0.53	17553	4	16.319650000000003	3.1721500000000002	0.21000000000000002	0.102	15.402344442188694	9.53478465468824	3.5433335468298766	5.097654635788954	4.494111334887944	5.4056502945822	3.346354944265171	1.2435783463431038	1.9232688092445844	1.5772660034000687	0.0
chr20	61940883	61992643	0.53	51760	1	9.7459	9.7459	0.227	0.08499999999999999	18.48281333062643	12.615253543125977	4.171680838099242	5.097654635788954	1.3090879339655686	6.48678035349864	4.427485003181612	1.464104885851365	1.9232688092445844	0.6791739442310503	0.0
chr20	61940883	62013261	0.53	72378	4	18.9426	0.5492000000000008	0.1955	0.11649999999999999	5.867559787500455	0.0	3.3562266877023244	5.097654635788954	2.635700083463602	2.6256015716542116	0.566306221337183	1.2405050882011446	1.9232688092445844	2.4458492873688105	0.0
chr20	61940883	62151945	0.52	211062	4	19.0246	0.46720000000000006	0.1575	0.1545	21.856660208439195	15.98910042093874	2.8022572825996432	5.097654635788954	1.479977810347214	7.670875179930931	5.611579829613904	1.7933047416790793	1.9232688092445844	1.0543393729741215	2.356651702225204
chr20	61958436	62917623	0.51	959187	2	17.9426	4.7951	2.9834999999999994	2.8754999999999993	26.404019043752047	1.4668899468751135	2.418749566015469	3.5433335468298766	0.0	9.266829076426628	0.5148238375792573	1.8235917194032905	1.2435783463431038	0.0	3.4326166845682238
chr20	61992643	62013261	0.54	20618	1	9.1967	9.1967	0.11050000000000001	0.0315	18.48281333062643	12.615253543125977	1.3090879339655686	4.494111334887944	2.635700083463602	7.053086574835823	3.861178781844429	0.6791739442310503	1.5772660034000687	2.4458492873688105	0.0
chr20	61992643	62917623	0.52	924980	1	11.36885	11.36885	3.0004999999999997	2.8584999999999994	29.484487932189786	1.6135789415626238	2.341999906533296	4.494111334887944	0.0	10.347959135343068	0.5663062213371832	1.8327011744913164	1.5772660034000687	0.0	3.6540758255081096
chr20	62013261	62917623	0.58	904362	2	20.56555	2.1721500000000002	2.9689999999999994	2.8899999999999992	16.86923438906381	11.001674601563353	2.365548639286774	1.3090879339655686	0.0	6.48678035349864	3.2948725605072453	1.8589997412527528	0.6791739442310503	0.0	3.6540758255081096
chr20	62065799	62917623	0.55	851824	1	11.36885	11.36885	2.9314999999999993	2.9274999999999993	37.4056936453154	9.53478465468824	2.3488864924416957	2.635700083463602	0.0	15.805091813683195	6.023438899677309	1.822804586556659	2.4458492873688105	0.0	3.6540758255081096
chr20	62077782	62151945	0.58	74163	4	17.0	1.5574000000000003	0.19500000000000006	0.19200000000000006	23.910306134064356	13.93545449531358	1.5823415416044266	7.834511941918324	1.479977810347214	8.391628552541892	4.890826457002944	1.7215634712680956	2.749622432201657	1.0543393729741215	3.4836769197457618
chr20	62077782	62917623	0.52	839841	3	19.09015	3.64755	3.1229999999999998	2.7359999999999993	18.922880314688967	8.948028675938193	2.2720139203672454	7.834511941918324	0.0	6.6412275047724165	3.1404254092334685	1.8100709867749138	2.749622432201657	0.0	3.6529157045545815
chr20	62119714	62917623	0.64	797909	1	11.36885	11.36885	17.0055	11.146500000000001	22.296727192501727	5.574181798125434	2.3487623226804626	0.8395821502671642	0.0	7.825322331204708	1.956330582801177	1.846866939321233	1.1197160637992047	0.0	3.621848077415066
chr20	62258197	62917623	0.73	659426	1	11.36885	11.36885	14.853499999999999	8.9945	47.820612268128706	19.949703277501545	2.477197812703968	1.479977810347214	0.0	16.783257105083784	7.001604191077897	1.9417946044395102	1.0543393729741215	0.0	3.3139703684552457
chr20	62283847	62917623	0.56	633776	3	19.08195	3.6557500000000003	2.9319999999999995	2.9269999999999996	27.284153011877116	0.5867559787500447	2.1386204446249226	10.888726935088563	0.0	9.575723378974182	0.20592953503170275	1.7994334985950404	5.475397383688942	0.0	3.3477160203972454
chr20	62370383	62917623	0.57	547240	2	17.90165	4.83605	3.0449999999999995	2.8139999999999996	21.709971213751682	6.160937776875478	2.343850174599078	0.8407800379611449	0.0	9.112381925152851	0.6692709888530342	1.70617007498308	2.3892166632595644	0.0	3.641553499724263
chr20	62382992	62917623	0.56	534631	2	17.795099999999998	4.9426000000000005	2.9309999999999996	2.9279999999999995	20.536459256251593	7.334449734375569	2.2915739708885097	4.560400183797642	0.0	8.803487622605296	0.9781652914005887	1.7086615205639664	1.600530924982701	0.0	3.7919041089645544
chr20	62439869	62917623	0.63	477754	1	11.36885	11.36885	3.0409999999999995	2.8179999999999996	27.430842006564625	0.4400669840625344	2.0190868712037466	19.64980219805258	0.0	9.627205762732109	0.15444715127377684	1.6939744568849078	6.896350061451482	0.0	3.7919041089645544
chr20	62466603	62917623	0.67	451020	2	18.0492	4.6885	3.0024999999999995	2.8564999999999996	20.096392272189057	7.774516718438103	1.9826529014568517	2.633751681379721	0.0	7.053086574835822	2.728566339170063	1.6409710188105628	2.588176994488373	0.0	3.934771583231448
chr20	62569954	62917623	0.75	347669	3	18.2295	4.5082	3.1774999999999998	2.6814999999999998	25.67057407031449	2.2003349203126703	2.491024004541869	0.2725110253408499	0.0	9.009417157637	0.772235756368886	1.5720037908877103	1.8729742617855722	0.0	3.5758758826575754
chr20	62587346	62917623	0.63	330277	2	20.10655	2.63115	2.9299999999999997	2.9289999999999994	28.897731953439738	1.0268229628125773	2.316630574608766	5.802784518457211	0.0	10.142029600311366	0.3603766863054805	1.5475407186957812	2.036561638997981	0.0	3.5868898806433593
chr20	62601173	62917623	0.81	316450	1	11.36885	11.36885	8.453999999999999	2.595	35.35204771969024	7.4811387290630815	1.8764324553485419	12.391172763073211	0.0	12.407254485660097	2.6256015716542116	1.4251404067607183	4.348840979913014	0.0	3.7692209619309205
chr20	62612329	62917623	0.74	305294	3	19.58195	3.1557499999999994	2.9684999999999997	2.8904999999999994	37.11231565594038	9.241406665313216	1.499111228602709	12.202168077268784	0.0	16.319915651262452	6.5382627372565665	1.2343873417362154	6.645270044049213	0.0	3.81227566160765
chr20	62733650	62917623	0.83	183973	3	20.959	1.7787000000000006	2.9364999999999997	2.9225	19.3629472987515	8.507961691875659	1.518134975703074	1.4702633306683413	0.0	6.795674656046194	2.985978257959691	0.6693692115090709	2.0911893831987696	0.0	3.5349370642292848
chr20	62751929	62917623	0.86	165694	2	18.7541	3.9836	2.9559999999999995	2.9029999999999996	17.16261237843883	10.708296612188331	1.593541048182315	0.834600112013851	0.0	6.023438899677308	3.7582140143285767	0.7108989706213504	0.29291361184005	0.0	3.5349370642292848
chr20	62886913	62917623	0.8	30710	3	17.9426	4.7951	2.9804999999999997	2.8784999999999994	35.35204771969024	7.4811387290630815	6.266882482253823	0.5303164034811945	0.0	12.407254485660097	2.6256015716542116	2.5615461537645876	0.2898611069165497	0.0	0.0
chr21	10937412	10964059	0.81	26647	1	7.35245	7.35245	3.4779999999999993	0.051000000000000156	12.028497564375932	1.7602679362501368	1.981762978478031	-0.36408404046288684	0.010963975073553199	4.221555468149909	0.6177886050951085	0.6955251305157525	-0.3261693324461872	0.07564501963737912	0.0
chr21	17154546	17187535	0.65	32989	4	15.0328	0.5410000000000004	3.747	1.908000000000001	4.4006698406253415	1.4668899468751138	0.4624467382309613	0.13504589924671143	0.0541931094976184	1.5444715127377713	0.5148238375792571	0.16230161298688273	0.17663139170409223	0.10357752481976304	0.0
chr21	19061544	19297449	0.69	235905	4	17.39345	0.8688500000000001	8.511499999999998	7.1955	4.4006698406253415	0.5867559787500458	0.014923532237554408	2.447844510788274	0.02972288173412302	1.5444715127377715	0.20592953503170286	0.5883576296024574	0.8591024210956901	0.05095448327470763	4.216084595217062
chr21	25179572	25341262	0.58	161690	1	8.0082	8.0082	5.105499999999999	3.750499999999999	6.601004760938012	0.7334449734375568	0.05806231467623679	0.07945307306257439	0.0750637458299769	2.316707269106657	0.25741191878962866	0.37189327867683364	0.041827612291580565	0.19150486193878957	0.0
chr21	26979667	27012058	0.55	32391	4	15.950800000000001	0.8033000000000001	0.31800000000000006	0.255	22.883483171251772	14.375521479376113	3.586727294387608	2.7423339394843396	0.5488277588607747	8.031251866236412	5.0452736082767204	1.2588079385099924	0.9624572624938492	1.0223578194027727	0.0
chr21	38003227	38065490	0.57	62263	4	17.368850000000002	3.36885	5.6034999999999995	5.5905	6.747693755625523	1.1735119575000912	0.37695323305979184	0.24554885089525602	1.07470369937917	2.368189652864583	0.4118590700634057	0.13229657101758852	0.37520800925800535	0.37718104480411535	0.0
chr21	41239138	41758341	0.51	519203	4	18.96725	5.86885	0.1315	0.04849999999999999	4.253980845937829	0.4400669840625342	0.08588828335930927	0.030277581423118746	0.22326561059717775	1.4929891289798456	0.15444715127377717	0.07535898609219042	0.06611923401223166	0.3297562849406167	0.0
chr21	41515904	41884488	0.55	368584	3	17.713099999999997	1.7950999999999997	1.046	1.022	8.214583702500637	0.586755978750046	0.13053738159416506	0.09328191708881149	0.1390096050933177	2.8830134904438403	0.20592953503170297	0.19554657082536409	0.032738485006810536	0.19890167581941678	0.0
chr21	41884488	42213724	0.51	329236	3	15.63935	0.27864999999999984	1.3675000000000002	0.7005	7.921205713125614	0.8801339681250688	0.1390096050933177	0.22326561059717775	0.05681791046599587	2.7800487229279884	0.30889430254755434	0.19890167581941678	0.3297562849406167	0.13414837246170447	0.0
chr21	42213724	42440917	0.78	227193	4	17.598399999999998	2.2376999999999994	0.337	0.33	5.867559787500454	1.1735119575000907	0.05681791046599587	0.1390096050933177	0.31005449167738497	2.0592953503170284	0.4118590700634057	0.13414837246170447	0.19890167581941678	0.264271313923073	1.09861228866811
chr21	42213724	42493905	0.51	280181	3	17.7705	2.4097999999999997	3.2275	2.5605	6.601004760938011	0.440066984062534	0.10471016570539142	0.1390096050933177	0.9980801732091058	2.316707269106657	0.15444715127377728	0.1587573017686703	0.19890167581941678	0.35028903570979875	1.09861228866811
chr21	46596526	48081451	0.51	1484925	1	6.6967	6.6967	18.871	17.968999999999998	15.549033436876206	5.867559787500456	1.9314532546291714	1.2502962032286467	0.0	5.457132678340125	2.059295350317029	1.0819820747292594	0.7165847014963561	0.0	3.424366759735446
chr21	46962487	46974751	0.52	12264	3	17.7131	3.9425999999999997	0.10900000000000001	0.08600000000000002	22.150038197814215	3.667224867187784	2.583563507216443	7.030255966590406	77.451789195006	8.90645239012115	0.15444715127377773	0.9067347432902768	3.302464432766479	27.182698624184773	0.0
chr21	47393168	48081451	0.65	688283	1	6.6967	6.6967	0.5335000000000001	0.36850000000000005	13.348698516563534	3.667224867187784	3.2650456260181846	0.15743649544701124	0.0	4.684896921971239	1.2870595939481428	1.4229624567376773	0.6068112417294803	0.0	3.734978967472602
chr21	47442568	48081451	0.63	638883	1	6.6967	6.6967	2.7575000000000003	1.8555000000000001	28.75104295875223	19.06956930937648	3.355866952716955	2.0904666449394336	0.0	10.09054721655344	6.6927098885303415	1.4343571998176154	1.2755959052571066	0.0	3.803804238649723
chr21	47581623	48081451	0.76	499828	2	13.254100000000001	0.13929999999999954	8.364500000000001	7.462500000000001	21.269904229689146	11.5884305803134	3.9819223411256552	1.1224126449786926	0.0	7.4649456448992275	4.067108316876131	1.5721950464579377	0.9448278979556753	0.0	4.4988791255919125
chr21	47648833	48081451	0.79	432618	2	14.55735	1.1639499999999998	8.134	7.231999999999999	46.06034433187857	36.37887068250282	4.101424535595231	3.212709420919755	0.0	16.165468499988673	12.76763117196558	1.5546414190198778	1.6851844110613983	0.0	4.235649521744225
chr21	47705989	48081451	0.84	375462	1	6.6967	6.6967	0.45150000000000007	0.45050000000000007	32.2715788312525	22.59010518187675	4.0475413889091785	4.4553869196150835	0.0	11.326124426743657	7.92828709872056	1.5532662245707487	1.5636751732759295	0.0	3.8228963821233535
chr21	47744198	48081451	0.83	337253	3	13.83605	0.44265000000000043	11.5165	10.6145	62.34282274219233	52.66134909281658	3.0968609387465222	12.438753769727992	0.0	21.880013097118425	18.48217576909533	1.1357317359933559	5.238648173226601	0.0	3.0035563922823734
chr21	47878814	48081451	0.87	202637	2	13.418	0.0246000000000004	1.8979999999999997	0.9959999999999996	56.03519597062934	46.353722321253585	2.930348606103752	3.347511378142531	0.0	19.66627059552762	16.268433267504523	1.0589308739422434	1.2513398084620917	0.0	1.90333124488516
chr21	48005441	48081451	0.92	76010	2	13.786850000000001	0.3934500000000005	2.850500000000001	1.948500000000001	6.894382750313034	2.787090899062716	6.268199641429245	0.9267470267005385	0.0	2.4196720366225084	0.9781652914005884	2.1999050446749466	0.37404181617894805	0.0	1.90333124488516
chr21	48017914	48081451	0.94	63537	1	6.6967	6.6967	0.6055	0.29650000000000004	24.203684123439373	14.522210474063625	6.5567581867657	4.798293099695713	0.0	8.494593320057742	5.0967559920346455	2.3011783665031245	1.6840224944467002	0.0	1.90333124488516
chr21	48055497	48081451	0.86	25954	1	6.6967	6.6967	3.842	2.94	39.89940655500309	30.21793290562734	8.997799165543581	4.902253075260471	0.0	14.003208382155794	10.605371054132696	3.1578930007943953	1.7205085810061649	0.0	0.0
chr7	31225	192663	0.98	161438	1	7.9426	7.9426	0.15900000000000006	0.028999999999999998	20.096392272189057	17.16261237843883	0.23988091154191085	-0.3490457267864592	0.9755224181981337	7.053086574835823	6.023438899677309	0.5816714031049474	-0.33776664276705104	0.49777504237781695	2.302585092994045
chr7	31225	362280	0.78	331055	2	18.6311	2.7459	0.28900000000000003	0.15899999999999997	14.228832484688601	11.295052590938374	0.6167889945930912	-0.3490457267864592	6.750045205799674	4.9937912245187945	3.96414354936028	0.5386868566777565	-0.33776664276705104	2.3690149244571193	2.826782637997658
chr7	31225	372885	0.9	341660	2	19.04095	3.1557500000000003	0.7904999999999999	0.6604999999999998	4.694047830000364	1.7602679362501361	0.8071629983390546	-0.3490457267864592	0.04255430019332695	1.6474362802536229	0.6177886050951087	0.5954995627563145	-0.33776664276705104	0.43311434314022934	2.826782637997658
chr7	31225	814114	0.85	782889	3	16.81145	0.9262500000000005	0.07550000000000004	0.05450000000000003	4.694047830000364	1.7602679362501361	0.3762366074022279	-0.3490457267864592	1.6510554727717905	1.6474362802536229	0.6177886050951087	0.5039807547695045	-0.33776664276705104	0.5794590905468755	2.1214279387250286
chr7	31225	826197	0.81	794972	2	17.87705	1.9918500000000003	0.08250000000000003	0.04750000000000003	3.813913861875296	0.8801339681250682	0.3956129330467291	-0.3490457267864592	1.0813496955004502	1.3385419777060685	0.30889430254755434	0.5051279709371155	-0.33776664276705104	1.4814745509308285	2.1214279387250286
chr7	31225	916271	0.73	885046	3	14.6967	1.1884999999999994	18.543500000000005	18.413500000000003	25.52388507562698	22.59010518187675	0.46540258594754613	-0.3490457267864592	0.7970375589376657	10.759818205406475	9.73017053024796	0.6044939268833078	-0.33776664276705104	1.2808714756480473	2.6041748670838567
chr7	31225	1084118	0.77	1052893	2	14.450800000000001	1.4343999999999992	0.4690000000000001	0.339	12.028497564375932	9.094717670625705	0.5182701948227809	-0.3490457267864592	1.712067707485367	4.221555468149909	3.191907792991394	0.7123186939085565	-0.33776664276705104	0.8431592605481869	2.2929483480065036
chr7	31225	1126615	0.77	1095390	2	19.7049	3.8197	0.07850000000000003	0.05150000000000003	6.747693755625523	3.813913861875296	0.5645850351039793	-0.3490457267864592	2.255369535984636	2.368189652864583	1.3385419777060685	0.717394814340991	-0.33776664276705104	2.0827331151574118	2.1373148381842935
chr7	31225	1199980	0.73	1168755	1	7.9426	7.9426	0.10850000000000004	0.021500000000000026	42.833186448753324	39.8994065550031	0.6707188312435547	-0.3490457267864592	20.259973280681464	15.032856057314309	14.003208382155794	0.8030997263536854	-0.33776664276705104	7.11049742745401	2.239188708700092
chr7	31225	1211217	0.72	1179992	2	14.7377	1.1475	0.18150000000000005	0.05149999999999999	12.908631532501	9.974851638750772	0.8572662419449271	-0.3490457267864592	15.016147888676787	4.530449770697463	3.5008020955389485	0.863164733546331	-0.33776664276705104	5.270109661719843	2.51715705628357
chr7	31225	1215906	0.72	1184681	3	15.6557	0.22949999999999982	0.20950000000000008	0.07950000000000002	6.014248782187966	3.080468888437739	0.9133074851500816	-0.3490457267864592	0.2251557861665562	3.5522844792968744	2.5226368041383602	0.8806075428495997	-0.33776664276705104	0.27977815321351013	2.51715705628357
chr7	31225	1408750	0.64	1377525	3	15.1885	0.6966999999999999	0.06650000000000003	0.06350000000000003	10.561607617500819	7.627827723750592	0.8169709930800437	-0.3490457267864592	1.5324211128867167	3.7067316305706512	2.6770839554121375	0.7964955718763091	-0.33776664276705104	0.537822840632626	2.4411566447950857
chr7	31225	1452400	0.63	1421175	3	18.3852	2.500000000000001	0.06700000000000003	0.06300000000000003	9.974851638750772	7.041071745000545	0.8389453436910249	-0.3490457267864592	1.2817322457738634	3.5008020955389485	2.4711544203804343	0.7885506919573781	-0.33776664276705104	3.571866802629996	2.4411566447950857
chr7	31225	1513743	0.66	1482518	3	18.2541	2.368900000000001	0.11400000000000003	0.016000000000000028	8.361272697188149	5.427492803437921	0.8572667920204669	-0.3490457267864592	2.3064461005531616	2.9344958742017653	1.9048481990432513	0.9037175635751193	-0.33776664276705104	0.8094768357953608	2.4784139355193107
chr7	31225	1543762	0.62	1512537	3	14.7377	1.1475	0.07200000000000004	0.05800000000000003	20.24308126687657	17.309301373126342	0.8860283453992226	-0.3490457267864592	7.194077490655462	7.104568958593749	6.074921283435234	0.9018471879035023	-0.33776664276705104	2.5248537488934857	2.4784139355193107
chr7	31225	1570514	0.65	1539289	2	15.87705	0.008149999999999658	8.245499999999998	8.115499999999997	20.683148250939105	17.749368357188878	0.9956587856439685	-0.3490457267864592	1.7106939530337022	7.259016109867526	6.229368434709011	0.9300541532749199	-0.33776664276705104	1.5813088204877706	2.5828519157462027
chr7	31225	1619219	0.61	1587994	2	14.959	0.9261999999999997	0.09950000000000003	0.030500000000000027	3.813913861875296	0.8801339681250682	1.0175894653743183	-0.3490457267864592	0.27556285105435846	1.3385419777060685	0.30889430254755434	0.9500286359030671	-0.33776664276705104	0.5851095134277943	2.601127148216898
chr7	31225	1704391	0.62	1673166	2	15.2377	0.6475	0.18500000000000005	0.05499999999999998	5.2808038087504094	2.3470239150001815	0.9798168290699351	-0.3490457267864592	0.4835283075172854	1.8533658152853256	0.8237181401268114	0.9314525403456244	-0.33776664276705104	0.3670265764267605	2.6650181498258503
chr7	31225	1808751	0.64	1777526	2	14.418	1.4672	0.2620000000000001	0.13200000000000003	6.601004760938011	3.6672248671877834	0.9506793255345525	-0.3490457267864592	1.5539988677841055	2.316707269106657	1.2870595939481428	0.898314632042414	-0.33776664276705104	0.5453958304170902	2.60342364631877
chr7	31225	1857081	0.63	1825856	1	7.9426	7.9426	0.08450000000000003	0.04550000000000003	18.189435341251407	15.25565544750118	0.9666490588962858	-0.3490457267864592	0.15207859318215364	6.383815585982789	5.354167910824275	0.8889729502873621	-0.33776664276705104	0.6445928766728608	2.60342364631877
chr7	362280	814114	0.61	451834	4	19.55735	1.8196499999999993	0.23450000000000001	0.21350000000000002	15.989100420938737	9.534784654688238	0.19998588138012413	0.9755224181981337	1.6510554727717905	5.611579829613903	3.346354944265171	0.4785518836194001	0.49777504237781695	0.5794590905468755	1.5571441793069252
chr7	372885	814114	0.52	441229	4	19.9672	2.2295	0.7359999999999998	0.7149999999999997	6.4543157662505	0.0	0.04255430019332695	6.750045205799674	1.6510554727717905	2.2652248853487316	0.0	0.43311434314022934	2.3690149244571193	0.5794590905468755	1.5571441793069252
chr7	1126615	1215906	0.52	89291	4	19.4754	4.0492	0.15800000000000006	0.13100000000000006	9.828162644063262	0.7334449734375568	5.191309574453595	1.712067707485367	0.2251557861665562	4.890826457002943	1.1840948264322915	2.882842826148532	0.8431592605481869	0.27977815321351013	5.049438510278747
chr7	2904830	3105448	0.54	200618	3	19.729550000000003	1.3688500000000001	6.116499999999999	6.088499999999999	4.987425819375387	0.5867559787500451	0.10529072782602578	0.4464190429752299	1.1660356115203427	1.7504010477694742	0.20592953503170275	0.24224830407780892	0.6965496867478674	0.4092351505685836	3.278389178079025
chr7	3105448	3122557	0.52	17109	1	9.18035	9.18035	0.03900000000000001	0.011000000000000003	4.840736824687875	0.440066984062534	1.1660356115203427	0.10529072782602578	0.940447556944969	1.6989186640115486	0.15444715127377706	0.4092351505685836	0.24224830407780892	0.4602009126545938	0.0
chr7	4832003	4923139	0.52	91136	4	20.868850000000002	1.1311499999999999	0.0795	0.0455	52.66134909281658	25.377196080939466	1.6610674433540176	0.8536650171859465	4.789351078738906	18.48217576909533	8.90645239012115	1.4235385256097788	0.9549899327674581	1.9440529123883314	6.88243747099785
chr7	7143279	7781931	0.6	638652	4	15.63935	0.8688499999999992	19.546	19.339	4.694047830000364	0.8801339681250682	0.03858713525911124	0.08886202919128358	0.030545491299766806	1.6474362802536229	0.30889430254755423	0.510751369275	0.10692777829906035	0.29838257046556893	3.560539204699175
chr7	10516423	10724755	0.65	208332	4	15.32785	2.1967499999999998	21.2665	18.6325	3.960602856562807	0.4400669840625344	0.07886050825125893	0.04663448433738984	0.0222628364765335	1.3900243614639942	0.15444715127377717	0.10873149037827753	0.0881298400630888	0.39145274028681726	0.0
chr7	10516423	11251872	0.54	735449	4	15.1967	2.0656	19.988	19.910999999999998	3.6672248671877847	0.733444973437557	0.038295363757381115	0.04663448433738984	0.03281006926810509	1.2870595939481428	0.25741191878962866	0.31136576833370305	0.0881298400630888	0.054188774357229595	4.600952405896975
chr7	11251872	11859908	0.52	608036	2	15.33605	1.9262499999999996	2.051	1.9740000000000002	3.813913861875296	0.8801339681250682	0.03281006926810509	0.0222628364765335	0.03300582961107705	1.3385419777060685	0.30889430254755434	0.054188774357229595	0.39145274028681726	0.19402897082310303	0.0
chr7	22491855	22539725	0.52	47870	3	20.77045	1.1147500000000008	3.3824999999999994	3.3324999999999996	13.642076505938556	9.241406665313216	0.8825241376645764	0.034054281444332486	0.35705379778140695	4.787861689487092	3.24339017674932	0.3097331631978819	0.17529287261734158	0.2902649209058067	0.0
chr7	24827939	24851997	0.57	24058	3	21.844250000000002	1.9590499999999995	0.04200000000000001	0.016000000000000007	3.813913861875296	0.5867559787500458	0.5853414036911253	1.5117706376812767	0.1891123152138378	1.3385419777060688	0.20592953503170286	0.2054330717749135	0.5305752915470604	0.10570258744054699	0.0
chr7	24827939	25109712	0.56	281773	4	22.11475	1.6885499999999993	2.0899999999999994	2.0319999999999996	3.22715788312525	0.0	0.9537260073446385	1.5117706376812767	1.1319734533845869	1.1326124426743658	0.0	0.35810908839929445	0.5305752915470604	0.3972805993733573	1.79175946922805
chr7	24851997	25109712	0.6	257715	4	20.155700000000003	0.2705000000000002	2.0739999999999994	2.0479999999999996	3.813913861875296	0.5867559787500458	0.9881151457133646	0.5853414036911253	1.1319734533845869	1.3385419777060688	0.20592953503170286	0.3723615750917623	0.2054330717749135	0.3972805993733573	1.79175946922805
chr7	30603965	30634265	0.56	30300	1	11.1967	11.1967	0.0225	0.008499999999999999	24.203684123439377	19.21625830406399	2.5561646599011882	3.606985256853046	1.6593172177751696	8.494593320057742	6.744192272288268	1.3049000239632655	1.5633738089006968	0.6950732344620513	0.0
chr7	30721961	30795451	0.63	73490	4	16.8033	0.950800000000001	9.666	6.337	10.268229628125797	4.107291851250319	0.49501797091444844	1.6593172177751696	0.10908690050526056	3.6037668630547994	1.44150674522192	0.3362572350497257	0.6950732344620513	0.1981834883479224	1.03972077083992
chr7	33944529	33972620	0.53	28091	4	16.459	2.7868999999999993	9.895000000000001	9.652000000000003	5.867559787500454	0.2933779893750228	0.6266305707344475	1.972081852746713	0.022407419846543652	2.0592953503170284	0.10296476751585137	0.21992403442209552	0.6921274152940333	0.018625668957503325	0.0
chr7	35559866	35576983	0.56	17117	1	8.92625	8.92625	0.07250000000000001	0.0555	11.588430580313398	0.4400669840625344	2.12530646039042	0.35244394930698386	0.7493159004966881	4.067108316876132	0.15444715127377728	0.7459035562286368	0.4734522178741217	0.2629820241625152	0.0
chr7	35633363	35664078	0.52	30715	3	20.06555	0.1803499999999989	0.27499999999999997	0.193	8.948028675938193	2.2003349203126703	1.1461943260622736	0.7493159004966881	0.9900979698277117	3.1404254092334685	0.7722357563688855	0.40227159700153575	0.2629820241625152	0.7556105746285062	0.0
chr7	38089669	38375169	0.68	285500	4	17.0164	4.1803	0.34450000000000014	0.3105000000000001	4.840736824687875	0.7334449734375568	0.16852535992120396	0.2274888290585843	0.9364123503830919	1.6989186640115483	0.25741191878962855	0.3909415341057196	0.21860985722860188	0.3286459224891523	4.268716711505511
chr7	38089669	38393967	0.62	304298	4	17.434450000000002	4.598350000000001	0.33700000000000013	0.3180000000000001	4.840736824687875	0.7334449734375568	0.2159615561719272	0.2274888290585843	1.7994706905806432	1.6989186640115483	0.25741191878962855	0.38709322453034206	0.21860985722860188	0.631547314445529	3.201537533629133
chr7	38255408	38375169	0.69	119761	4	20.2213	0.9754000000000005	0.024	0.01	5.574181798125432	1.4668899468751135	0.2253719910697313	0.1274486707111883	0.9364123503830919	1.956330582801177	0.5148238375792572	0.07909719033289912	0.6162764912043913	0.3286459224891523	3.2937750074124006
chr7	38255408	38393967	0.64	138559	4	20.63935	1.3934500000000014	0.0165	0.0025000000000000005	5.574181798125432	1.4668899468751135	0.3218372995258587	0.1274486707111883	1.7994706905806432	1.956330582801177	0.5148238375792572	0.11295292736241902	0.6162764912043913	0.631547314445529	2.1958500049416005
chr7	38255408	38403097	0.71	147689	4	20.63935	1.3934500000000014	0.024	0.01	5.720870792812944	1.320200952187602	0.41318325528647853	0.1274486707111883	0.024476950816083743	2.007812966559103	0.4633414538213314	0.14501196191522114	0.6162764912043913	0.2085417875221346	2.1958500049416005
chr7	39990031	40174293	0.51	184262	3	16.68035	2.9098499999999996	10.873999999999999	2.8890000000000002	54.71499501844174	0.7334449734375568	1.0572065045696621	0.710419761523881	0.08368048481623307	19.202929141706292	0.25741191878962866	0.4358604523035901	0.3750439970359291	0.12743935057164943	0.0
chr7	45194291	45299675	0.7	105384	4	21.40985	0.3114499999999989	0.08550000000000002	0.05650000000000002	9.094717670625705	4.694047830000363	0.21157601905888682	1.0309924174419405	0.4363855377023766	3.191907792991394	1.6474362802536227	0.07425531704247997	1.1121259127035115	0.15315510046450137	1.6094379124341003
chr7	45194291	45431444	0.58	237153	4	17.852449999999997	3.86885	10.600999999999997	10.571999999999997	5.2808038087504094	0.880133968125068	0.3364866272406682	1.0309924174419405	0.08644018543754353	1.8533658152853256	0.3088943025475541	0.11809429678018657	1.1121259127035115	0.1577539160525714	1.6094379124341003
chr7	45702964	45766668	0.53	63704	1	10.9918	10.9918	1.655999999999999	1.6389999999999991	4.840736824687875	0.14668899468751162	0.33158381318287133	0.08644018543754353	0.06607488358890173	1.6989186640115486	0.05148238375792569	0.1163735913151655	0.1577539160525714	0.5758807214527454	0.0
chr7	45702964	45979792	0.62	276828	4	18.631149999999998	3.3524499999999993	1.6640000000000001	1.6470000000000002	4.400669840625341	0.2933779893750228	0.12717412517882126	0.08644018543754353	0.014302562321155609	1.5444715127377715	0.10296476751585149	0.4701383752367398	0.1577539160525714	0.0476868427329925	0.9729550745276551
chr7	54614166	54732067	0.54	117901	4	16.4754	1.4098000000000006	0.261	0.017999999999999974	6.747693755625523	0.0	0.21897408049975828	0.13258560076080037	0.12911889301493992	2.368189652864583	0.0	0.181649618266996	0.08914079604601699	0.1986929293927663	6.675823221634849
chr7	55661467	56141996	0.54	480529	4	21.7213	4.0656	0.3105000000000002	0.2905000000000002	5.4274928034379215	0.440066984062534	0.2906128931708821	0.7676174745157255	0.029617146215207092	1.9048481990432513	0.15444715127377706	0.5819675994020184	0.47191111558846155	0.6225160892926918	5.07012071313481
chr7	70294235	70543221	0.55	248986	1	9.62295	9.62295	0.5470000000000003	0.49100000000000027	4.987425819375387	0.0	0.08012379522343242	0.479311720525368	1.5553650242212187	1.7504010477694742	0.0	0.06285752878639528	0.35173397092851266	0.545875300537658	0.0
chr7	73021479	73082292	0.55	60813	4	19.7869	1.7377000000000002	19.248500000000003	19.1275	19.803014282814033	7.481138729063079	3.0296380268612677	2.9015519418249576	1.0943537060927178	6.95012180731997	2.625601571654211	1.2529217101891053	2.92408156132756	2.588966627000305	3.97029191355212
chr7	73021479	73140198	0.52	118719	4	18.582	0.5327999999999999	0.062000000000000006	0.059000000000000004	12.908631532501001	0.5867559787500456	2.0856899319613476	2.9015519418249576	0.5510081931070743	4.530449770697462	0.2059295350317032	1.9045867086549728	2.92408156132756	1.6009608619637448	4.070402668125943
chr7	73831735	74020860	0.7	189125	4	16.541	1.7213000000000003	0.04500000000000001	0.02200000000000001	5.720870792812944	0.440066984062534	0.23578825847985965	0.8030252897356766	0.6605583631409785	2.0078129665591025	0.15444715127377706	0.18510520002849695	0.2818320230604954	1.3488374006784343	1.09861228866811
chr7	86941581	87474692	0.58	533111	4	14.15575	1.2049500000000002	4.558499999999999	4.2894999999999985	4.25398084593783	0.7334449734375572	0.08584885013159275	0.46755948157940297	0.15361663465546896	1.4929891289798456	0.25741191878962855	0.44653841788417137	0.1640959958284925	0.36419273297051014	3.02132162657011
chr7	87376840	87474692	0.56	97852	4	14.909849999999999	1.9590500000000004	5.478499999999999	5.2094999999999985	4.840736824687875	1.3202009521876024	0.1559054025211665	0.07009920735700437	0.15361663465546896	1.6989186640115483	0.4633414538213313	0.05471700027413108	0.5346250728550683	0.36419273297051014	0.0
chr7	95140976	95402032	0.59	261056	4	18.680300000000003	1.2049000000000003	0.05200000000000001	0.03800000000000001	10.70829661218833	7.1877607396880565	0.22476249492447808	0.5669653446870627	0.3005734746499191	3.758214014328577	2.52263680413836	0.2224508491624027	0.1989837582212909	0.15966071511626795	4.66397280702522
chr7	98050509	98374945	0.56	324436	4	20.90165	1.4262499999999996	5.8020000000000005	5.684	6.747693755625523	0.2933779893750228	0.2423445645751584	5.039764058767298	0.30996571335904577	2.368189652864583	0.10296476751585137	0.7185153116666696	1.7687698240456262	0.23677049132776076	4.15888308335967
chr7	98050509	98439306	0.53	388797	4	20.88525	1.4098500000000005	5.763	5.723	8.65465068656317	1.6135789415626247	0.25353849034330933	5.039764058767298	5.481345447358956	3.037460641717617	0.5663062213371828	0.6387678383532631	1.7687698240456262	2.399157580901939	4.15888308335967
chr7	99577240	99588424	0.62	11184	4	22.55735	1.1147500000000008	3.6499999999999995	3.624999999999999	10.414918622813307	3.0804688884377387	3.9872545050968755	0.3238235863294222	1.3717845234808863	3.655249246812726	1.08113005891644	1.3993780992855342	0.8215770080719839	1.9327589477283849	0.0
chr7	99577240	99679202	0.61	101962	4	23.704900000000002	0.03279999999999994	2.4925	2.4675	33.88515777281513	20.38977026156408	2.2097869386635947	0.3238235863294222	26.318443735899123	11.89243064808084	7.156051342351674	1.615735548786433	0.8215770080719839	9.236795324757173	4.96262452215882
chr7	100048190	100081112	0.52	32922	3	20.131149999999998	2.2131500000000006	5.102499999999999	5.092499999999999	13.495387511251046	4.694047830000364	2.1743584656918036	8.914538006856034	0.6992126857001535	4.736379305729166	1.6474362802536229	1.0508523748656242	7.707214984742966	1.8864944991732462	5.37707558548553
chr7	100066948	100081112	0.64	14164	4	19.38525	1.46725	5.5889999999999995	4.605999999999999	12.028497564375932	6.160937776875478	3.1483658842843445	1.4388940730622717	0.6992126857001535	4.221555468149909	2.16226011783288	1.1049593802887192	1.009996653316807	1.8864944991732462	2.484906649788
chr7	100066948	100171470	0.7	104522	4	18.7705	2.081999999999999	1.6744999999999999	0.6914999999999998	19.803014282814036	13.935454495313582	1.5606108005253692	1.4388940730622717	18.342003183112997	6.950121807319972	4.890826457002944	2.1435806252702085	1.009996653316807	6.437361226544094	1.6648234799209103
chr7	100303375	100322965	0.57	19590	4	18.2541	2.1884999999999994	0.666	0.508	26.110641054377027	20.829837245626617	6.649302056279229	3.0570758128278315	0.5630504075113532	9.163864308910776	7.310498493625451	2.333657824249006	2.08120618562532	0.4032852261553431	0.0
chr7	100494618	100702686	0.55	208068	4	20.4672	0.8279000000000014	7.528500000000001	7.414500000000001	12.908631532501001	4.694047830000365	0.16920121654941042	1.714465335405046	0.44625882526305904	5.663062213371829	0.5148238375792573	0.11876667341352032	3.1937106194932676	0.1566202573444311	2.726365904911938
chr7	100835778	100887967	0.6	52189	3	21.16395	3.8032499999999985	4.151999999999999	4.058	29.337798937502274	19.949703277501545	4.272303970664647	2.0095878953541875	4.494457239135881	10.296476751585143	7.001604191077896	1.838762254972763	2.8824921886650388	3.9810253502559405	3.690127116206883
chr7	100965054	101054569	0.55	89515	4	18.008200000000002	2.6639	3.7019999999999995	3.5349999999999993	19.509636293439012	6.307626771562988	1.127431473440293	1.606782810778663	0.3389049664085503	6.84715703980412	2.213742501590806	0.395686533267641	1.1934142772096774	0.34430881135555	2.19722457733622
chr7	101007156	101054569	0.67	47413	4	21.53275	0.8606499999999997	3.3644999999999987	3.197499999999999	8.507961691875659	4.694047830000364	0.4455152644844586	1.8953687024370858	0.3389049664085503	2.985978257959691	1.6474362802536227	0.15635929515409916	0.6652039514586382	0.34430881135555	0.0
chr7	104524307	104753018	0.59	228711	4	19.18035	5.62295	25.732	11.489000000000003	5.134114814062897	1.6135789415626252	0.09235767075043018	0.0251794952274565	0.49252446062218364	1.8018834315274002	0.5663062213371829	0.8679778050489988	0.03282339074993195	0.17285777536298969	3.629610557507852
chr7	105221788	105650072	0.51	428284	4	18.20495	2.155750000000001	3.2184999999999997	3.0294999999999996	16.135789415626252	10.561607617500819	0.5343062820757202	1.8854473183344962	0.42476226857301275	6.692709888530343	4.736379305729166	0.31253606898835085	0.6617219144805583	1.1677601600446457	6.227234184628233
chr7	105650072	105683225	0.55	33153	3	19.45905	0.9016500000000001	2.0704999999999996	1.8814999999999997	6.894382750313034	1.3202009521876024	0.42476226857301275	0.25624075209696895	0.22772184121358635	2.4196720366225084	0.4633414538213314	1.1677601600446457	0.24808545617167466	0.5471576256393343	0.0
chr7	107821563	108137717	0.61	316154	4	14.6639	0.00820000000000043	2.8255	2.7055	3.520535872500273	0.8801339681250684	0.0445420380257757	0.1406372001677911	3.375900889799929	1.2355772101902172	0.30889430254755434	0.14199611150550434	0.4839868163784849	1.1848157082788948	0.0
chr7	112190682	112509027	0.84	318345	4	18.63935	0.44265000000000043	9.412	2.959	4.547358835312853	2.7870908990627163	0.05529434846629086	0.015842680031689947	0.23704917836584002	1.5959538964956972	0.9781652914005886	0.19665010805772878	0.2911518571485819	0.7348931324566711	3.5015327293932303
chr7	112190682	113061896	0.61	871214	4	18.4508	0.2540999999999993	6.2415	6.1295	3.3738468778127615	1.6135789415626254	0.12257561073686633	0.015842680031689947	0.3728704095427875	1.1840948264322915	0.5663062213371828	0.29640896143743717	0.2911518571485819	0.1308636517480409	4.727005556964678
chr7	113061896	113350545	0.57	288649	3	16.5	2.2048999999999994	13.684499999999998	13.5725	4.694047830000365	0.2933779893750228	0.5651090497195993	0.13350071977772987	0.019568624962134764	1.6474362802536229	0.10296476751585137	0.2211618812461775	0.2138977349384826	0.1301077897504744	0.0
chr7	127776036	127808450	0.56	32414	1	8.86885	8.86885	0.7134999999999996	0.7074999999999996	14.522210474063623	2.2003349203126694	0.7602810855649382	0.6223110540620362	1.1967343016876004	6.023438899677309	0.15444715127377728	0.9529657016954226	0.7449274380177318	0.9900218025076403	0.0
chr7	127776036	128027806	0.58	251770	4	18.7131	0.9754000000000005	12.274999999999999	12.268999999999998	11.588430580313396	5.1341148140628965	0.927548474967304	0.6223110540620362	2.493143822510816	4.067108316876132	1.8018834315274	0.6968739875561458	0.7449274380177318	0.8750007954422991	1.2537333718978534
chr7	128038632	128298601	0.55	259969	4	16.58195	1.9426499999999995	15.827500000000002	15.312500000000002	5.574181798125432	1.7602679362501366	0.8847529654305623	2.493143822510816	0.3188217350650774	1.956330582801177	0.6177886050951086	0.7683671860135315	0.8750007954422991	0.975969360339824	3.310835325989307
chr7	131376903	131594354	0.52	217451	4	18.54915	5.13935	2.9424999999999994	1.6265000000000005	12.175186559063443	4.547358835312851	0.2644369808255858	0.4101754482698675	1.5663359646294523	4.2730378519078345	1.5959538964956974	0.15909865618151253	0.1439563334720048	0.6986097345494618	1.9459101490553101
chr7	134063523	134117441	0.51	53918	1	10.0328	10.0328	8.436999999999998	1.9739999999999993	12.76194253781349	6.014248782187966	1.2623556796432598	0.01765964596238001	1.4794427948312576	4.478967386939537	2.1107777340749543	0.5270647248483807	0.1431510165851449	0.5192294205414268	0.0
chr7	134117441	134291250	0.7	173809	4	20.63935	0.5737500000000004	12.655	2.2440000000000015	12.908631532501001	5.867559787500455	1.1950567374388903	1.2623556796432598	0.17155174384973346	4.530449770697463	2.0592953503170284	0.616097890307668	0.5270647248483807	0.6565570061295346	1.3647815207407017
chr7	134117441	134434902	0.52	317461	4	21.836100000000002	1.7705000000000002	5.294499999999999	5.1164999999999985	12.175186559063444	6.601004760938012	0.731917834269463	1.2623556796432598	0.5410199398868578	4.2730378519078345	2.316707269106657	0.6344057545997946	0.5270647248483807	0.21949186786726296	2.727257638741599
chr7	134922924	134959240	0.51	36316	1	8.9508	8.9508	0.4745000000000001	0.4645000000000001	6.454315766250501	1.1735119575000907	0.7109060211752947	1.9957981501132884	0.20276914747483799	2.265224885348731	0.4118590700634057	1.3042128278800433	2.1866251519951887	0.42553425979102444	0.0
chr7	141676052	142115814	0.51	439762	4	21.63935	0.0163499999999992	1.948499999999999	1.925499999999999	16.575856399688785	9.53478465468824	0.22949238075369818	0.4782419045433718	0.6564140081373867	5.8175093646456055	3.3463549442651708	0.10489359209550038	0.16784512915418667	0.23037691370778893	2.510464305450225
chr7	142023666	142115814	0.69	92148	4	21.2787	0.3443000000000005	4.91	1.0360000000000018	7.627827723750591	0.5867559787500456	0.44572772618508466	0.1721711721406636	0.6564140081373867	2.677083955412137	0.20592953503170275	0.2055987891534994	0.07819793973828666	0.23037691370778893	2.99070710562724
chr7	142023666	142153357	0.75	129691	4	21.2787	0.3443000000000005	2.9950000000000006	2.951000000000001	6.307626771562989	1.9069569309376475	0.5067172712062139	0.1721711721406636	0.7426507483388405	2.2137425015908057	0.6692709888530342	0.21277157007231173	0.07819793973828666	0.26064280354186625	1.9818310900774474
chr7	142023666	142172319	0.71	148653	4	21.59835	0.6639499999999998	10.765	4.819	6.014248782187966	2.2003349203126708	0.536812665132935	0.1721711721406636	0.6382657498016018	2.1107777340749543	0.7722357563688858	0.21887796771682408	0.07819793973828666	0.2240075497199096	1.9818310900774474
chr7	142023666	142240347	0.64	216681	4	19.180300000000003	1.7540999999999993	2.9765000000000006	2.9695000000000005	9.974851638750774	1.7602679362501368	0.5686643293021055	0.1721711721406636	2.748271563232063	3.5008020955389485	0.6177886050951085	0.22048842366130422	0.07819793973828666	0.9645411476894746	1.585464872061958
chr7	142023666	142246325	0.59	222659	4	21.59835	0.6639499999999998	7.569999999999999	1.623999999999998	6.601004760938012	1.6135789415626247	0.6271829252018145	0.1721711721406636	0.7666672196211395	2.316707269106657	0.5663062213371828	0.24046492218254253	0.07819793973828666	0.2690716921145943	1.9732245609563233
chr7	142023666	142273877	0.59	250211	4	21.59835	0.6639499999999998	3.917500000000001	2.028500000000001	6.601004760938012	1.6135789415626247	0.6425422470535367	0.1721711721406636	0.23074773039751312	2.316707269106657	0.5663062213371828	0.2436149584526022	0.07819793973828666	0.08098387498599804	1.7231571893491562
chr7	142153357	142172319	0.55	18962	3	21.94265	0.3196499999999993	7.814000000000001	7.770000000000001	4.107291851250318	0.293377989375023	0.7426507483388405	0.6564140081373867	0.6382657498016018	1.4415067452219201	0.10296476751585149	0.26064280354186625	0.23037691370778893	0.2240075497199096	0.0
chr7	142172319	142240347	0.61	68028	3	19.844250000000002	2.418049999999999	7.7955000000000005	7.788500000000001	7.774516718438103	3.960602856562807	0.6382657498016018	0.7426507483388405	2.748271563232063	2.7285663391700625	1.3900243614639942	0.2240075497199096	0.26064280354186625	0.9645411476894746	0.0
chr7	148702968	148762588	0.67	59620	4	20.1803	3.2131000000000007	4.435499999999999	4.368499999999999	16.429167405001273	12.908631532501001	5.55066038267403	0.7204432246182739	22.52645822770322	5.76602698088768	4.530449770697462	1.948075440420671	0.8217585620173853	7.905949383974029	3.85014760171006
chr7	148702968	148823458	0.65	120490	4	21.4098	1.9835999999999991	5.690999999999999	3.1129999999999995	25.52388507562698	22.003349203126703	6.632597253361789	0.7204432246182739	11.11707618135433	8.957934773879074	7.722357563688856	2.3277950594504047	0.8217585620173853	3.9016804461289665	2.820953535469055
chr7	150574158	150595738	0.61	21580	3	19.9672	2.721300000000001	5.802	5.7509999999999994	8.214583702500637	4.107291851250318	0.8156941317192477	1.8344863314270796	0.9422076921027385	2.88301349044384	1.44150674522192	0.6298122943508985	0.6438365026250933	0.3306798719824646	0.0
chr7	150574158	150705903	0.69	131745	4	19.131149999999998	1.885250000000001	0.03900000000000001	0.012000000000000004	8.507961691875659	4.400669840625341	1.0154492630081624	1.8344863314270796	8.021104929060273	2.9859782579596916	1.5444715127377717	0.7096436973273604	0.6438365026250933	6.568589145584557	4.357529979772825
chr7	150574158	150715559	0.52	141401	4	17.06555	0.1803499999999989	0.6654999999999999	0.6144999999999998	15.98910042093874	11.881808569688422	1.4938518988551452	1.8344863314270796	20.554578176320312	5.611579829613903	4.170073084391983	1.1097397167923677	0.6438365026250933	7.2138927934564325	5.0395447191601574
chr7	150595738	150705903	0.66	110165	4	21.85245	0.8360500000000002	5.789999999999999	5.762999999999999	12.615253543125977	0.29337798937502235	1.054578893409967	0.8156941317192477	8.021104929060273	4.427485003181611	0.10296476751585182	0.7252817100921409	0.6298122943508985	6.568589145584557	4.357529979772825
chr7	150595738	150715559	0.58	119821	4	19.78685	2.90165	6.416499999999999	5.1365	20.096392272189057	7.774516718438103	1.6159894591725574	0.8156941317192477	20.554578176320312	7.053086574835822	2.728566339170063	1.1961755984515667	0.6298122943508985	7.2138927934564325	5.0395447191601574
chr7	151480000	151653428	0.7	173428	4	18.368850000000002	3.9918500000000003	0.07750000000000001	0.0425	7.041071745000545	0.8801339681250684	0.1285647484402849	0.7246065268898081	1.1170179294904095	2.471154420380434	0.30889430254755434	0.16861172345008768	0.2953276869292422	0.39203176647992116	3.401197381662155
chr7	152556970	152800379	0.69	243409	4	16.7623	1.680299999999999	0.04300000000000001	0.006999999999999992	3.520535872500273	0.8801339681250684	0.2458787876886419	0.35977604160773674	0.03562003530265109	1.2355772101902172	0.30889430254755434	0.20981362516530738	0.8197708077067637	0.056255886740024894	0.0
chr7	152800379	153393394	0.53	593015	1	7.541	7.541	1.4335	1.3975	5.2808038087504094	0.880133968125068	0.03562003530265109	0.19658510191116335	0.14166452359521584	1.8533658152853256	0.3088943025475541	0.056255886740024894	0.21289596407849357	0.07565931921217682	0.0
chr7	154705650	155137447	0.56	431797	4	22.83605	1.147549999999999	2.1909999999999994	0.48599999999999977	12.76194253781349	7.187760739688058	0.42668517226269354	2.237443743373499	1.9451440424909319	4.478967386939537	2.5226368041383602	0.6962927513305701	0.785259573688599	1.1198909418046195	2.9696723331178565
chr7	155137447	155191141	0.6	53694	1	11.9918	11.9918	1.5714999999999997	1.1054999999999995	18.33612433593892	1.6135789415626274	1.9451440424909319	2.9015941435860793	0.7228853831746137	6.435297969740715	0.5663062213371828	1.1198909418046195	1.8655518050578135	0.9027209758570456	0.0
chr7	155260946	155326206	0.58	65260	0	0.0	0.0	0.9264999999999999	0.3894999999999999	11.588430580313398	0.4400669840625344	1.222782916181523	0.7228853831746137	0.4312466425760949	4.067108316876132	0.15444715127377728	0.5301281318621833	0.9027209758570456	0.22072099484327123	0.0
chr7	157301419	158905273	0.58	1603854	1	8.0164	8.0164	4.057499999999999	3.820499999999999	8.507961691875659	5.574181798125432	0.7499745964642625	0.23044077346277986	0.0	2.985978257959691	1.9563305828011772	0.8980064070742909	0.8806513513689886	0.0	4.318380999174553
chr7	157405869	158905273	0.52	1499404	0	0.0	0.0	0.11950000000000002	0.11750000000000002	22.44341618718924	8.361272697188149	0.7685645378197533	0.49434682747730013	0.0	7.876804714962635	2.9344958742017657	0.8715655215746965	1.2815145789431006	0.0	5.093010657805359
chr7	157919606	158905273	0.82	985667	1	6.6967	6.6967	0.17600000000000005	0.06100000000000001	10.268229628125795	3.8139138618752955	1.0762811472638145	0.17817274731040803	0.0	3.6037668630548003	1.3385419777060685	1.1507536307440742	0.3359091331879288	0.0	6.111612789366431
chr7	158089484	158905273	0.81	815789	0	0.0	0.0	0.14550000000000002	0.09150000000000003	8.361272697188149	5.720870792812944	1.2773874350599	0.11052750397344833	0.0	2.9344958742017657	2.007812966559103	1.3237423913613076	0.32002612020608645	0.0	6.111612789366431
chr7	158188585	158905273	0.56	716688	1	7.36065	7.36065	0.5365	0.2995	14.96227745812616	0.8801339681250688	1.3737868254283263	51.61279442708734	0.0	5.251203143308423	0.3088943025475541	1.4556390290762602	18.114172062973864	0.0	6.111612789366431
chr7	158362681	158905273	0.81	542592	1	7.0492	7.0492	4.3035000000000005	4.0665000000000004	25.377196080939463	11.295052590938374	1.6480451455514813	0.5190264034067813	0.0	8.906452390121148	3.9641435493602795	1.8133907583994535	0.34066093470918585	0.0	6.111612789366431
chr7	158380668	158905273	0.74	524605	0	0.0	0.0	0.15200000000000002	0.08500000000000002	29.33779893750227	15.255655447501182	1.41598549212752	8.546731885946066	0.0	10.296476751585143	5.354167910824273	1.7742901770728392	2.9995851547398757	0.0	5.999258320233896
chr7	158497551	158905273	0.86	407722	1	7.59015	7.59015	0.12750000000000003	0.10950000000000001	40.77954052312816	26.69739703312707	1.3239793301564347	10.993396441592274	0.0	14.31210268470335	9.369793843942482	1.8576599492953607	3.858273455447254	0.0	6.957678851443551
chr7	158576070	158905273	0.81	329203	1	6.59015	6.59015	0.16300000000000003	0.07400000000000002	15.549033436876204	1.4668899468751135	0.9589059533707909	2.8546056862990787	0.0	5.457132678340125	0.5148238375792569	1.9591902373893717	1.4319785800546334	0.0	6.957678851443551
chr7	158766199	158905273	0.85	139074	1	7.59015	7.59015	0.21800000000000003	0.019000000000000003	16.722545394376297	2.6404019043752047	1.9069970116270514	0.26540408971016477	0.0	9.163864308910776	4.221555468149908	0.9772746388320167	2.6774337980969207	0.0	0.0
chr7	158789839	158905273	0.79	115434	0	0.0	0.0	0.16950000000000004	0.06750000000000002	14.522210474063623	0.44006698406253353	1.423252023234166	4.269121334391193	0.0	5.096755992034646	0.15444715127377728	0.6422252768804081	2.6133189724835386	0.0	0.0
chr7	158823758	158905273	0.8	81515	1	8.10655	8.10655	0.12050000000000002	0.11650000000000002	15.842411426251228	1.7602679362501377	1.3964382000553128	1.487691682316811	0.0	5.560097445855977	0.6177886050951087	0.5658862276525969	0.8256852137242132	0.0	0.0
chr7	158855218	158905273	0.73	50055	0	0.0	0.0	0.37550000000000017	0.1385000000000001	13.788765500626068	0.29337798937502235	1.1956669629908028	1.7158788952639599	0.0	4.839344073245018	0.10296476751585137	0.5430566102124619	0.6022097019363211	0.0	0.0
chr6	148346	711021	0.86	562675	1	11.36885	11.36885	0.10750000000000001	0.10750000000000001	30.9513778790649	22.73679417656426	0.28155527482563164	-0.3031555135034579	0.07809603068574344	10.862782972922325	7.979769482478485	0.7034194985221183	-0.3118673441304511	0.1473223184728875	2.6383220240276977
chr6	148346	1312082	0.65	1163736	2	18.2213	4.5164	0.1565	0.1565	31.24475586843992	22.44341618718924	0.17647008648225707	-0.3031555135034579	1.0865541898735922	12.71614878820765	6.126403667193159	0.41619943560615563	-0.3118673441304511	0.6453448293064958	2.49325103663497
chr6	148346	1382284	0.72	1233938	1	11.36885	11.36885	0.026500000000000003	0.026500000000000003	36.0854926931278	17.602679362501366	0.2282471808146129	-0.3031555135034579	0.9330248121646519	12.664666404449726	6.177886050951086	0.42923612377732084	-0.3118673441304511	0.3274570225111554	2.49325103663497
chr6	148346	1397377	0.68	1249031	3	21.704900000000002	1.0328	4.101	4.101	28.897731953439738	24.79044010218942	0.23676354973577352	-0.3031555135034579	0.24972275262060573	10.142029600311364	8.700522855089446	0.4280062487979086	-0.3118673441304511	0.08764340236216862	2.364672189772468
chr6	148346	1524257	0.69	1375911	1	11.36885	11.36885	0.3555000000000001	0.3555000000000001	45.1802103637535	8.50796169187566	0.23795858608770873	-0.3031555135034579	4.286351333274405	15.85657419744112	2.985978257959691	0.3966195980946533	-0.3118673441304511	1.5043499666148898	2.364672189772468
chr6	148346	1555194	0.62	1406848	3	22.1967	0.5410000000000004	0.04800000000000001	0.04800000000000001	30.217932905627343	23.47023915000182	0.3269839295645554	-0.3031555135034579	0.6530710886424084	10.605371054132696	8.237181401268113	0.4209789136787893	-0.3118673441304511	0.3986150839008015	2.2070273771209705
chr6	148346	1596523	0.57	1448177	2	20.7459	1.9917999999999996	0.003	0.003	31.391444863127433	22.296727192501727	0.3362900131424113	-0.3031555135034579	5.951878060017368	11.017230124196102	7.825322331204708	0.420340680423535	-0.3118673441304511	2.0888879293156672	2.2070273771209705
chr6	148346	1604804	0.59	1456458	2	19.7541	2.983600000000001	0.005	0.005	34.031846767502635	19.65632528812652	0.36821862668030353	-0.3031555135034579	0.07623782883387462	11.943913031838765	6.898639423562045	0.4298275587050067	-0.3118673441304511	0.14121561935981355	2.2070273771209705
chr6	1312082	1382284	0.62	70202	1	6.85245	6.85245	0.183	0.13	13.642076505938558	4.840736824687874	1.0865541898735922	0.07809603068574344	0.9330248121646519	6.538262737256566	0.05148238375792591	0.6453448293064958	0.1473223184728875	0.3274570225111554	0.0
chr6	2449268	2505935	0.54	56667	3	17.311500000000002	2.049200000000001	0.4460000000000001	0.4430000000000001	4.694047830000364	0.8801339681250682	0.33134260363176904	0.0848836166059365	0.2192131553016616	1.6474362802536229	0.30889430254755423	0.11628893573004555	0.4553766188477468	0.07693566794201183	0.0
chr6	2952963	2989475	0.65	36512	4	19.18035	0.6885499999999993	0.04150000000000001	0.03350000000000001	14.08214349000109	5.574181798125433	1.3498987241182028	3.8689569390686187	0.44629771861856044	4.942308840760869	1.9563305828011774	2.143219306311544	1.3578600514942247	1.4317318104341015	8.32989929299572
chr6	3411218	3457191	0.54	45973	4	18.4344	4.270499999999999	1.8095	1.7535	10.854985606875843	5.28080380875041	0.9955183769278391	0.37826092243476706	0.12330519247743624	3.809696398086503	1.8533658152853258	0.34938994045358845	0.7268364795168709	0.0706833795649491	0.0
chr6	4844522	5030993	0.58	186471	4	21.286900000000003	1.7459000000000007	9.461	9.261000000000001	8.361272697188147	1.9069569309376475	0.16362496524930079	1.1189748450520174	0.025247715742281778	2.9344958742017657	0.6692709888530342	0.4019839586398949	0.3927185710908545	0.23137080634945634	4.53259949315326
chr6	10338170	10801660	0.59	463490	4	17.327849999999998	3.6393499999999994	8.243	6.002000000000001	5.720870792812944	0.14668899468751162	0.1164675614252825	0.03920443513401598	0.5359192302310747	2.0078129665591025	0.05148238375792569	0.8397307842885896	0.12776492160682554	0.8970337712595401	3.0768113052322796
chr6	13874032	14145027	0.55	270995	4	22.5574	1.2786999999999988	2.3859999999999997	2.381	10.121540633438284	3.3738468778127615	0.2987963802561165	13.60593573913149	1.2193341826540316	3.5522844792968744	1.1840948264322915	0.47417860056378375	4.775177623923544	0.427940967584366	3.2307340881768596
chr6	25279383	25556899	0.56	277516	4	17.163899999999998	0.22949999999999982	0.4695	0.09249999999999997	8.067894707813126	1.9069569309376484	0.10571570265318854	0.27791776119003464	0.22144520521450956	2.8315311066859143	0.6692709888530344	0.03710228149578815	0.1418746213519407	0.2130077241350556	0.0
chr6	26924392	27046668	0.65	122276	4	16.1967	0.5245999999999995	2.6955000000000005	1.4695000000000005	7.1877607396880565	4.2539808459378285	0.30711163793387836	0.16081870477663637	0.17088083920994834	2.52263680413836	1.4929891289798456	0.5591334818813614	0.544345818459415	0.05997282181818605	0.0
chr6	29670398	30139857	0.57	469459	4	16.1557	2.7295000000000007	5.793	1.3420000000000005	5.2808038087504094	0.880133968125068	0.1274852752476886	1.1157177766686546	0.28154401656753814	1.8533658152853256	0.3088943025475541	0.9238029322619573	0.3915754611745633	1.1857377960675446	3.6113206755465708
chr6	30379429	30421262	0.6	41833	3	16.041	0.5491999999999999	2.3849999999999993	2.2549999999999994	3.667224867187784	0.4400669840625342	0.30857532408627164	1.214564228420711	1.537312420243627	1.2870595939481428	0.15444715127377706	0.20675161884950924	0.42626689097847825	0.5395395076734143	0.0
chr6	30379429	30434239	0.56	54810	4	14.409849999999999	1.08195	16.964499999999997	12.324499999999999	3.667224867187784	0.4400669840625342	0.5994952528736097	1.214564228420711	3.5319389898102314	1.2870595939481428	0.15444715127377706	0.2855435990222481	0.42626689097847825	1.23957928043849	0.0
chr6	31105706	31334829	0.56	229123	4	24.08195	0.93445	0.15850000000000003	0.09650000000000003	19.656325288126524	9.974851638750772	0.34827936571189355	10.472411560417266	1.137048004260028	6.898639423562045	3.500802095538949	1.1540243580116638	3.675427130527879	0.7981231561536095	2.820195922923022
chr6	31364759	31409414	0.7	44655	4	19.27865	0.39344999999999963	1.755	1.609	4.400669840625341	1.173511957500091	0.3941927972791706	1.137048004260028	0.19391039012660277	1.5444715127377715	0.4118590700634056	0.7747432960547772	0.7981231561536095	1.0918443362649917	2.89037175789616
chr6	32212961	32223004	0.54	10043	4	19.0902	4.729500000000001	0.338	0.327	9.68147364937575	3.8139138618752955	1.7527311921240032	2.104396557373872	0.28545656956946996	3.397837328023097	1.3385419777060688	0.6151434880962945	0.7385649576259797	0.12844185083902654	0.0
chr6	32383333	32764819	0.61	381486	4	14.8525	0.9836	0.09700000000000002	0.09700000000000002	6.014248782187966	2.7870908990627163	0.055370879232793956	0.28545656956946996	0.8229396616410174	2.1107777340749543	0.9781652914005886	0.2353566769785063	0.12844185083902654	0.28882122725344017	3.153412044939119
chr6	32806173	32920883	0.52	114710	4	17.7623	2.2213000000000003	0.5185	0.4715	16.722545394376297	7.62782772375059	0.4092099930259231	0.8229396616410174	1.5177770613639956	5.868991748403531	2.6770839554121375	1.0196842114724716	0.28882122725344017	3.5317634015571446	2.1111625477151637
chr6	32806173	33093971	0.58	287798	4	18.18035	2.639350000000001	0.14850000000000002	0.10150000000000003	6.014248782187966	3.080468888437739	0.49338406402237334	0.8229396616410174	0.43182901515798183	2.1107777340749543	1.08113005891644	1.184925920306951	0.28882122725344017	0.1515559304467922	2.90761646846906
chr6	33093971	33160917	0.51	66946	1	10.40985	10.40985	0.2815000000000001	0.0315	3.813913861875296	0.8801339681250682	0.7186985071177326	0.08048364847487892	1.4528614118656142	1.3385419777060685	0.30889430254755434	0.25223645733277017	0.21185076388221064	3.983134565951513	0.0
chr6	33739585	34122489	0.56	382904	4	18.86065	2.516349999999999	0.224	0.017000000000000015	14.228832484688603	2.2003349203126703	0.2451814465244742	0.6435817026389778	6.74432159482811	4.9937912245187945	0.7722357563688855	0.44853339797035335	0.7638082321729501	2.3670061497896877	4.603159320467195
chr6	34131537	34163934	0.53	32397	3	21.983600000000003	2.2295	1.5815	1.5454999999999999	7.921205713125614	3.22715788312525	0.4708971647838128	6.74432159482811	1.5512092496602152	2.7800487229279884	1.1326124426743656	0.16526739854999767	2.3670061497896877	1.1199430865082411	0.0
chr6	35490685	35744499	0.59	253814	4	18.844250000000002	2.581950000000001	1.0565	0.9305	9.974851638750774	1.1735119575000903	0.23117557689884935	1.806561063502385	2.316795253126061	3.5008020955389485	0.4118590700634055	0.5906557617116458	1.5247050701513416	0.8131090036036025	4.650319979574228
chr6	35744499	35755136	0.54	10637	1	8.13115	8.13115	1.006	0.981	7.3344497343755695	1.466889946875114	2.316795253126061	0.23117557689884935	0.2440647139262283	2.5741191878962857	0.5148238375792573	0.8131090036036025	0.5906557617116458	0.7623530060239405	0.0
chr6	39315632	39522997	0.64	207365	4	18.4508	2.2212999999999994	0.11150000000000002	0.025500000000000002	5.867559787500454	0.2933779893750228	0.14147902942879598	0.02215109162513126	0.09900172165066634	2.0592953503170284	0.10296476751585137	0.04965387964017622	0.30871135783955755	0.41000190043811613	0.0
chr6	40711388	40995873	0.54	284485	4	19.7213	0.7868999999999993	9.825499999999998	9.739499999999998	20.096392272189057	10.121540633438284	0.18150175274620453	0.1537677044502749	7.367222074564913	7.053086574835822	3.552284479296874	0.0810731951545801	0.2774080189986802	2.585621060943186	0.0
chr6	41336813	41559736	0.54	222923	4	17.491799999999998	3.016399999999999	6.448499999999999	6.367499999999999	7.334449734375569	1.7602679362501368	0.7580452527554945	0.5859824818739718	0.540717726599568	2.5741191878962857	0.6177886050951087	0.4526472017940472	0.20565806638407588	0.25754747008967577	4.47733681447821
chr6	42012026	42072285	0.57	60259	3	18.7787	2.0738000000000003	1.5824999999999996	0.5094999999999996	14.96227745812616	6.747693755625523	1.1295191346521727	1.4010109488853904	0.9817971778164677	5.251203143308422	2.3681896528645825	1.3601280297153577	1.4447221497770644	0.3445743096710927	2.7102674996361453
chr6	42629477	42672334	0.62	42857	4	17.39345	3.4754500000000004	22.545	14.732	4.547358835312853	0.733444973437557	0.3012024064330448	0.6483832642470508	3.055076798857405	1.595953896495697	0.25741191878962855	0.10571084701909753	1.1486282210776944	1.0722183794617188	0.0
chr6	42629477	42694997	0.7	65520	4	20.23775	0.6311499999999999	23.8195	16.0065	22.59010518187675	18.776191320001455	1.253752091346251	0.6483832642470508	2.9477145443233925	7.92828709872056	6.5897451210144915	0.44002037399936506	1.1486282210776944	2.78384829966131	2.484906649788
chr6	42629477	42738789	0.56	109312	4	17.795099999999998	3.0738000000000003	3.9265000000000008	3.8865000000000007	8.801339681250681	4.987425819375386	1.9323784428975441	0.6483832642470508	0.38433888948619244	3.0889430254755426	1.750401047769474	1.3789924220872958	1.1486282210776944	1.3840749650767694	4.5122463027028346
chr6	54582799	54601863	0.55	19064	4	19.491799999999998	0.5246000000000013	0.633	0.577	12.321875553750955	7.041071745000545	2.3391446907786118	0.034403160074183294	0.04127366728035989	4.3245202356657595	2.471154420380434	0.8209528253466962	0.10533724966163972	0.0735418850181666	0.0
chr6	74385378	74442891	0.68	57513	4	18.7787	1.8115000000000006	10.587000000000002	10.028	10.414918622813307	1.0268229628125791	0.9181930709144731	0.04935959189897227	0.177851826988107	3.655249246812726	0.36037668630548003	0.6946312972049858	0.658288506184478	0.08802732988313662	3.031892604343805
chr6	80487908	80579311	0.64	91403	4	20.8689	2.754100000000001	4.8919999999999995	3.0350000000000006	10.414918622813309	7.187760739688058	0.590588383805829	0.2674946465034748	0.04255864065786941	4.478967386939537	1.6989186640115488	0.20727456673103356	0.3967215680930756	0.6941079733041153	0.0
chr6	86064819	86192737	0.62	127918	4	20.2787	0.6721000000000004	0.08400000000000002	0.006999999999999999	9.388095660000728	4.107291851250318	0.23852241979238548	0.09292568060340428	0.03873253722763754	3.2948725605072458	1.4415067452219201	0.21572067804568695	0.04112131817727248	0.23958862107414258	1.09861228866811
chr6	100449801	100584171	0.51	134370	1	9.35245	9.35245	15.677999999999999	15.196	5.427492803437921	1.613578941562625	0.2445362417950625	0.0439251075190368	0.1036298843704975	1.9048481990432515	0.5663062213371829	0.12260447125501396	0.3021551632808091	0.15049753167683325	0.0
chr6	120063482	120377003	0.68	313521	4	16.13935	0.6803499999999998	4.193999999999999	1.6960000000000002	6.894382750313034	0.7334449734375568	0.10480425493029986	0.612544084716615	0.25660350024601564	2.4196720366225084	0.25741191878962866	0.11297450577617732	0.21498020151550565	0.09005828897685578	0.0
chr6	120063482	120468468	0.64	404986	4	17.541	0.7212999999999994	3.114	2.776	6.454315766250501	0.2933779893750228	0.1390877066367834	0.612544084716615	0.019061671105953724	2.265224885348731	0.1029647675158516	0.10779893978241471	0.21498020151550565	0.08884237548140222	0.0
chr6	120377003	120468468	0.54	91465	3	16.86065	1.4016499999999992	1.4179999999999997	1.0799999999999996	7.187760739688057	0.440066984062534	0.25660350024601564	0.10480425493029986	0.019061671105953724	2.52263680413836	0.15444715127377706	0.09005828897685578	0.11297450577617732	0.08884237548140222	0.0
chr6	134159124	134175985	0.53	16861	4	16.647550000000003	2.8442500000000006	1.6880000000000002	1.6530000000000002	6.307626771562989	1.9069569309376475	1.6703805812230699	0.020519400173107678	0.4689665923403184	2.2137425015908057	0.6692709888530342	0.5862414851741734	0.18724021217518214	0.5079139575054723	0.0
chr6	140018945	140047483	0.52	28538	1	6.41805	6.41805	4.483499999999999	3.034499999999999	6.014248782187966	0.7334449734375568	1.1925098734144872	0.2980061705728833	0.04506117001785882	2.1107777340749543	0.25741191878962866	0.4185266322741175	0.12499671379972425	0.02937033442855687	0.0
chr6	142887888	143144166	0.58	256278	4	14.81145	1.1393499999999994	2.9154999999999993	2.8974999999999995	5.574181798125432	1.1735119575000907	0.18774139901787795	0.3272512954764553	0.3159312873278192	1.9563305828011772	0.4118590700634057	0.08838936176139704	0.1374309864401985	0.4833680956890954	1.1989476363991851
chr6	143497504	143748423	0.57	250919	1	10.43445	10.43445	20.065	19.379	3.960602856562807	0.733444973437557	0.042091701375746034	0.5988704167568125	2.2755219583532598	1.3900243614639942	0.25741191878962855	0.10176695405262716	0.21018125240017071	0.7986236115332984	0.0
chr6	148466121	149269034	0.58	802913	4	17.622950000000003	0.6065500000000004	1.139	1.06	4.840736824687875	1.613578941562625	0.1534646412967651	0.05531824159550408	0.4634221929367001	1.6989186640115488	0.5663062213371829	0.09387095466333618	0.08089435943201481	0.2161159486094601	2.5184763012068148
chr6	148881034	149269034	0.57	388000	4	20.2131	1.9835999999999991	1.1044999999999998	1.0944999999999998	9.53478465468824	3.08046888843774	0.2601083204768243	0.05373831909942983	0.4634221929367001	3.3463549442651717	1.0811300589164399	0.12419461648819193	0.0655142129173701	0.2161159486094601	2.6390573296152597
chr6	150401844	150813847	0.51	412003	4	18.30325	1.3360500000000002	0.553	0.44599999999999995	6.160937776875477	0.880133968125068	0.1765951737366127	4.426448875268239	0.10929098556461848	2.16226011783288	0.30889430254755434	0.13095423620290664	2.0831277439983658	0.355868398399114	0.895879734614025
chr6	150729123	150813847	0.62	84724	4	15.467199999999998	1.4999999999999991	0.541	0.458	4.694047830000364	2.3470239150001815	0.6509969076354313	0.05378493384085555	0.10929098556461848	1.6474362802536229	0.8237181401268114	0.22847571282021706	0.10570846857062652	0.355868398399114	0.0
chr6	150740361	150813847	0.51	73486	4	15.942599999999999	1.0245999999999995	0.5295	0.4695	8.50796169187566	1.4668899468751144	0.3832605799744466	2.401741859984169	0.10929098556461848	2.985978257959691	0.5148238375792571	0.13451021529980864	0.8429221045967548	0.355868398399114	0.0
chr6	153155870	153219331	0.55	63461	4	13.88525	1.04915	13.064999999999998	11.561999999999998	5.574181798125432	0.880133968125068	0.4068209304139866	0.027338376403274977	0.024666271413302254	1.9563305828011772	0.30889430254755434	0.14277902241368595	0.08173308770036532	0.7778882772067363	0.0
chr6	156885604	156983074	0.66	97470	4	18.66395	3.33605	9.401000000000002	9.401000000000002	5.427492803437921	2.493712909687693	0.3009931151893124	0.084605432313401	1.0275054480489063	1.9048481990432513	0.8752005238847371	0.308461189233904	0.12844628307602987	0.6575942712224961	0.0
chr6	160877057	160955273	0.52	78216	3	20.0574	0.9917999999999996	0.2865	0.028499999999999998	6.601004760938012	0.7334449734375568	2.130493734849812	0.5550629714396113	0.10073020781027471	2.316707269106657	0.25741191878962866	0.7477240967193874	0.25974195693270136	0.03535255814896981	0.0
chr6	166298727	166511410	0.58	212683	4	18.8443	0.5	0.24100000000000008	0.10400000000000006	7.187760739688057	3.3738468778127615	0.31450647949062777	0.281572328521929	0.11218475770263311	3.6037668630548	2.265224885348731	0.29434688550395505	0.22364847559529016	0.08106139860326043	0.0
chr6	166298727	166721265	0.58	422538	1	9.67215	9.67215	0.2825000000000001	0.06250000000000007	14.082143490001092	3.5205358725002736	0.3443843695241879	0.281572328521929	1.4248110491328656	6.023438899677309	0.15444715127377728	0.23101022773106122	0.22364847559529016	1.621059715392991	0.0
chr6	168746023	170649971	0.63	1903948	0	0.0	0.0	1.2265	1.2025	3.8139138618752955	1.7602679362501363	0.4912366462359122	0.25569371403410285	0.0	1.3385419777060685	0.6177886050951086	0.49363869070200017	0.44075343584692755	0.0	3.0397202297793213
chr6	168813705	170649971	0.55	1836266	1	6.60655	6.60655	2.1055	0.3234999999999999	16.86923438906381	14.81558846343865	0.4901706350836806	0.5201583689164435	0.0	5.9204741321614565	5.199720759550497	0.5051047210931258	0.18255624984341734	0.0	3.0397202297793213
chr6	168938657	170649971	0.71	1711314	1	8.84425	8.84425	7.691	5.262	4.840736824687875	2.787090899062716	0.45601534945519084	0.9579536115068928	0.0	1.6989186640115486	0.9781652914005886	0.49962743801057563	0.580120336858629	0.0	3.060807750840587
chr6	169225888	170649971	0.71	1424083	0	0.0	0.0	1.4295	0.9994999999999998	8.214583702500637	6.160937776875478	0.5207979851877015	0.1348249130403856	0.0	2.88301349044384	2.1622601178328797	0.5908560667738734	0.04731853216432902	0.0	3.060807750840587
chr6	169284842	170649971	0.74	1365129	1	9.9754	9.9754	1.2145	1.2145	7.187760739688057	5.134114814062898	0.5132017843204226	0.6966943466516806	0.0	2.52263680413836	1.8018834315273997	0.5922365978119764	0.5588887201050388	0.0	3.060807750840587
chr6	169408905	170649971	0.73	1241066	1	7.13935	7.13935	3.6925	1.2634999999999998	3.960602856562807	1.906956930937648	0.5247900888530912	0.40673701403725454	0.0	1.3900243614639942	0.6692709888530342	0.6215721309170977	0.3020979290825623	0.0	2.9156679999333153
chr6	169575072	169613580	0.51	38508	1	7.5246	7.5246	4.113500000000001	4.0955	10.268229628125795	1.7602679362501368	1.6456228758960454	0.1412448870714511	0.15595139352433146	3.6037668630548	0.6177886050951087	0.5775524510082037	0.1388007722565294	0.05473314140645936	0.0
chr6	169575072	169771602	0.52	196530	1	8.0328	8.0328	4.9835	3.2255000000000007	7.774516718438102	0.7334449734375568	0.4478369552358766	0.1412448870714511	0.1888149612122612	2.7285663391700625	0.25741191878962844	0.1571741222956059	0.1388007722565294	0.25875698175883227	0.0
chr6	169575072	170649971	0.79	1074899	0	0.0	0.0	5.319000000000001	2.8900000000000006	5.2808038087504094	3.22715788312525	0.5840817576930937	0.1412448870714511	0.0	1.8533658152853256	1.1326124426743656	0.6962030202886115	0.1388007722565294	0.0	2.902737046051207
chr6	169613580	170649971	0.85	1036391	1	7.5246	7.5246	1.2234999999999998	1.2055	7.041071745000545	4.987425819375386	0.5446392833954982	1.6456228758960454	0.0	2.4711544203804343	1.7504010477694742	0.7006115843555031	0.5775524510082037	0.0	2.902737046051207
chr6	169771602	170649971	0.91	878369	1	8.0328	8.0328	2.0934999999999997	0.33550000000000013	4.547358835312853	2.493712909687693	0.6145657467989442	0.15595139352433146	0.0	1.5959538964956972	0.8752005238847371	0.816807628741967	0.05473314140645936	0.0	3.0841581114294074
chr6	169902120	170649971	0.87	747851	0	0.0	0.0	1.226	1.203	7.921205713125614	5.867559787500455	0.6888695065494864	0.1888149612122612	0.0	2.7800487229279884	2.0592953503170284	0.9142008987154574	0.25875698175883227	0.0	3.446279821014458
chr6	169977718	170649971	0.87	672253	1	6.5328	6.5328	1.2894999999999999	1.1395	9.974851638750772	7.921205713125613	0.6266848831355645	1.2418444482659234	0.0	3.5008020955389485	2.7800487229279884	0.9679946845907434	0.4358412339621744	0.0	3.446279821014458
chr6	170041376	170649971	0.91	608595	1	6.9918	6.9918	1.2185	1.2105	11.001674601563353	8.948028675938195	0.6363163449831661	0.5346043979940092	0.0	3.8611787818444285	3.1404254092334685	1.0496198911728527	0.18762626899743576	0.0	3.446279821014458
chr6	170190186	170649971	0.82	459785	0	0.0	0.0	1.2165	1.2125	9.534784654688238	7.48113872906308	0.6278672456583455	0.6624219100195392	0.0	3.346354944265171	2.625601571654211	0.6664487708976453	2.2335210640492464	0.0	2.06780798016373
chr6	170231713	170649971	0.92	418258	0	0.0	0.0	1.224	1.2049999999999998	4.400669840625341	2.347023915000182	0.5891997548762226	1.0173244026778547	0.0	1.5444715127377715	0.8237181401268115	0.6971683066549623	0.35704304482102256	0.0	2.481369576196476
chr6	170475542	170649971	0.96	174429	1	7.2049	7.2049	1.2194999999999998	1.2095	15.10896645281367	13.05532052718851	0.9082441237552946	0.3657764612495106	0.0	5.302685527066348	4.581932154455389	1.3151798268941344	0.2567478792499566	0.0	2.481369576196476
chr6	170598891	170649971	0.96	51080	0	0.0	0.0	12.5265	10.0975	14.815588463438647	12.76194253781349	1.447362046251091	0.6945039919051361	0.0	5.199720759550496	4.478967386939536	3.1284518242874197	0.5676255333304605	0.0	1.6094379124341003
chr5	191783	343907	0.86	152124	1	6.5492	6.5492	19.537999999999997	19.314999999999998	12.028497564375932	3.813913861875296	0.3779948326201287	-0.25864557991121495	1.701534607736655	4.221555468149909	1.3385419777060685	1.3212065564338433	-0.26835916251714953	0.8637715466608632	6.491804835345374
chr5	191783	421151	0.94	229368	1	6.5492	6.5492	19.457499999999996	19.3955	20.38977026156408	12.175186559063443	0.823721814540453	-0.25864557991121495	1.4138698283133626	7.156051342351675	4.273037851907835	1.167156689430146	-0.26835916251714953	1.5916354151120475	6.491804835345374
chr5	191783	465141	0.82	273358	2	13.0902	0.008199999999999541	19.5005	19.3525	13.93545449531358	5.720870792812944	0.9186910897249009	-0.25864557991121495	21.341933254422827	4.890826457002943	2.0078129665591034	1.2354657169425907	-0.26835916251714953	7.490225154796668	6.408830934005574
chr5	191783	473114	0.91	281331	1	6.5492	6.5492	33.099	5.753999999999996	33.29840179406508	25.083818091564446	1.4974915410762861	-0.25864557991121495	0.43308795216668144	11.686501113049138	8.803487622605298	1.4127273660250257	-0.26835916251714953	0.8739871805706477	6.408830934005574
chr5	191783	765755	0.76	573972	1	6.5492	6.5492	19.711499999999997	19.141499999999997	8.801339681250681	0.5867559787500456	0.9548028199155053	-0.25864557991121495	0.19740640029271544	3.088943025475543	0.20592953503170297	1.1380493911211025	-0.26835916251714953	1.1396939605431815	5.019097277947379
chr5	191783	884648	0.82	692865	2	16.0492	2.9508	19.514999999999997	19.337999999999997	6.894382750313034	1.3202009521876024	0.8248364736312908	-0.25864557991121495	1.1942587312736115	2.4196720366225084	0.4633414538213314	1.1383315929819258	-0.26835916251714953	2.8657507537604734	5.1529120042130145
chr5	191783	926901	0.71	735118	3	14.041	0.9425999999999997	19.473499999999998	19.379499999999997	13.495387511251046	5.2808038087504094	0.8460700696691528	-0.25864557991121495	0.8191982233569046	4.736379305729166	1.8533658152853258	1.23761992737229	-0.26835916251714953	0.2875081215091434	5.092645531001784
chr5	191783	982769	0.83	790986	3	13.3279	0.22949999999999982	19.519	19.333999999999996	6.454315766250501	1.7602679362501363	0.8441720887822942	-0.25864557991121495	0.162914234199853	2.265224885348731	0.6177886050951085	1.1705127391667314	-0.26835916251714953	0.6384747091995091	4.728885135930228
chr5	191783	1155647	0.8	963864	3	14.311499999999999	1.2130999999999998	19.446999999999996	19.406	7.774516718438102	0.440066984062534	0.7219821373114401	-0.25864557991121495	0.32357338826456655	4.221555468149909	1.3385419777060685	1.0750867552678893	-0.26835916251714953	0.9835954434331547	3.8000898044644114
chr5	191783	1380504	0.63	1188721	2	16.8115	3.7131	19.772	19.080999999999996	13.93545449531358	5.720870792812944	0.6466196291329585	-0.25864557991121495	0.3174781666550553	4.890826457002943	2.0078129665591034	1.057780371427423	-0.26835916251714953	0.442097843715246	3.300960190251615
chr5	191783	1495091	0.8	1303308	2	14.0164	0.9180000000000001	19.463499999999996	19.389499999999998	7.774516718438102	0.440066984062534	0.6176814711833752	-0.25864557991121495	2.7755913024888175	2.7285663391700625	0.15444715127377706	1.0036494877046536	-0.26835916251714953	0.9741293605174303	3.2052059336610275
chr5	191783	1524264	0.65	1332481	3	12.95905	0.1393500000000003	20.683499999999995	18.1695	14.81558846343865	6.601004760938013	0.6640455030541288	-0.25864557991121495	0.3587772671704596	5.199720759550497	2.316707269106657	1.0026940896610819	-0.26835916251714953	0.854196977292681	3.2052059336610275
chr5	191783	1645286	0.72	1453503	3	13.89345	0.7950499999999998	19.464	19.389	7.334449734375568	0.8801339681250684	0.6386281682133246	-0.25864557991121495	1.4739305974970864	2.5741191878962857	0.3088943025475541	0.9903298788317622	-0.26835916251714953	0.5172948442011107	3.0461682845209856
chr5	191783	1667579	0.72	1475796	1	6.5492	6.5492	19.429	19.424	12.175186559063444	3.960602856562808	0.6512460348127888	-0.25864557991121495	0.8013359345600014	4.2730378519078345	1.3900243614639944	0.9831843315968999	-0.26835916251714953	0.28123912219807673	3.0461682845209856
chr5	191783	1746659	0.66	1554876	3	12.98365	0.11474999999999991	19.541999999999998	19.310999999999996	14.522210474063625	6.307626771562989	0.6588795112263481	-0.25864557991121495	0.41955867020040843	5.0967559920346455	2.213742501590806	0.9474838466969728	-0.26835916251714953	1.2181549176049118	3.0461682845209856
chr5	191783	1931262	0.63	1739479	3	12.950849999999999	0.14754999999999985	19.511999999999997	19.340999999999998	9.974851638750774	1.7602679362501368	0.6334814781279828	-0.25864557991121495	0.5345997705256037	3.5008020955389485	0.6177886050951085	0.9762089371998292	-0.26835916251714953	0.22974446317721425	3.244383504395375
chr5	191783	2038823	0.59	1847040	3	18.13935	5.04095	19.4305	19.422499999999996	16.722545394376297	8.50796169187566	0.6277231754645757	-0.25864557991121495	0.6358408041028366	5.868991748403531	2.985978257959691	0.9327391340064244	-0.26835916251714953	0.3329055743881786	3.068758661115653
chr5	191783	2151405	0.59	1959622	3	15.94265	2.8442499999999997	19.5325	19.3205	8.948028675938193	0.7334449734375568	0.6281895403386956	-0.25864557991121495	0.08380703207920297	3.140425409233468	0.25741191878962844	0.8982781707140438	-0.26835916251714953	0.02941315261111165	3.068758661115653
chr5	884648	1155647	0.64	270999	4	17.2623	1.7377000000000002	0.10900000000000003	0.06800000000000002	6.454315766250501	0.8801339681250684	0.45901375095483615	0.19740640029271544	0.32357338826456655	3.758214014328577	1.8018834315274	0.9133882453739934	1.1396939605431815	0.9835954434331547	1.0944454049672065
chr5	5887051	6583253	0.54	696202	4	18.082	0.2787000000000006	0.09150000000000003	0.049500000000000016	7.48113872906308	1.0268229628125796	0.11799138328388366	0.25603851837515357	0.11865401685507784	2.6256015716542116	0.3603766863054798	0.2177013823334798	0.08986000134420852	1.0160928302306422	2.7701383313960988
chr5	6781057	6837796	0.61	56739	4	17.5082	1.8197	2.1539999999999995	2.0989999999999998	4.400669840625341	0.2933779893750228	0.5584311118014498	0.11865401685507784	0.07573080661468724	1.5444715127377715	0.10296476751585149	0.19598855975099938	1.0160928302306422	0.2045083130009203	0.0
chr5	6821140	6837796	0.63	16656	4	19.155749999999998	0.17215000000000025	1.344	1.289	4.25398084593783	0.14668899468751162	0.634102282510856	0.5269868830926236	0.07573080661468724	1.4929891289798456	0.0514823837579258	0.22254632748382872	0.18495280445927956	0.2045083130009203	0.0
chr5	6821140	7746167	0.51	925027	4	19.4344	0.450800000000001	1.3215	1.3115	3.960602856562807	0.4400669840625344	0.12178795637317476	0.5269868830926236	0.28063706655349413	1.3900243614639942	0.15444715127377717	0.1500458976995998	0.18495280445927956	0.1339507210843294	3.4152899595315875
chr5	9362025	9544581	0.62	182556	4	19.2623	0.5574000000000012	0.013000000000000001	0.006000000000000002	5.867559787500455	2.933779893750228	0.1028516801419918	0.2903406658972833	0.23319053950224528	4.787861689487092	3.758214014328577	0.0744503018914327	0.1737808649322576	0.2091497593150702	5.6276211136906396
chr5	9362025	9725748	0.56	363723	4	16.36065	3.4590500000000004	0.31000000000000016	0.30300000000000016	3.960602856562807	1.0268229628125798	0.167772238186765	0.2903406658972833	0.021011024767154936	1.3900243614639942	0.36037668630548003	0.14154283275439197	0.1737808649322576	0.216060795328703	4.423039630975425
chr5	10284270	10627807	0.57	343537	4	21.155749999999998	1.8442500000000006	1.154	1.003	6.747693755625523	2.0536459256251596	0.2220380257075829	0.021011024767154936	0.1942511277149206	2.368189652864583	0.7207533726109601	0.8476069900325958	0.216060795328703	0.41263769946152	3.97994836654494
chr5	10564151	10627807	0.54	63656	4	16.532799999999998	2.7786999999999997	3.2715000000000005	3.1205000000000007	7.921205713125614	3.22715788312525	0.6267972627089841	0.12997977955810797	0.1942511277149206	2.7800487229279884	1.1326124426743656	0.21998253710814053	0.9903535936797141	0.41263769946152	0.0
chr5	26362708	26813206	0.53	450498	1	6.7541	6.7541	1.3569999999999998	0.9279999999999995	6.160937776875477	0.5867559787500456	0.05470335297271444	0.05874729132868158	0.14122373169245375	2.16226011783288	0.20592953503170297	0.1380488250326844	0.05039983725358312	0.21299244487837735	0.0
chr5	26813206	27267524	0.51	454318	4	13.17215	0.3360500000000002	0.4315000000000002	0.00250000000000003	4.547358835312853	1.0268229628125796	0.1678962251935999	0.05470335297271444	0.10196941014036488	1.595953896495697	0.3603766863054799	0.2112246561324304	0.1380488250326844	0.03578747209767689	0.0
chr5	34244957	34486436	0.51	241479	3	20.87705	0.9262499999999996	7.324	7.311	4.25398084593783	0.7334449734375572	0.06803559483433869	0.05947108559387006	0.2615712674284442	1.4929891289798456	0.25741191878962855	0.023877964464353755	0.21872263499781247	0.09180179057389545	0.0
chr5	35617973	35926551	0.71	308578	4	19.0	0.5245999999999995	1.0010000000000001	0.9970000000000001	19.216258304063988	11.88180856968842	0.3118432957469666	0.7920737979891457	0.43150933555863213	6.744192272288268	4.1700730843919835	0.16817220549744025	0.31633169198758043	0.4791366436953031	1.7005986908310773
chr5	42971279	43008124	0.51	36845	1	8.84425	8.84425	0.8229999999999994	0.5209999999999994	15.695722431563716	3.0804688884377383	5.796693615552084	0.5181606523856925	0.5292429110421369	7.104568958593749	0.5148238375792569	2.3809467206813792	0.7327691826015763	1.182011004353634	0.0
chr5	44883925	45225834	0.52	341909	4	14.5656	1.6966999999999999	1.2550000000000001	0.5929999999999997	6.307626771562989	1.6135789415626252	0.05148352152912431	0.022735008737019426	0.09737051616496759	2.2137425015908057	0.5663062213371828	0.018068802081697425	0.09262744102201781	0.05169826783824176	0.0
chr5	58182516	58969354	0.59	786838	4	19.5082	0.32789999999999964	2.193999999999999	2.0429999999999993	4.840736824687875	1.3202009521876024	0.044742829813764366	0.22558861159171298	0.11122808942705	1.6989186640115483	0.4633414538213313	0.10154651858743567	0.07917321608293074	0.03903692432239284	3.8712010109078903
chr5	58182516	59095960	0.56	913444	4	19.66395	0.17214999999999847	0.10300000000000002	0.04800000000000001	5.134114814062897	1.0268229628125796	0.05395788052141545	0.22558861159171298	1.4116021942663484	1.8018834315273997	0.3603766863054799	0.09288250668137464	0.07917321608293074	0.4954198918164463	3.8712010109078903
chr5	58484378	58969354	0.64	484976	4	20.53275	1.352450000000001	2.4339999999999993	1.802999999999999	3.5205358725002727	0.0	0.026617052251041287	0.07386397490410097	0.11122808942705	1.2355772101902172	0.0	0.015286247692960688	0.24013355881548326	0.03903692432239284	0.0
chr5	58484378	59095960	0.55	611582	4	20.6885	1.1966999999999999	0.34300000000000014	0.28800000000000014	3.8139138618752955	0.2933779893750228	0.04413271649999852	0.07386397490410097	1.4116021942663484	1.3385419777060685	0.10296476751585137	0.0202029688609249	0.24013355881548326	0.4954198918164463	0.0
chr5	60921974	60954720	0.54	32746	4	19.2869	4.336100000000001	2.1679999999999997	2.147	12.615253543125979	3.5205358725002736	1.8993505694590123	0.7209674565445958	0.2139103094240049	4.427485003181611	1.2355772101902172	0.6666014387516186	0.5494026534388228	0.09098019460794969	0.0
chr5	100457003	101014268	0.55	557265	4	15.2951	0.5410000000000004	2.0574999999999997	2.0524999999999998	6.014248782187966	2.2003349203126708	0.016846734785067655	0.05967888124909443	0.07283284659641587	2.1107777340749543	0.7722357563688858	0.02734567143521666	0.036177845882736405	0.12488677926998971	0.0
chr5	105318253	105810912	0.55	492659	1	7.37705	7.37705	0.6939999999999994	0.5879999999999994	3.667224867187784	0.4400669840625342	0.20246969280477517	0.02140097326131814	0.0761180487448979	1.2870595939481428	0.15444715127377706	0.16385446674561413	0.08424439435032945	0.08219878556905827	0.0
chr5	131755402	131826288	0.58	70886	4	17.836100000000002	3.7540999999999993	1.6844999999999992	1.6674999999999993	18.0427463465639	13.642076505938558	1.0429598696852092	1.3197443442113685	0.44753755028781034	6.332333202224863	4.787861689487091	0.36604014070471685	0.9925311458501594	0.7741259941418486	0.0
chr5	131755402	132155621	0.51	400219	4	22.64755	1.0573499999999996	0.19200000000000006	0.17500000000000004	7.48113872906308	3.0804688884377387	0.9793462924174775	1.3197443442113685	4.080203831369835	2.6256015716542116	1.0811300589164399	0.7965112106848401	0.9925311458501594	2.7048886193076673	3.724813392896067
chr5	132759664	132888696	0.51	129032	3	20.63935	0.4098499999999987	1.6599999999999995	1.6449999999999994	8.507961691875659	4.400669840625341	0.3092210192433124	1.374514487908333	0.4436184522398406	2.9859782579596916	1.5444715127377717	0.10852508201187143	0.4824034856743763	0.30431018802904697	0.0
chr5	135313457	135548031	0.53	234574	4	18.6885	5.5081999999999995	18.2595	0.854499999999998	5.720870792812944	0.14668899468751162	0.025013683475152638	1.2860405013699627	0.04469656479912107	2.0078129665591025	0.05148238375792569	0.335352947820775	0.8853451031921471	0.044179242788956685	3.4451210590101478
chr5	140892641	140904408	0.56	11767	1	11.86885	11.86885	16.483999999999998	16.316	18.776191320001455	12.615253543125979	6.6818476376736715	4.616622071879209	1.2083771935856051	6.589745121014491	4.42748500318161	2.3450801133889847	1.6202627175686166	0.4240954717634027	0.0
chr5	140904408	140937427	0.51	33019	3	21.704900000000002	2.0328	24.152499999999996	8.647499999999999	8.948028675938193	2.7870908990627163	1.2083771935856051	6.6818476376736715	1.0033974906275442	3.140425409233468	0.9781652914005885	0.4240954717634027	2.3450801133889847	0.3521552164446379	0.0
chr5	141071826	141340214	0.6	268388	4	23.37705	1.3770500000000006	8.802999999999995	8.751999999999995	11.001674601563352	2.787090899062716	0.7214535410954105	1.7710800945694027	14.559701705956464	3.861178781844428	0.9781652914005885	0.977518471877988	1.0727324188014997	5.109914020637788	3.678941092420875
chr5	142035265	142092873	0.57	57608	3	22.344250000000002	1.6721500000000002	9.062999999999997	9.060999999999998	8.067894707813124	3.960602856562807	0.32593027565618415	0.04895927920719876	3.7533021343746897	2.8315311066859143	1.3900243614639942	0.11438940982180411	0.1791929630633947	1.4828279782767635	0.0
chr5	146086029	146345717	0.69	259688	4	17.508200000000002	2.7705	27.6395	12.194500000000003	4.840736824687875	1.3202009521876024	0.03615144196112538	0.34872036403020606	0.1318825417277382	1.6989186640115483	0.4633414538213313	0.07612687287453973	0.17642928672830363	0.046285869220536124	4.88280192258637
chr5	148521022	148814100	0.56	293078	4	20.6967	1.5164000000000009	11.8385	11.8265	18.48281333062643	14.668899468751137	0.44445447042258407	0.21072731803998762	2.9911094923536727	6.48678035349864	5.148238375792571	0.6436220190155516	0.07395745453654494	1.049768232956854	2.579255118054956
chr5	148761535	148814100	0.59	52565	4	20.827849999999998	1.6475500000000007	0.015000000000000001	0.003000000000000001	4.987425819375386	1.173511957500091	0.3795244607153343	0.45864516265236616	2.9911094923536727	1.7504010477694742	0.4118590700634056	0.1331989763355445	0.7551768507230874	1.049768232956854	0.0
chr5	148761535	148822339	0.59	60804	3	20.6967	1.7787000000000006	5.659	5.640999999999999	5.867559787500454	0.2933779893750228	0.733396723653106	0.45864516265236616	0.05218995248028013	2.0592953503170284	0.10296476751585137	0.25739498490904245	0.7551768507230874	0.5256902394807184	0.0
chr5	148822339	149110107	0.6	287768	4	15.959	2.9589999999999996	18.5515	7.251500000000001	7.041071745000545	1.4668899468751135	0.15904119409560322	2.9911094923536727	0.07494054357044728	4.118590700634057	2.1622601178328797	0.45226524888116887	1.049768232956854	0.4008324942823728	5.89434970817382
chr5	151038520	151120193	0.79	81673	4	19.41805	3.549149999999999	0.5655	0.37249999999999994	7.627827723750591	2.053645925625159	0.3735789170840102	3.44846299588625	7.047664721675662	2.6770839554121366	0.7207533726109598	0.20171124854647468	1.2102823099130346	4.508095468389608	3.2620181518813447
chr5	153452064	153559545	0.51	107481	4	16.9672	0.2950999999999997	5.0	4.872	9.094717670625705	4.4006698406253415	0.567752642699684	0.06250299927925657	3.6941614611755225	3.1919077929913944	1.5444715127377715	0.19926007055476874	0.20237940401786497	1.296513337030658	0.0
chr5	159626553	159739317	0.59	112764	4	19.5574	3.5082000000000004	20.741999999999997	18.875999999999998	8.067894707813126	0.7334449734375572	0.24976310684262873	3.9135075172657117	1.1740456145976352	2.8315311066859143	0.25741191878962866	0.25201549993238087	1.6246198525453206	0.41204636386516263	0.0
chr5	159626553	159772302	0.71	145749	4	19.459049999999998	3.6065500000000004	0.9539999999999997	0.9119999999999997	8.214583702500637	0.8801339681250684	0.45894092980058304	3.9135075172657117	0.48859791120426554	2.8830134904438403	0.30889430254755434	0.28823268184664996	1.6246198525453206	1.631255631403048	1.6094379124341003
chr5	167150440	167646863	0.61	496423	4	17.15575	1.6475499999999998	2.427	1.3920000000000001	7.627827723750591	2.640401904375204	0.08273774283726415	0.01917910597839559	0.6185116700186337	2.677083955412137	0.9266829076426628	0.06222401108481159	0.06363999376961267	0.21707460210282417	2.484906649788
chr5	171889608	172000769	0.68	111161	4	17.07375	3.0573499999999996	4.398999999999999	4.388	6.160937776875477	0.5867559787500456	0.1372392785914231	0.754623650229878	0.4025518923660149	2.16226011783288	0.20592953503170297	0.27046996801601836	0.6010826527463647	0.20978050574429455	0.0
chr5	172110763	172140198	0.52	29435	3	19.2459	3.016399999999999	23.942999999999998	14.829999999999997	27.870908990627164	21.123215235001638	4.305734377781886	7.8273834619015705	1.608845416688213	9.781652914005885	7.4134632611413025	1.511152694644057	2.7471206007274214	0.9175480113831807	0.0
chr5	172140198	172359467	0.71	219269	4	20.5574	1.7049000000000003	22.169999999999998	13.056999999999999	6.894382750313034	0.14668899468751118	0.5673043954914266	4.305734377781886	4.402786564935407	2.419672036622509	0.05148238375792569	0.5973082573467431	1.511152694644057	1.5452144042782898	4.18555244103632
chr5	172140198	172366397	0.63	226199	4	18.62295	3.6393500000000003	4.5765	4.536500000000001	7.48113872906308	0.7334449734375568	0.6848110663177644	4.305734377781886	2.4812768294083845	2.6256015716542116	0.25741191878962844	0.6263490117189359	1.511152694644057	2.2882603483289743	4.18555244103632
chr5	172721190	173000130	0.65	278940	4	19.7459	0.5492000000000008	0.31100000000000005	0.29300000000000004	9.828162644063262	3.9606028565628066	0.18931683547538572	2.92871097091595	4.797117322179769	3.4493197117810226	1.3900243614639942	0.18751739405625772	1.0278686716882846	1.683609840249848	0.9344174045708413
chr5	172721190	173008692	0.66	287502	4	20.8279	0.5327999999999999	0.309	0.291	7.187760739688057	1.320200952187602	0.32654018615525204	2.92871097091595	1.4519901640866661	2.52263680413836	0.4633414538213314	0.23207201810864522	1.0278686716882846	0.7940194427602849	1.6839601690815171
chr5	173008692	173043445	0.51	34753	1	10.68035	10.68035	6.465499999999999	5.865499999999999	14.522210474063623	6.014248782187965	1.4519901640866661	4.797117322179769	0.7297396018644802	6.332333202224863	3.346354944265171	0.7940194427602849	1.683609840249848	0.5031302272891373	0.0
chr5	174337316	174362943	0.65	25627	4	21.868850000000002	2.180349999999999	0.31750000000000006	0.2745000000000001	5.574181798125432	1.4668899468751135	1.099008349787419	0.26066734123292445	0.15147220284291013	1.956330582801177	0.5148238375792572	0.819636031265216	0.26356262086117177	0.08306423749645156	0.0
chr5	174337316	174486901	0.61	149585	4	16.2705	3.418000000000001	4.839	4.247	8.067894707813124	1.02682296281258	0.31380471504498203	0.26066734123292445	0.1281492998492078	2.8315311066859143	0.36037668630548003	0.2092541987820893	0.26356262086117177	0.11243910027471361	0.0
chr5	174337316	174871511	0.52	534195	4	19.7541	0.06559999999999988	0.31700000000000006	0.275	11.5884305803134	4.547358835312854	0.1779396448066855	0.26066734123292445	0.33356073312362877	4.067108316876132	1.5959538964956974	0.13877822258054273	0.26356262086117177	0.23847066368784653	0.0
chr5	176449683	176538934	0.55	89251	4	18.3443	2.2787000000000006	5.688	5.678999999999999	24.790440102189418	17.749368357188875	1.9985637980528377	0.459657821956147	3.7487110964441293	8.700522855089446	6.229368434709011	0.7014215935915302	0.7968957938933285	3.231101832131759	1.09861228866811
chr5	176513969	176538934	0.58	24965	4	18.975450000000002	1.6475500000000007	0.5389999999999998	0.5299999999999999	12.468564548438465	5.427492803437921	1.3631823259564444	2.2453095661965463	3.7487110964441293	4.376002619423685	1.9048481990432513	0.47842631811891706	0.7880201850760492	3.231101832131759	0.0
chr5	176900685	176918550	0.56	17865	3	19.64755	3.9590500000000004	16.39	11.289	15.989100420938739	6.014248782187964	2.6275106801009596	4.564475618883666	17.81046815767423	5.611579829613903	2.1107777340749543	0.9221585671724729	3.1780844176787264	6.250812193205145	0.0
chr5	179334586	180688402	0.55	1353816	1	10.1967	10.1967	0.3825000000000001	0.2365000000000001	44.74014337969097	21.56328221906417	1.393843201483914	3.5293231669158596	0.0	15.702127046167343	7.567910412415079	1.082722046685562	1.2386612238495978	0.0	3.306516142224136
chr5	179517231	180688402	0.6	1171171	1	9.2705	9.2705	0.3240000000000001	0.2950000000000001	41.219607507190695	25.083818091564446	1.47394026105721	7.775689243006493	0.0	14.466549835977126	8.803487622605296	1.1495907088181598	2.7289778517032564	0.0	3.42119898341734
chr5	179563714	180688402	0.58	1124688	1	6.9754	6.9754	0.3875000000000001	0.2315000000000001	74.07794231719325	7.774516718438107	1.3564344464865974	13.221967208228065	0.0	25.998603797752487	2.7285663391700634	1.1344829846645745	4.640418944166774	0.0	3.42119898341734
chr5	179635436	180688402	0.63	1052966	0	0.0	0.0	0.3295000000000001	0.28950000000000015	46.793789305316125	19.509636293439016	1.2214725883077893	3.3378383108393317	0.0	16.422880418778302	6.84715703980412	1.1026288773889572	1.6021399368072586	0.0	3.326108433631286
chr5	179719491	180688402	0.69	968911	0	0.0	0.0	0.3550000000000001	0.26400000000000007	58.382219885629524	7.921205713125612	1.0561366595487915	3.1273175715902726	0.0	20.489988735654435	2.7800487229279884	1.0966914409719641	1.171070343764844	0.0	3.5265359019390172
chr5	179742820	180688402	0.66	945582	1	9.8115	9.8115	0.3120000000000001	0.3070000000000001	41.65967449125323	24.643751107501913	1.0052482868488122	21.951437020982492	0.0	14.620996987250901	8.649040471331519	1.09674373922056	7.704138317667347	0.0	3.5265359019390172
chr5	179898056	180688402	0.85	790346	1	10.9754	10.9754	0.3180000000000001	0.3010000000000001	36.52555967719033	29.777865921564807	1.1685437903811389	0.17386930236866507	0.0	12.819113555723503	10.45092390285892	1.1162226772525135	0.9975715062475234	0.0	3.64937811872937
chr5	179921533	180688402	0.64	766869	1	6.9754	6.9754	20.2925	19.6735	63.36964570500491	2.933779893750227	0.9135675566851109	9.497264212847352	0.0	22.240389783423907	1.0296476751585146	1.04835233235894	3.333186664056186	0.0	3.606639363901435
chr5	180018119	180688402	0.87	670283	1	6.90165	6.90165	1.2024999999999997	0.5834999999999995	35.645425709065265	30.657999889689876	0.9769301508244291	0.47384679293586596	0.0	14.003208382155794	9.266829076426628	1.1754533548237014	0.1663026083746384	0.0	3.814745948425827
chr5	180046176	180076228	0.54	30052	3	17.2131	1.5081999999999995	0.015500000000000003	0.006500000000000002	13.202009521876024	4.107291851250318	1.4448270473680076	1.42208384912867	0.4841424060730394	4.633414538213314	1.44150674522192	0.507080580072741	0.9248002785042791	0.3916707470010711	0.0
chr5	180046176	180688402	0.89	642226	1	9.36065	9.36065	0.3205000000000001	0.2985000000000001	37.699071634690426	28.604353964064718	0.9574826707888618	1.42208384912867	0.0	13.230972625786908	10.039064832795514	1.1864036641576339	0.9248002785042791	0.0	3.814745948425827
chr5	180076228	180688402	0.91	612174	1	7.85245	7.85245	0.3140000000000001	0.3050000000000001	41.80636348594074	24.497062112814397	0.933558634150657	1.4448270473680076	0.0	14.672479371008828	8.597558087573594	1.2197520541953015	0.507080580072741	0.0	4.054868930569357
chr5	180219238	180688402	0.9	469164	1	6.60655	6.60655	17.807	17.188	42.393119464690784	23.910306134064353	1.070549142325581	0.4841424060730394	0.0	14.87840890604053	8.391628552541892	1.472166791348721	0.3916707470010711	0.0	4.2008925837006315
chr5	180258327	180688402	0.84	430075	1	9.12295	9.12295	0.33200000000000013	0.28700000000000014	47.52723427875368	18.776191320001455	0.9441030920072812	2.4617662389676753	0.0	16.68029233756793	6.5897451210144915	1.2832439781083849	3.55078171893289	0.0	4.255400421131174
chr5	180587008	180688402	0.93	101394	0	0.0	0.0	0.33650000000000013	0.28250000000000014	41.219607507190695	25.083818091564446	3.0207568584681908	0.303481236784322	0.0	14.466549835977126	8.803487622605296	3.403928247363098	0.6290392604739236	0.0	5.315076462155509
chr5	180631638	180688402	0.93	56764	0	0.0	0.0	9.5935	8.9745	43.56663142219088	22.73679417656426	4.279419618112163	1.4198889918217548	0.0	15.290267976103937	7.979769482478486	4.317104973006243	2.2424771235807213	0.0	6.4609992064897295
chr4	11198	206769	0.82	195571	1	7.40165	7.40165	15.184999999999995	15.184999999999995	32.2715788312525	5.2808038087504094	0.8580628514581048	-0.22013375253991113	1.5201450276121853	11.326124426743657	1.8533658152853256	0.760241161996868	-0.2447966538271237	0.5335143910826459	2.793624329200125
chr4	11198	236104	0.93	224906	1	9.9426	9.9426	0.4190000000000001	0.4190000000000001	16.429167405001273	10.561607617500819	0.9392019437009967	-0.22013375253991113	0.37455181875331317	5.7660269808876805	3.7067316305706517	0.728837424903006	-0.2447966538271237	1.3914861834265657	2.793624329200125
chr4	11198	493019	0.75	481821	1	6.4426	6.4426	0.0	0.0	33.88515777281513	6.894382750313035	0.6381210716532152	-0.22013375253991113	0.6060202944634604	11.89243064808084	2.419672036622508	1.0821728042162373	-0.2447966538271237	0.3828430686025242	2.646226371873844
chr4	11198	657615	0.85	646417	1	6.91805	6.91805	16.507	16.507	20.829837245626614	6.160937776875477	0.6299473083977241	-0.22013375253991113	13.850344130630853	7.310498493625452	2.16226011783288	0.9041037293573231	-0.2447966538271237	4.860955883101285	2.361404070991914
chr4	11198	668206	0.77	657008	1	8.34425	8.34425	0.10550000000000001	0.10550000000000001	38.43251660812798	11.441741585625888	0.8430607297628688	-0.22013375253991113	8.86744968560317	13.488384544576537	4.015625933118205	0.9678883730150903	-0.2447966538271237	3.112145179267402	2.2351248927595337
chr4	11198	683028	0.79	671830	1	7.729500000000001	7.729500000000001	0.10750000000000003	0.10750000000000003	21.123215235001638	5.867559787500455	1.020095832547003	-0.22013375253991113	0.9485936317446388	7.4134632611413025	2.059295350317029	1.0151952428813835	-0.2447966538271237	3.376771150957222	3.052149811315857
chr4	11198	717667	0.85	706469	1	7.63935	7.63935	0.045000000000000005	0.045000000000000005	18.33612433593892	8.654650686563171	1.0165899961499452	-0.22013375253991113	0.2121737795838093	6.435297969740715	3.037460641717618	1.1309860672202279	-0.2447966538271237	1.2609425084055645	3.1406004991610383
chr4	11198	883594	0.73	872396	1	7.7951	7.7951	0.0075000000000000015	0.0075000000000000015	18.0427463465639	8.948028675938193	0.8635925390706266	-0.22013375253991113	0.7292726921698542	6.332333202224863	3.1404254092334685	1.155703377268141	-0.2447966538271237	1.2551276694173772	3.0235722494396287
chr4	11198	967270	0.67	956072	0	0.0	0.0	0.1095	0.1095	42.53980845937829	15.549033436876204	0.851836784787195	-0.22013375253991113	15.322022184039918	14.929891289798457	5.457132678340125	1.1644050514829276	-0.2447966538271237	5.377460168069113	3.0819019157543774
chr4	11198	980903	0.69	969705	1	8.5328	8.5328	0.002	0.002	17.602679362501362	9.388095660000728	1.0552718888116277	-0.22013375253991113	3.476997812929675	6.177886050951086	3.294872560507246	1.223636034518407	-0.2447966538271237	4.209140272891212	2.9733221550637214
chr4	11198	1004191	0.66	992993	0	0.0	0.0	0.321	0.321	25.817263065002003	1.1735119575000912	1.1120670055152309	-0.22013375253991113	1.339478494852706	9.060899541394924	0.4118590700634064	1.2936530665651846	-0.2447966538271237	0.4701071546260091	2.8170963328640872
chr4	11198	1049748	0.72	1038550	0	0.0	0.0	0.3795	0.3795	18.922880314688967	8.067894707813126	1.122042630395831	-0.22013375253991113	1.3515712275544194	6.641227504772417	2.831531106685915	1.2575274287911604	-0.2447966538271237	0.9199539476156693	2.748356971096248
chr4	11198	1107053	0.64	1095855	0	0.0	0.0	0.0325	0.0325	36.818937666565354	9.828162644063262	1.1340452550680484	-0.22013375253991113	8.170019957279113	12.922078323239354	3.4493197117810226	1.2398748667836306	-0.2447966538271237	2.8673732725933307	2.796073397075787
chr4	11198	1124433	0.77	1113235	1	9.9836	9.9836	0.229	0.229	16.869234389063806	10.121540633438284	1.2438919993084185	-0.22013375253991113	0.9902784920106386	5.920474132161457	3.5522844792968744	1.2652836280002402	-0.2447966538271237	0.34755093564801764	2.784548702731795
chr4	11198	1161169	0.71	1149971	1	9.0164	9.0164	0.595	0.595	20.24308126687657	6.747693755625523	1.2357902769136004	-0.22013375253991113	0.1978883932001453	7.104568958593749	2.368189652864583	1.2359665163632936	-0.2447966538271237	1.6820807058282443	2.7098557912256576
chr4	11198	1404306	0.6	1393108	0	0.0	0.0	0.025	0.025	24.497062112814397	2.4937129096876944	1.054646854938823	-0.22013375253991113	1.065918763521593	8.597558087573594	0.8752005238847373	1.313826140802992	-0.2447966538271237	0.7406381853185757	2.736355170568648
chr4	11198	1513299	0.67	1502101	0	0.0	0.0	0.3105000000000001	0.3105000000000001	58.235530890942016	31.244755868439924	1.054683501725332	-0.22013375253991113	8.767166585688187	20.438506351896507	10.965747740438177	1.27196122366215	-0.2447966538271237	3.0769495393677917	2.736355170568648
chr4	11198	1550644	0.69	1539446	1	9.11475	9.11475	13.959499999999998	13.959499999999998	17.309301373126342	9.68147364937575	1.241778522122665	-0.22013375253991113	1.5800463123543966	6.074921283435234	3.397837328023097	1.3157479421634986	-0.2447966538271237	0.5545375151095082	2.736355170568648
chr4	11198	1581095	0.63	1569897	1	12.12295	12.12295	0.0025	0.0025	23.76361713937684	3.227157883125251	1.248339839508676	-0.22013375253991113	1.2978397038212535	8.340146168783965	1.132612442674366	1.3009828851475154	-0.2447966538271237	1.084508302278036	2.736355170568648
chr4	11198	1714013	0.64	1702815	0	0.0	0.0	0.05850000000000001	0.05850000000000001	62.34282274219233	35.35204771969024	1.2522036902292177	-0.22013375253991113	40.55275652117762	21.88001309711843	12.407254485660097	1.2840853545256654	-0.2447966538271237	14.232509931044849	2.7069867096621296
chr4	11198	1722868	0.61	1711670	0	0.0	0.0	0.08350000000000002	0.08350000000000002	46.06034433187857	19.069569309376476	1.4555176440392674	-0.22013375253991113	4.384639295225168	16.165468499988677	6.692709888530343	1.3510715724444684	-0.2447966538271237	1.5388453872612238	2.7762571905331503
chr4	11198	1769170	0.67	1757972	0	0.0	0.0	0.11599999999999999	0.11599999999999999	20.683148250939105	6.307626771562989	1.5326657389424911	-0.22013375253991113	1.7535077026071904	7.259016109867526	2.213742501590806	1.3560172161598663	-0.2447966538271237	0.6154160144079831	2.8812391448091934
chr4	11198	1794601	0.65	1783403	1	7.07375	7.07375	0.004999999999999999	0.004999999999999999	22.15003819781422	4.840736824687875	1.5358149048786012	-0.22013375253991113	2.2411526067349192	7.773839947446783	1.6989186640115488	1.345456378726178	-0.2447966538271237	0.7865612468460509	2.8812391448091934
chr4	11198	1857959	0.67	1846761	1	7.2787	7.2787	2.7815	2.7815	31.684822852502457	4.694047830000365	1.560013372419454	-0.22013375253991113	10.322996671535853	11.120194891711954	1.6474362802536229	1.3262820092405427	-0.2447966538271237	4.507992776009612	2.8397827062942844
chr4	11198	1872851	0.61	1861653	0	0.0	0.0	10.1265	10.1265	36.67224867187784	9.68147364937575	1.6301114773243108	-0.22013375253991113	0.8974755110646727	12.87059593948143	3.3978373280230976	1.3517336034628413	-0.2447966538271237	0.46400359033162214	2.8992267610457256
chr4	11198	1994455	0.66	1983257	1	10.32785	10.32785	0.47350000000000025	0.47350000000000025	18.482813330626435	8.507961691875659	1.5851896824984073	-0.22013375253991113	3.9286823127715382	6.48678035349864	2.985978257959691	1.2973021704630794	-0.2447966538271237	1.3788214372860452	2.992208118525272
chr4	11198	2010585	0.63	1999387	1	10.7951	10.7951	19.965999999999998	19.965999999999998	42.97987544344083	15.98910042093874	1.6040957452697995	-0.22013375253991113	7.1226585612475635	15.084338441072234	5.611579829613902	1.297959824921098	-0.2447966538271237	2.4997883597742114	2.992208118525272
chr4	980903	1004191	0.58	23288	1	8.5328	8.5328	0.323	0.319	16.429167405001273	8.214583702500637	3.476997812929675	15.322022184039918	1.339478494852706	5.76602698088768	2.88301349044384	4.209140272891212	5.377460168069113	0.4701071546260091	0.0
chr4	1550644	1581095	0.64	30451	3	21.2377	3.0081999999999987	13.961999999999998	13.956999999999999	14.08214349000109	6.454315766250499	1.5800463123543966	8.767166585688187	1.2978397038212535	4.942308840760869	2.265224885348731	0.5545375151095082	3.0769495393677917	1.084508302278036	0.0
chr4	3749358	4108912	0.54	359554	4	19.040950000000002	4.36885	3.6085000000000003	3.5915	7.041071745000545	1.1735119575000907	0.4569318490407914	0.049432614400833824	0.4745263374349483	4.42748500318161	2.3681896528645825	0.33905973717096205	0.407380455279029	0.1665411032307581	0.0
chr4	6333935	6548403	0.59	214468	4	20.852449999999997	2.3278499999999998	0.0855	0.0455	9.68147364937575	3.22715788312525	0.7824580353363346	1.062001771493295	0.648564141428148	3.3978373280230976	1.1326124426743658	0.6682906372142473	0.37272314032887394	1.6738964509298273	5.82600010738045
chr4	17551115	17638319	0.62	87204	4	21.9836	1.0820000000000007	0.061000000000000006	0.05100000000000001	9.534784654688238	1.6135789415626247	0.20185632955485258	0.0704881059705605	6.990391407297638	3.346354944265171	0.5663062213371828	1.6766429277614447	0.1933525077672089	2.453367505962208	4.972299663193047
chr4	30266499	30382125	0.51	115626	1	8.5328	8.5328	1.6294999999999997	1.4514999999999998	3.667224867187784	0.1466889946875114	0.050746024142497834	0.025574576699849517	0.1433139511382066	1.2870595939481428	0.05148238375792569	0.17453768558202204	0.10196424337770767	0.05029786894428774	0.0
chr4	30266499	30504951	0.51	238452	1	7.7459	7.7459	2.0669999999999997	1.014	3.0804688884377387	0.440066984062534	0.09842752063309101	0.025574576699849517	0.15446859482697922	1.08113005891644	0.15444715127377717	0.11054208177770773	0.10196424337770767	0.05421273418889363	0.0
chr4	30382125	30504951	0.73	122826	4	16.2787	0.7869000000000002	0.6154999999999999	0.43749999999999983	3.2271578831252503	0.5867559787500454	0.1433139511382066	0.050746024142497834	0.15446859482697922	1.1326124426743656	0.20592953503170286	0.05029786894428774	0.17453768558202204	0.05421273418889363	0.0
chr4	31541018	31998201	0.53	457183	4	16.7623	1.680299999999999	7.821000000000001	7.311000000000001	11.001674601563352	5.427492803437921	0.07700496021287477	0.16769547291143252	4.088595046817476	3.861178781844428	1.9048481990432513	0.06936642087497182	0.11035289375258714	1.434944861946975	0.0
chr4	31541018	32011978	0.6	470960	4	18.491799999999998	0.0492000000000008	7.807000000000001	7.325	6.454315766250501	0.8801339681250684	0.1943560656637657	0.16769547291143252	0.04819937961360817	2.265224885348731	0.30889430254755434	0.10931370765654347	0.11035289375258714	0.05016525417731663	2.484906649788
chr4	38261213	38732734	0.73	471521	4	19.2705	1.4180000000000013	4.3255	3.9145	5.427492803437921	1.613578941562625	0.03484291771734721	0.5969189057609499	0.04963364499915314	1.9048481990432515	0.5663062213371829	0.13626119500486997	0.20949634459089136	0.5851389971611559	1.5328066223707864
chr4	60907901	61066870	0.69	158969	4	15.92625	2.1229499999999994	0.19750000000000006	0.09850000000000006	7.041071745000545	0.8801339681250684	0.15502236981739778	0.04276026994385105	0.012252165875827167	2.471154420380434	0.30889430254755434	0.05440708862313734	0.06190496843384314	0.071208906333329	0.0
chr4	65092811	65506095	0.52	413284	4	14.049199999999999	1.2130999999999998	1.1365	0.19950000000000018	3.960602856562807	1.3202009521876024	0.03407376886112477	0.11555066872273308	0.050750212141801795	1.3900243614639942	0.4633414538213314	0.08570348725199352	0.10717839938631968	0.052692170006255964	0.0
chr4	77507339	77662152	0.59	154813	4	14.754100000000001	0.04919999999999991	28.366	0.752000000000006	7.041071745000545	0.8801339681250684	0.15918399041102435	0.6899162376206653	0.6479164771663912	2.471154420380434	0.30889430254755434	0.17292371799604278	0.30703710251284244	0.6525236240076234	0.0
chr4	81123807	81224484	0.53	100677	4	17.983600000000003	2.934400000000001	16.491999999999997	3.370000000000001	9.241406665313216	1.0268229628125791	0.4079672468637641	0.06745579181078576	4.360504943654588	3.24339017674932	0.36037668630548003	0.14318133687157145	0.19430392416351241	1.530375127089681	0.0
chr4	88072003	88157126	0.8	85123	4	18.262300000000003	0.8361000000000001	10.656000000000002	6.806000000000002	6.307626771562989	3.080468888437739	0.30329362293389567	1.174539679719846	0.039402009047136595	2.2137425015908057	1.0811300589164399	0.8128510951288389	0.41221976235546676	0.3197451475672515	4.36944785246702
chr4	90148107	90175873	0.53	27766	3	21.41805	1.3032500000000002	0.4140000000000002	0.10300000000000015	7.774516718438102	0.7334449734375568	0.38037915499174596	1.1757519677144435	0.03430211757797923	2.7285663391700625	0.25741191878962844	0.13349894225205833	0.41264523037299566	0.137086616697656	0.0
chr4	91236416	92139229	0.59	902813	4	16.2869	3.4508	7.949499999999999	5.778499999999999	5.2808038087504094	0.5867559787500456	0.02209727072771609	0.03430211757797923	0.019777629807329226	1.8533658152853256	0.20592953503170275	0.09260765100067385	0.137086616697656	0.08361006327428973	0.0
chr4	108500470	108658239	0.67	157769	4	16.6721	2.5410000000000004	4.527000000000002	3.4400000000000017	6.160937776875477	2.3470239150001815	0.17851597576204567	0.1006686276441755	0.1440917410549951	2.1622601178328797	0.8237181401268113	0.629135228627175	0.0353309458000015	0.05057084428960557	3.5263605246161602
chr4	108500470	108739681	0.61	239211	4	14.352450000000001	0.22135000000000016	5.493000000000002	2.4740000000000015	6.160937776875477	2.3470239150001815	0.16679586873096594	0.1006686276441755	6.573273762253504	2.1622601178328797	0.8237181401268113	0.43215665912485146	0.0353309458000015	2.3069747195087293	3.5263605246161602
chr4	114199664	114468879	0.62	269215	1	10.2295	10.2295	39.920500000000004	0.07549999999999812	9.828162644063262	2.2003349203126708	0.22230971466116167	0.07077544691979881	0.057795720846551504	4.118590700634057	0.10296476751585137	0.0979105194140667	0.09107835252395605	0.1600683961698493	0.0
chr4	116794525	117399427	0.58	604902	4	16.72135	3.3934499999999996	2.385	1.041	5.574181798125432	0.880133968125068	0.036860065254374644	0.020932831135821343	0.4845778857589197	1.9563305828011772	0.30889430254755434	0.10893905328490386	0.05693650278105143	0.3129266343411569	3.63758615972639
chr4	118369340	118621810	0.57	252470	4	18.827849999999998	2.450850000000001	0.36750000000000005	0.07650000000000007	4.107291851250318	0.8801339681250685	0.05577749233572738	1.009255607396337	0.2706197420366503	1.4415067452219201	0.30889430254755423	0.03588901470034034	0.3542111976464465	0.12255157260791076	0.0
chr4	118369340	118756238	0.51	386898	4	19.0246	2.254100000000001	0.4510000000000002	0.007000000000000034	10.268229628125795	5.280803808750409	0.1304245929741273	1.009255607396337	0.18533812659387627	3.6037668630548003	1.8533658152853258	0.06599998538098194	0.3542111976464465	0.1377461482288807	0.0
chr4	140036220	140187942	0.56	151722	1	7.0164	7.0164	11.448	11.391	5.2808038087504094	1.7602679362501363	0.18563087080319388	3.8508898822005024	1.51389220834362	1.8533658152853256	0.6177886050951086	0.8550876410143077	1.351519186202714	0.5313198839770584	0.0
chr4	152198161	152338364	0.66	140203	4	17.0328	3.3115000000000006	1.3505000000000003	0.1335000000000005	3.960602856562807	0.4400669840625344	0.09207100798485766	0.8859388510445992	0.0562130897883432	1.3900243614639942	0.15444715127377717	0.9488418909044746	0.4524750904942315	0.019728704712082972	1.9835475175292416
chr4	152198161	152651506	0.66	453345	4	18.2377	2.1066000000000003	0.7575000000000001	0.45949999999999985	3.813913861875296	0.5867559787500458	0.06730263021540409	0.8859388510445992	0.07433760123525797	1.3385419777060688	0.20592953503170286	0.3070693747177781	0.4524750904942315	0.13827559245140866	1.4098509682511668
chr4	164110834	164253580	0.59	142746	4	17.59835	4.28685	0.6320000000000001	0.47000000000000014	7.3344497343755695	1.466889946875114	0.3206182053612959	0.09395444985856331	3.6649978719530902	2.5741191878962857	0.5148238375792573	0.11252507063226166	0.19693115517834445	1.2862780014125623	0.0
chr4	171059913	171180967	0.51	121054	3	17.786900000000003	1.5082000000000004	4.5874999999999995	0.38450000000000006	6.160937776875477	0.880133968125068	0.24235299071077596	1.001272267628995	0.07909627995147717	2.16226011783288	0.30889430254755434	0.08505688991346955	0.8968259253562615	0.060724680063606644	0.0
chr4	173047940	173077148	0.54	29208	1	6.4918	6.4918	3.3305	2.8524999999999996	10.414918622813307	0.7334449734375568	1.3660437741373286	0.5191242218907861	0.2027724843048193	3.6552492468127253	0.25741191878962866	0.47943058005189654	0.18219330268333606	0.16130870155691504	0.0
chr4	185018783	185089901	0.54	71118	4	18.3033	3.9425999999999997	0.29900000000000004	0.24500000000000002	10.70829661218833	3.0804688884377387	0.7260401885599146	0.09083637199386797	0.2628992078753415	3.758214014328577	1.0811300589164399	0.2548131145812572	0.30451077647821534	0.09226784830263286	0.0
chr4	189333359	190814923	0.62	1481564	3	13.87705	0.8606499999999997	0.1955000000000001	0.18850000000000008	16.575856399688785	10.70829661218833	0.33821664528332146	0.1330995683699103	0.0	5.8175093646456055	3.7582140143285767	0.3116261042662199	0.2747169304956616	0.0	3.5395256025878585
chr4	189580255	190814923	0.72	1234668	3	13.9426	0.7950999999999997	0.2610000000000001	0.12300000000000008	12.76194253781349	6.894382750313035	0.3583262933659367	0.23765309229393977	0.0	4.478967386939537	2.419672036622509	0.29755228976255793	0.38200589334991214	0.0	3.5395256025878585
chr4	189825672	190814923	0.82	989251	3	14.7131	0.0246000000000004	0.37350000000000017	0.010500000000000037	7.627827723750592	1.7602679362501363	0.36536903466362736	0.3299377185260446	0.0	3.8611787818444285	1.8018834315274002	0.3010096604965194	0.2836159794990386	0.0	3.02480203157845
chr4	190017779	190814923	0.72	797144	4	13.844249999999999	0.8934500000000005	0.4990000000000002	0.11500000000000007	15.402344442188694	9.53478465468824	0.3901185591781712	0.2626713975675218	0.0	5.4056502945822	3.346354944265171	0.27641756380769605	0.40305405410484924	0.0	1.683647914993235
chr4	190158094	190814923	0.77	656829	3	13.90165	0.8360500000000002	1.6439999999999997	1.2599999999999996	12.76194253781349	6.894382750313035	0.32516709259946885	0.6941630793037633	0.0	4.478967386939537	2.419672036622509	0.2577140744334671	0.36397052836733285	0.0	0.0
chr4	190714230	190814923	0.76	100693	3	18.57375	3.83605	15.780500000000002	15.396500000000001	7.48113872906308	1.6135789415626252	1.5616835560069935	0.10128560992276056	0.0	2.6256015716542116	0.566306221337183	0.5480928702938275	0.20513860352065572	0.0	0.0
chr4	190727900	190814923	0.85	87023	1	7.36885	7.36885	1.4104999999999999	1.0264999999999997	18.336124335938923	12.468564548438467	0.7012240647875243	7.039354829188548	0.0	6.435297969740715	4.376002619423685	0.2461035777127552	2.4705518467592738	0.0	0.0
chr3	577552	2029139	0.76	1451587	1	10.2623	10.2623	1.1564999999999996	1.1294999999999995	29.337798937502274	22.883483171251775	0.07356747348419922	-0.2709607963608113	0.15280827137294617	10.296476751585143	8.031251866236412	0.05617857963219175	-0.28856646453939927	0.5070474843339433	2.859993393171667
chr3	577552	2198091	0.64	1620539	4	18.38525	2.1393500000000003	1.1529999999999996	1.1329999999999996	35.205358725002725	17.015923383751318	0.08182885521268558	-0.2709607963608113	0.2068767546336701	12.35577210190217	5.9719565159193815	0.10318467031385405	-0.28856646453939927	0.12017553092067303	3.426588094261915
chr3	577552	2527097	0.59	1949545	3	16.68035	3.8442499999999997	3.8500000000000005	1.5640000000000012	32.41826782594001	19.803014282814033	0.10293198912182872	-0.2709607963608113	0.07776819755984317	11.377606810501582	6.950121807319971	0.10605205479833994	-0.28856646453939927	0.1762226656651763	3.426588094261915
chr3	13537938	13689841	0.61	151903	4	18.991799999999998	2.3361	2.3309999999999995	2.284	7.041071745000546	1.7602679362501368	0.139057261772326	9.44303696598464	16.20872869475264	2.4711544203804343	0.6177886050951087	0.17081375228925408	3.3141549163843913	5.688661188721073	3.13549421592915
chr3	14302760	14509728	0.6	206968	4	19.6721	4.295099999999999	19.604499999999998	19.5975	4.400669840625341	0.2933779893750228	0.09639027906488706	1.1799887848301587	0.8025385245341706	1.5444715127377715	0.10296476751585149	0.39401306420584015	0.41413219567075404	0.4526697641319214	1.2824746787307701
chr3	14302760	14643914	0.75	341154	4	20.655749999999998	3.311449999999999	2.1189999999999998	2.112	7.48113872906308	3.3738468778127615	0.18575085065690247	1.1799887848301587	0.34373519551848003	2.625601571654211	1.1840948264322912	0.36338304721353143	0.41413219567075404	0.577481577585614	1.3170812395271434
chr3	14550671	14643914	0.76	93243	4	20.655749999999998	3.311449999999999	2.1174999999999997	2.1134999999999997	8.654650686563171	2.2003349203126708	0.11326971051447099	0.8025385245341706	0.34373519551848003	3.037460641717617	0.7722357563688855	0.2561889478424925	0.4526697641319214	0.577481577585614	1.38629436111989
chr3	16219926	16288884	0.53	68958	3	22.79505	0.40165000000000006	1.0015	0.9984999999999999	4.4006698406253415	1.4668899468751138	0.2382488965022372	0.0930624450247076	0.20305785532601242	1.5444715127377713	0.5148238375792571	0.2807125539165879	0.05763786789088987	0.508837513886475	0.0
chr3	39194712	39333446	0.72	138734	4	18.40165	3.53275	3.0084999999999997	2.9924999999999997	7.041071745000545	2.347023915000182	0.1268807888657529	4.44676671105677	0.8556179595018782	3.758214014328577	2.1107777340749543	0.3621809112959728	1.5606498005407912	0.3630372789563499	2.07944154167984
chr3	46746598	46792032	0.59	45434	4	18.918	0.9672000000000001	0.5215000000000001	0.38250000000000006	7.921205713125614	1.1735119575000912	1.2139600740085459	5.42581643090856	3.85706477403481	2.7800487229279884	0.4118590700634057	0.42605485524013004	2.8384250663010597	1.3536863436759432	5.53175423466644
chr3	46746598	46798117	0.54	51519	4	19.180300000000003	0.7049000000000003	0.49350000000000005	0.4105000000000001	7.774516718438102	1.3202009521876028	1.5261418341292745	5.42581643090856	0.8855364358311005	2.728566339170063	0.4633414538213314	0.5356190472301128	2.8384250663010597	0.777789507019821	5.53175423466644
[truncated: 388 more rows]
