# Supplementary material for: CTCF-anchored chromatin loop dynamics during human meiosis
Source: BMC Biol. 2025 Mar 20;23:83. doi: 10.1186/s12915-025-02181-3 (PMC11927364; doi:10.1186/s12915-025-02181-3)
Supplement: Supplementary file 3 — Additional file 3: Genomic coordinates (hg19) of predicted chromatin loops in the eight germline cell types. [file 12915_2025_2181_MOESM3_ESM.gz › Predicted_Loops/Sperm_I_Lollipop_loops_with_features.txt]

chrom	anchor1	anchor2	probability	length	motif_pattern	avg_motif_strength	std_motif_strength	avg_conservation	std_conservation	avg_CTCF	std_CTCF	CTCF_in-between	CTCF_upstream	CTCF_downstream	avg_ATAC	std_ATAC	ATAC_in-between	ATAC_upstream	ATAC_downstream	expression
chrX	1710619	1780333	0.69	69714	4	14.92625	1.8770499999999997	3.0165000000000006	2.1775	36.09812736312483	7.070767215457441	1.067635318354456	-0.03180589668085495	0.38075655122251545	12.207879292516896	2.3912340882249596	0.3610592583872694	-0.030645577094179945	0.6137313062848349	1.6094379124341003
chrX	1710619	2382402	0.74	671783	1	6.5246	6.5246	2.7455000000000007	2.4485000000000006	36.84241864896246	7.815058501295068	0.44760537179178495	-0.03180589668085495	17.4928202130147	12.459588143908997	2.6429429396170594	0.5860116191943617	-0.030645577094179945	12.594984224320443	1.6094379124341003
chrX	1710619	2392954	0.77	682335	1	6.5246	6.5246	8.191500000000001	2.9974999999999996	44.28533150733871	15.257971359671318	0.7068386543600743	-0.03180589668085495	1.3093854106827454	14.976676657830007	5.160031453538069	0.770249337505341	-0.030645577094179945	0.8631154286678727	1.6094379124341003
chrX	1710619	2527103	0.63	816484	4	15.5164	2.467199999999999	2.6255000000000006	2.5685000000000007	26.4223406472357	2.6050195004316894	0.8058375873629623	-0.03180589668085495	0.023612948454271355	8.935664224419584	0.8809809798723531	0.7855073134893926	-0.030645577094179945	0.04214604949384675	1.5958305809273468
chrX	1780333	2382402	0.52	602069	1	8.40165	8.40165	0.5680000000000002	0.271	43.9131858644199	0.744291285837626	0.38075655122251545	1.067635318354456	17.4928202130147	14.850822232133957	0.25170885139209975	0.6137313062848349	0.3610592583872694	12.594984224320443	0.0
chrX	152989761	154285446	0.65	1295685	1	10.09015	10.09015	0.07350000000000001	0.059500000000000004	25.30590371847926	10.420078001726754	0.5055058378673137	0.37539219888889086	0.0	8.558100947331432	3.523923919489414	0.30227946820879237	0.2261339006777325	0.0	2.2486137850799905
chrX	153193631	154285446	0.67	1091815	4	17.30325	2.8770499999999997	0.079	0.054	15.25797135967132	0.372145642918813	0.47446383768586003	0.6717496276751022	0.0	5.160031453538069	0.12585442569605076	0.28033866844913724	0.41978226062350676	0.0	2.2768279330479584
chrX	153237298	154285446	0.76	1048148	1	10.09015	10.09015	20.029500000000002	19.8965	18.979427788859446	4.09360207210694	0.4317416069002433	1.4999343475327143	0.0	6.418575710498574	1.3843986826565557	0.27088501277519006	0.5072567138229072	0.0	2.397134694303085
chrX	153607260	154285446	0.79	678186	1	10.09015	10.09015	0.155	0.021999999999999992	45.77391407901396	30.888088362261456	0.434599577684735	0.42650259377335126	0.0	15.480094360614212	10.445917332772193	0.3117661455255119	0.19594485163591147	0.0	2.348241663638452
chrX	153626606	154285446	0.66	658840	1	10.09015	10.09015	7.337	7.204	16.37440828842776	1.4885825716752503	0.07230077453343457	12.772909485066249	0.0	5.537594730626221	0.5034177027842022	0.19408065161069044	4.319618456641039	0.0	2.182829010113858
chr13	19449376	19692406	0.77	243030	1	6.541	6.541	6.861500000000002	6.724500000000002	39.075292506475336	0.3721456429188166	0.40425646928595876	-0.33042901138882474	0.42336814883026486	13.214714698085302	0.12585442569605032	0.4888556057156387	-0.35762024269275955	0.7772474249684984	2.857227125566768
chr13	19449376	20135428	0.79	686052	1	7.270499999999999	7.270499999999999	10.705000000000002	2.881000000000002	49.49537050820209	10.792223644645574	0.41659794558087165	-0.33042901138882474	1.0644914334960058	16.738638617574715	3.6497783451854637	0.6750862712468818	-0.35762024269275955	1.4881526471909583	2.8347570456755227
chr13	19449376	20532573	0.69	1083197	0	0.0	0.0	7.857000000000001	5.729000000000003	106.80579951769924	68.10265265414272	0.6513941037263479	-0.33042901138882474	2.860229149177974	36.12022017476649	23.03135990237724	0.9722606637800423	-0.35762024269275955	1.0741065188129544	2.7345366439480885
chr13	19449376	20702237	0.65	1252861	1	7.91805	7.91805	6.826000000000002	6.760000000000002	33.12096221977433	5.58218464378219	0.9505173018716366	-0.33042901138882474	0.4747977682724807	11.201043886948494	1.8878163854407575	0.9860527565567383	-0.35762024269275955	0.8120250829208843	2.883894299457064
chr13	19449376	21141164	0.61	1691788	0	0.0	0.0	6.811500000000002	6.774500000000002	58.4268659382536	19.723719074697076	0.8270939487540613	-0.33042901138882474	1.9140021815653314	19.75914483427993	6.670284561890677	0.9409020374914862	-0.35762024269275955	0.7134886093770149	2.6331882376934193
chr13	19449376	21278045	0.61	1828669	1	8.0164	8.0164	7.4940000000000015	6.092000000000002	58.4268659382536	19.723719074697076	0.9084520763405405	-0.33042901138882474	0.8995278228466843	19.75914483427993	6.670284561890677	0.9238795050081681	-0.35762024269275955	0.7605191656555677	2.7817215470441705
chr13	31553382	31618422	0.59	65040	4	20.459	0.32789999999999964	0.8815000000000004	0.15350000000000025	17.118699574265385	2.9771651433505006	1.0985849237455727	0.0972214921495796	0.8971562044373078	5.789303582018322	1.006835405568404	0.37152597991454017	0.8475460639575827	1.3491866854129169	4.248495242049359
chr13	51330503	51644290	0.56	313787	4	16.5574	0.9672000000000001	0.967	0.44299999999999995	14.513680073833696	1.1164369287564373	0.16129351259599195	0.15084158836453693	0.4350471664525471	4.908322602145969	0.3775632770881514	0.42033429724450316	0.1307195440940002	0.147126836835019	2.9513166667006847
chr13	113260422	115000418	0.53	1739996	2	15.55735	2.5737500000000004	0.24699999999999997	0.18999999999999997	43.9131858644199	8.931495430051502	0.9342160374330595	0.10439241173465183	0.0	14.850822232133957	3.0205062167052112	0.7082582583038849	0.17652023174105103	0.0	2.311775362757469
chr13	113863418	115000418	0.63	1137000	3	14.07375	1.0901500000000004	0.22099999999999997	0.21599999999999997	72.94054601208728	20.09586471761589	0.9845330641159091	0.5620874759393244	0.0	24.667467436425895	6.796138987586726	0.5888703119639301	0.8554053774270205	0.0	2.4603383738230153
chr13	113951362	115000418	0.69	1049056	1	6.4918	6.4918	0.34299999999999997	0.09399999999999999	49.8675161511209	2.977165143350497	0.8740876217780122	2.302001611796531	0.0	16.864493043270766	1.0068354055684035	0.5729729748691558	0.7785045890413385	0.0	2.161311050665457
chr13	114048246	115000418	0.74	952172	2	16.2705	3.286900000000001	0.295	0.142	40.19172943523177	12.65295185923963	0.7973108971429299	1.6286461396884582	0.0	13.592277975173452	4.279050473665716	0.5445657232808022	0.852158284717901	0.0	2.330035226138981
chr13	114145163	115000418	0.73	855255	2	14.32785	1.3442500000000006	1.7014999999999993	1.2644999999999995	65.49763315371104	12.652951859239636	0.5952554963290899	2.580371576105762	0.0	22.150378922504885	4.279050473665718	0.47560260255670556	1.1531385620488959	0.0	2.1549725787234433
chr13	114538583	115000418	0.86	461835	1	6.4918	6.4918	10.927000000000003	10.490000000000002	34.60954479144958	18.23513650302182	0.7155484770792723	0.4540437918789845	0.0	14.221550103653705	3.6497783451854637	0.5471990793198206	0.39155563278929845	0.0	2.069432142780467
chr13	114566480	115000418	0.85	433938	3	13.2213	0.23770000000000113	0.22399999999999998	0.21299999999999997	40.56387507815059	12.280806216320816	0.5763078413078415	2.881437390058556	0.0	13.718132400869504	4.153196047969666	0.5197312308378673	0.9744616249183391	0.0	2.344689135224571
chr13	114784902	115000418	0.91	215516	1	6.4918	6.4918	0.23149999999999998	0.2055	41.680312006907016	11.16436928756438	0.6907062917255568	0.47706174294378567	0.0	14.095695677957654	3.775632770881514	0.5092200078275211	0.5347121949525911	0.0	1.09861228866811
chr12	92883	312968	0.86	220085	1	8.541	8.541	0.041999999999999996	0.009999999999999995	21.95659293220995	7.070767215457441	0.39229292844657543	-0.39798266742500876	0.7387865232108748	7.425411116066979	2.391234088224959	0.38427959228364467	-0.38472468001287885	0.24984721804460555	1.3850332305308093
chr12	92883	498339	0.89	405456	1	8.82785	8.82785	3.163	3.111	29.399505790586204	14.513680073833697	0.5507068233082939	-0.39798266742500876	1.0034427007049276	9.942499629987989	4.908322602145969	0.3228182656660464	-0.38472468001287885	0.784399682762813	1.3854115697075335
chr12	92883	679323	0.79	586440	1	6.64755	6.64755	0.045	0.006999999999999992	25.30590371847926	10.420078001726754	0.6904277666865634	-0.39798266742500876	17.175009068282108	8.558100947331432	3.523923919489414	0.46526907255480093	-0.38472468001287885	5.808346661429724	2.1326410128001063
chr12	92883	685390	0.79	592507	1	12.7377	12.7377	0.027499999999999997	0.024499999999999994	18.607282145940637	3.7214564291881285	0.8592223206020111	-0.39798266742500876	1.5596350902885388	6.292721284802523	1.2585442569605045	0.5199797371236654	-0.38472468001287885	0.5274466658917565	2.1326410128001063
chr12	92883	752201	0.79	659318	1	7.64755	7.64755	0.045	0.006999999999999992	22.32873857512876	7.442912858376253	0.9301975974115728	-0.39798266742500876	0.8797444371441663	7.551265541763028	2.5170885139210095	0.5207363871437239	-0.38472468001287885	0.4090861545175061	2.2073133569106664
chr12	92883	860493	0.71	767610	1	6.5492	6.5492	10.183499999999997	10.131499999999997	15.630117002590133	0.744291285837626	0.9230798245429572	-0.39798266742500876	0.5408329388643102	13.718132400869504	8.683955373027484	0.5049851241435567	-0.38472468001287885	0.6198348882755651	2.0867058529085836
chr12	92883	1058665	0.73	965782	1	10.3115	10.3115	0.025999999999999995	0.025999999999999995	48.37893357944565	33.493107862693144	0.8446453229383416	-0.39798266742500876	0.48936235355028335	16.36107534048656	11.326898312644543	0.5285515267660619	-0.38472468001287885	0.3700228897509637	2.182403865484803
chr12	92883	1703544	0.67	1610661	0	0.0	0.0	1.5849999999999997	1.5329999999999997	35.72598172020602	20.840156003453515	0.7023965654307087	-0.39798266742500876	1.6021753328916417	12.082024866820847	7.047847838978827	0.46507958021141166	-0.38472468001287885	0.8251771334838606	2.385292321077594
chr12	92883	1906088	0.59	1813205	0	0.0	0.0	0.0465	0.0054999999999999945	36.84241864896246	21.95659293220995	0.8029063206302627	-0.39798266742500876	0.42530930619292884	12.459588143908999	7.425411116066979	0.505304264585222	-0.38472468001287885	0.8799233796564202	2.632848201714078
chr12	132195725	133532543	0.55	1336818	0	0.0	0.0	12.125499999999995	12.112499999999995	33.120962219774334	6.326475929619818	1.0133093212572528	0.4708072835296494	0.0	11.201043886948494	2.139525236832858	1.1131677830715183	1.1786445624137218	0.0	2.2609740129294154
chr12	132434474	133532543	0.66	1098069	0	0.0	0.0	10.172000000000002	10.159000000000002	36.842418648962465	10.047932358807945	1.098065679895301	0.6234926938647913	0.0	12.459588143908999	3.398069493793363	1.1406416577893506	0.9868082584765026	0.0	2.5875333270633605
chr12	132628896	133532543	0.67	903647	0	0.0	0.0	2.216500000000001	2.203500000000001	42.42460329274465	15.630117002590133	1.110283831307047	1.1178418875671818	0.0	14.347404529349756	5.28588587923412	1.0673950320584598	1.5069750492249105	0.0	2.216739896335924
chr12	132855564	133532543	0.75	676979	1	8.5	8.5	2.3329999999999997	2.32	25.305903718479264	1.488582571675252	1.2709415305767164	0.6304547923872098	0.0	8.558100947331432	0.5034177027842022	1.3013416662442312	0.36867726658450917	0.0	2.528434280678583
chr12	133000342	133532543	0.78	532201	0	0.0	0.0	0.06800000000000002	0.055000000000000014	29.399505790586204	2.6050195004316876	1.2586638455280297	1.3160740525109624	0.0	9.942499629987989	0.8809809798723531	1.5115745536914713	0.5285298237522185	0.0	2.5183776398661584
chr12	133066499	133532543	0.87	466044	0	0.0	0.0	0.21400000000000002	0.201	50.23966179403972	23.4451755038852	1.2456918294267232	1.4400484391253543	0.0	16.990347468966817	7.928828818851181	1.5014689747535441	1.6132012181666462	0.0	2.5756243889472428
chr12	133263938	133532543	0.88	268605	0	0.0	0.0	5.637999999999999	5.624999999999999	48.75107922236447	21.956592932209947	1.041877565476991	1.522970028608333	0.0	16.486929766182612	7.425411116066978	2.1703158907098	0.5915391946167416	0.0	3.01306339813237
chr12	133384432	133532543	0.92	148111	0	0.0	0.0	0.7415	0.7285	19.723719074697073	7.070767215457441	0.42211900541054026	1.803683631256217	0.0	6.670284561890677	2.391234088224959	2.372447397852779	1.9218562192369155	0.0	2.55532163097293
chr11	407140	518761	0.6	111621	4	19.95085	1.3770500000000006	24.133499999999998	12.8915	18.23513650302182	7.8150585012950655	2.213783310471073	0.23276966898749743	2.8298367666849655	6.166866859106475	2.6429429396170607	2.444453954981925	1.1113331340524066	0.9570110193723318	3.064167674573316
chr11	1568334	1593500	0.51	25166	1	9.5164	9.5164	6.797	6.316	19.723719074697073	1.1164369287564373	2.8392260764687296	0.7203445680586749	1.1454045800718025	6.670284561890676	0.37756327708815185	0.9601863519685963	0.4615776152058546	0.38735972960460335	0.0
chr11	1568334	1674076	0.53	105742	3	22.3279	3.2950999999999997	0.3355	0.14550000000000005	24.189466789722825	5.582184643782188	1.548524549226207	0.7203445680586749	0.25906651701272077	8.18053767024328	1.887816385440757	0.5236892370700593	0.4615776152058546	0.20519805972078248	0.0
chr11	44749241	44972409	0.51	223168	3	17.9836	1.3278999999999996	11.705000000000002	11.352	18.607282145940633	0.744291285837626	0.346852119152894	0.12142415564593276	0.3104476919570336	6.292721284802525	0.2517088513921011	0.26167037175118035	0.6182404713609723	0.44540807344707833	0.0
chr11	66176220	66360481	0.63	184261	4	17.91805	0.8032500000000002	2.6845000000000003	2.6595000000000004	26.05019500431689	6.698621572538629	1.8257778976484806	1.5428433778929203	10.681652829546776	8.809809798723535	2.2653796625289084	1.9397841593000331	1.4979789382323148	3.6123848496608137	3.50711484392263
chr11	117714701	118042386	0.57	327685	4	20.647550000000003	0.385250000000001	0.0975	0.044500000000000005	17.118699574265385	0.7442912858376243	0.2907343472762441	0.23516481216191068	0.9257699738020392	5.789303582018322	0.2517088513921011	0.21815253611046181	0.0795294340850677	0.313082392865531	2.0389739070792543
chr11	132952940	134945907	0.61	1992967	3	22.0246	0.04100000000000037	0.027000000000000014	0.027000000000000014	50.98395307987734	0.372145642918813	0.3301376774830998	0.11541087914827064	0.0	17.24205632035892	0.12585442569604943	0.4051657630386554	0.09292937418110751	0.0	2.698545170336488
chr11	133920619	134945907	0.71	1025288	3	18.2295	3.8361	0.010000000000000002	0.010000000000000002	43.9131858644199	6.698621572538627	0.5313835929350015	0.11691095440463115	0.0	14.850822232133957	2.26537966252891	0.6078595634073958	0.19040495786207814	0.0	2.483941790476417
chr11	133939190	134945907	0.63	1006717	1	11.0328	11.0328	1.0764999999999996	1.0764999999999996	53.216826937390216	2.6050195004316876	0.2750289886150692	14.428133267004746	0.0	17.99718287453522	0.8809809798723531	0.5290622186231937	4.879391874490138	0.0	2.6829189693560247
chr11	134738523	134945907	0.8	207384	2	17.61475	4.45085	0.005	0.005	35.72598172020602	14.885825716752509	0.9187717913360341	0.1080122916946561	0.0	12.082024866820849	5.03417702784202	0.3641199678742347	0.5718558774979331	0.0	0.0
chr10	587646	652248	0.87	64602	1	6.770499999999999	6.770499999999999	8.8085	8.7615	40.9360207210694	14.885825716752509	1.7051346754584773	-0.2976191762919995	1.2536940385883122	13.843986826565555	5.03417702784202	0.779260243930841	-0.30089961348385313	0.6541431979870518	0.0
chr10	587646	735363	0.87	147717	1	6.770499999999999	6.770499999999999	10.39	7.18	43.541040221501085	12.28080621632082	1.4511253973559992	-0.2976191762919995	0.5629946042655083	14.724967806437908	4.153196047969667	0.7088614186526535	-0.30089961348385313	0.8511859709468973	0.693147180559945
chr10	587646	1094953	0.85	507307	1	6.770499999999999	6.770499999999999	12.529499999999999	5.040500000000001	89.31495430051504	33.493107862693144	0.8215993867008936	-0.2976191762919995	0.5467315393757817	30.205062167052116	11.326898312644541	0.8097440908008539	-0.30089961348385313	0.6249229300493614	1.866133328752247
chr10	587646	1797408	0.7	1209762	1	6.770499999999999	6.770499999999999	8.7935	8.7765	39.447438149394145	16.37440828842776	0.6619958500608261	-0.2976191762919995	0.3304939611316243	13.340569123781354	5.537594730626222	0.7024266610289734	-0.30089961348385313	0.19479637582043285	3.087142087190713
chr10	587646	2112696	0.72	1525050	2	14.540999999999999	1.0	8.82	8.75	35.72598172020602	20.095864717615886	0.5934613314832644	-0.2976191762919995	0.7673985075654289	12.082024866820849	6.796138987586727	0.5974794544699554	-0.30089961348385313	0.2595233889940324	3.2699643731780124
chr10	587646	2147612	0.71	1559966	3	13.89345	0.35245000000000104	9.165000000000001	8.405	34.60954479144958	21.212301646372325	0.597354487129019	-0.2976191762919995	0.02069838140510021	11.704461589732697	7.173702264674879	0.5899151396181206	-0.30089961348385313	0.23274673027965898	3.2248995843521016
chr10	75608778	75700429	0.54	91651	4	17.13935	2.46725	19.269000000000002	18.212	18.979427788859446	0.3721456429188113	0.747125490142623	1.3166015006525158	1.132254883305872	6.418575710498574	0.12585442569605076	0.6591321898735882	1.7492204787573944	0.8759127714794555	1.6120939689838234
chr10	102430795	102587852	0.52	157057	4	20.3279	3.2622999999999998	31.360000000000003	8.614	16.37440828842776	2.2328738575128764	0.6634583623605923	0.7267931892065762	0.736869952742151	5.537594730626221	0.7551265541763028	0.30129993608508365	0.6479950900623707	1.0383294202111513	1.79175946922805
chr10	134145286	135501756	0.51	1356470	3	13.9016	0.24590000000000067	0.35300000000000004	0.35300000000000004	50.23966179403972	18.979427788859454	1.2334712972369326	8.230758575006622	0.0	16.990347468966817	6.418575710498574	0.7274017836421268	2.78352686162253	0.0	2.447641072874297
chr10	134350816	135501756	0.57	1150940	1	6.82785	6.82785	0.0015	0.0015	68.10265265414273	36.84241864896246	1.187306723893409	1.4919866188152662	0.0	23.03135990237724	12.459588143908997	0.7531976334078194	0.5829485392042041	0.0	2.380429447314263
chr10	134756034	135501756	0.64	745722	4	14.12295	0.46724999999999994	0.023500000000000007	0.023500000000000007	29.02736014766739	2.2328738575128746	1.333436800683187	0.9183837907467405	0.0	9.816645204291937	0.7551265541763028	0.9194510973151966	0.44724166498603884	0.0	2.505715207699224
chr10	135075173	135501756	0.78	426583	1	6.82785	6.82785	0.013000000000000001	0.013000000000000001	44.28533150733871	13.025097502158445	2.0239388151230724	0.410464613561558	0.0	14.976676657830009	4.404904899361767	1.4043388187368	0.27131702762395926	0.0	3.0699035799144814
chr10	135122167	135501756	0.84	379589	1	6.82785	6.82785	0.06000000000000002	0.06000000000000002	44.65747715025752	13.397243145077258	1.7098019206310229	4.561345923335662	0.0	15.102531083526058	4.530759325057817	1.3872238582052567	1.5425830787105816	0.0	3.09443067053489
chr10	135149387	135501756	0.84	352369	1	6.82785	6.82785	0.09750000000000002	0.09750000000000002	45.401768436095146	14.14153443091488	1.0983698016442003	9.624927722808382	0.0	15.354239934918159	4.7824681764499175	1.2429396496918164	3.255015271492268	0.0	3.222044061810399
chr10	135333760	135501756	0.82	167996	3	18.27045	4.614750000000001	0.003	0.003	35.72598172020602	4.465747715025753	1.2050717263972601	1.001145714870025	0.0	12.082024866820847	1.5102531083526056	0.9049747984525166	1.5508846478683251	0.0	6.1633148040346395
chr17	37778461	37886577	0.55	108116	4	18.7705	1.7049000000000003	2.761	1.6769999999999998	21.95659293220995	7.070767215457441	0.44058827827156044	0.05341236459676981	4.842130221888717	7.425411116066979	2.391234088224959	0.9126296731816159	0.6277000559480445	1.6375403818828038	1.5620765369087701
chr17	54670013	54857617	0.51	187604	4	20.7459	0.2705000000000002	29.141500000000004	7.232500000000005	14.885825716752509	0.7442912858376243	0.3015188254176858	0.6915006689770364	0.6427848456316305	5.03417702784202	0.2517088513921011	0.10196942872113428	0.2338558067748915	0.6855856001600669	0.0
chr17	78955059	80732866	0.51	1777807	3	17.66395	0.8606499999999997	1.0625	0.3244999999999997	17.86299086010301	0.744291285837626	1.9475922086686763	0.3448763805805331	0.0	6.041012433410423	0.25170885139210064	1.7567730513341373	0.22944067762570305	0.0	3.076083044926752
chr17	79319939	80732866	0.52	1412927	1	9.2623	9.2623	0.3920000000000001	0.3460000000000001	29.399505790586204	10.792223644645567	1.6962079006184705	3.45988287653181	0.0	9.942499629987989	3.649778345185464	1.8520172797832315	1.1700837580315457	0.0	3.2105899538106377
chr17	79633526	80732866	0.55	1099340	1	9.2623	9.2623	0.4390000000000001	0.2990000000000001	35.72598172020602	17.11869957426538	1.895697054910538	0.7190785926817226	0.0	12.082024866820847	5.789303582018323	1.9452748025426982	1.2932875424903334	0.0	3.2890719613847152
chr17	79670159	80732866	0.55	1062707	1	9.2623	9.2623	0.3810000000000001	0.3570000000000001	37.95885557771889	19.35157343177826	1.7733444267713185	5.445092255738913	0.0	12.83715142099715	6.544430136194626	1.8531637161435823	4.617376358351537	0.0	3.1716101327422206
chr17	79829612	80732866	0.53	903254	3	16.7377	1.7869000000000002	0.3925000000000001	0.3455000000000001	21.95659293220995	3.3493107862693137	1.7996401546734073	1.6243869194778	0.0	7.425411116066979	1.132689831264455	1.810233554064624	2.096350364362603	0.0	3.1868458143472442
chr17	79885551	80732866	0.54	847315	4	16.9754	1.5492	11.776	11.038	29.027360147667395	10.420078001726758	1.4827587030725429	9.16144776905478	0.0	9.816645204291937	3.523923919489414	1.7217970915994845	3.0982728656325897	0.0	2.9004434938225256
chr17	80056333	80732866	0.64	676533	1	9.2623	9.2623	0.6610000000000001	0.07700000000000007	31.26023400518027	12.652951859239632	1.3949967709514672	2.3851589553018964	0.0	10.571771758468241	4.279050473665716	1.485251620774252	1.712025149261208	0.0	2.873180329282192
chr17	80309705	80732866	0.66	423161	4	20.672150000000002	2.1475500000000007	0.3875000000000001	0.3505000000000001	14.88582571675251	3.7214564291881276	1.8995951628449586	0.552258188503361	0.0	5.034177027842019	1.258544256960505	1.8463522742433292	0.8821711161303762	0.0	2.943178487826852
chr17	80372668	80732866	0.84	360198	3	15.90165	2.6229499999999994	0.4095000000000001	0.3285000000000001	20.84015600345351	2.2328738575128746	2.0580739501448506	0.9929715548871644	0.0	7.047847838978827	0.7551265541763033	2.0600827708757787	0.6236453284812946	0.0	3.1045532260171167
chr17	80407985	80732866	0.87	324881	1	9.2623	9.2623	0.5150000000000001	0.22300000000000003	24.56161243264164	5.954330286701001	2.025213837314158	2.3603540508484313	0.0	8.306392095939332	2.0136708111368082	1.989615675816423	2.708309412719041	0.0	3.1108051790938105
chr17	80455168	80732866	0.84	277698	1	9.2623	9.2623	0.5010000000000001	0.2370000000000001	26.794486290154516	8.18720414421388	1.865431997864541	2.9656181619963458	0.0	9.061518650115636	2.768797365313111	1.620664989625696	4.161094124702515	0.0	3.089260426171435
chr17	80477656	80732866	0.88	255210	1	9.2623	9.2623	1.0604999999999993	0.3224999999999991	36.84241864896246	18.23513650302182	1.0382339945856143	11.253069956634322	0.0	12.459588143908999	6.166866859106474	1.4281353270473813	3.8056300904177487	0.0	2.957526138643923
chr17	80606039	80732866	0.92	126827	1	9.2623	9.2623	0.4860000000000001	0.2520000000000001	31.632379648099082	13.025097502158445	1.0328657644462305	1.0435371618576648	0.0	10.69762618416429	4.404904899361766	2.445104787742897	0.423491520689607	0.0	2.649199187569921
chr16	230907	284999	0.7	54092	3	16.68855	3.3606499999999997	0.09000000000000001	0.051000000000000004	38.703146863556526	0.7442912858376296	4.127918837374984	-0.4398995912250261	1.5896650848483032	13.088860272389251	0.25170885139210153	2.0102459476704064	-0.39963064686566807	0.5376023879615677	2.588074866286915
chr16	230907	402987	0.89	172080	3	16.5	3.5492	0.051500000000000004	0.012499999999999997	66.98621572538629	29.027360147667395	2.38754526837732	-0.4398995912250261	5.06538562405124	22.65379662528909	9.81664520429194	1.0005163549058407	-0.39963064686566807	2.8481906805329675	1.0457936702069899
chr16	230907	451770	0.66	220863	4	17.60655	2.4426499999999995	0.07650000000000001	0.0375	33.86525350561195	4.09360207210694	2.9790118611105565	-0.4398995912250261	8.114547732211616	11.452752738340592	1.3843986826565553	1.4086204584771411	-0.39963064686566807	2.7442259880051263	2.36192868196945
chr16	230907	475618	0.73	244711	1	10.0246	10.0246	2.9599999999999986	2.9209999999999985	38.3310012206377	0.372145642918813	3.4794889931316675	-0.4398995912250261	1.3251045988378083	12.9630058466932	0.1258544256960512	1.5387802006553977	-0.39963064686566807	1.2461745928979953	2.396540833882726
chr16	230907	639630	0.65	408723	4	17.7787	2.2704999999999993	0.17850000000000005	0.13950000000000004	66.61407008246746	28.655214504748578	2.6149795496285506	-0.4398995912250261	7.160912328620832	22.527942199593035	9.690790778595888	1.4213636839937294	-0.39963064686566807	2.4217198984510353	2.368326135099047
chr16	230907	686610	0.63	455703	4	17.10655	2.9426499999999995	0.019500000000000003	0.019500000000000003	55.821846437821904	17.86299086010301	3.0836354986941865	-0.4398995912250261	8.956006606025891	18.878163854407575	6.041012433410424	1.5244938695646038	-0.39963064686566807	4.846072883039817	2.3087972203315577
chr16	230907	718190	0.67	487283	3	16.4836	3.5656	1.8425	1.8034999999999999	38.3310012206377	0.372145642918813	3.464214093821731	-0.4398995912250261	1.972138113677199	12.9630058466932	0.1258544256960512	1.739759875654591	-0.39963064686566807	5.529225591501342	2.7399466010613898
chr16	230907	764988	0.79	534081	1	10.0246	10.0246	0.14	0.101	32.00452529101789	5.954330286701003	3.3334733040935736	-0.4398995912250261	21.601488463523474	10.823480609860342	2.013670811136807	2.071805794850736	-0.39963064686566807	7.305319775971973	2.862483608451402
chr16	230907	771190	0.76	540283	1	10.0246	10.0246	0.022000000000000002	0.017	37.214564291881274	0.7442912858376226	3.5431749419736924	-0.4398995912250261	6.056688319297124	12.585442569605048	0.25170885139210064	2.1318821876132583	-0.39963064686566807	2.0482868590548344	2.9037925533512294
chr16	230907	790852	0.59	559945	4	19.63935	0.4098499999999987	0.09000000000000001	0.051000000000000004	34.98169043436839	2.9771651433505006	3.631434860403062	-0.4398995912250261	0.440570060733635	11.830316015428746	1.0068354055684035	2.1289468076203737	-0.39963064686566807	0.6091249907467406	2.9860223167237434
chr16	230907	1020608	0.66	789701	1	10.0246	10.0246	0.0315	0.007500000000000003	44.28533150733871	6.326475929619818	2.7030830754707287	-0.4398995912250261	1.9340875510011784	14.976676657830009	2.13952523683286	1.6867690956032706	-0.39963064686566807	0.6540812249419166	2.8642442944494895
chr16	230907	1143753	0.71	912846	1	10.0246	10.0246	17.790499999999998	17.751499999999997	29.399505790586204	8.55934978713269	2.5993438315448056	-0.4398995912250261	0.32303182635547206	9.942499629987989	2.894651791009161	1.5474571548897302	-0.39963064686566807	0.8778601869078958	2.685185449041428
chr16	230907	1401810	0.67	1170903	1	10.0246	10.0246	4.4085	4.3695	34.60954479144958	3.3493107862693137	2.09766414746923	-0.4398995912250261	1.7419274433177878	11.704461589732695	1.1326898312644538	1.3998837139074385	-0.39963064686566807	1.3745558807249358	2.5705119790984976
chr16	230907	1458211	0.65	1227304	1	10.0246	10.0246	0.026000000000000006	0.013000000000000001	41.680312006907016	3.7214564291881267	2.081316196308926	-0.4398995912250261	32.52936474306647	14.095695677957654	1.2585442569605059	1.3987197682840835	-0.39963064686566807	11.000973935597367	2.568297694932894
chr16	230907	1464343	0.67	1233436	1	10.0246	10.0246	0.029000000000000005	0.010000000000000002	32.74881657685552	5.210039000863377	2.232688001322496	-0.4398995912250261	1.247864918534767	11.075189461252442	1.7619619597447063	1.4464571641067812	-0.39963064686566807	1.418564998604118	2.6265826599347477
chr16	230907	1662365	0.69	1431458	1	10.0246	10.0246	7.7875000000000005	7.748500000000001	50.98395307987734	13.025097502158445	2.0964516349744846	-0.4398995912250261	1.400030634070304	24.793321862121942	11.956170441124794	1.4425986768880374	-0.39963064686566807	1.7970364526636113	2.535989178567767
chr16	230907	1755931	0.54	1525024	4	19.2213	0.8278999999999996	0.08000000000000002	0.041	46.51820536485158	8.559349787132692	2.053723568156782	-0.4398995912250261	3.8531041544657056	15.73180321200631	2.894651791009162	1.4643447772302074	-0.39963064686566807	1.3030656672585037	2.5480830365603993
chr16	230907	1813881	0.55	1582974	4	21.16395	1.1147500000000008	0.09050000000000001	0.051500000000000004	37.58670993480008	0.37214564291880947	2.119595847156059	-0.4398995912250261	16.508060082557698	12.711296995301097	0.12585442569605032	1.458440621872722	-0.39963064686566807	5.5827938888416515	2.534167824370801
chr16	230907	1823259	0.58	1592352	3	17.2623	2.7868999999999993	0.272	0.23299999999999998	34.23739914853077	3.7214564291881267	2.2043352876815185	-0.4398995912250261	0.6089011612300577	11.578607164036644	1.258544256960504	1.4827305935232329	-0.39963064686566807	1.537978550123344	2.534167824370801
chr16	230907	1993069	0.52	1762162	4	16.94265	3.1065499999999995	0.036000000000000004	0.0030000000000000027	59.54330286701003	21.584447289291134	2.157486024587178	-0.4398995912250261	4.617149887301086	20.136708111368076	7.2995566903709275	1.5141138128936331	-0.39963064686566807	4.729844862415749	2.698290180111605
chr16	230907	2059484	0.69	1828577	1	10.0246	10.0246	0.968	0.9289999999999999	36.47027300604364	1.4885825716752485	2.2468224733351083	-0.4398995912250261	3.9706954238049	12.333733718212947	0.5034177027842013	1.6309110698065283	-0.39963064686566807	2.211725569908887	2.980832703492775
chr16	230907	2097723	0.57	1866816	3	19.59015	0.4590499999999995	5.549499999999998	5.510499999999999	34.98169043436839	2.9771651433505006	2.2821334936783098	-0.4398995912250261	1.2443032249270687	11.830316015428746	1.0068354055684035	1.6428082067870418	-0.39963064686566807	0.9627528036832008	2.9790182682353996
chr16	2867349	2892434	0.66	25085	3	20.30325	1.1065500000000004	1.3809999999999998	1.2619999999999996	30.515942719342643	6.698621572538631	3.5604924975290033	1.2069462956795622	5.083049408537584	10.320062907076139	2.2653796625289084	1.2041085177218303	1.9780656298004007	1.7190158645380378	3.29583686600433
chr16	2892434	2918205	0.64	25771	4	20.62295	0.7868500000000012	2.8104999999999998	2.6914999999999996	30.515942719342643	6.698621572538631	5.083049408537584	3.5604924975290033	5.154148700888122	10.320062907076139	2.2653796625289084	1.7190158645380378	1.2041085177218303	4.058063066157006	0.0
chr16	2892434	2977106	0.51	84672	4	20.6475	0.7622999999999998	0.2860000000000001	0.1670000000000001	30.14379707642383	7.070767215457444	12.376725841593167	3.5604924975290033	1.819073369614331	10.19420848138009	2.3912340882249588	5.624446651004524	1.2041085177218303	2.225137398229748	1.25597013021157
chr16	3109021	3179619	0.55	70598	4	19.8033	1.180299999999999	9.7165	1.6475000000000015	16.746553931346572	4.09360207210694	4.301408603951262	2.4720913144499512	0.8288839697504764	5.663449156322272	1.3843986826565553	2.6669058732724937	0.8360265357618816	2.110957940503196	0.3465735902799725
chr16	66864712	66907087	0.64	42375	4	22.86065	1.1557500000000012	2.229499999999999	1.0084999999999995	21.212301646372325	7.070767215457441	2.6697882111461726	1.9840530196227364	1.2813730710962594	7.173702264674878	2.391234088224959	0.902884847471371	1.569837295709516	1.426149117215586	0.0
chr16	67850731	68074534	0.54	223803	4	22.09015	0.8114499999999989	0.047	0.043	14.885825716752509	1.4885825716752503	1.024301354485814	1.6484349743243112	0.4654417867884648	5.03417702784202	0.5034177027842017	2.627274329888106	1.5382250600315008	1.178295371340801	2.990228419769039
chr16	68027253	68074534	0.61	47281	4	23.7705	2.4917999999999996	0.046	0.044	21.584447289291134	8.187204144213878	2.581666438471491	1.3431554661986513	0.4654417867884648	7.2995566903709275	2.76879736531311	3.3645649220576512	1.280120481200087	1.178295371340801	2.18369344501447
chr16	77270038	78037026	0.55	766988	4	19.5328	1.9261999999999997	7.970000000000001	7.968000000000001	15.25797135967132	0.372145642918813	0.155265278901391	0.07873504509456829	1.698220127195088	5.160031453538069	0.12585442569605076	0.1233950571891998	0.2371078573149454	1.0859758992243806	2.25500656217198
chr16	84705996	84986174	0.52	280178	4	18.7459	1.286900000000001	0.13250000000000006	0.12050000000000005	15.25797135967132	2.6050195004316876	0.6694365868522211	1.5426644876205695	1.1877304489549596	5.16003145353807	0.8809809798723531	0.5246592138318746	1.0014384319828675	1.2719668545572804	4.7338847006284706
chr16	88878199	89992621	0.68	1114422	1	7.34425	7.34425	0.32800000000000007	0.07600000000000004	52.47253565155259	7.07076721545744	1.2288845391972079	0.12573172287040077	0.0	18.878163854407575	3.5239239194894134	1.6108687087373224	0.7171824975706435	0.0	3.298593728419503
chr16	89307409	89992621	0.61	685212	4	20.459	5.770500000000001	1.0759999999999996	0.6719999999999995	42.79674893566346	16.74655393134657	1.268705483643524	5.074412083860785	0.0	15.605948786310261	6.796138987586726	1.8587631098755288	2.766242433065904	0.0	3.743545131182003
chr16	89574435	89992621	0.74	418186	4	14.05735	0.6311499999999999	0.22500000000000003	0.17900000000000005	62.89261365327934	3.3493107862693137	1.7798091897806847	0.4682725128666162	0.0	22.402087773896987	0.0	2.3161360259712294	1.1424772414941855	0.0	3.938449571256593
chr16	89768002	89992621	0.79	224619	4	14.7213	0.03279999999999994	0.4580000000000001	0.053999999999999965	71.07981779749323	11.5365149304832	2.041160507686248	1.4765319179490728	0.0	25.1708851392101	2.7687973653131106	2.563940948829471	2.028578260610938	0.0	2.943664608064198
chr16	89894655	89992621	0.92	97966	1	7.34425	7.34425	0.20900000000000005	0.19500000000000003	50.61180743695853	8.931495430051502	1.732217434323935	2.280127741980045	0.0	18.248891725927322	4.153196047969666	2.990722322238384	2.2338258783030915	0.0	3.8458209051938823
chr15	20562345	21904975	0.71	1342630	0	0.0	0.0	6.340000000000001	5.485	119.08660573402008	49.8675161511209	0.2727417923270832	-0.34797318641408204	0.27109683806349993	40.27341622273615	16.864493043270762	0.10873519421390745	-0.34100084115585977	0.28134649898246794	1.5566448032672089
chr15	68851797	68966398	0.52	114601	4	21.93445	0.08195000000000086	0.14	0.08700000000000001	20.095864717615886	5.210039000863379	0.7273987488225586	0.09707178407151712	0.4647635371409753	6.796138987586726	1.7619619597447076	0.8258438244293677	0.31186897320098944	0.448780257515526	1.38629436111989
chr15	90701584	90844453	0.65	142869	4	20.05735	2.9098499999999987	10.998499999999996	2.5254999999999965	14.885825716752509	1.4885825716752503	1.6462356867108303	1.1815989456096336	2.430450669509211	5.03417702784202	0.5034177027842017	1.9943754052723703	0.9704575200024304	1.6670418691500635	3.8054851516559522
chr15	100516501	102192579	0.53	1676078	1	7.2951	7.2951	9.095000000000002	8.206000000000003	47.634642293608024	22.328738575128764	1.266479690807294	0.10253561713076353	0.0	16.109366489094462	7.551265541763029	0.6385538358711309	0.5758334931014104	0.0	2.50032124597262
chr15	101084565	102192579	0.64	1108014	1	7.2951	7.2951	8.667000000000003	8.634000000000002	57.310429009497156	12.652951859239632	1.4482596900995117	0.8572888444665283	0.0	19.381581557191772	4.279050473665718	0.7960078259642223	0.28992303746924086	0.0	2.260965412899063
chr15	101389716	102192579	0.6	802863	4	15.3443	0.7541000000000011	9.901000000000002	7.400000000000003	52.47253565155259	17.490845217184198	1.8503846939414326	0.3902546795980353	0.0	17.745474023143117	5.915158007714373	0.7925635834746791	0.8050697489396743	0.0	2.4720990221551546
chr15	101459205	102192579	0.59	733374	3	15.8525	1.2622999999999998	8.654500000000002	8.646500000000003	64.00905058203578	5.954330286701005	1.7090686680337197	3.34180778513634	0.0	21.646961219720684	2.0136708111368087	0.7605762062534202	1.1301524217406425	0.0	2.527967021615284
chr15	101513687	102192579	0.59	678892	4	14.541	0.04919999999999991	8.668000000000003	8.633000000000003	55.821846437821904	14.141534430914882	1.5831039646210754	3.278695873885505	0.0	18.878163854407575	4.782468176449918	0.717799497261873	1.2936103371716947	0.0	2.527967021615284
chr15	101548584	102192579	0.65	643995	3	17.38525	2.79505	8.661500000000002	8.639500000000004	56.56613772365954	13.397243145077258	1.4469874608788997	4.095020399484886	0.0	19.129872705799674	4.530759325057818	0.6816516228042517	1.3848783410403012	0.0	2.527967021615284
chr15	101629140	102192579	0.74	563439	4	14.5164	0.07379999999999942	9.661500000000002	7.639500000000003	48.75107922236447	21.212301646372325	1.3685346100070814	1.9957162438667149	0.0	16.486929766182612	7.173702264674878	0.6826136013430563	0.6749231826393293	0.0	2.8891051675603245
chr15	101791881	102192579	0.75	400698	4	14.13115	0.4590499999999995	20.239000000000004	2.937999999999997	59.543302867010034	10.420078001726758	1.5454291007614323	0.9329881364307433	0.0	20.13670811136808	3.5239239194894143	0.7839635998615965	0.433071434916759	0.0	2.873160603687763
chr15	101817451	102192579	0.83	375128	1	7.2951	7.2951	8.660000000000002	8.641000000000002	79.63916758462592	9.675786715889132	1.1031593347489916	8.033805040718992	0.0	26.932847098954802	3.27221506809731	0.6522067229135713	2.7169199446312033	0.0	2.555667073011821
chr14	20567670	20923205	0.93	355535	1	6.41805	6.41805	5.346	4.7330000000000005	44.65747715025752	23.073029860966386	0.602910797308946	-0.5133191990703219	0.26088893529719304	15.102531083526058	7.80297439315513	1.127091542087909	-0.4537379960158366	0.4810579607149866	1.7182683674563246
chr14	20567670	21402493	0.63	834823	4	18.0738	5.237699999999999	6.67	6.0569999999999995	20.09586471761589	1.4885825716752503	0.4065494438245678	-0.5133191990703219	2.8189038284124863	6.796138987586726	0.5034177027842022	0.7561911917752496	-0.4537379960158366	0.9533136533178448	2.372163313187577
chr14	20567670	21439458	0.64	871788	4	16.5738	3.7376999999999994	0.35050000000000014	0.2625000000000002	31.632379648099082	10.047932358807943	0.5088365593002252	-0.5133191990703219	1.901994706895456	10.697626184164292	3.3980694937933635	0.7645494529476012	-0.4537379960158366	1.7459042352650975	2.3787405063953817
chr14	20567670	21538071	0.68	970401	1	6.41805	6.41805	0.5115000000000002	0.10150000000000015	43.541040221501085	21.95659293220995	0.6504105111086101	-0.5133191990703219	9.892228679394277	14.724967806437906	7.425411116066979	0.8642755859057033	-0.4537379960158366	5.531082327240922	2.4664721554846225
chr14	20567670	21560643	0.65	992973	3	16.0902	3.2541	11.887500000000001	11.274500000000002	25.678049361398074	4.093602072106938	0.8604930810219351	-0.5133191990703219	0.82065262554422	8.683955373027484	1.3843986826565549	0.9703602042844695	-0.4537379960158366	2.1364818629291547	2.438046424053972
chr14	20567670	21945190	0.63	1377520	3	13.721350000000001	0.8852500000000001	9.290000000000001	8.677000000000001	83.36062401381406	61.77617672452292	0.849371262367695	-0.5133191990703219	4.728062858706239	28.191391355915307	20.89183466554438	1.29589347092803	-0.4537379960158366	2.7856957957512383	2.6151368379059825
chr14	20567670	22314647	0.57	1746977	3	15.4836	2.6475	3.2405000000000013	2.627500000000001	16.37440828842776	5.210039000863378	0.9066243323538128	-0.5133191990703219	0.16328053363596542	5.537594730626221	1.7619619597447072	1.168797415474115	-0.4537379960158366	0.08495258687070278	2.5967910321531837
chr14	94405890	94603114	0.53	197224	4	20.31965	0.1393500000000003	16.5245	16.3805	19.723719074697073	6.326475929619814	0.36228837991528434	0.2412678740660608	0.1874086404334047	6.670284561890677	2.1395252368328586	0.7912804114261074	0.24817993667607677	0.39755898139992085	5.753816178614889
chr14	100259586	100413201	0.51	153615	3	19.122950000000003	3.1065500000000004	1.586	1.2489999999999999	18.23513650302182	4.837893357944564	0.5426594018410575	3.4761565536356724	9.243244870690239	6.166866859106474	1.6361075340486564	0.18351978228633473	1.4786683842930786	3.1259354956964276	0.0
chr14	102990700	103021552	0.55	30852	3	19.2623	4.6721	0.1585	0.1135	32.00452529101789	5.954330286701003	5.98289377958418	13.983093641928036	4.713738285145975	10.823480609860342	2.013670811136807	2.0233305829521924	4.728885728598664	1.594120033505148	2.77258872223978
chr14	105235003	105292727	0.54	57724	4	21.3525	1.5164000000000009	0.6019999999999999	0.4929999999999999	21.95659293220995	6.326475929619818	1.186244859972655	28.065965041924812	0.4206990648281302	7.425411116066979	2.139525236832858	1.360494103567589	9.491514892537563	1.3814396023123996	0.9985774245179982
chr14	106014701	107280959	0.52	1266258	3	17.0574	3.500000000000001	7.843	6.34	27.910923218910952	12.28080621632082	1.4342027749825124	13.33016687982029	0.0	9.439081927203787	4.153196047969666	0.516832283483668	4.50807507494665	0.0	2.4457086122165395
chr14	106410893	107280959	0.64	870066	3	19.2295	1.3279000000000014	4.269500000000002	2.7665000000000015	16.74655393134657	1.1164369287564373	1.9777826657478743	0.24046241364594956	0.0	5.663449156322272	0.3775632770881514	0.7024169329453411	0.1092751050991473	0.0	2.7580649326929723
chr14	106518213	106598303	0.57	80090	3	21.59015	0.19674999999999976	0.12850000000000003	0.049500000000000016	14.885825716752509	1.4885825716752503	0.9293186238452059	1.4147914863108049	4.9274497572831875	5.03417702784202	0.5034177027842017	0.31428249643164063	0.7505295606175206	1.6663942495339357	0.0
chr14	106518213	106610387	0.55	92174	3	22.868850000000002	1.4754500000000004	7.518500000000001	7.439500000000002	12.652951859239632	0.744291285837626	1.4534731209535507	1.4147914863108049	1.7781551354897578	4.279050473665716	0.2517088513921011	0.49154418003534806	0.7505295606175206	0.601347073743298	0.0
chr14	106518213	106627130	0.56	108917	3	22.385199999999998	0.9917999999999996	0.17900000000000002	0.1	12.652951859239632	0.744291285837626	1.5033840712127362	1.4147914863108049	0.4094058389031551	4.279050473665716	0.2517088513921011	0.5084233618834728	0.7505295606175206	0.13845530026266398	0.0
chr14	106518213	107280959	0.55	762746	3	20.9754	0.41799999999999926	0.7909999999999999	0.712	14.513680073833696	1.1164369287564373	2.056996733572794	1.4147914863108049	0.0	4.908322602145969	0.3775632770881514	0.6956473829224262	0.7505295606175206	0.0	3.0105177206829055
chr14	106598303	107280959	0.57	682656	3	21.172150000000002	0.614749999999999	0.8405	0.6625	16.002262645508946	0.372145642918813	2.189297247752824	0.9293186238452059	0.0	5.411740304930171	0.12585442569605032	0.740389557251879	0.31428249643164063	0.0	3.0105177206829055
chr14	106627130	107280959	0.58	653829	3	21.9672	1.4097999999999988	0.891	0.612	13.76938878799607	1.8607282145940633	2.1492193641784576	1.7781551354897578	0.0	4.656613750753868	0.6292721284802525	0.7268357803466757	0.601347073743298	0.0	3.0105177206829055
chr14	106714393	107280959	0.76	566566	1	10.2787	10.2787	9.188500000000001	7.685500000000001	11.16436928756438	4.465747715025752	2.4171869931150667	0.4094058389031551	0.0	3.775632770881515	1.5102531083526058	0.8174586660008998	0.13845530026266398	0.0	3.2836470681135905
chr14	106743646	107280959	0.58	537313	4	20.0328	0.5246000000000013	15.9705	14.4675	31.26023400518027	15.630117002590136	2.343775147143773	3.7656004616267924	0.0	10.571771758468241	5.285885879234121	0.7926318115426854	1.2734731482593562	0.0	2.002611837793085
chr14	106765376	107280959	0.62	515583	3	21.21315	0.6557499999999994	0.7825	0.7204999999999999	32.00452529101789	16.37440828842776	2.0556744326961494	9.179478352714387	0.0	10.82348060986034	5.53759473062622	0.6952001993517083	3.1043705555951706	0.0	2.002611837793085
chr14	106873461	107280959	0.75	407498	3	22.3279	1.7705000000000002	0.7945	0.7084999999999999	25.305903718479264	9.675786715889132	2.308684178324209	1.1017866099275575	0.0	8.558100947331432	3.2722150680973128	0.7807645391133591	0.3726087451795916	0.0	2.002611837793085
chr14	106916313	106986600	0.62	70287	4	20.4672	2.516399999999999	8.801499999999999	8.7495	29.771651433505014	12.652951859239629	1.5248615698581254	4.515909043166774	2.712164108575139	10.06835405568404	4.279050473665716	0.5156867500457061	1.5272169644811504	0.9172157803621823	6.68085467879022
chr14	106916313	107012945	0.54	96632	4	20.786900000000003	2.8361	21.557	4.006	26.794486290154513	15.63011700259013	1.8485585375551588	4.515909043166774	1.5255517763897628	9.061518650115636	5.2858858792341215	0.625156514758095	1.5272169644811504	0.5159201681934226	3.687000929675082
chr14	106916313	107042218	0.52	125905	4	19.1967	1.245899999999999	8.790999999999999	8.76	29.027360147667387	13.397243145077255	1.773459241104703	4.515909043166774	2.264118695510927	9.816645204291937	4.530759325057818	0.5997589882659965	1.5272169644811504	0.7656931192215605	3.3376863963218084
chr14	106916313	107061942	0.51	145629	4	17.58195	0.3688500000000001	8.7905	8.7605	26.794486290154513	15.63011700259013	1.8399141853720422	4.515909043166774	5.385779321776116	9.061518650115636	5.2858858792341215	0.6222331163515258	1.5272169644811504	1.8213948661375876	3.3376863963218084
chr14	106916313	107280959	0.8	364646	4	19.2541	1.3033000000000001	9.527	8.024	29.027360147667387	13.397243145077255	2.0492983632920034	4.515909043166774	0.0	9.816645204291937	4.530759325057818	0.693043902298858	1.5272169644811504	0.0	2.503264797241356
chr14	106986600	107280959	0.71	294359	3	21.7705	1.213099999999999	0.7775	0.7254999999999999	16.37440828842776	0.744291285837626	2.174523305964342	1.5248615698581254	0.0	5.537594730626221	0.2517088513921011	0.7353932177959799	0.5156867500457061	0.0	1.1107348367250682
chr14	107012945	107042218	0.57	29273	3	22.0328	1.5902000000000012	12.796999999999999	12.766	13.397243145077258	2.2328738575128755	1.5255517763897628	2.712164108575139	2.264118695510927	4.530759325057817	0.7551265541763033	0.5159201681934226	0.9172157803621823	0.7656931192215605	0.0
chr14	107012945	107074656	0.54	61711	3	22.70495	0.9180500000000009	19.234	6.328999999999999	13.769388787996071	2.6050195004316885	2.5569145305954626	2.712164108575139	1.3834410517427982	4.656613750753868	0.8809809798723536	0.8647125552190923	0.9172157803621823	0.4678603185726784	0.0
chr14	107012945	107280959	0.74	268014	3	22.090200000000003	1.5328	13.533	12.03	13.397243145077258	2.2328738575128755	2.121674772138567	2.712164108575139	0.0	4.530759325057817	0.7551265541763033	0.7175205864752033	0.9172157803621823	0.0	0.0
chr14	107042218	107280959	0.61	238741	3	20.5	0.05740000000000123	0.7669999999999999	0.736	15.630117002590133	0.0	2.194767824670619	1.5255517763897628	0.0	5.285885879234121	0.0	0.7422396294731072	0.5159201681934226	0.0	0.0
chr14	107061942	107280959	0.76	219017	3	18.88525	1.6721500000000002	0.7665	0.7364999999999999	13.397243145077258	2.2328738575128755	2.188522297718582	2.264118695510927	0.0	4.530759325057817	0.7551265541763033	0.7401274800427046	0.7656931192215605	0.0	0.0
chr14	107074656	107198941	0.52	124285	3	20.7459	1.0410000000000004	20.860500000000002	7.955499999999999	15.257971359671322	1.1164369287564373	1.8205298378294896	5.385779321776116	3.314262460746916	5.160031453538069	0.3775632770881514	0.6156776024717278	1.8213948661375876	1.1208369801988516	0.0
chr14	107074656	107280959	0.64	206303	3	21.172150000000002	0.614749999999999	7.204000000000001	5.7010000000000005	16.002262645508946	0.372145642918813	1.9914823816540197	5.385779321776116	0.0	5.411740304930171	0.12585442569605032	0.6734913499485695	1.8213948661375876	0.0	0.0
chr14	107147824	107280959	0.78	133135	3	21.61475	1.0573499999999996	0.7579999999999999	0.7449999999999999	26.422340647235703	10.79222364464557	2.3703722176373843	1.3834410517427982	0.0	8.935664224419584	3.6497783451854637	0.8016265669452122	0.4678603185726784	0.0	0.0
chr14	107198941	107280959	0.72	82018	3	20.131149999999998	0.42625000000000135	15.1595	13.6565	14.885825716752509	0.7442912858376243	2.2505332840075485	2.5626556000434704	0.0	5.03417702784202	0.2517088513921011	0.7610987240025487	0.8666541042120972	0.0	0.0
chr14	107239364	107280959	0.84	41595	3	22.13935	1.581949999999999	2.9595	1.4565	28.283068861829765	12.652951859239632	1.2167762336088117	3.314262460746916	0.0	9.564936352899837	4.279050473665716	0.41149661965772005	1.1208369801988516	0.0	0.0
chr19	267194	344662	0.76	77468	2	16.2295	2.1967000000000008	0.4555000000000001	0.4475000000000001	25.678049361398077	10.79222364464557	1.345081582295497	-0.9264208240986231	1.043829007098218	8.683955373027484	3.649778345185464	0.45488768517186623	-0.9592910966092686	0.6998234690214835	0.0
chr19	267194	507235	0.92	240041	3	17.418	1.0082000000000004	6.065499999999999	5.162499999999999	44.28533150733871	29.399505790586204	1.1410517086174703	-0.9264208240986231	18.889043714684682	14.976676657830009	9.942499629987989	0.6207757842373752	-0.9592910966092686	6.388009087017198	3.6558170143210256
chr19	267194	519056	0.68	251862	2	16.1721	2.254100000000001	15.938	15.035000000000002	14.141534430914882	0.7442912858376243	1.9740436387368232	-0.9264208240986231	1.0269480351324725	4.782468176449918	0.25170885139210064	0.8914576055210952	-0.9592910966092686	2.4093895256642175	3.526443196908474
chr19	267194	797364	0.75	530170	2	16.28685	2.1393500000000003	12.028999999999998	11.126	52.47253565155259	37.58670993480008	1.4768742718395647	-0.9264208240986231	3.1160109242394047	17.745474023143117	12.7112969953011	1.6882823915919631	-0.9592910966092686	1.0537910971009923	2.809667992520352
chr19	267194	862334	0.69	595140	2	16.38525	2.0409500000000005	0.5875000000000001	0.3155000000000001	25.30590371847926	10.420078001726754	1.6508124093585803	-0.9264208240986231	0.9711049966078452	8.558100947331432	3.523923919489414	1.617324743292997	-0.9592910966092686	1.320498201056715	2.6202560916203566
chr19	267194	1009490	0.77	742296	1	9.2131	9.2131	3.7865	2.8834999999999997	25.678049361398077	10.79222364464557	1.5160642441647127	-0.9264208240986231	2.092704509468665	8.683955373027484	3.649778345185464	1.558480553577139	-0.9592910966092686	4.246339505012107	2.5997255731468676
chr19	267194	1045056	0.65	777862	3	15.786850000000001	2.6393500000000003	9.9605	9.057500000000001	35.353836077287205	20.4680103605347	1.5424298304458273	-0.9264208240986231	2.610358870849335	11.956170441124797	6.921993413282777	1.681376891830886	-0.9592910966092686	4.310750540807559	2.5951832964850268
chr19	267194	1132876	0.72	865682	1	9.2131	9.2131	0.4990000000000001	0.40400000000000014	31.260234005180266	16.37440828842776	1.6507669892734753	-0.9264208240986231	2.9953789800517843	10.571771758468241	5.537594730626221	1.9481164033987959	-0.9592910966092686	2.04232876841521	2.8214282443120986
chr19	267194	1194499	0.64	927305	3	19.09835	0.6721499999999985	1.4495000000000005	0.5465000000000001	15.25797135967132	0.372145642918813	1.7401216511244648	-0.9264208240986231	1.4321431135197236	5.160031453538069	0.12585442569605076	1.9543771790544935	-0.9592910966092686	2.9279990584816047	2.8902603416285992
chr19	267194	1240233	0.63	973039	3	18.122950000000003	0.30325000000000024	0.48050000000000015	0.4225000000000001	16.002262645508946	1.116436928756439	1.7256462904875167	-0.9264208240986231	10.238752989113108	5.411740304930171	0.37756327708815185	2.000138575086636	-0.9592910966092686	3.4626023488596096	2.849541067697679
chr19	267194	1249247	0.65	982053	2	16.2377	2.1885000000000003	0.5920000000000001	0.3110000000000001	29.02736014766739	14.141534430914884	1.8037858041200918	-0.9264208240986231	15.138562738746842	9.816645204291937	4.782468176449919	2.01356213619463	-0.9592910966092686	5.119649136304045	2.936216403833032
chr19	267194	1260850	0.63	993656	2	15.786850000000001	2.6393500000000003	18.1895	17.2865	31.63237964809908	16.746553931346572	1.959497053055814	-0.9264208240986231	2.282470029188791	10.69762618416429	5.663449156322271	2.049832160692313	-0.9592910966092686	2.8624598386477396	2.9839051497262936
chr19	267194	1354764	0.61	1087570	2	15.7049	2.721300000000001	0.47350000000000014	0.42950000000000016	26.794486290154513	11.908660573402006	1.9873864616277244	-0.9264208240986231	2.4258051642969973	9.061518650115636	4.0273416222736165	2.120004302023451	-0.9592910966092686	1.9645779511273185	3.193604530125991
chr19	267194	1401401	0.62	1134207	3	15.81145	2.614750000000001	13.2365	12.333499999999999	15.25797135967132	0.372145642918813	2.005413623368383	-0.9264208240986231	24.274248171203133	5.160031453538069	0.12585442569605076	2.1136133886128103	-0.9592910966092686	8.209209541804732	3.3015691437451107
chr19	267194	1407656	0.69	1140462	1	9.2131	9.2131	19.970000000000002	19.067000000000004	25.30590371847926	10.420078001726754	2.1275497051463867	-0.9264208240986231	2.1185953860533058	8.558100947331432	3.523923919489414	2.1470454134748533	-0.9592910966092686	2.5137489923128644	3.3051791144436544
chr19	267194	1490566	0.62	1223372	3	16.418	2.0082000000000004	0.5705000000000001	0.33250000000000013	62.52046801036053	47.634642293608024	2.126942855720368	-0.9264208240986231	24.38586005552716	21.143543516936482	16.109366489094462	2.1718975383571126	-0.9592910966092686	8.24695511230848	3.3302716863811304
chr19	267194	1503385	0.59	1236191	2	19.9344	1.5081999999999987	0.46100000000000013	0.4420000000000001	17.118699574265385	2.2328738575128764	2.3577624132032518	-0.9264208240986231	30.904828477686866	5.789303582018322	0.7551265541763033	2.2348944078056707	-0.9592910966092686	10.451578604516303	3.4845902803592086
chr19	267194	1508009	0.66	1240815	1	9.2131	9.2131	13.581	12.678	29.02736014766739	14.141534430914884	2.464145422340127	-0.9264208240986231	1.513398425342078	9.816645204291937	4.782468176449919	2.265514562885671	-0.9592910966092686	1.614170238720998	3.4845902803592086
chr19	267194	1584730	0.63	1317536	3	16.442600000000002	1.9836	0.4550000000000001	0.4480000000000001	18.979427788859446	4.09360207210694	2.408782790611896	-0.9264208240986231	18.41782792638537	6.418575710498574	1.3843986826565557	2.2275863484807226	-0.9592910966092686	6.228650530646139	3.455671483928649
chr19	267194	1592489	0.72	1325295	1	9.2131	9.2131	20.385499999999997	19.482499999999998	32.00452529101789	17.118699574265385	2.502508475239444	-0.9264208240986231	13.012684086418112	10.823480609860342	5.789303582018323	2.2510107611506727	-0.9592910966092686	4.400706856636686	3.4479255368867974
chr19	267194	1605530	0.61	1338336	2	15.926200000000001	2.500000000000001	0.5935000000000001	0.30950000000000005	21.95659293220995	7.070767215457441	2.604921621224743	-0.9264208240986231	2.837076605200385	7.425411116066979	2.391234088224959	2.27195780791713	-0.9592910966092686	0.9594594309978014	3.4479255368867974
chr19	267194	1652752	0.69	1385558	1	9.2131	9.2131	0.4545000000000001	0.4485000000000001	37.21456429188127	22.32873857512876	2.6128338289080717	-0.9264208240986231	1.5254786638356337	12.585442569605048	7.551265541763028	2.227225794998952	-0.9592910966092686	1.1318900008301944	3.539081992429628
chr19	267194	1783511	0.64	1516317	3	16.7213	1.7049000000000003	0.5200000000000001	0.3830000000000001	13.025097502158445	1.8607282145940625	2.517102765302601	-0.9264208240986231	1.103079327524694	4.4049048993617665	0.6292721284802525	2.1321059430713665	-0.9592910966092686	1.8963167808467043	3.5163223946671383
chr19	267194	1848286	0.7	1581092	1	9.2131	9.2131	17.357	16.454	30.143797076423827	15.25797135967132	2.457289336782682	-0.9264208240986231	12.087709774435838	10.19420848138009	5.16003145353807	2.1218092124645005	-0.9592910966092686	5.4292336150043985	3.464422284620889
chr19	267194	1864049	0.6	1596855	3	15.9754	2.450800000000001	0.7390000000000001	0.16400000000000015	18.979427788859446	4.09360207210694	2.5523538964068977	-0.9264208240986231	5.969752146412569	6.418575710498574	1.3843986826565557	2.1544577189708747	-0.9592910966092686	2.0188862673274035	3.4930212941348864
chr19	267194	1876018	0.62	1608824	3	19.4754	1.049199999999999	0.47900000000000015	0.4240000000000001	20.095864717615886	5.210039000863379	2.5777779574939514	-0.9264208240986231	2.2499320155491316	6.796138987586726	1.7619619597447076	2.1534491221916614	-0.9592910966092686	2.7951258984285867	3.505203127209383
chr19	267194	1940856	0.56	1673662	3	19.1885	0.7622999999999998	10.0835	9.1805	33.49310786269314	18.607282145940633	2.5650771402537806	-0.9264208240986231	1.4310308317166829	11.326898312644545	6.292721284802525	2.178307808603643	-0.9592910966092686	1.3970762363799807	3.4141104944968808
chr19	267194	2051119	0.58	1783925	2	18.58195	0.1557499999999994	16.605999999999995	15.702999999999996	26.4223406472357	11.536514930483193	2.49498263060891	-0.9264208240986231	2.2478424447014564	8.935664224419584	3.901487196577565	2.1300205000855734	-0.9592910966092686	3.8700516653051427	3.480392358060642
chr19	267194	2123964	0.61	1856770	3	15.64755	2.7786500000000007	0.4890000000000001	0.41400000000000015	13.76938878799607	1.1164369287564373	2.485286800300133	-0.9264208240986231	0.1193021449425496	4.656613750753868	0.37756327708815096	2.1982855895853066	-0.9592910966092686	2.2593932789972797	3.553193157824149
chr19	1864049	1876018	0.51	11969	3	17.0246	3.5	0.315	0.26	24.189466789722825	1.116436928756439	5.969752146412569	12.087709774435838	2.2499320155491316	8.180537670243282	0.37756327708815185	2.0188862673274035	5.4292336150043985	2.7951258984285867	0.0
chr19	3761613	3822071	0.58	60458	4	18.508200000000002	1.983600000000001	8.7085	8.7025	16.002262645508946	1.116436928756439	0.8863834824226575	2.178130185516885	0.6200510557479916	10.44591733277219	4.656613750753866	0.9659011797109965	1.0148890411855538	0.581727724486266	2.484906649788
chr19	10044899	10138424	0.52	93525	4	17.37705	3.2131499999999997	2.5364999999999993	2.2684999999999995	18.235136503021824	4.09360207210694	0.6048237126293454	0.19025242952043336	1.4781054127203799	6.166866859106474	1.3843986826565549	0.33372785429158536	1.312550229964242	0.49987447488866754	3.1480753399407635
chr19	10370006	10527308	0.55	157302	4	19.7541	1.2622999999999998	5.282	5.274	14.141534430914882	2.2328738575128764	4.674827976806232	0.5658621670378023	1.9940244116791361	4.782468176449918	0.7551265541763028	2.297834169934629	1.4136438251083048	0.6743510287732467	1.829638252483882
chr19	15288567	15666858	0.53	378291	4	19.016399999999997	0.7705000000000002	10.463000000000001	6.207000000000001	14.141534430914882	1.4885825716752503	0.9444047497880209	0.6929745234138578	0.37146506585173433	4.782468176449919	0.5034177027842017	1.4398913915808373	0.7931989784382443	0.1256242640978997	1.8622899041260765
chr19	18499246	18548300	0.67	49054	4	18.40165	1.581949999999999	0.4665	0.20550000000000002	26.05019500431689	12.65295185923963	5.583626068990218	1.291892012736169	1.9352576247092885	8.809809798723535	4.279050473665716	1.888303855185982	1.447230323690752	0.916267698393437	2.758726448232355
chr19	35605671	35626348	0.6	20677	4	17.7869	2.5409999999999995	11.8405	11.3345	10.792223644645567	1.1164369287564382	2.591718942801617	0.340701713906218	0.5010064897361457	3.649778345185464	0.3775632770881514	0.8764829182294951	0.11522053086802256	0.6242281421530337	0.0
chr19	39888361	39903074	0.6	14713	4	19.5492	2.0245999999999995	11.035500000000004	8.143500000000005	19.723719074697076	8.559349787132692	6.87987595146585	1.3974777708451533	0.5927590268379204	6.670284561890675	2.8946517910091614	2.326677345838764	1.4541764297792437	1.3921025783250058	3.5553480614894104
chr19	39888361	39993480	0.6	105119	4	18.795099999999998	2.778699999999999	14.372000000000003	11.480000000000004	13.397243145077258	2.2328738575128755	1.472736493442918	1.3974777708451533	1.6088871049477163	4.530759325057817	0.7551265541763033	1.5229105060491084	1.4541764297792437	1.3874626627033586	5.037543145223094
chr19	41035130	41140383	0.65	105253	4	20.8197	3.5410000000000004	14.6575	14.6075	14.513680073833696	0.37214564291881125	2.6588650534896594	1.4373633555188357	2.3013925914866844	8.432246521635383	3.3980694937933635	1.6835912646674116	1.885104324973225	0.7782986269327086	3.81377219524425
chr19	41076533	41140383	0.52	63850	4	22.90985	1.4508500000000009	17.701499999999996	17.6515	30.51594271934264	15.630117002590133	3.543689129125108	1.2943258358164633	2.3013925914866844	10.32006290707614	5.2858858792341215	2.049938962003015	1.1186249464083902	0.7782986269327086	3.81377219524425
chr19	41129824	41140383	0.53	10559	1	12.18035	12.18035	3.0639999999999996	3.014	13.025097502158445	1.8607282145940625	3.947373047344163	3.4637037940314706	2.3013925914866844	4.4049048993617665	0.6292721284802525	1.33494608182192	2.1916065948459376	0.7782986269327086	0.0
chr19	41129824	41168843	0.57	39019	1	10.33605	10.33605	9.487	3.4090000000000007	12.28080621632082	1.1164369287564382	2.7468142484589064	3.4637037940314706	1.596748518746917	4.153196047969666	0.37756327708815185	0.9289339706415475	2.1916065948459376	1.8993029788237168	0.0
chr19	42637100	42749009	0.6	111909	4	18.401600000000002	0.9917999999999996	0.44950000000000007	0.42650000000000005	19.723719074697073	1.1164369287564373	0.9577240897570175	0.5577264316848817	11.986109279515802	9.187373075811687	2.1395252368328586	2.0243051609154836	1.3420699769445326	4.053533686091438	2.9977243159662876
chr19	42954676	43100767	0.57	146091	4	18.704900000000002	0.49179999999999957	0.16150000000000003	0.10150000000000003	12.652951859239632	2.2328738575128755	0.28530376277051306	2.6878818583460125	0.1279125732911064	4.279050473665716	0.7551265541763026	0.09648572244667813	0.9090038646368617	0.14641248564821868	0.0
chr19	45161757	45273967	0.53	112210	4	18.1967	3.5081999999999995	0.14500000000000002	0.008000000000000007	10.047932358807943	1.116436928756439	0.3183850077551557	0.6242150155698292	0.8302079223758818	3.398069493793363	0.3775632770881512	0.21534666904591118	0.40301051229293383	0.2807646502574327	1.665463685136329
chr19	46532150	46582267	0.52	50117	3	19.2131	2.2622999999999998	18.312499999999996	18.224499999999995	13.025097502158445	1.8607282145940625	1.0098730458119707	0.6610204189535565	0.33080200796353065	4.4049048993617665	0.6292721284802525	0.3415248696981636	1.8043502181324036	0.11187258946474647	0.0
chr19	49496833	49534940	0.76	38107	4	18.9426	0.5327999999999999	6.251500000000001	5.490500000000001	25.305903718479264	11.908660573402008	1.250023415477682	0.9190137875566916	13.24464183695581	8.558100947331432	4.027341622273616	0.9247445139972744	0.9729314472201356	4.479151707557697	1.1989476363991851
chr19	50083672	50183996	0.51	100324	4	18.827849999999998	1.1557499999999994	7.254499999999999	6.4895	22.32873857512876	7.442912858376253	4.510676426271643	3.642925813515201	0.7857212446068222	7.551265541763028	2.5170885139210095	3.5125432792645963	1.6210346138640768	1.8144871882463054	3.2119431819334685
chr19	50441079	50593992	0.61	152913	4	19.041	0.4344000000000001	4.8935	1.2585000000000008	10.792223644645569	2.6050195004316894	0.21416633364629245	0.8132697133645367	2.0680023686706117	3.649778345185464	0.8809809798723536	1.244445479798502	4.06083134692756	0.6993693340214433	3.021004501215235
chr19	54672158	54683866	0.54	11708	4	19.89345	2.549149999999999	3.6625000000000005	1.8765000000000003	17.86299086010301	2.9771651433505024	6.865686613466309	0.4071087884765271	0.4680680985349151	6.041012433410423	1.0068354055684043	2.3218787111673134	3.0071876362823513	1.3678229615963498	0.0
chr19	55964249	56015176	0.64	50927	4	20.483600000000003	1.0082000000000004	5.7905	5.679499999999999	42.42460329274465	8.931495430051505	4.442919294178689	1.8126694864523425	9.407940412363335	14.347404529349756	3.0205062167052112	6.286913797607408	3.127287078631554	3.1816332129917213	2.8213444786932595
chr19	55979325	56015176	0.55	35851	4	23.0492	1.5573999999999995	3.9049999999999994	3.7939999999999996	21.95659293220995	11.536514930483193	1.328683782700846	11.848627527263869	9.407940412363335	7.42541111606698	3.9014871965775653	4.437254025823766	10.685438106324266	3.1816332129917213	2.396233454104314
chr19	57306749	59118230	0.52	1811481	1	11.4426	11.4426	1.0279999999999994	1.0279999999999994	16.37440828842776	0.744291285837626	2.383071894134262	0.7703321225102977	0.0	5.537594730626221	0.2517088513921011	2.0292545523415604	0.26051549633459953	0.0	2.083061967176555
chr19	58400136	59118230	0.53	718094	3	23.57375	0.6885499999999993	0.09100000000000001	0.09100000000000001	26.794486290154516	9.675786715889132	3.9635059992745787	1.371567540915992	0.0	9.061518650115636	3.2722150680973123	3.2626731162740197	0.8417925311456275	0.0	2.5302674788625072
chr19	58427781	59118230	0.53	690449	2	18.60655	4.278650000000001	1.6045	1.6045	23.073029860966386	5.954330286701003	3.893669372314976	5.707713966271535	0.0	7.8029743931551305	2.0136708111368073	3.3160214762604485	1.9302686379137426	0.0	2.5968534651483623
chr19	58521043	59118230	0.63	597187	1	11.4426	11.4426	1.2089999999999992	1.2089999999999992	22.32873857512876	5.210039000863377	3.9982224076664465	2.777787080969855	0.0	7.55126554176303	1.7619619597447067	3.5388371084569488	2.1379642799580028	0.0	2.685446349930236
chr19	58545538	59118230	0.57	572692	2	17.868850000000002	5.016350000000001	0.4075000000000001	0.4075000000000001	29.399505790586204	12.28080621632082	3.7533495028725072	9.723339925210865	0.0	9.942499629987989	4.153196047969667	3.484504365062855	4.809134209083619	0.0	2.638959642195513
chr19	58666283	59118230	0.59	451947	2	21.7131	1.1721000000000004	0.0905	0.0905	26.4223406472357	9.303641072970315	4.611194676246001	0.5424459244996566	0.0	8.935664224419584	3.146360642401262	3.9275641170692497	1.826137345807118	0.0	2.5600962802037226
chr19	58694318	59118230	0.79	423912	1	11.4426	11.4426	0.005000000000000001	0.005000000000000001	49.12322486528328	32.00452529101789	4.487743981300294	6.477869582464084	0.0	16.612784191878664	10.82348060986034	4.042428287657399	2.1907244422925856	0.0	2.5288673277004117
chr19	58816752	59118230	0.71	301478	3	20.11475	2.7704500000000003	0.0375	0.0375	25.305903718479264	8.18720414421388	5.312874727584003	2.455965495519224	0.0	8.558100947331434	2.768797365313111	4.568661178651764	2.746647381118373	0.0	2.628395083695369
chr19	58879591	59118230	0.81	238639	2	18.62295	4.262250000000001	1.7355	1.7355	28.655214504748578	11.536514930483193	6.02571568033009	2.605771620876806	0.0	9.690790778595888	3.901487196577565	4.877248600761296	3.39676166044179	0.0	3.027913576244765
chr19	58898433	59118230	0.82	219797	3	18.483600000000003	4.4016	0.13950000000000004	0.13950000000000004	22.32873857512876	5.210039000863377	4.63241299483556	47.06792545380065	0.0	7.55126554176303	1.7619619597447067	4.64946262529484	15.917710819430212	0.0	2.8982188793858676
chr19	58912603	59118230	0.82	205627	2	18.6311	4.2541	0.012	0.012	34.98169043436839	17.862990860103007	4.546240790421771	5.882895131532395	0.0	11.830316015428746	6.041012433410423	4.832762941131343	1.9895124457244395	0.0	2.888465308830031
chr19	59031051	59049939	0.51	18888	1	6.66395	6.66395	4.320499999999999	4.226499999999999	26.4223406472357	12.280806216320817	6.147259667019777	21.336089997792442	33.33030215600803	8.935664224419584	4.153196047969667	2.078916815817861	7.215565745202684	11.271839710979375	0.0
chr19	59031051	59118230	0.86	87179	2	18.10655	4.778650000000001	0.047	0.047	27.910923218910952	10.792223644645567	6.454354971876769	21.336089997792442	0.0	9.439081927203787	3.649778345185464	5.347214269241113	7.215565745202684	0.0	4.603355250100932
chr19	59055745	59118230	0.88	62485	3	18.09015	4.795050000000001	1.1799999999999995	1.1799999999999995	41.30816636398821	24.189466789722825	4.049916574934667	33.33030215600803	0.0	13.969841252261604	8.18053767024328	5.784650885797503	11.271839710979375	0.0	4.329083169278492
chr19	59066323	59118230	0.81	51907	3	18.60655	4.278650000000001	1.8584999999999996	1.8584999999999996	21.584447289291134	4.465747715025751	2.408941684565108	12.102297330693096	0.0	7.299556690370929	1.510253108352606	6.129423549032223	4.09282685190408	0.0	3.8091515729270298
chr18	515413	596881	0.81	81468	3	18.147550000000003	1.0491499999999991	0.9054999999999994	0.7314999999999994	38.70314686355652	23.073029860966386	1.900287075345241	-0.28851720197612185	0.650789422531548	13.088860272389251	7.802974393155131	0.6426503791618426	-0.31465006468589135	1.133659982595714	7.551186867296151
chr18	515413	839340	0.76	323927	4	20.95905	3.8606499999999997	2.5295	2.3554999999999997	21.584447289291134	5.954330286701003	0.9650394689291188	-0.28851720197612185	0.0682283480929432	7.299556690370928	2.013670811136808	1.0101705224008226	-0.31465006468589135	0.15276492137744624	2.5341176785621817
chr18	515413	2104764	0.54	1589351	3	20.88525	3.7868499999999994	0.09899999999999999	0.07499999999999998	18.979427788859446	3.3493107862693154	0.251008197188014	-0.28851720197612185	0.3891860921631788	6.418575710498574	1.1326898312644538	0.3275134974457277	-0.31465006468589135	0.33012199534101916	1.9512498168990962
chr18	12093656	12237165	0.58	143509	4	20.688499999999998	2.049200000000001	1.2089999999999992	0.8169999999999992	17.86299086010301	4.465747715025753	0.37341889763226715	3.255748707779501	2.5896649453598264	6.0410124334104225	1.5102531083526052	0.12628502254375173	1.5231170244263756	0.8757882851648965	0.693147180559945
chr18	12093656	12271654	0.54	177998	4	18.2295	0.40979999999999883	1.1104999999999992	0.9154999999999992	23.445175503885203	1.1164369287564373	0.8028400705672203	3.255748707779501	0.19067816419336936	7.92882881885118	0.37756327708815185	0.27150922744796785	1.5231170244263756	0.8147088211067821	1.1107348367250667
chr18	61603781	61616627	0.54	12846	1	9.0492	9.0492	1.1254999999999997	1.0094999999999996	16.37440828842776	2.2328738575128764	5.793953649677919	0.21350868784785584	0.7888285455175461	5.537594730626221	0.7551265541763028	1.9594336866892494	0.121847012829653	0.8216538379800231	0.0
chr18	76960352	77958367	0.69	998015	1	9.43445	9.43445	2.6885000000000003	2.6525000000000003	32.3766709339367	23.4451755038852	1.6227990941846295	0.04858182896331608	0.0	10.949335035556393	7.928828818851182	1.241879515092163	0.3166449674534512	0.0	2.7534806844507727
chr18	77253598	77958367	0.57	704769	4	16.72135	2.14755	4.960000000000001	4.924000000000001	20.84015600345351	11.908660573402006	1.8713708442117523	1.025397377895694	0.0	7.047847838978827	4.027341622273616	1.5257484553762373	0.5596467508769083	0.0	2.781602025670866
chr18	77558327	77958367	0.81	400040	1	9.43445	9.43445	0.1065	0.0705	22.32873857512876	13.397243145077256	3.0066361311708896	0.3810252407570975	0.0	7.551265541763029	4.530759325057817	2.141828142532526	0.7169756833394382	0.0	2.8336018200869333
chr18	77659545	77958367	0.83	298822	3	16.87705	1.9918500000000003	18.502999999999997	18.466999999999995	29.771651433505017	20.840156003453515	3.337606745896949	2.0295243424211566	0.0	10.06835405568404	7.047847838978829	2.065410524035819	2.3674329321393444	0.0	3.2384020800993523
chr18	77711438	77958367	0.9	246929	1	9.43445	9.43445	0.11	0.074	35.725981720206015	26.794486290154513	3.4964621068065944	2.581705267584695	0.0	12.082024866820847	9.061518650115636	2.315979534047655	0.8730964340195821	0.0	2.7952767821764546
chr18	77793957	77958367	0.93	164410	1	9.43445	9.43445	0.03950000000000001	0.0034999999999999996	88.19851737175861	79.2670219417071	2.6437936313434296	5.231388477633305	0.0	29.827498889963966	26.806992673258755	2.229110684428557	2.5012573848631563	0.0	1.47221948958322
chr22	17082747	17539093	0.77	456346	3	16.311500000000002	3.5082000000000004	0.6555000000000003	0.2595000000000003	24.189466789722825	8.559349787132692	0.12395449444864101	-0.6170638416185126	2.09847600774417	8.180537670243282	2.894651791009161	0.3088817624775424	-0.6061048184608286	1.2741893669086235	1.8656246815265138
chr22	17082747	17601517	0.76	518770	2	15.10655	2.3032500000000002	15.035499999999999	14.639499999999998	42.79674893566346	10.047932358807941	0.36155021306375	-0.6170638416185126	5.998826436188851	14.473258955045806	3.398069493793363	0.4250379818021097	-0.6061048184608286	3.5847263940969816	1.409254194585985
chr22	17082747	17652635	0.73	569888	3	18.295099999999998	5.4918	1.2305	0.8344999999999999	45.40176843609515	12.652951859239632	0.8672044573603643	-0.6170638416185126	0.2578460019285126	15.354239934918159	4.279050473665716	0.708456745242802	-0.6061048184608286	0.4384216875978245	2.14092381206555
chr22	17082747	18483968	0.72	1401221	2	13.88525	1.08195	7.2155	6.819499999999999	54.70540950906547	21.95659293220995	0.5056770517408884	-0.6170638416185126	11.761831555305012	18.500600577319425	7.4254111160669805	0.5482471462022709	-0.6061048184608286	3.9776861121266283	2.0537606110332365
chr22	17082747	18507002	0.66	1424255	3	15.2295	2.4261999999999997	2.7855000000000008	2.389500000000001	24.93375807556045	7.815058501295066	0.6877190757008507	-0.6170638416185126	1.1695256539371823	8.432246521635383	2.64294293961706	0.6037103161690968	-0.6061048184608286	0.791034275498278	2.0537606110332365
chr22	17082747	18593553	0.65	1510806	1	6.40165	6.40165	15.7795	15.3835	26.794486290154516	5.954330286701003	0.7153207936930566	-0.6170638416185126	0.11611494775676318	9.061518650115636	2.0136708111368073	0.6144417244398476	-0.6061048184608286	0.47309124502969	2.015139642575151
chr22	38749453	38808809	0.54	59356	3	17.2541	0.18849999999999945	0.0505	0.0285	14.513680073833696	1.1164369287564373	0.6018933506335673	1.6950885804797886	1.3420810087591069	4.908322602145969	0.3775632770881514	1.1873859153209159	0.9221930390640396	1.4523933868057324	0.0
chr22	43583653	43781506	0.59	197853	4	17.81145	1.418050000000001	5.1555	5.1105	14.141534430914882	2.2328738575128764	0.16552095028559344	0.16440376717279698	15.825462556015955	8.180537670243282	4.153196047969666	0.5190581460375996	0.7266219791613271	5.3519489996991565	1.151292546497025
chr22	43583653	43784516	0.51	200863	3	20.9754	1.745899999999999	11.7375	1.4715000000000007	14.885825716752509	1.4885825716752503	0.4001904724636371	0.16440376717279698	7.037575572971456	8.432246521635383	3.901487196577565	0.5914806502794027	0.7266219791613271	2.380009141265433	1.151292546497025
chr22	49935091	51111553	0.55	1176462	0	0.0	0.0	0.41700000000000004	0.10399999999999998	33.86525350561196	3.349310786269317	2.1712623892609626	0.046792687323961586	0.0	11.452752738340594	1.1326898312644538	1.6457348260360645	0.07581101407971659	0.0	2.700710939302136
chr22	50221027	51111553	0.64	890526	0	0.0	0.0	0.262	0.05100000000000002	44.28533150733871	13.769388787996071	2.677865980132811	0.5934839025900152	0.0	14.976676657830009	4.656613750753867	2.0339629551720653	0.43662774288820605	0.0	2.908599462675226
chr22	50323085	51111553	0.55	788468	1	12.66395	12.66395	0.36250000000000004	0.04949999999999996	29.399505790586204	1.1164369287564355	2.7866037376186097	1.8377922752854416	0.0	9.942499629987989	0.37756327708815185	1.9333045907133373	2.811617811313127	0.0	2.990836254830999
chr22	50354044	51111553	0.59	757509	0	0.0	0.0	2.816	2.5029999999999997	39.819583792312955	9.303641072970319	2.6961201627154847	5.000568088576055	0.0	13.466423549477401	3.1463606424012616	1.943202474084145	1.6911218414534384	0.0	3.0122852190876146
chr22	50421812	51111553	0.69	689741	1	8.60655	8.60655	0.42850000000000005	0.11549999999999999	22.700884218047573	7.815058501295066	2.7667818164900613	1.9769276273576404	0.0	7.677119967459079	2.6429429396170607	2.068436949072809	0.6685691366216824	0.0	3.0122852190876146
chr22	50496999	51111553	0.73	614554	1	7.18035	7.18035	9.438500000000001	9.1255	31.63237964809908	1.116436928756439	2.9211925745180287	1.5046786738042355	0.0	10.697626184164292	0.37756327708815096	2.2592417009389396	0.5088611782834712	0.0	3.005457126895007
chr22	50624463	51111553	0.69	487090	0	0.0	0.0	0.8479999999999999	0.5349999999999998	31.63237964809908	1.116436928756439	3.416689554564722	1.027704028646693	0.0	10.697626184164292	0.37756327708815096	2.5610648288801916	1.1058570010322644	0.0	2.9968440233624674
chr22	50683318	51111553	0.81	428235	1	9.2541	9.2541	0.16350000000000003	0.14950000000000002	35.72598172020602	5.210039000863379	3.6290359378120933	1.8716355501481363	0.0	12.082024866820847	1.7619619597447063	2.5838899452862933	2.39498694723603	0.0	3.1872499052241405
chr22	50706114	51111553	0.76	405439	1	9.4672	9.4672	0.17300000000000004	0.14	35.353836077287205	4.837893357944566	3.44389773117876	6.921817538058281	0.0	11.956170441124797	1.6361075340486557	2.5007048000004506	4.063382054408368	0.0	3.2724068414808887
chr22	50765506	51111553	0.84	346047	1	7.4672	7.4672	0.9994999999999996	0.6864999999999996	49.12322486528328	18.607282145940633	3.3467050451624925	4.0101901176596195	0.0	16.612784191878664	6.292721284802524	2.3974557623339163	3.102284469609003	0.0	3.252961578277908
chr22	50781283	51111553	0.8	330270	1	7.84425	7.84425	0.19600000000000004	0.11700000000000002	33.86525350561196	3.349310786269317	2.983745609498338	10.9447663253045	0.0	13.718132400869504	3.398069493793364	2.2437122914534933	5.615865861064812	0.0	3.141369810517271
chr22	50964234	51111553	0.9	147319	1	7.9426	7.9426	0.3055	0.007500000000000034	46.14605972193277	15.630117002590133	4.68848086979491	1.6110289049619826	0.0	15.605948786310261	5.2858858792341215	3.027634484803745	1.6124687694057007	0.0	3.1952673901786883
chr22	51021203	51111553	0.95	90350	0	0.0	0.0	3.882	3.569	82.2441870850576	51.728244365714964	5.173380492595781	3.9194541900206716	0.0	27.81382807882716	17.49376517175102	3.187104880935955	2.774722369608724	0.0	2.7262129295302313
chr20	247570	259654	0.75	12084	3	17.15575	2.1393500000000003	6.781499999999999	6.1615	21.212301646372325	5.582184643782192	6.4056846844681425	-0.4696382593958084	2.1683649987986175	7.173702264674878	1.8878163854407575	2.1663125243941166	-0.3957773933297556	4.776994536876415	0.0
chr20	247570	307709	0.84	60139	3	18.082	1.2131000000000007	7.269499999999998	6.649499999999998	24.189466789722825	8.559349787132692	3.0197887185417214	-0.4696382593958084	4.482365264298273	8.180537670243282	2.894651791009161	4.252418447502862	-0.3957773933297556	4.547618789839662	3.14578456977916
chr20	247570	334941	0.75	87371	2	18.19675	1.09835	0.5505	0.06949999999999998	17.86299086010301	2.2328738575128764	3.475648036782813	-0.4696382593958084	3.54049035015761	6.041012433410423	0.7551265541763028	4.344427188647129	-0.3957773933297556	1.1973440726234805	2.7339900096749226
chr20	247570	388758	0.89	141188	1	9.64755	9.64755	0.3155	0.3045	37.58670993480008	21.956592932209947	3.500364151317274	-0.4696382593958084	0.6094347930401989	12.711296995301097	7.425411116066978	3.1448452691139903	-0.3957773933297556	1.3954841944070489	2.187192007739938
chr20	247570	623244	0.76	375674	1	9.64755	9.64755	13.557	12.937	14.885825716752509	0.7442912858376243	1.6959207735350528	-0.4696382593958084	8.090122672148102	5.03417702784202	0.2517088513921011	2.052939305529255	-0.3957773933297556	2.735965776001098	3.28969395102108
chr20	247570	633916	0.78	386346	2	18.0164	1.2787000000000006	1.7919999999999996	1.1719999999999995	30.14379707642383	14.513680073833697	1.8725472240793795	-0.4696382593958084	1.9579718518116824	10.194208481380088	4.908322602145968	2.0718064828596154	-0.3957773933297556	0.8766606284242943	3.28969395102108
chr20	247570	741874	0.71	494304	2	19.18035	0.1147500000000008	11.812500000000004	11.192500000000003	27.910923218910952	12.28080621632082	1.8912043095181457	-0.4696382593958084	2.0675995727034553	9.439081927203787	4.153196047969666	1.8107817771054069	-0.3957773933297556	1.68780406848562	2.9607245559189717
chr20	247570	825389	0.68	577819	2	16.13115	3.1639500000000007	1.0034999999999996	0.3834999999999997	28.655214504748578	13.025097502158445	1.9166995777681013	-0.4696382593958084	0.5854947278382142	9.690790778595888	4.404904899361767	1.7930072087104918	-0.3957773933297556	0.19800608746135293	2.90711335153502
chr20	247570	983020	0.66	735450	3	16.0574	3.237700000000001	6.554500000000001	5.934500000000001	19.35157343177826	3.7214564291881267	1.631378819457818	-0.4696382593958084	1.407679397571204	6.5444301361946255	1.258544256960505	1.4511462776565478	-0.3957773933297556	0.6058912191140823	2.9917456464348238
chr20	247570	1099342	0.72	851772	1	9.64755	9.64755	0.343	0.27699999999999997	26.422340647235703	10.79222364464557	1.6008293717738193	-0.4696382593958084	0.38225435945458935	8.935664224419584	3.6497783451854637	1.3357142619061162	-0.3957773933297556	0.8014929195736379	3.4442871403425124
chr20	247570	1294053	0.66	1046483	2	20.868850000000002	1.5737499999999986	17.683999999999994	17.063999999999997	15.630117002590133	0.0	1.374098541723365	-0.4696382593958084	0.8737123554704512	5.285885879234121	0.0	1.2363158275436859	-0.3957773933297556	1.2213059172653902	3.2738271152484018
chr20	247570	1447390	0.59	1199820	3	17.467200000000002	1.8279000000000005	19.720999999999997	19.101	35.72598172020602	20.095864717615886	1.3101491854520386	-0.4696382593958084	0.23864094772558228	12.082024866820849	6.796138987586727	1.234397560960079	-0.3957773933297556	0.2421150428203448	3.369327652989279
chr20	247570	1946410	0.6	1698840	2	20.631149999999998	1.3360499999999984	6.813999999999999	6.194	14.513680073833696	1.1164369287564373	0.9954026285130353	-0.4696382593958084	2.525272061807413	4.908322602145969	0.3775632770881514	0.9429228945982734	-0.3957773933297556	0.854011517029606	3.343430155287675
chr20	247570	2083168	0.64	1835598	1	9.64755	9.64755	0.3175	0.3025	73.68483729792491	58.05472029533478	1.1093828594560156	-0.4696382593958084	3.153325231270391	24.919176287817997	19.633290408583875	0.9362987088160182	-0.3957773933297556	1.1624832686740987	3.4136663060758994
chr20	247570	2187967	0.55	1940397	2	16.2459	3.049200000000001	0.3145	0.3055	33.12096221977433	17.490845217184198	1.2197742466946964	-0.4696382593958084	0.5720736665607634	11.201043886948494	5.915158007714374	0.9485147221826473	-0.3957773933297556	0.6945792266579739	3.541182024034951
chr20	30410593	30539581	0.51	128988	4	19.2213	1.2049000000000003	2.817499999999999	2.8134999999999994	29.771651433505017	2.9771651433505006	1.7772328901757422	3.5036041216255147	1.9472546627702865	10.06835405568404	1.0068354055684035	1.0147347251208836	1.782368048481584	1.051121827631379	5.148819291871407
chr20	37274812	37418960	0.55	144148	4	19.180349999999997	1.6557499999999994	12.502500000000001	12.4085	15.257971359671322	3.3493107862693154	3.1599901971073256	0.4086492983451246	0.7759320714164981	5.160031453538069	1.1326898312644542	1.0686642690288162	0.5575632937555769	0.2624093203439023	1.3195286648076276
chr20	37418960	37522556	0.56	103596	3	19.86065	2.33605	0.05050000000000001	0.04350000000000001	15.630117002590135	2.9771651433505024	0.7759320714164981	3.6766472903371428	3.9420508441592474	5.285885879234121	1.0068354055684035	0.2624093203439023	1.243390436021493	1.3331461875116666	0.0
chr20	61703391	62917623	0.57	1214232	1	11.36885	11.36885	2.9364999999999997	2.9225	28.283068861829765	3.7214564291881267	1.8438224225679913	1.2205862222276043	0.0	9.564936352899837	1.258544256960505	1.265351949954691	0.6379406156696459	0.0	2.510889973249391
chr20	61810521	62917623	0.51	1107102	2	19.9344	2.8033	3.8104999999999993	2.0484999999999998	27.166631933073326	4.837893357944564	1.9039193511457435	1.2227692178420804	0.0	9.187373075811685	1.6361075340486568	1.320497125725834	0.6954711099791084	0.0	2.4973921216426715
chr20	61847289	62917623	0.61	1070334	1	11.36885	11.36885	18.9145	13.0555	28.283068861829765	3.7214564291881267	1.9109104760586832	1.7004043736499275	0.0	9.564936352899837	1.258544256960505	1.3461045480834823	0.5750528589245127	0.0	2.516463274410634
chr20	61904050	62917623	0.61	1013573	1	11.36885	11.36885	4.318	1.5409999999999995	43.541040221501085	11.536514930483193	1.9209923742554589	1.7308794723589536	0.0	14.724967806437906	3.9014871965775653	1.3887069771833194	0.5853591089613877	0.0	2.584805719984713
chr20	61958436	62917623	0.51	959187	2	17.9426	4.7951	2.9834999999999994	2.8754999999999993	27.910923218910952	4.09360207210694	1.803332351550471	3.996121344915725	0.0	9.439081927203787	1.3843986826565553	1.3908204681445175	1.351432070872899	0.0	2.6001197859939515
chr20	62077782	62917623	0.62	839841	3	19.09015	3.64755	3.1229999999999998	2.7359999999999993	25.305903718479264	6.698621572538627	1.963883031926493	0.6735329116222039	0.0	8.558100947331432	2.265379662528909	1.4697784547632982	0.835191000546914	0.0	2.6989223676949643
chr20	62151945	62917623	0.56	765678	2	20.647550000000003	2.0901499999999995	2.9309999999999996	2.9279999999999995	39.447438149394145	7.442912858376257	2.002460628130243	1.5655979476378998	0.0	13.340569123781352	2.51708851392101	1.5187779894831857	0.9638945807930731	0.0	2.5309244376108566
chr20	62258197	62917623	0.6	659426	1	11.36885	11.36885	14.853499999999999	8.9945	46.8903510077704	14.885825716752507	2.0497113778970313	1.7092108736247846	0.0	15.857657637702363	5.034177027842021	1.5130945502881115	1.5540508085797748	0.0	2.5116633971484355
chr20	62283847	62917623	0.57	633776	3	19.08195	3.6557500000000003	2.9319999999999995	2.9269999999999996	28.655214504748578	3.3493107862693137	1.7803539252509406	8.705161237866964	0.0	9.690790778595888	1.1326898312644538	1.3852851380545308	4.671088236360236	0.0	2.436879907744234
chr20	62382992	62917623	0.58	534631	2	17.795099999999998	4.9426000000000005	2.9309999999999996	2.9279999999999995	27.910923218910952	4.09360207210694	1.9434537747143827	0.9008518261184634	0.0	9.439081927203787	1.3843986826565553	1.259883707314507	2.0615017129495787	0.0	2.8560296191498624
chr20	62432583	62917623	0.76	485040	1	11.36885	11.36885	7.557500000000001	1.6985000000000023	25.305903718479264	6.698621572538627	1.76773783870391	18.920301845591972	0.0	8.558100947331432	2.265379662528909	1.2620730797162905	6.39858014753752	0.0	2.8560296191498624
chr20	62447969	62917623	0.76	469654	3	18.55735	4.18035	3.2784999999999997	2.5804999999999993	18.979427788859446	13.025097502158443	1.7242244694846343	3.0959731115044864	0.0	6.418575710498574	4.4049048993617665	1.2691184576230483	1.0470145904779968	0.0	2.8560296191498624
chr20	62569954	62917623	0.72	347669	3	18.2295	4.5082	3.1774999999999998	2.6814999999999998	27.53877757599214	4.465747715025753	2.2692525447706955	0.17084195600650498	0.0	9.313227501507736	1.5102531083526056	1.2047192263804252	1.4526624698121826	0.0	2.360884157175868
chr20	62587346	62917623	0.65	330277	2	20.10655	2.63115	2.9299999999999997	2.9289999999999994	30.14379707642383	1.8607282145940616	2.0191687344577804	7.018386090005207	0.0	10.19420848138009	0.6292721284802525	1.1431715714026454	2.373519527846398	0.0	2.4177966259706496
chr20	62601173	62917623	0.77	316450	1	11.36885	11.36885	8.453999999999999	2.595	30.51594271934264	1.4885825716752503	1.759298093874368	7.9666674118730425	0.0	10.320062907076139	0.5034177027842022	1.07540011718161	2.6942149422167456	0.0	2.5324079887318454
chr20	62612329	62917623	0.74	305294	3	19.58195	3.1557499999999994	2.9684999999999997	2.8904999999999994	37.58670993480008	5.582184643782192	1.4042587821656247	11.47526901793399	0.0	12.7112969953011	1.8878163854407575	0.9728866097685481	3.880774689802919	0.0	2.5401480863557646
chr20	62733650	62917623	0.81	183973	3	20.959	1.7787000000000006	2.9364999999999997	2.9225	25.678049361398074	6.326475929619816	1.3593400773017896	1.4723741858460622	0.0	8.683955373027484	2.139525236832858	0.4597097077709551	1.7510758283803562	0.0	2.4526373892192153
chr20	62886913	62917623	0.8	30710	3	17.9426	4.7951	2.9804999999999997	2.8784999999999994	34.98169043436839	2.9771651433505006	5.719724632291749	0.485630116752005	0.0	11.830316015428746	1.0068354055684035	1.9343304763443774	0.1642332796513842	0.0	0.0
chr21	23275114	23493054	0.57	217940	4	15.2623	2.4262000000000006	1.7084999999999997	0.3114999999999999	17.118699574265385	0.7442912858376243	0.1912467284890659	0.0764582766325353	0.23074641967709267	5.789303582018322	0.2517088513921011	0.43887934077727064	0.27057623375323525	0.17505192582559506	2.08719363494782
chr21	46697438	48081451	0.51	1384013	1	6.6967	6.6967	0.49050000000000005	0.41150000000000003	12.28080621632082	2.6050195004316885	2.0994840221226894	1.7935560898816685	0.0	4.153196047969666	0.8809809798723531	1.212701485522556	0.9798203585400845	0.0	3.157301952869148
chr21	46975751	48081451	0.58	1105700	2	13.6967	0.3033000000000001	5.126499999999998	4.224499999999998	18.23513650302182	3.3493107862693154	2.5660110171050268	0.24603521322058808	0.0	6.166866859106474	1.1326898312644547	1.3576843535339516	0.6367041114861293	0.0	3.3234523573458885
chr21	47442568	48081451	0.67	638883	1	6.6967	6.6967	2.7575000000000003	1.8555000000000001	29.399505790586204	14.513680073833697	4.240557786713619	0.2742361592745585	0.0	9.942499629987989	4.908322602145969	1.6673348000985648	0.9338985739832073	0.0	3.2168048479959275
chr21	47581623	48081451	0.78	499828	2	13.254100000000001	0.13929999999999954	8.364500000000001	7.462500000000001	21.212301646372325	6.326475929619816	5.140355319652926	1.0062691865626807	0.0	7.173702264674878	2.1395252368328586	1.8773870171133917	0.9123099572228176	0.0	3.744719076391808
chr21	47648833	48081451	0.75	432618	2	14.55735	1.1639499999999998	8.134	7.231999999999999	51.728244365714964	36.84241864896246	5.4847477896212125	2.923566425548774	0.0	17.49376517175102	12.459588143908999	1.9595934785159101	1.34823964441536	0.0	3.400076071020545
chr21	47684815	48081451	0.79	396636	3	14.2377	0.8443000000000005	0.4590000000000001	0.44300000000000006	18.23513650302182	3.3493107862693154	5.359311591364017	6.867453362739471	0.0	6.166866859106474	1.1326898312644547	1.9266735062536395	2.3224762009387336	0.0	4.1496705791950514
chr21	47705989	48081451	0.84	375462	1	6.6967	6.6967	0.45150000000000007	0.45050000000000007	31.63237964809908	16.746553931346572	5.352303220463292	5.483585557318861	0.0	10.69762618416429	5.663449156322271	1.9307453004811428	1.8544715602705089	0.0	3.6662702090734136
chr21	47744198	48081451	0.83	337253	3	13.83605	0.44265000000000043	11.5165	10.6145	104.57292566018637	89.68709994343386	4.175497661413797	15.739416340569012	0.0	35.36509362059019	30.330916592748167	1.5464376598115752	5.322849379068219	0.0	3.18036064462947
chr21	47878814	48081451	0.86	202637	2	13.418	0.0246000000000004	1.8979999999999997	0.9959999999999996	63.26475929619816	48.37893357944565	3.834640773474148	4.6885883579240675	0.0	21.395252368328585	16.361075340486565	1.2968216113214932	1.9221838357333438	0.0	2.537586907616915
chr21	48017914	48081451	0.92	63537	1	6.6967	6.6967	0.6055	0.29650000000000004	31.260234005180266	16.37440828842776	9.09029443961782	1.4340047778898894	0.0	10.571771758468241	5.537594730626221	3.074209809721428	0.4849602600509207	0.0	2.537586907616915
chr21	48055497	48081451	0.89	25954	1	6.6967	6.6967	3.842	2.94	59.915448509928844	45.02962279317634	13.765115866612476	6.02039621357098	0.0	20.262562537064127	15.228385509222107	4.655168708800511	2.0360133790064308	0.0	0.0
chr7	362280	834621	0.86	472341	3	17.1393	4.237699999999999	2.4585	2.0104999999999995	26.794486290154513	11.16436928756438	0.2143019870684888	-0.34869393153739353	2.3336015820506075	9.061518650115634	3.775632770881514	0.5222385403008821	-0.3442887865595261	2.3059181976888126	1.963923338699796
chr7	362280	916271	0.62	553991	4	17.4426	3.9343999999999992	18.702500000000004	18.254500000000004	50.23966179403971	12.28080621632082	0.521281065766409	-0.34869393153739353	0.780444489966589	16.990347468966817	4.153196047969667	0.7833088620572934	-0.3442887865595261	1.427650339447712	2.8933730370260218
chr7	362280	1084118	0.66	721838	3	17.1967	4.180299999999999	0.6280000000000001	0.18000000000000008	35.72598172020602	2.2328738575128746	0.577419199417418	-0.34869393153739353	7.232296651826444	12.082024866820847	0.7551265541763019	0.9317409874787609	-0.3442887865595261	2.445861073207993	2.0865084769028615
chr7	362280	1099349	0.8	737069	1	10.6885	10.6885	1.1959999999999995	0.7479999999999996	30.14379707642383	7.815058501295065	0.714937448696172	-0.34869393153739353	2.2188727703320805	10.194208481380088	2.6429429396170603	0.9630291884826586	-0.3442887865595261	1.700887588781078	1.979326838722637
chr7	362280	1199980	0.75	837700	1	10.6885	10.6885	0.2675	0.1805	55.449700794903094	17.4908452171842	0.895601785990601	-0.34869393153739353	0.7700671444217421	18.75230942871152	5.915158007714373	1.0516664436819307	-0.3442887865595261	0.42922043921822073	2.04918992704192
chr7	362280	1408750	0.54	1046470	4	17.9344	3.4425999999999997	0.2255	0.2225	41.30816636398821	3.349310786269317	0.870557716767087	-0.34869393153739353	4.2287339951370235	13.969841252261602	1.1326898312644538	0.9274889208175497	-0.3442887865595261	1.4300983996618795	2.324873969885926
chr7	362280	1452400	0.52	1090120	4	21.1311	0.2458999999999989	0.226	0.222	36.47027300604364	1.4885825716752485	1.005024009056787	-0.34869393153739353	2.4266543398191334	12.333733718212947	0.5034177027842013	0.9476141398315621	-0.3442887865595261	4.628524597269288	2.324873969885926
chr7	362280	1513743	0.58	1151463	4	21.0	0.3769999999999989	0.273	0.175	27.910923218910952	10.047932358807943	1.080759894083014	-0.34869393153739353	2.622082703625532	9.439081927203786	3.3980694937933626	1.1437108361132509	-0.3442887865595261	0.8867515153585492	2.3197365818397007
chr7	362280	1570514	0.57	1208234	3	18.62295	2.7540499999999994	8.404499999999999	7.956499999999998	43.16889457858227	5.210039000863379	1.1531816577649983	-0.34869393153739353	0.4778973035769055	14.599113380741855	1.7619619597447063	1.131637150387998	-0.3442887865595261	0.6991741746541381	2.42150480487962
chr7	362280	1857081	0.68	1494801	1	10.6885	10.6885	0.2435	0.20450000000000002	30.888088362261453	7.07076721545744	1.0237234813745495	-0.34869393153739353	0.1102339699901923	10.44591733277219	2.3912340882249588	1.0487300493309843	-0.3442887865595261	0.6351866771102291	2.3503100984744205
chr7	3105448	3122557	0.57	17109	1	9.18035	9.18035	0.03900000000000001	0.011000000000000003	11.908660573402006	0.7442912858376252	2.7841862349411435	0.33411197114023705	1.2133942902069188	4.027341622273616	0.25170885139210153	0.9415726511832639	0.49283732680723297	0.7192702410537715	0.0
chr7	4832003	4923139	0.51	91136	4	20.868850000000002	1.1311499999999999	0.0795	0.0455	66.24192443954865	26.050195004316887	1.8293676267076466	1.0828614557442675	5.486983831496201	22.402087773896987	8.809809798723535	1.3699042122814484	1.0070734411090296	2.311192384653556	5.59471137960184
chr7	64343063	64407641	0.55	64578	4	18.7295	1.581999999999999	2.0595000000000003	1.1084999999999998	17.118699574265385	2.2328738575128764	0.5993240246454911	0.45283614917604725	0.2341875431253879	5.789303582018322	0.7551265541763033	0.8730958331294035	1.1589186435654335	0.6611389392671286	0.693147180559945
chr7	75807459	75943644	0.58	136185	4	18.5	0.6311	2.6505	2.6405000000000003	16.37440828842776	0.744291285837626	1.7270334201614688	0.9378771321898022	0.14116800822301742	5.537594730626221	0.2517088513921011	1.5082015107093616	1.2145553071805348	0.45930169287174	4.20458122360127
chr7	100303375	100322965	0.57	19590	4	18.2541	2.1884999999999994	0.666	0.508	28.283068861829765	19.351573431778263	7.294738482941504	2.8967113224275933	0.1992832974052848	9.564936352899837	6.5444301361946255	2.46697802283223	3.3180916350611223	0.45491496838724355	0.0
chr7	100965054	101054569	0.59	89515	4	18.008200000000002	2.6639	3.7019999999999995	3.5349999999999993	26.4223406472357	3.3493107862693137	1.0975417497689388	2.89656343808019	1.1209557817516242	8.935664224419584	1.1326898312644538	0.37117319313810343	1.8938489473895541	0.8687513304612691	2.19722457733622
chr7	101054569	101182053	0.52	127484	3	22.418	1.7459000000000007	0.30000000000000004	0.133	22.700884218047577	0.3721456429188113	1.1209557817516242	1.0975417497689388	0.35811451718307047	7.677119967459079	0.1258544256960512	0.8687513304612691	0.37117319313810343	0.12110929618844489	0.0
chr7	127776036	127849635	0.52	73599	4	16.62295	1.11475	2.0180000000000007	2.0120000000000005	24.56161243264164	2.2328738575128764	0.7685720964097275	0.3316557739722095	0.5459869681883387	8.306392095939332	0.7551265541763037	0.9986410767332909	0.4633549659741695	0.6916367996326489	0.0
chr7	155962078	156263290	0.55	301212	4	17.1557	3.0245999999999995	0.9460000000000001	0.934	17.86299086010301	7.442912858376254	0.17791114756486803	0.7580466744511027	0.3914698041435913	6.041012433410424	2.51708851392101	0.3275761581401258	0.2563607304806138	0.7418019626892717	0.0
chr7	157405869	158905273	0.51	1499404	0	0.0	0.0	0.11950000000000002	0.11750000000000002	33.493107862693144	9.675786715889132	0.9034323906195251	0.2543333789651558	0.0	11.326898312644545	3.2722150680973128	0.7856437788048002	1.1596786832806898	0.0	3.203687327881875
chr7	158362681	158905273	0.73	542592	1	7.0492	7.0492	4.3035000000000005	4.0665000000000004	30.888088362261453	7.07076721545744	2.1399032899613255	0.20225053021678513	0.0	10.44591733277219	2.3912340882249588	1.9687949053949867	0.11469866515779069	0.0	3.84442479345825
chr7	158380668	158905273	0.63	524605	0	0.0	0.0	0.15200000000000002	0.08500000000000002	35.35383607728721	11.536514930483197	1.8614198625994118	10.262091448698008	0.0	11.956170441124797	3.9014871965775653	1.9173064880487898	3.4704950878546197	0.0	3.8325759172951552
chr7	158497551	158905273	0.84	407722	1	7.59015	7.59015	0.12750000000000003	0.10950000000000001	54.70540950906546	30.888088362261453	1.9423183643051725	1.5792222897062114	0.0	18.50060057731942	10.44591733277219	1.9903496423742981	1.6625106583053306	0.0	4.50837781145176
chr7	158576070	158905273	0.85	329203	1	6.59015	6.59015	0.16300000000000003	0.07400000000000002	27.53877757599214	3.7214564291881267	1.4560122115516285	3.9812318044269883	0.0	9.313227501507736	1.258544256960505	2.0399547255466244	1.7823726916288816	0.0	4.50837781145176
chr7	158750513	158905273	0.85	154760	1	7.2951	7.2951	0.17250000000000004	0.06450000000000002	21.95659293220995	1.8607282145940633	2.5777987154882864	0.46080071353085844	0.0	7.425411116066979	0.6292721284802525	1.027914151459084	2.9378033021348955	0.0	0.0
chr7	158766199	158905273	0.89	139074	1	7.59015	7.59015	0.21800000000000003	0.019000000000000003	20.840156003453508	2.9771651433505024	2.290555174500652	5.124535182357742	0.0	10.06835405568404	2.013670811136808	0.9483831494705043	1.7330457701355926	0.0	0.0
chr7	158789839	158905273	0.81	115434	0	0.0	0.0	0.16950000000000004	0.06750000000000002	24.189466789722825	0.372145642918813	1.728000975488016	5.037504472674284	0.0	8.180537670243282	0.12585442569605032	0.5843856417787053	2.725781131826474	0.0	0.0
chr7	158855218	158905273	0.76	50055	0	0.0	0.0	0.37550000000000017	0.1385000000000001	28.283068861829765	4.465747715025753	2.7359823512960357	0.9562775204631537	0.0	9.564936352899837	1.5102531083526056	0.9252707752701345	0.32339961634372627	0.0	0.0
chr6	148346	711021	0.86	562675	1	11.36885	11.36885	0.10750000000000001	0.10750000000000001	52.8446812944714	34.23739914853077	0.523818099598702	-0.3402114241534462	0.1386891247540833	17.87132844883917	11.578607164036644	0.8571096268134634	-0.3478163662432662	0.14405833164833973	1.4370542246418714
chr6	148346	1312082	0.68	1163736	2	18.2213	4.5164	0.1565	0.1565	50.98395307987734	36.09812736312483	0.32490184475303135	-0.3402114241534462	0.32272792881848256	17.242056320358916	12.207879292516896	0.48882392926415286	-0.3478163662432662	0.2704824702127914	1.4681012478054616
chr6	148346	1524257	0.71	1375911	1	11.36885	11.36885	0.3555000000000001	0.3555000000000001	65.49763315371104	21.584447289291134	0.32456661186848224	-0.3402114241534462	0.13676932389821944	22.150378922504885	7.2995566903709275	0.4551541649594685	-0.3478163662432662	0.20224553413774274	1.4417091792956511
chr6	31364759	31409414	0.67	44655	4	19.27865	0.39344999999999963	1.755	1.609	14.141534430914884	2.9771651433505015	1.333407297436122	1.4920640544690118	1.3644050711173399	4.782468176449918	1.0068354055684043	0.9244261925496486	1.1773885464381602	0.9959976011625337	1.09861228866811
chr6	33739585	34122489	0.56	382904	4	18.86065	2.516349999999999	0.224	0.017000000000000015	16.002262645508946	0.372145642918813	0.2799081366625004	0.40388763493637764	1.795853024098505	5.411740304930171	0.12585442569605032	0.2340230216858219	0.5890405853599973	0.6073322509159149	3.6409800612890604
chr6	150401844	150813847	0.67	412003	4	18.30325	1.3360500000000002	0.553	0.44599999999999995	13.397243145077256	1.4885825716752503	0.15897368017638475	1.9770005600308795	0.32688677383318354	4.530759325057817	0.5034177027842017	0.22726944395516915	0.6685938014266578	0.25614899194457175	1.0397207708399174
chr6	153184922	153804253	0.54	619331	4	16.631149999999998	3.549149999999999	9.198999999999998	9.126999999999999	20.09586471761589	1.4885825716752503	0.06729892740215979	0.09522606197887365	0.3827356595402051	6.796138987586726	0.5034177027842022	0.5234696803373737	0.09322244018296068	0.18876057151600475	2.2401573504168923
chr6	168771151	168938657	0.6	167506	4	20.89345	3.20495	7.0249999999999995	5.928	16.37440828842776	1.4885825716752503	1.3152377861565383	0.2299628796285036	0.12899887964602025	5.537594730626221	0.5034177027842022	0.44479493279083665	0.2333106408560258	0.11633495449755522	3.25809653802148
chr6	168771151	170598891	0.55	1827740	1	12.0492	12.0492	11.860500000000002	10.763500000000002	19.35157343177826	1.488582571675252	0.5977981592620581	0.2299628796285036	0.0	6.5444301361946255	0.5034177027842022	0.482005635304996	0.2333106408560258	0.0	2.6335700024260986
chr6	168813705	170598891	0.52	1785186	1	6.60655	6.60655	12.203000000000001	10.421000000000001	27.166631933073326	6.326475929619816	0.563684578779169	2.028899496102941	0.0	9.187373075811687	2.1395252368328586	0.4771394986913799	0.6861452921343167	0.0	2.6335700024260986
chr6	168938657	170598891	0.54	1660234	1	8.84425	8.84425	17.7885	4.8355000000000015	17.86299086010301	2.9771651433505024	0.5254135182159243	1.072191173016619	0.0	6.041012433410423	1.0068354055684043	0.48575993496115094	0.3625999843986345	0.0	2.594537093951387
chr6	169284842	170598891	0.68	1314049	1	9.9754	9.9754	11.312000000000001	11.312000000000001	22.700884218047577	1.8607282145940633	0.629848590008013	0.12899887964602025	0.0	7.677119967459079	0.629272128480252	0.5830846061581839	0.11633495449755522	0.0	2.594537093951387
chr6	169575072	170598891	0.68	1023819	0	0.0	0.0	15.416500000000003	7.2075000000000005	17.490845217184198	3.3493107862693137	0.7124359482690523	0.33851238579942305	0.0	5.915158007714373	1.1326898312644547	0.6923217146000966	0.19773840787444102	0.0	2.3489749605604877
chr6	169771602	170598891	0.79	827289	1	8.0328	8.0328	12.191	10.433000000000002	18.979427788859446	1.8607282145940633	0.770121856663158	0.4696083012459449	0.0	6.418575710498575	0.6292721284802525	0.7788991024463985	0.3278759780001926	0.0	2.529665342142064
chr6	169902120	170598891	0.83	696771	0	0.0	0.0	11.323500000000001	11.300500000000001	29.771651433505014	8.931495430051504	0.8289237609056596	0.45620759486821766	0.0	10.06835405568404	3.0205062167052117	0.8583311172646851	0.35485089149501664	0.0	2.989604495258803
chr6	169977718	170598891	0.83	621173	1	6.5328	6.5328	11.387	11.237	22.700884218047577	1.8607282145940633	0.6374439392337026	2.4022735223733513	0.0	7.677119967459079	0.629272128480252	0.8639191838150713	0.8124151398141835	0.0	2.989604495258803
chr6	170041376	170598891	0.87	557515	1	6.9918	6.9918	11.316	11.308000000000002	23.4451755038852	2.6050195004316876	0.6141072284787095	0.8418262053521793	0.0	7.928828818851182	0.8809809798723536	0.9300561130511789	0.2846937902578037	0.0	2.989604495258803
chr6	170475542	170598891	0.95	123349	1	7.2049	7.2049	11.317000000000002	11.307000000000002	40.56387507815059	19.723719074697076	1.1343972122795773	0.4662899207856767	0.0	13.718132400869504	6.670284561890675	0.6774869570258172	1.0018124293600845	0.0	1.9659128163621649
chr5	421151	473114	0.91	51963	0	0.0	0.0	13.703500000000002	13.641500000000002	48.75107922236447	14.513680073833697	3.151166847262044	-0.27831559374998543	0.3542783679147421	16.486929766182612	4.908322602145968	2.5382568005977504	-0.29260500601034356	1.2558068863843974	5.2257466737132
chr5	421151	926901	0.82	505750	1	7.4918	7.4918	0.07800000000000003	0.015999999999999997	30.14379707642383	4.0936020721069415	0.6416431055367369	-0.27831559374998543	0.3675488213870457	10.194208481380091	1.3843986826565553	1.3875714833043549	-0.29260500601034356	0.5504707433173153	3.1748939319051668
chr5	421151	1380504	0.69	959353	1	10.2623	10.2623	0.3765000000000001	0.31450000000000006	33.12096221977433	1.116436928756439	0.5120453562482556	-0.27831559374998543	1.751119103226481	11.201043886948494	0.37756327708815185	0.9917720153709236	-0.29260500601034356	0.5922038676401516	1.9537145370731839
chr5	421151	1414507	0.66	993356	1	7.0246	7.0246	0.04100000000000002	0.021000000000000015	33.86525350561196	0.372145642918813	0.5544593796381587	-0.27831559374998543	0.5764410603471525	11.452752738340596	0.12585442569605032	0.9780946270758014	-0.29260500601034356	0.6644018806107489	1.9537145370731839
chr5	421151	1667579	0.65	1246428	0	0.0	0.0	0.033500000000000016	0.028500000000000015	25.678049361398077	8.559349787132692	0.558922491747632	-0.27831559374998543	0.6400076812968959	8.683955373027484	2.8946517910091614	0.9144031417004698	-0.29260500601034356	0.21644160210752234	1.7466134777639932
chr5	421151	1746659	0.61	1325508	1	6.43445	6.43445	0.14650000000000002	0.08449999999999999	32.37667093393671	1.8607282145940651	0.5637600459453853	-0.27831559374998543	0.5808327280944217	10.949335035556393	0.6292721284802525	0.8727626547694137	-0.29260500601034356	0.9097785732330426	1.7466134777639932
chr5	421151	2038823	0.66	1617672	1	11.59015	11.59015	0.03500000000000002	0.027000000000000017	39.819583792312955	5.582184643782188	0.5668435035977346	-0.27831559374998543	0.08126604057755199	13.466423549477403	1.8878163854407575	0.8794480142254764	-0.29260500601034356	0.15665328626715314	1.9325893502701734
chr5	138897636	139145240	0.52	247604	4	19.89345	1.5819500000000009	13.0955	4.464499999999999	24.56161243264164	0.744291285837626	1.6472739723066618	0.6089960473058771	6.778669686632242	8.306392095939334	0.25170885139210153	1.02064460508582	0.6407454771810251	3.5960012699438506	5.398185393020757
chr5	179334586	180688402	0.56	1353816	1	10.1967	10.1967	0.3825000000000001	0.2365000000000001	56.56613772365954	26.050195004316894	1.2138984611863628	4.568259457246361	0.0	19.129872705799674	8.809809798723533	0.9720182617711002	1.5449211387051494	0.0	2.0583157609611864
chr5	179392269	180688402	0.66	1296133	1	7.0574	7.0574	6.9715	6.352499999999999	49.12322486528328	33.493107862693144	1.1783402772237164	2.01288838289738	0.0	16.612784191878664	11.326898312644543	0.9849817065538305	0.680730558694377	0.0	2.151875568277604
chr5	179517231	180688402	0.61	1171171	1	9.2705	9.2705	0.3240000000000001	0.2950000000000001	52.10039000863378	30.515942719342643	1.1795071996443156	8.454297314941476	0.0	17.61961959744707	10.32006290707614	0.9980915731903512	2.859124521492102	0.0	2.078684907047302
chr5	179563714	180688402	0.59	1124688	1	6.9754	6.9754	0.3875000000000001	0.2315000000000001	78.89487629878829	3.7214564291881302	1.0720767742315676	3.7788598725916915	0.0	26.681138247562703	1.258544256960505	0.9865248112688861	1.2779572946783948	0.0	2.078684907047302
chr5	179719491	180688402	0.67	968911	0	0.0	0.0	0.3550000000000001	0.26400000000000007	71.45196344041204	11.16436928756438	0.8480630104981144	2.4654108340269403	0.0	24.164049733641694	3.775632770881515	0.9903016288458784	0.9630335378758879	0.0	2.1490316526898527
chr5	179740842	180688402	0.71	947560	0	0.0	0.0	16.2295	15.6105	49.12322486528328	33.493107862693144	0.7886238876493055	3.485978576355325	0.0	16.612784191878664	11.326898312644543	0.9860518134656158	1.1789089569205236	0.0	2.1490316526898527
chr5	179898056	180688402	0.85	790346	1	10.9754	10.9754	0.3180000000000001	0.3010000000000001	49.86751615112091	32.74881657685552	0.8739239690683781	0.3598034381394757	0.0	16.864493043270766	11.075189461252442	0.9618075263291583	1.1079326597080024	0.0	2.252719526175131
chr5	179921533	180688402	0.63	766869	1	6.9754	6.9754	20.2925	19.6735	77.03414808419423	5.582184643782199	0.5590417406916596	11.159455322862552	0.0	26.05186611908245	1.8878163854407575	0.8757156900515283	3.773970937088195	0.0	2.210209377393729
chr5	180258327	180611224	0.55	352897	4	17.0	1.2458999999999998	1.3660000000000003	1.3210000000000004	15.630117002590133	5.954330286701004	0.1940362153746321	0.3359094147975293	3.201750588225811	5.285885879234121	2.013670811136808	0.5934359440806467	0.4663572488484682	3.952825000482344	1.5992324138040364
chr5	180258327	180688402	0.9	430075	1	9.12295	9.12295	0.33200000000000013	0.28700000000000014	52.10039000863378	30.515942719342643	0.7337778415279966	0.3359094147975293	0.0	17.61961959744707	10.32006290707614	1.1962864436329812	0.4663572488484682	0.0	2.4525121914400816
chr5	180611224	180688402	0.94	77178	1	7.87705	7.87705	1.6530000000000005	1.0340000000000003	46.14605972193278	36.47027300604365	3.201750588225811	0.1940362153746321	0.0	15.605948786310261	12.333733718212947	3.952825000482344	0.5934359440806467	0.0	3.021365376530779
chr4	206769	236104	0.81	29335	3	17.344250000000002	2.5409500000000005	15.603999999999996	14.765999999999995	24.933758075560455	12.280806216320821	2.1312584970295054	-0.3077156622740082	0.6025829066198007	8.432246521635383	4.153196047969666	0.7207616675280887	-0.3389884554359004	1.6655510474926403	0.0
chr4	206769	493019	0.86	286250	3	13.844249999999999	0.9590500000000004	15.184999999999995	15.184999999999995	46.14605972193277	8.931495430051502	0.759242115160128	-0.3077156622740082	1.4105196555571569	15.605948786310261	3.020506216705212	1.5687287017764477	-0.3389884554359004	0.4770179217760309	1.6833504729593398
chr4	206769	668206	0.88	461437	3	15.7459	0.9426000000000005	15.290499999999994	15.079499999999996	56.93828336657835	19.723719074697073	1.0065030813798594	-0.3077156622740082	3.67172264500072	19.255727131495725	6.670284561890678	1.1542549243898639	-0.3389884554359004	3.989804886504664	1.0149620316196561
chr4	206769	717667	0.79	510898	2	15.041	0.23770000000000024	15.229999999999995	15.139999999999995	27.16663193307333	10.047932358807945	1.2587007014388554	-0.3077156622740082	2.686401668628372	9.187373075811685	3.3980694937933626	1.4267991529258763	-0.3389884554359004	0.9085032852793454	2.425382199029677
chr4	206769	736507	0.77	529738	2	17.68855	2.885249999999999	15.193999999999996	15.175999999999995	23.445175503885203	13.769388787996073	1.3094765306635863	-0.3077156622740082	0.4580359767303094	7.92882881885118	4.656613750753868	1.4083660895125274	-0.3389884554359004	1.2547007677260356	2.376641989044937
chr4	206769	866504	0.72	659735	2	14.172149999999998	0.6311500000000008	15.211999999999994	15.157999999999996	27.16663193307333	10.047932358807945	1.1417050501605597	-0.3077156622740082	0.8863600252120264	9.187373075811685	3.3980694937933626	1.3780872186988242	-0.3389884554359004	1.3588870765665297	2.2279265671201567
chr4	206769	967270	0.82	760501	1	7.40165	7.40165	15.294499999999996	15.075499999999995	49.8675161511209	12.652951859239629	1.1078719627826814	-0.3077156622740082	8.547425725065766	16.864493043270766	4.279050473665717	1.3755432095231586	-0.3389884554359004	4.581358796768556	2.2495650283041098
chr4	206769	1004191	0.68	797422	1	7.40165	7.40165	15.505999999999995	14.863999999999995	38.33100122063772	1.116436928756439	1.452326673660051	-0.3077156622740082	0.9261854191753617	12.9630058466932	0.37756327708815185	1.523973924121812	-0.3389884554359004	0.479622551310025	1.9927430830202817
chr4	206769	1107053	0.69	900284	1	7.40165	7.40165	15.217499999999996	15.152499999999995	40.56387507815059	3.3493107862693137	1.392212374484675	-0.3077156622740082	2.8607544433111483	13.718132400869504	1.1326898312644547	1.4046514981871445	-0.3389884554359004	0.9674669430400806	1.9824173935303984
chr4	206769	1161169	0.61	954400	2	16.41805	1.6147500000000008	15.779999999999996	14.589999999999995	30.14379707642383	7.070767215457444	1.4754810486219483	-0.3077156622740082	0.32127985530150527	10.19420848138009	2.3912340882249588	1.3798624376398494	-0.3389884554359004	1.2895316159127317	1.8565832548188272
chr4	206769	1513299	0.73	1306530	1	7.40165	7.40165	15.495499999999995	14.874499999999994	69.21908958289916	32.00452529101789	1.1644060130667542	-0.3077156622740082	5.7526791223511085	23.408923179465393	10.823480609860345	1.355516887017384	-0.3389884554359004	1.9454752216865434	1.7779795261409757
chr4	206769	1581095	0.58	1374326	3	19.5246	4.721299999999999	15.187499999999995	15.182499999999994	30.14379707642383	7.070767215457444	1.3907471895540229	-0.3077156622740082	1.119925496678592	10.19420848138009	2.3912340882249588	1.3846197456238791	-0.3389884554359004	1.6285951654193325	1.7779795261409757
chr4	206769	1714013	0.74	1507244	1	7.40165	7.40165	15.243499999999996	15.126499999999995	61.77617672452291	24.56161243264164	1.3668644752930164	-0.3077156622740082	39.00069527144644	20.89183466554438	8.306392095939334	1.4061349912300134	-0.3389884554359004	13.189486961709187	1.7239094944785354
chr4	206769	1722868	0.69	1516099	1	7.40165	7.40165	15.268499999999996	15.101499999999996	52.47253565155259	15.257971359671316	1.5866704191660344	-0.3077156622740082	2.2038219743361895	17.745474023143117	5.16003145353807	1.4749573977473933	-0.3389884554359004	0.7453016156282831	1.8453964147931075
chr4	206769	1857959	0.58	1651190	3	14.68035	0.12295000000000034	17.966499999999996	12.403499999999996	45.77391407901396	8.559349787132692	1.6371622588328754	-0.3077156622740082	17.792620048226876	15.48009436061421	2.894651791009161	1.4152611003726194	-0.3389884554359004	6.017214013939562	1.9210933781937196
chr4	206769	1872851	0.64	1666082	1	7.40165	7.40165	25.311499999999995	5.058499999999995	51.728244365714964	14.51368007383369	1.7815651618110333	-0.3077156622740082	1.0807662390370214	17.49376517175102	4.90832260214597	1.4563948997827558	-0.3389884554359004	0.548249926798251	1.9955877265045723
chr4	206769	2010585	0.57	1803816	3	18.19675	3.3934499999999996	35.150999999999996	4.781000000000002	48.00678793652684	10.792223644645567	1.7264037684246203	-0.3077156622740082	7.30099967715162	16.235220914790514	3.6497783451854646	1.3864934934782236	-0.3389884554359004	2.4690954707091013	2.057410345659292
chr4	206769	2043207	0.61	1836438	3	14.590150000000001	0.21314999999999973	15.295999999999996	15.073999999999996	37.58670993480008	0.37214564291880947	1.8254294190234928	-0.3077156622740082	0.4650595987194549	12.711296995301097	0.12585442569605032	1.405724549305442	-0.3389884554359004	0.9494847774900117	2.0838072883685856
chr4	717667	736507	0.51	18840	3	17.92625	2.647549999999999	0.054000000000000006	0.036000000000000004	13.397243145077258	3.7214564291881276	2.686401668628372	3.67172264500072	0.4580359767303094	4.530759325057818	1.258544256960505	0.9085032852793454	3.989804886504664	1.2547007677260356	0.0
chr4	65040050	65506095	0.54	466045	1	6.41805	6.41805	0.7535000000000002	0.5825000000000001	11.908660573402006	0.7442912858376252	0.08304594376842692	0.347075840754672	0.09656384089691135	4.027341622273616	0.25170885139210153	0.14258523697822026	0.46515741831166924	0.10341235680005013	0.0
chr4	189333359	190727900	0.68	1394541	1	6.5082	6.5082	1.2219999999999998	1.2149999999999999	26.794486290154516	5.210039000863377	0.28607271439776044	0.15275532694939592	0.0	9.061518650115636	1.7619619597447067	0.4093645686697523	0.30452036338553234	0.0	2.3405955317891247
chr4	189580255	190727900	0.72	1147645	1	6.57375	6.57375	1.2874999999999996	1.1494999999999997	29.027360147667387	2.9771651433505024	0.30870404354892816	0.18087566080559234	0.0	9.816645204291937	1.0068354055684035	0.40268327850153784	0.4404211643825239	0.0	2.3405955317891247
chr4	189825672	190727900	0.84	902228	1	7.34425	7.34425	1.3999999999999997	1.0369999999999995	24.56161243264164	7.442912858376253	0.2738827734210107	0.43671768932314414	0.0	10.949335035556391	0.12585442569605032	0.34705840556020606	0.6071773350017471	0.0	1.3534810035154716
chr4	190017779	190727900	0.82	710121	1	6.4754	6.4754	1.5254999999999999	0.9114999999999995	27.166631933073326	4.837893357944564	0.24316359932226914	0.3874357966329313	0.0	9.187373075811685	1.6361075340486568	0.2906564629711314	0.555547444862763	0.0	2.0302215052732073
chr4	190714230	190727900	0.8	13670	1	11.2049	11.2049	16.807000000000002	14.370000000000001	23.073029860966386	8.931495430051504	7.404799917623778	0.1025943870285376	0.0	7.8029743931551305	3.0205062167052117	2.504199253059673	0.2472088551128465	0.0	0.0
chr3	577552	1642481	0.58	1064929	4	17.0	3.5245999999999995	1.6094999999999997	0.6764999999999993	45.02962279317634	23.4451755038852	0.17053444290124561	-0.3140338340151932	0.13931767557659697	15.22838550922211	7.928828818851181	0.10872656453187626	-0.3403573604316137	0.23920065069928423	0.828302216596
chr3	577552	2198091	0.61	1620539	4	18.38525	2.1393500000000003	1.1529999999999996	1.1329999999999996	48.37893357944566	20.095864717615886	0.15983161619158417	-0.3140338340151932	0.3619587659009868	16.361075340486565	6.796138987586727	0.15346026548907232	-0.3403573604316137	0.16831287972335524	1.7822330669213982
chr3	577552	2527097	0.58	1949545	3	16.68035	3.8442499999999997	3.8500000000000005	1.5640000000000012	50.98395307987734	17.490845217184198	0.19394267544761148	-0.3140338340151932	0.16298333671498452	17.24205632035892	5.915158007714373	0.15596679865386948	-0.3403573604316137	0.2668904197526505	1.7822330669213982
chr3	10612107	10780543	0.54	168436	4	18.54915	4.84425	0.44550000000000006	0.3435000000000001	17.490845217184198	4.837893357944566	0.7070139740555468	0.7397306080164273	4.566742992750032	5.915158007714373	1.6361075340486555	0.46624926758136925	0.5285775927024952	1.5444082917273452	0.0
chr3	20589676	21525980	0.51	936304	4	16.79505	2.8442499999999997	3.1914999999999996	0.5315000000000001	11.908660573402006	4.465747715025753	0.05087518828671887	0.11893548770258619	0.0935448442814924	4.027341622273616	1.5102531083526058	0.12903955197052291	0.2886542263461608	0.0591701981850479	0.0
chr3	51976042	52008458	0.53	32416	4	21.19675	2.081950000000001	3.9384999999999994	3.860499999999999	47.634642293608024	15.630117002590136	10.837410134358317	0.12864214420561298	2.9215171967458193	16.109366489094462	5.28588587923412	4.627914469079842	0.4609174672895246	0.9880160521932937	3.2684411012496333
chr3	55643399	56502519	0.51	859120	3	14.0328	0.8033000000000001	10.975500000000002	10.849500000000003	22.32873857512876	8.187204144213878	0.09009951313799358	0.04687471921407144	1.924622863328841	10.44591733277219	0.12585442569605032	0.07851984841824548	0.10679492166594008	0.6508804006032196	0.0
chr3	134027447	134246371	0.55	218924	4	18.40985	2.4098500000000005	1.3285	1.1235	16.002262645508946	1.116436928756439	0.2175852912134258	0.17590172951868863	0.3979661865605975	5.411740304930171	0.37756327708815185	0.49209492059262216	0.34733019823107625	0.13458657063185878	3.599543670144123
chr3	138655106	138739338	0.51	84232	4	16.5246	3.2951000000000006	0.08850000000000001	0.06050000000000001	26.422340647235703	1.8607282145940651	1.3077584564532312	5.3377482339472095	6.578136181997607	8.935664224419584	0.6292721284802525	1.661484012893059	1.8051514273407445	2.224633196945237	1.341783896911715
chr3	146490529	146963102	0.53	472573	1	6.41805	6.41805	1.2695	0.9944999999999998	34.23739914853077	0.744291285837626	0.2771958328288372	0.03829166463538468	0.6504172489468607	11.578607164036645	0.25170885139210064	0.15126829885616966	0.22562366743102966	0.5499049289344385	0.0
chr3	195576652	195621607	0.62	44955	4	19.295099999999998	0.5738000000000003	0.08449999999999999	0.043500000000000004	21.212301646372325	4.837893357944564	1.5894108206075417	1.984426569309672	4.849042482136447	12.9630058466932	7.425411116066979	0.9406536988960731	0.6711051733875538	3.9257685721289133	1.09861228866811
chr3	195576652	195641868	0.62	65216	4	21.7295	3.0082000000000004	0.18999999999999997	0.14899999999999997	20.84015600345351	4.465747715025753	2.6020978467090683	1.984426569309672	1.934659859214028	7.047847838978828	1.5102531083526065	1.8680551409742525	0.6711051733875538	1.0815562549870128	0.7324081924454067
chr3	195934561	197807713	0.53	1873152	1	9.2049	9.2049	1.7329999999999992	1.6919999999999993	53.58897258030903	0.7442912858376296	1.1920409328836508	0.342535188545037	0.0	18.123037300231267	0.25170885139210064	1.011591282116847	0.4772632152273958	0.0	3.5157983003116655
chr3	196439182	197807713	0.52	1368531	2	16.344250000000002	2.06555	3.222999999999999	0.2019999999999993	52.47253565155259	0.372145642918813	1.1986706870258155	1.574408553757032	0.0	17.745474023143117	0.12585442569604943	0.9453812125230623	0.7356118233761666	0.0	3.6599652299755134
chr3	196594889	197807713	0.6	1212824	1	9.2049	9.2049	4.082	0.6570000000000011	62.89261365327935	10.047932358807948	1.075175237946742	2.160594329083514	0.0	21.26939794263253	3.398069493793363	0.8957403568929274	1.3320409072623016	0.0	3.504069989023245
chr3	196669279	197807713	0.59	1138434	2	16.2295	2.1803	6.910999999999999	3.486	69.21908958289916	16.37440828842776	0.9885232030899374	2.401262382054444	0.0	23.40892317946539	5.537594730626221	0.9012075168821413	0.8120731863705368	0.0	3.406569933037593
chr3	196729821	196756358	0.55	26537	4	18.4754	1.4425999999999988	0.11100000000000002	0.05000000000000002	41.30816636398821	11.536514930483193	6.8435419883325395	5.163396320765794	0.24780334506391394	13.969841252261602	3.9014871965775653	2.314389710203589	1.7461880609276603	0.42111313155706914	0.0
chr3	196729821	197807713	0.6	1077892	3	17.7213	0.6884999999999994	1.7929999999999993	1.6319999999999992	52.8446812944714	0.0	0.7540329496226774	5.163396320765794	0.0	17.87132844883917	0.0	0.853747463279736	1.7461880609276603	0.0	3.283027677985852
chr3	196756358	197807713	0.51	1051355	2	19.163899999999998	0.7540999999999993	1.7429999999999992	1.6819999999999993	41.30816636398821	11.536514930483193	0.600329108997728	6.8435419883325395	0.0	13.969841252261602	3.9014871965775653	0.8168797418092353	2.314389710203589	0.0	3.283027677985852
chr3	197236927	197807713	0.75	570786	2	19.13935	0.7295499999999997	1.7379999999999993	1.6869999999999992	40.19172943523177	12.65295185923963	0.8971355370599249	0.24780334506391394	0.0	13.592277975173452	4.279050473665716	1.1500924767436471	0.42111313155706914	0.0	3.8113123054861946
chr3	197687212	197807713	0.83	120501	3	16.80325	1.6065500000000004	13.965999999999994	10.540999999999997	65.49763315371104	12.652951859239636	1.680046055616419	0.6876204512885221	0.0	22.150378922504885	4.279050473665718	0.5681679619144362	1.3058215948831249	0.0	0.0
chr2	11620	264321	0.85	252701	3	18.37705	3.3114500000000007	0.7370000000000001	0.6820000000000002	73.3126916550061	10.792223644645574	0.9071658443693876	-0.2753444623586902	1.3961820550331125	28.94651791009161	0.5034177027842013	0.3067907377840495	-0.2969914646774857	0.7835998606513157	3.3970232066625266
chr2	11620	464763	0.83	453143	3	17.4918	4.196700000000001	0.7115000000000001	0.7075000000000001	44.28533150733871	18.23513650302182	1.1169058649688626	-0.2753444623586902	0.6850751063338898	19.129872705799674	10.320062907076139	0.5154792506821682	-0.2969914646774857	0.8559391291657732	4.29508634430609
chr2	11620	621210	0.81	609590	1	10.84425	10.84425	0.7405000000000002	0.6785000000000001	39.819583792312955	22.700884218047573	1.006079528092986	-0.2753444623586902	6.890699830308478	17.619619597447066	11.830316015428744	0.6028558917181506	-0.2969914646774857	2.330337829526973	3.9371326048544972
chr2	11620	636764	0.7	625144	3	17.9098	3.7787000000000006	2.138	0.7189999999999995	50.61180743695853	11.908660573402006	1.1524928091620834	-0.2753444623586902	0.28342436819487654	21.26939794263253	8.18053767024328	0.6458367954150244	-0.2969914646774857	1.1342266284709177	3.9371326048544972
chr2	11620	951892	0.69	940272	3	17.35245	4.33605	0.7380000000000001	0.6810000000000002	37.95885557771889	24.561612432641635	0.8612283668888752	-0.2753444623586902	0.11363489742055331	16.990347468966814	12.459588143908997	0.8095184867886243	-0.2969914646774857	0.1787817645876592	3.7519683959059584
chr2	11620	1554478	0.57	1542858	3	23.483600000000003	1.7950999999999997	4.412	2.993	43.16889457858227	19.35157343177826	0.5692446856991362	-0.2753444623586902	0.2706243935908606	18.75230942871152	10.69762618416429	0.5631749357397328	-0.2969914646774857	0.2509456812907638	3.5623442012861077
chr2	11620	1895512	0.6	1883892	2	17.38525	4.30325	0.7335000000000002	0.6855000000000001	42.79674893566346	19.723719074697073	0.5151865588538321	-0.2753444623586902	0.6875011005854883	18.626455003015472	10.82348060986034	0.5066532287832036	-0.2969914646774857	0.539582918910182	3.638682279223417
chr2	16938536	17375111	0.52	436575	1	12.6885	12.6885	4.578500000000001	4.083500000000001	15.25797135967132	0.372145642918813	0.19094227570019826	0.5019668088603105	0.0701346660880793	5.160031453538069	0.12585442569605076	0.15682255644196635	0.28519364042402945	0.32573486710738814	0.0
chr2	68978889	69064370	0.58	85481	4	20.18855	4.07375	2.9715	2.6365	14.141534430914882	2.2328738575128764	0.5224257688873262	0.16041665942340888	0.08585947826936566	4.782468176449918	0.7551265541763028	0.17667705201771222	0.31517049781993356	0.28621662045870977	3.95124371858143
chr2	70914195	71175785	0.53	261590	4	17.31965	0.07375000000000043	1.1905000000000001	0.25150000000000006	18.607282145940633	0.744291285837626	0.4552414302305901	0.324429414352005	1.5311718326500732	6.292721284802525	0.2517088513921011	0.33485485027887585	0.1854747671238932	0.9397488451531828	1.6124683976339864
chr2	71089037	71175785	0.53	86748	4	18.7459	1.5	0.47950000000000004	0.4595	13.397243145077255	4.465747715025752	0.5491151645410617	0.40866590087285687	1.5311718326500732	4.530759325057818	1.5102531083526058	0.18570303049170545	0.40885664654577664	0.9397488451531828	0.2310490601866483
chr2	73220366	73404543	0.51	184177	4	18.36065	1.1147500000000008	5.426	5.304	29.399505790586204	1.1164369287564355	0.5011055639079014	0.8168037421918652	5.389594513739594	9.942499629987989	0.37756327708815185	1.087867897229906	0.5905639925946627	1.8226851104347337	6.315903796017926
chr2	96804446	96874362	0.53	69916	4	18.65575	0.5737500000000004	1.1105	1.0265	27.166631933073326	13.76938878799607	1.1922968135164205	0.8114314416993798	2.7600096658663036	9.187373075811685	4.656613750753868	0.40321802385598876	0.27441470840778515	0.9333964753389086	1.6094379124341003
chr2	165851343	165871545	0.57	20202	1	12.2623	12.2623	2.2039999999999997	1.507	11.908660573402006	0.7442912858376252	1.6210680416223897	0.4662718426557647	0.15856868638432858	4.027341622273616	0.25170885139210153	2.292566511045767	0.3350839898198824	0.19948760754666586	0.0
chr2	219166171	219221569	0.54	55398	4	19.27045	3.1229499999999994	16.974000000000004	2.8639999999999985	17.118699574265385	5.210039000863379	1.074827662858046	7.826921178706544	2.6453612596412173	5.789303582018322	1.7619619597447063	1.635712236924733	2.646954730380293	0.894623995808432	0.0
chr2	219166171	219260959	0.56	94788	4	18.33605	4.05735	14.509999999999998	5.328000000000002	23.817321146804012	11.908660573402004	1.727476926238317	7.826921178706544	0.6901564334605688	8.054683244547231	4.027341622273616	1.3277463992915821	2.646954730380293	1.0675235451741654	1.6094379124341003
chr2	239628947	239892246	0.57	263299	4	21.43445	1.0737499999999986	0.027	0.014999999999999996	15.257971359671322	1.8607282145940633	0.23745045750405636	0.6794356077841408	0.6439699648802147	5.285885879234121	0.7551265541763028	0.2409072216408321	0.4938460069140825	0.21778159072303402	0.693147180559945
chr2	241612021	242893064	0.53	1281043	1	8.90165	8.90165	0.9915	0.9035	17.86299086010301	6.698621572538628	0.9644668715183318	1.4038066859129668	0.0	6.0410124334104225	2.265379662528909	1.0571023927295988	1.1678793169014576	0.0	2.4763439569414945
chr2	241853608	242893064	0.57	1039456	3	17.795099999999998	0.00820000000000043	0.066	0.022000000000000013	13.025097502158445	1.8607282145940625	1.131342001608003	0.24646733005919208	0.0	4.4049048993617665	0.6292721284802525	1.1817135066741187	0.5209486673374415	0.0	2.5735646099821152
chr2	242089295	242893064	0.82	803769	1	8.90165	8.90165	0.7345000000000002	0.6465000000000001	52.8446812944714	41.680312006907016	1.1408338268233218	1.0989718035848124	0.0	17.87132844883917	14.095695677957654	1.2889693834047937	0.8159362309485255	0.0	2.405272993426895
chr2	242211951	242893064	0.78	681113	2	16.66395	1.1393500000000003	3.0955	3.0075	19.723719074697076	8.559349787132692	1.0534181546196753	1.6262560706731315	0.0	6.670284561890675	2.8946517910091614	1.3688324632716482	0.845486945388286	0.0	2.2989086995055166
chr2	242255093	242893064	0.73	637971	1	8.90165	8.90165	19.605	19.517	61.404031081604096	50.23966179403971	0.7093255050610079	6.141757400171403	0.0	20.765980239848332	16.990347468966817	1.3209397205527431	2.077056026507532	0.0	2.041749308401651
chr2	242576473	242893064	0.89	316591	1	8.90165	8.90165	3.5020000000000016	3.4140000000000015	28.283068861829765	17.118699574265385	0.4137681308294363	1.0004786716094785	0.0	9.564936352899837	5.789303582018323	1.1448864497241722	1.4943695577077871	0.0	1.5958359917248344
chr1	714137	805239	0.78	91102	2	19.1885	3.500000000000001	2.635	1.9739999999999993	30.143797076423827	15.25797135967132	1.111102005158142	-0.344423616867356	0.3383617181352899	10.19420848138009	5.16003145353807	0.5415351460215121	-0.3112528164356172	0.8413910087381951	1.9356005054539451
chr1	714137	954818	0.91	240681	1	7.84425	7.84425	1.525	0.8639999999999998	29.399505790586204	16.002262645508946	0.6308575347072497	-0.344423616867356	5.024935664273981	9.942499629987989	5.411740304930171	0.7278902803665528	-0.3112528164356172	1.6993626130530044	1.5262912476274693
chr1	714137	968445	0.81	254308	2	15.581949999999999	0.10654999999999948	0.34450000000000014	0.3165000000000001	34.98169043436839	10.420078001726754	0.8663125839845272	-0.344423616867356	3.9555396126966387	11.830316015428746	3.5239239194894143	0.779946265540115	-0.3112528164356172	1.3377078994379583	1.5318343586145782
chr1	714137	994788	0.77	280651	3	14.6885	1.0	0.5080000000000001	0.1530000000000001	39.447438149394145	5.954330286701001	1.156279509516106	-0.344423616867356	4.079669738432901	13.340569123781354	2.013670811136808	0.8322999529375263	-0.3112528164356172	2.2817899776589328	1.5318343586145782
chr1	714137	1051709	0.8	337572	1	7.84425	7.84425	0.3795000000000001	0.28150000000000014	53.21682693739021	7.815058501295066	1.6492181869543203	-0.344423616867356	0.9283111115695222	17.99718287453522	2.6429429396170603	1.0767112835489727	-0.3112528164356172	1.7194349246011311	1.5318343586145782
chr1	714137	1260169	0.74	546032	3	14.770499999999998	0.9180000000000001	1.4669999999999996	0.8059999999999995	42.42460329274465	2.977165143350497	1.3685433289275646	-0.344423616867356	0.9414173557145734	14.347404529349756	1.0068354055684043	1.3202415799568106	-0.3112528164356172	2.3377756627463504	2.6165052497419006
chr1	714137	1370854	0.69	656717	2	14.37705	1.3114499999999998	0.3810000000000001	0.28000000000000014	34.23739914853077	11.16436928756438	1.2965542707105855	-0.344423616867356	0.6715639613832773	11.578607164036645	3.775632770881515	1.4917397442399951	-0.3112528164356172	1.3988126469242155	2.749008456275762
chr1	714137	1565914	0.68	851777	2	14.57375	1.114749999999999	10.284500000000003	9.623500000000003	33.86525350561195	11.536514930483191	1.1534292394672145	-0.344423616867356	1.123342934753045	11.452752738340594	3.901487196577566	1.470459104351367	-0.3112528164356172	0.9152107243701404	2.7466956720139857
chr1	714137	1624220	0.64	910083	3	16.418	0.7295000000000007	0.34000000000000014	0.3210000000000001	39.447438149394145	5.954330286701001	1.1515017096895301	-0.344423616867356	0.6053973181659129	13.340569123781354	2.013670811136808	1.4348861818342062	-0.3112528164356172	0.8189474550674468	2.664328979776978
chr1	714137	1840599	0.6	1126462	3	15.63935	0.04915000000000003	0.4365000000000001	0.22450000000000012	33.12096221977433	12.280806216320817	1.0466020129989282	-0.344423616867356	0.7015252286307145	11.201043886948494	4.153196047969667	1.3165721989754282	-0.3112528164356172	1.615097578263617	2.7287085399656394
chr1	714137	1950939	0.66	1236802	1	7.84425	7.84425	7.520500000000001	6.859500000000001	32.3766709339367	13.025097502158443	1.015816347720906	-0.344423616867356	0.6449443912533723	10.949335035556393	4.404904899361767	1.3432048292191203	-0.3112528164356172	0.975760309591188	2.696781681716431
chr1	714137	2126353	0.6	1412216	2	15.918	0.2295000000000007	0.33950000000000014	0.3215000000000001	32.00452529101789	13.397243145077255	0.9697496459048977	-0.344423616867356	7.867618564203146	10.823480609860342	4.530759325057819	1.2975638557660407	-0.3112528164356172	2.6607180141281104	2.657213599288592
chr1	714137	2136570	0.58	1422433	3	14.4262	1.2622999999999998	0.40050000000000013	0.2605000000000001	42.79674893566346	2.6050195004316876	1.0192954078059877	-0.344423616867356	16.698842951485183	14.473258955045807	0.880980979872354	1.307355069859067	-0.3112528164356172	5.647313973540728	2.657213599288592
chr1	714137	2144058	0.7	1429921	1	7.84425	7.84425	20.3305	19.6695	32.74881657685552	12.65295185923963	1.1014037564539687	-0.344423616867356	6.296365086905823	11.075189461252442	4.279050473665717	1.3300819283853547	-0.3112528164356172	2.129342173053658	2.657213599288592
chr1	714137	2158716	0.54	1444579	3	15.2541	0.4344000000000001	0.34350000000000014	0.3175000000000001	47.634642293608024	2.232873857512878	1.1541165144144288	-0.344423616867356	0.45819612878460025	16.109366489094462	0.755126554176301	1.3381919429060893	-0.3112528164356172	0.8643610955714754	2.657213599288592
chr1	714137	2574561	0.57	1860424	3	14.36885	1.3196499999999993	0.33850000000000013	0.3225000000000001	45.77391407901396	0.372145642918813	0.9985632573277452	-0.344423616867356	0.445192993249941	15.48009436061421	0.12585442569605032	1.2322805008316682	-0.3112528164356172	0.23293881233701752	2.646660682365668
chr1	805239	994788	0.51	189549	4	18.1885	4.500000000000001	2.4819999999999998	2.127	24.189466789722825	9.303641072970319	1.1779929503784647	1.111102005158142	4.079669738432901	8.180537670243282	3.146360642401263	0.9720488064775753	0.5415351460215121	2.2817899776589328	1.46971648987006
chr1	29840175	30558985	0.52	718810	4	16.56555	3.418049999999999	7.510500000000002	7.300500000000002	17.86299086010301	2.9771651433505024	0.06212695587186812	0.7638280057220764	0.2871221767066671	6.041012433410423	1.0068354055684043	0.10645301376330142	0.2583158954562407	0.21011951395876308	1.3195286648076276
chr1	33177676	33352128	0.6	174452	4	19.114800000000002	3.2459000000000007	11.845999999999998	7.0889999999999995	18.23513650302182	0.3721456429188148	2.6963983941105822	0.6559799809078994	1.1852837532121692	6.166866859106474	0.12585442569605032	0.9118840373272179	1.0688809177065992	0.4008463054340271	3.1997946179774726
chr1	152850689	153540989	0.52	690300	4	18.2705	3.7131	3.823	3.7630000000000003	13.397243145077256	1.4885825716752503	0.06900571098595976	0.19863502632264982	0.9592131700633305	4.530759325057817	0.5034177027842017	0.0525077134585869	0.06717557396315067	1.6121319857964758	2.7429883038971012
chr1	156629890	156675825	0.63	45935	4	22.94265	2.1721500000000002	5.851999999999999	5.433999999999999	20.4680103605347	4.837893357944566	1.5555015443651254	0.4604626998790628	5.281939400958931	6.921993413282777	1.6361075340486568	0.5260487587600238	0.7744013619891832	1.7862776644520604	0.3465735902799725
chr1	208058519	208136849	0.57	78330	4	22.131149999999998	1.4754500000000004	1.0054999999999998	0.8374999999999999	26.4223406472357	8.559349787132694	1.482311254827902	6.406442054550726	0.19243703088793335	8.935664224419584	2.8946517910091614	0.7712258947287659	2.166568656310737	0.10634942523404839	2.77258872223978
chr1	223254774	223884130	0.53	629356	4	19.827849999999998	3.63115	1.0015	0.3575000000000001	14.513680073833696	2.6050195004316894	0.056765934892502846	0.8554191045033128	0.25677549566236874	4.908322602145969	0.8809809798723536	0.22077057495032976	0.5130816502498114	0.41351363568232846	2.76284481980464
chr1	247242873	249200484	0.51	1957611	1	9.40165	9.40165	2.76	2.7589999999999995	82.2441870850576	10.047932358807941	0.5915972278268488	186.23226689339043	0.0	27.813828078827157	3.398069493793363	0.622839612233144	62.981135052693645	0.0	2.351432152376161
chr1	248020709	249200484	0.67	1179775	1	9.40165	9.40165	6.753499999999998	6.752499999999998	64.38119622495459	27.91092321891095	0.7898562775687796	0.35123300998374907	0.0	21.772815645416735	9.439081927203787	0.5811743011947897	0.47809782038947607	0.0	2.0083648215946037
chr1	248100136	249200484	0.65	1100348	3	21.155749999999998	2.3524499999999993	13.881000000000002	13.88	68.10265265414273	24.18946678972282	0.7332332624296912	1.574287534726492	0.0	23.03135990237724	8.180537670243282	0.5846948639505049	0.5324019166514279	0.0	2.227567761767047
chr1	249142028	249200484	0.87	58456	1	9.40165	9.40165	1.8884999999999996	1.8874999999999997	72.19625472624966	20.095864717615886	9.472983383454107	0.24288413500131745	0.0	24.415758585033796	6.796138987586726	4.770997114794852	0.3498197671311059	0.0	2.76471454375571
chr1	249153046	249200484	0.8	47438	1	9.40165	9.40165	0.006500000000000001	0.0055000000000000005	81.49989579921998	10.792223644645567	7.656607519051418	17.293389832495198	0.0	27.562119227435055	3.6497783451854655	4.52076270892681	5.848381371971124	0.0	0.0
chr9	10747	1009245	0.72	998498	1	10.0574	10.0574	1.5245000000000002	0.31250000000000033	39.447438149394145	23.073029860966386	0.21169669361169036	-0.27136315148591544	2.599126652934088	13.340569123781352	7.8029743931551305	0.5707260701090203	-0.2739112130274884	0.8789881016763114	2.5164668786432056
chr9	10747	1042463	0.67	1031716	0	0.0	0.0	0.9315000000000003	0.9055000000000003	51.35609872279615	11.16436928756438	0.2885644056455945	-0.27136315148591544	24.689427700661213	17.367910746054967	3.775632770881515	0.5806511349181367	-0.2739112130274884	8.34961742306025	2.5164668786432056
chr9	10747	1050301	0.67	1039554	0	0.0	0.0	9.901499999999999	8.064499999999999	46.51820536485158	16.002262645508946	0.4725413481674187	-0.27136315148591544	0.11183001611216618	15.731803212006312	5.411740304930171	0.6392273683475284	-0.2739112130274884	0.20942967632673792	2.5164668786432056
chr9	5304469	5339649	0.51	35180	3	15.2623	0.0	0.1335	0.012500000000000004	10.047932358807943	1.116436928756439	1.2693995778924823	0.5124513204799459	0.3561808909506923	3.398069493793363	0.3775632770881512	0.42929309504053603	0.9641995114838046	0.44507238767025453	0.0
chr9	130880071	130953723	0.51	73652	3	21.344250000000002	3.1475500000000007	3.9335000000000004	3.9305000000000003	26.05019500431689	4.465747715025751	1.3743498462216512	1.130340662336184	11.20920611201243	8.809809798723535	1.510253108352606	2.5836622447785307	1.3967386851585248	3.790795954700316	4.77751771388983
chr9	138799280	140726684	0.51	1927404	1	6.4672	6.4672	2.3390000000000004	0.5419999999999999	66.98621572538629	9.675786715889132	1.9014645043096658	0.6956941506865425	0.0	22.65379662528909	3.2722150680973137	1.5310928968296174	0.23527398334704588	0.0	3.0433451324106655
chr9	139237274	139258224	0.51	20950	3	21.90165	0.6557500000000012	8.815999999999999	8.494999999999997	41.68031200690702	21.584447289291138	9.663352255266544	0.46661703358845763	4.280019558602916	14.095695677957654	7.2995566903709275	3.2680099082888527	0.781843732550785	1.4474424563754664	0.0
chr9	139622724	140726684	0.56	1103960	1	7.770499999999999	7.770499999999999	1.3535000000000001	0.44350000000000017	54.70540950906547	21.95659293220995	2.017210340253429	0.6488599510524751	0.0	18.500600577319425	7.4254111160669805	1.9198055443326665	0.8742581610156588	0.0	3.3498887381935685
chr9	139702348	140726684	0.53	1024336	0	0.0	0.0	4.8215	3.0244999999999997	57.310429009497156	19.351573431778263	1.5985387888766731	16.649512441679224	0.0	19.381581557191776	6.544430136194627	1.8744192515140992	5.630631088495431	0.0	3.5169709905342073
chr9	139838701	140726684	0.59	887983	1	7.41805	7.41805	0.9010000000000001	0.8960000000000001	61.404031081604096	15.257971359671323	1.6629529068707947	1.1790493626170828	0.0	20.765980239848332	5.160031453538071	1.8118848875466191	2.281666999043929	0.0	3.3132386315448707
chr9	139872866	140726684	0.54	853818	1	7.2541	7.2541	1.2015000000000002	0.5955000000000001	72.19625472624966	4.465747715025756	1.5028474180493572	5.664151450835141	0.0	24.415758585033796	1.5102531083526074	1.7582102856844084	3.1532676246398132	0.0	3.2575232032003036
chr9	139916410	140726684	0.65	810274	0	0.0	0.0	2.148	0.35099999999999965	54.33326386614665	22.328738575128764	1.32641133338788	4.785999449626472	0.0	18.374746151623373	7.551265541763031	1.701100702013325	2.820914924658857	0.0	3.2666383593476778
chr9	140196949	140726684	0.71	529735	1	8.2377	8.2377	1.4325	0.36450000000000027	51.72824436571497	24.93375807556045	1.7253715518298847	0.5730644143628055	0.0	17.49376517175102	8.432246521635383	1.225912648006306	2.5983867969570165	0.0	3.2767378889227006
chr9	140317551	140726684	0.83	409133	1	11.08195	11.08195	1.0585000000000002	0.7385000000000002	56.93828336657835	19.723719074697073	2.073878337496347	0.5430891125662182	0.0	19.255727131495725	6.670284561890678	1.4273220083192366	0.5426468994042076	0.0	3.456923887608808
chr9	140353740	140726684	0.84	372944	0	0.0	0.0	1.4625000000000001	0.33450000000000024	57.682574652415965	18.97942778885945	1.891941253845266	3.948822207875987	0.0	19.507435982887827	6.418575710498576	1.4362382442468329	1.3354361675449278	0.0	3.978533577825367
chr9	140446353	140726684	0.9	280331	0	0.0	0.0	3.593500000000001	1.7965000000000007	62.14832236744172	14.513680073833697	1.656747781596321	2.603850178823606	0.0	21.017689091240435	4.9083226021459705	1.4581875520751255	1.3697997160400688	0.0	3.8841224612828222
chr9	140473339	140726684	0.93	253345	1	6.729500000000001	6.729500000000001	0.9095000000000002	0.8875000000000002	55.077555151984285	21.584447289291138	1.339662619518669	4.633548359175908	0.0	18.626455003015472	7.299556690370929	1.4465968841970396	1.5670009276614898	0.0	4.1802525238591
chr9	140513268	140726684	0.74	213416	1	7.9508	7.9508	0.9035000000000002	0.8935000000000002	56.19399208074071	20.468010360534702	0.6975027981384951	4.771934412943778	0.0	19.004018280103626	6.921993413282778	0.6887860760813949	5.4970101533700335	0.0	0.0
chr8	156344	687508	0.69	531164	3	19.37705	4.29505	3.196500000000001	3.196500000000001	37.214564291881274	0.7442912858376226	0.4091637525596362	-0.2954104203411854	0.5495524450523929	12.585442569605048	0.25170885139210064	0.9382855874200058	-0.30642224104440935	0.9006621149774154	2.52532627266763
chr8	156344	898788	0.65	742444	3	19.29505	4.3770500000000006	0.020500000000000004	0.020500000000000004	34.98169043436839	2.9771651433505006	0.4491146753900041	-0.2954104203411854	0.18727741655661517	11.830316015428746	1.0068354055684035	0.9275789384906986	-0.30642224104440935	0.26419571819630366	2.8065395540765947
chr8	156344	1455186	0.66	1298842	2	18.540950000000002	5.13115	0.9969999999999997	0.9969999999999997	26.4223406472357	11.536514930483193	0.3346566487141417	-0.2954104203411854	0.21658060630924467	8.935664224419584	3.901487196577565	0.6426236225932075	-0.30642224104440935	0.6530969421648325	2.6910302059147537
chr8	156344	1950050	0.6	1793706	1	11.83605	11.83605	18.465500000000006	18.465500000000006	36.09812736312483	1.8607282145940616	0.30208075129914896	-0.2954104203411854	0.1122002058968924	12.207879292516896	0.6292721284802516	0.6455130976891779	-0.30642224104440935	0.23146164880182946	2.3480814696635646
chr8	103906892	104123577	0.53	216685	4	19.959049999999998	5.877049999999999	1.1554999999999993	1.0904999999999994	17.86299086010301	0.744291285837626	0.23357319351574188	8.008059983086225	0.3891973518988825	6.041012433410423	0.25170885139210064	0.4785935656531167	2.708213328002642	0.4490601348259396	3.1007300085353537
chr8	140225740	140643127	0.54	417387	4	19.83605	0.1147500000000008	6.303500000000001	6.296500000000002	20.4680103605347	6.326475929619816	0.2068530863614932	0.2039690968555515	1.4620483695096897	6.921993413282777	2.1395252368328586	0.09648938808045328	0.06897948164369021	0.4944442085665681	0.0
chr8	144798614	146127024	0.51	1328410	0	0.0	0.0	12.929000000000002	9.399000000000003	85.96564351424573	33.86525350561196	2.7588547899100937	29.95805712226578	0.0	29.072372335787662	11.452752738340592	2.2904499330987544	10.131393839574725	0.0	3.2513744234379396
chr8	144897985	146127024	0.53	1229039	0	0.0	0.0	4.8854999999999995	1.3555	78.15058501295067	41.680312006907016	2.897133053912203	1.0486035162901406	0.0	26.4294293961706	14.095695677957654	2.3863453775028787	1.104397250776947	0.0	3.4141356909975555
chr8	144911478	146127024	0.53	1215546	0	0.0	0.0	21.472	17.942	80.38345887046354	39.447438149394145	2.828873395634414	9.04645155839106	0.0	27.184555950346905	13.34056912378135	2.3788744192259745	3.0593827635295754	0.0	3.3863832829061185
chr8	145150267	146127024	0.57	976757	0	0.0	0.0	1.7979999999999998	1.7319999999999998	88.57066301467742	31.260234005180266	3.2278426331300225	1.1969054427199248	0.0	29.953353315660017	10.57177175846824	2.6079092098526675	1.4420166285063136	0.0	3.2122395865944924
chr8	145164522	146127024	0.58	962502	1	7.09835	7.09835	7.782499999999999	4.2524999999999995	74.42912858376253	45.401768436095146	3.158108358591319	7.9363223744173315	0.0	25.170885139210096	15.354239934918159	2.469749042128745	11.936526379590337	0.0	3.0156502698442615
chr8	145181093	146127024	0.57	945931	1	9.0	9.0	8.171999999999999	4.641999999999999	73.68483729792491	46.14605972193277	3.052918435964131	9.162719347708382	0.0	24.919176287817997	15.60594878631026	2.458730908346394	3.0987028956604066	0.0	3.0156502698442615
chr8	145202698	146127024	0.59	924326	1	6.4754	6.4754	1.9865	1.5434999999999999	92.66426508678435	27.166631933073326	2.747430957560404	15.959315525192332	0.0	31.33775199831657	9.187373075811685	2.3887568286638152	5.397216192487651	0.0	3.0162538454894214
chr8	145555496	146127024	0.68	571528	1	7.43445	7.43445	21.7455	18.2155	87.08208044300217	32.74881657685551	3.7453663478762387	34.16703821390384	0.0	29.449935612875812	11.075189461252442	3.4792694776066924	11.55481208491263	0.0	2.831314560067079
chr8	145597817	146127024	0.69	529207	1	8.7951	8.7951	4.264000000000001	0.7340000000000011	87.8263717288398	32.00452529101789	3.4541859764084903	7.456806436406351	0.0	29.701644464267915	10.82348060986034	3.47022579020453	3.6161475779494197	0.0	2.8105641641238055
chr8	145734556	146127024	0.82	392468	1	7.7869	7.7869	1.7654999999999998	1.7645	99.362886659323	20.46801036053469	3.8308050526208595	2.394987280648207	0.0	33.60313166084548	6.921993413282776	3.1349125676605216	4.4400043115552075	0.0	2.8001467625979943
chr8	145806176	146127024	0.84	320848	1	6.90165	6.90165	2.0865	1.4434999999999998	94.52499330137843	25.305903718479257	3.9157597694045516	3.45021930882563	0.0	31.967024126796822	8.558100947331432	2.912105596318128	4.133057934056279	0.0	2.4231424872179645
chr8	145910786	146127024	0.9	216238	0	0.0	0.0	1.895	1.6349999999999998	87.45422608592098	32.37667093393671	4.95648059825831	1.7644989856393376	0.0	29.575790038571864	10.949335035556391	4.032221261860717	0.5967287558095884	0.0	2.7260352981202103
chr8	145980559	146127024	0.88	146465	0	0.0	0.0	1.791	1.7389999999999999	100.10717794516061	19.723719074697073	5.915099557675868	2.944181773625681	0.0	33.85484051223758	6.670284561890675	3.828951086618653	4.458918784065997	0.0	3.2980324782234938
chr8	146012415	146127024	0.96	114609	1	9.08195	9.08195	1.7699999999999998	1.76	85.22135222840811	34.60954479144958	4.93557554150717	9.439153675238595	0.0	28.82066348439556	11.704461589732693	3.882952030479583	3.6346707571687107	0.0	3.386430852987757
chr8	146024306	146127024	0.91	102718	1	7.83605	7.83605	2.1235	1.4064999999999999	78.15058501295067	41.680312006907016	3.0433063343503832	21.28156060758495	0.0	26.4294293961706	14.095695677957654	2.8229579704014904	13.039496464345657	0.0	2.38108696739888
