# Supplementary material for: CTCF-anchored chromatin loop dynamics during human meiosis
Source: BMC Biol. 2025 Mar 20;23:83. doi: 10.1186/s12915-025-02181-3 (PMC11927364; doi:10.1186/s12915-025-02181-3)
Supplement: Supplementary file 3 — Additional file 3: Genomic coordinates (hg19) of predicted chromatin loops in the eight germline cell types. [file 12915_2025_2181_MOESM3_ESM.gz › Predicted_Loops/Sperm_II_Lollipop_loops_with_features.txt]

chrom	anchor1	anchor2	probability	length	motif_pattern	avg_motif_strength	std_motif_strength	avg_conservation	std_conservation	avg_CTCF	std_CTCF	CTCF_in-between	CTCF_upstream	CTCF_downstream	avg_ATAC	std_ATAC	ATAC_in-between	ATAC_upstream	ATAC_downstream	expression
chrX	1710619	1780333	0.73	69714	4	14.92625	1.8770499999999997	3.0165000000000006	2.1775	38.20361085026842	9.689321592459383	1.223083312012545	-0.038012741361073486	0.3494561212024882	13.081099403843112	3.3176701386558625	0.4187895863122413	-0.03707116474216279	0.5617508508030103	0.693147180559945
chrX	1710619	2382402	0.77	671783	1	6.5246	6.5246	2.7455000000000007	2.4485000000000006	35.98890877199199	7.474619514182951	0.4401164177270092	-0.038012741361073486	19.72915043195455	12.322774800721772	2.559345535534522	0.5469151053424829	-0.03707116474216279	11.642208652924285	0.693147180559945
chrX	1710619	2392954	0.81	682335	1	6.5246	6.5246	8.191500000000001	2.9974999999999996	45.81664924434365	17.30235998653461	0.7384125434103305	-0.038012741361073486	1.271213799784457	15.68784022707272	5.924410961885468	0.7184987666145606	-0.03707116474216279	0.898803657845329	0.693147180559945
chrX	1710619	2527103	0.62	816484	4	15.5164	2.467199999999999	2.6255000000000006	2.5685000000000007	23.11595294201024	5.398336315798799	0.8259522327873823	-0.038012741361073486	0.01463798711690306	7.915013045078985	1.8484162201082652	0.7481230101437863	-0.03707116474216279	0.024141696523298707	1.3647815207407017
chrX	152666310	154444710	0.63	1778400	1	6.56555	6.56555	2.9715000000000003	2.9205	15.364495668042736	0.4152566396768309	0.5379843105124932	0.10155804058021521	0.0	5.260876934154295	0.14218586308525127	0.3428323104529674	0.09273055919913524	0.0	1.9318489594699708
chrX	152875725	154444710	0.51	1568985	4	15.7295	2.5984	3.0035000000000003	2.8885	14.67240126858135	0.27683775978455394	0.5109814002913142	0.6497515936267165	0.0	5.023900495678877	0.09479057539016766	0.3431584548075038	0.3527091177308558	0.0	2.0993119870878894
chrX	152989761	154444710	0.61	1454949	1	6.56555	6.56555	2.9530000000000003	2.9390000000000005	19.793899824595595	4.844660796229692	0.5137375615353494	0.47581641690143944	0.0	6.777526140396975	1.6588350693279308	0.3572850425957738	0.16292182097296318	0.0	2.13438941421127
chrX	153193631	154444710	0.51	1251079	4	13.778649999999999	0.6475499999999998	2.9585000000000004	2.9335	17.85603550610372	2.9067964777378146	0.5275296119001088	0.42910056453582673	0.0	6.1139921126658034	0.9953010415967589	0.35974199227428105	0.34220760036868236	0.0	2.176980756703095
chrX	153237298	154444710	0.72	1207412	1	6.56555	6.56555	22.909000000000002	17.017	22.28543966265658	7.336200634290676	0.4622323810974716	2.333027128053583	0.0	7.6306413189084825	2.5119502478394384	0.3438616811899613	0.7988396671074641	0.0	2.2535718809871135
chrX	153402331	154444710	0.67	1042379	4	15.9672	2.8361	10.2795	4.387499999999999	11.350348151166704	3.598890877199199	0.44192950191964486	0.5904691270483051	0.0	3.8864135909968667	1.2322774800721772	0.3302823347526076	0.4296313488323262	0.0	2.2453263521398243
chrX	153523796	154444710	0.73	920914	1	6.56555	6.56555	3.3155	2.5765000000000002	18.27129214578055	3.3220531174146446	0.43769100941706857	0.4740645785632666	0.0	6.256177975751054	1.1374869046820097	0.35243565646296343	0.16232198313221782	0.0	2.168110435607913
chrX	153607260	154444710	0.83	837450	1	6.56555	6.56555	3.0345	2.8575	35.57365213231516	20.62441310394926	0.34115059776423606	1.4063453722401371	0.0	12.180588937636523	7.061897866567479	0.31511966312762113	0.7268519151934629	0.0	2.1678987558329337
chrX	153626606	154444710	0.67	818104	1	6.56555	6.56555	10.2165	4.3245	16.333427827288673	1.3841887989227688	0.11775952740119192	9.787916245871745	0.0	5.592643948019882	0.4739528769508379	0.2433189525040236	3.351429420390497	0.0	2.018020632033332
chrX	154285446	154444710	0.82	159264	3	16.6557	3.5245999999999995	3.0125	2.8795	12.319280310412644	2.6299587179532606	0.38241101035137776	0.05378427729406667	0.0	4.218180604862453	0.900510466206591	0.2975894596084724	0.23019992809220446	0.0	1.4542777899907988
chr13	19202949	19449376	0.85	246427	1	9.17215	9.17215	13.254000000000001	0.3320000000000025	18.686548785457383	5.952011835367907	0.3505029118269539	-0.2883465707356295	0.25060407008435925	6.398363838836305	2.0379973708886006	0.12001387640856016	-0.3450745161290953	0.31670965402138007	0.0
chr13	19202949	19692406	0.63	489457	4	15.71315	2.63115	6.5295	6.392499999999999	19.10180542513421	6.367268475044737	0.30090015712387935	-0.2883465707356295	0.2599521199181403	6.540549701921557	2.1801832339738523	0.21767919702557784	-0.3450745161290953	0.33891831876977957	1.2458898727611232
chr13	19202949	20135428	0.66	932479	4	16.44265	1.901650000000001	10.373	2.5489999999999995	24.776979500717566	12.04244255062809	0.2814456907616761	-0.2883465707356295	0.4697424548789869	8.48375649741999	4.123390029472286	0.27528006331142424	-0.3450745161290953	0.8042103363685246	2.0041236510483427
chr13	19202949	20392380	0.67	1189431	4	19.508200000000002	1.1639	17.269499999999997	4.347499999999999	11.350348151166706	1.3841887989227688	0.32119232515604873	-0.2883465707356295	1.2243079973067368	3.886413590996867	0.47395287695083743	0.38922574761005724	-0.3450745161290953	1.455060653810393	1.9948288941891674
chr13	19202949	20532573	0.75	1329624	1	9.17215	9.17215	7.524999999999999	5.397	55.50597083680303	42.77143388671355	0.41641510650312236	-0.2883465707356295	1.6773694894528084	19.005510365728583	14.645143897780878	0.5016053323685632	-0.3450745161290953	0.6637306886759653	2.161008490220426
chr13	19202949	20702237	0.56	1499288	4	17.0902	1.2541000000000002	6.494	6.427999999999999	16.61026558707323	3.8757286369837534	0.5591085479425093	-0.2883465707356295	0.15992284488095054	5.687434523410049	1.3270680554623446	0.519951931856146	-0.3450745161290953	0.6271380649650442	2.286246279552414
chr13	19202949	21069224	0.66	1866275	3	16.15575	2.18855	6.7585	6.1635	11.211929271274428	1.5226076788150458	0.48061209720001297	-0.2883465707356295	1.3853432516324626	3.839018303301783	0.5213481646459213	0.541029167221371	-0.3450745161290953	0.7589570673441266	2.134359648985285
chr13	19202949	21141164	0.65	1938215	1	9.17215	9.17215	6.4795	6.442499999999999	28.099032618132206	15.364495668042734	0.5141926645002715	-0.2883465707356295	1.1244934975651253	9.621243402102	5.260876934154295	0.5491179154432302	-0.3450745161290953	0.38503196146238794	2.143705506985772
chr13	23471906	23716586	0.51	244680	3	15.959	1.1885000000000003	14.036500000000002	13.7095	14.949239028365906	1.3841887989227688	0.23986269852184652	0.07589576730400449	4.902714903447883	5.118691071069044	0.47395287695083743	0.44784169180576106	0.2135154218650404	1.678713073799783	0.0
chr13	27334821	27446992	0.65	112171	4	18.2131	1.2787000000000006	0.5499999999999999	0.533	9.82774047235166	0.13841887989227697	0.3060317034998767	0.442213220581441	0.7330512253236272	3.365065426350946	0.04739528769508383	0.10478672159810262	0.20936523038556368	0.2510002518911112	0.0
chr13	27334821	27504395	0.59	169574	4	18.05735	1.1229499999999994	0.667	0.4159999999999999	10.519834871813043	0.8305132793536609	0.45058335417302675	0.442213220581441	0.2774620493956941	3.6020418648263646	0.28437172617050255	0.15428189939310405	0.20936523038556368	0.18419207834087742	0.0
chr13	27446992	27504395	0.53	57403	3	19.33605	0.15575000000000117	0.13400000000000004	0.11700000000000003	10.65825375170532	0.692094399461384	0.7330512253236272	0.3060317034998767	0.2774620493956941	3.6494371525214486	0.23697643847541872	0.2510002518911112	0.10478672159810262	0.18419207834087742	0.0
chr13	27446992	27699954	0.56	252962	1	9.7459	9.7459	0.30850000000000016	0.29150000000000015	10.519834871813043	0.553675519569107	0.38084589940396074	0.3060317034998767	1.8938208439918607	3.6020418648263646	0.18958115078033488	0.19935241699373465	0.10478672159810262	0.6484533310325438	0.0
chr13	37772005	37891345	0.51	119340	3	14.12295	1.1721500000000002	2.0815000000000006	2.0815000000000006	7.336200634290676	0.6920943994613848	0.20413711128742024	0.6183486618154747	0.052024190448663375	2.5119502478394384	0.23697643847541894	0.14297221024157994	1.052905410786191	0.1750620566309142	0.0
chr13	55773503	56942742	0.56	1169239	4	13.409849999999999	0.6229500000000003	1.2314999999999992	1.044499999999999	8.028295033752059	1.9378643184918767	0.04924763374740937	0.18841878251080002	0.17500322960977346	3.744227727911616	0.33176701386558616	0.38686754868925793	0.42219698227783964	0.541363772899232	0.0
chr13	63519184	63941567	0.52	422383	4	15.0902	1.745899999999999	3.4344999999999994	3.1154999999999995	9.550902712567105	4.01414751687603	0.08651528184505793	0.1602342506098116	0.08370894357634223	3.2702748509607784	1.3744633431574287	0.4730742783740659	0.3446951699948839	0.5364842964326875	2.07944154167984
chr13	75368522	75794129	0.54	425607	4	19.67215	1.1639499999999998	9.4985	6.7885	9.966159352243936	3.3220531174146455	0.11447989746898304	0.016085293872286868	0.3935014066655739	3.4124607140460292	1.1374869046820097	0.12472238994775414	0.1462289489469911	0.29844918295944	0.0
chr13	85468721	85937460	0.52	468739	4	20.7049	0.19669999999999987	6.024999999999999	5.0779999999999985	25.33065502028667	4.567823036445137	0.23860283644620933	1.0443201245049583	0.17782122809645048	8.673337648200325	1.5640444939377631	0.4295251347310886	0.3575802143840336	0.3495744463909163	0.0
chr13	86625772	87256087	0.62	630315	1	6.40165	6.40165	0.4165000000000001	0.4105000000000001	6.367268475044737	0.8305132793536614	0.03513643302597003	0.1252479570567821	0.8100549884232121	2.1801832339738523	0.2843717261705023	0.3356616362784542	0.22485911130163505	0.7275851360740564	0.0
chr13	92608286	92943315	0.59	335029	1	7.5492	7.5492	5.540500000000001	2.501500000000001	12.872955829981752	3.460471997306923	0.16195672887353793	0.1490675180437308	0.10926232315107137	5.497853372629715	0.09479057539016766	0.21276520150018638	0.14359656320828618	0.17802924583926472	0.0
chr13	93237224	93627161	0.51	389937	1	7.7541	7.7541	1.4315	1.4315	13.426631349550858	0.9689321592459379	0.1618697616047676	0.10926232315107137	0.3592877189464394	4.597342906423123	0.3317670138655857	0.17697099501725133	0.17802924583926472	0.31805645523231124	0.0
chr13	103568741	104124390	0.71	555649	4	17.7869	2.163900000000001	3.2199999999999998	2.4419999999999993	8.44355167342889	0.41525663967683	0.05779400329166118	1.0846211523796503	0.35441872120176127	2.8911125494001086	0.14218586308525127	0.15967630386304443	0.37137947942659943	0.17759219751321376	0.0
chr13	103568741	104252491	0.51	683750	4	17.12295	2.8278500000000006	4.652499999999999	1.0095	12.319280310412644	4.290985276660584	0.11336683398855583	1.0846211523796503	0.11586526116993011	4.218180604862454	1.469253918547596	0.16303285800195533	0.37137947942659943	0.17013536518469582	0.0
chr13	104124390	104749467	0.51	625077	1	7.8115	7.8115	0.4235000000000002	0.35450000000000015	8.720389433213445	0.13841887989227697	0.16475353698800949	0.05779400329166118	0.03626395399609704	2.9859031247902763	0.04739528769508383	0.1716635411983957	0.15967630386304443	0.19405096459120896	0.0
chr13	107857684	108302588	0.6	444904	4	23.52455	1.6065499999999986	0.03650000000000001	0.032500000000000015	8.305132793536613	2.7683775978455376	0.08960278489061853	0.2387478506727824	0.41241745102095956	2.8437172617050246	0.9479057539016749	0.09715467241903056	0.147674543495389	0.2039753607461521	0.0
chr13	113260422	115000418	0.51	1739996	2	15.55735	2.5737500000000004	0.24699999999999997	0.18999999999999997	30.452153576300915	8.85880831310572	1.0042551475751114	0.08527057067153082	0.0	10.426963292918423	3.0332984124853595	0.654165428705084	0.16710098489646347	0.0	2.242294396367647
chr13	113548666	113683885	0.58	135219	4	17.94265	2.0737500000000004	0.1815	0.0785	12.872955829981752	4.84466079622969	1.4085622488834633	0.5257176387496237	0.9596623176346485	4.407761755642788	1.6588350693279312	0.8131776411051279	0.4639387588412491	0.32859297568237844	1.84443972705697
chr13	113548666	115000418	0.52	1451752	3	14.42625	1.4426500000000004	0.3485	0.08849999999999997	28.51428925780904	10.796672631597596	1.025161182214153	0.5257176387496237	0.0	9.763429265187252	3.6968324402165313	0.6537227025045304	0.4639387588412491	0.0	2.2153374793209406
chr13	113597941	113683885	0.54	85944	4	17.0656	2.9508	0.2005	0.09750000000000002	15.779752307719566	7.751457273967506	1.1338417044140712	1.8877217105552526	0.9596623176346485	5.403062797239546	2.654136110924689	0.5205849341915556	1.3235092007800149	0.32859297568237844	1.84443972705697
chr13	113669414	115000418	0.56	1331004	3	13.89345	0.9098500000000005	0.2905	0.14649999999999996	25.469073900178948	13.841887989227686	1.0000240037175956	0.8986101082928726	0.0	8.720732935895409	4.739528769508374	0.638962048499165	0.46683758254640145	0.0	2.2450092995020587
chr13	113683885	115000418	0.52	1316533	2	16.5	3.516400000000001	0.26999999999999996	0.16699999999999998	23.669628461579347	15.641333427827288	0.9857826715091746	2.295662440339054	0.0	8.10459419585932	5.355667509544462	0.6373453406437686	0.7860458190049132	0.0	2.2450092995020587
chr13	113750811	115000418	0.67	1249607	1	6.4918	6.4918	6.031999999999999	5.594999999999999	28.099032618132206	11.211929271274428	0.9871816159800415	0.9596623176346485	0.0	9.621243402102	3.839018303301783	0.6538813881990448	0.32859297568237844	0.0	2.2450092995020587
chr13	113863418	115000418	0.57	1137000	3	14.07375	1.0901500000000004	0.22099999999999997	0.21599999999999997	63.672684750447374	24.361722861040732	0.9184098767874556	1.6815742155695008	0.0	21.80183233973852	8.34157063433474	0.519222254643767	2.0135431752313853	0.0	2.312976809191569
chr13	113922366	115000418	0.64	1078052	1	6.4918	6.4918	0.475	0.038000000000000034	24.084885101256177	15.226076788150456	0.7724376759487833	3.606761883601434	0.0	8.246780058944571	5.213481646459211	0.4804366616191753	1.2349725503774283	0.0	2.312976809191569
chr13	113951362	115000418	0.67	1049056	1	6.4918	6.4918	0.34299999999999997	0.09399999999999999	38.8957052497298	0.41525663967683	0.7293982094802438	2.3295769550086605	0.0	13.318075842318532	0.14218586308525083	0.471668627353234	0.79765831132573	0.0	2.0181431533819216
chr13	114048246	115000418	0.75	952172	2	16.2705	3.286900000000001	0.295	0.142	30.452153576300915	8.85880831310572	0.6675469310852824	1.3372700505673916	0.0	10.426963292918423	3.0332984124853595	0.47307084671054805	0.4578876727075511	0.0	2.2139880879216367
chr13	114145163	115000418	0.8	855255	2	14.32785	1.3442500000000006	1.7014999999999993	1.2644999999999995	49.00028348186602	9.689321592459383	0.5463892505934801	1.7367165507497002	0.0	16.777931844059644	3.3176701386558625	0.4295891520216651	0.8567799667941302	0.0	1.938817167376989
chr13	114566480	115000418	0.77	433938	3	13.2213	0.23770000000000113	0.22399999999999998	0.21299999999999997	33.91262557360784	5.398336315798797	0.6736922655598008	0.4152727380662019	0.0	11.611845485295516	1.8484162201082661	0.5024181412952662	0.35457849271428393	0.0	1.8980484514217988
chr13	114784902	115000418	0.82	215516	1	6.4918	6.4918	0.23149999999999998	0.2055	27.406938218670824	11.904023670735812	0.9608318840310984	0.39037290205951125	0.0	9.384266963626581	4.075994741777202	0.5102037317535324	0.49473613438568886	0.0	0.0
chr13	114808780	115000418	0.81	191638	1	6.4918	6.4918	0.24	0.19699999999999995	27.268519338778546	12.042442550628088	0.7222934902904272	2.8752728212819054	0.0	9.336871675931498	4.123390029472286	0.4511057554129804	0.9845071905838653	0.0	0.0
chr12	92883	312968	0.91	220085	1	8.541	8.541	0.041999999999999996	0.009999999999999995	15.087657908258182	4.844660796229691	0.22641614267769125	-0.3774247672022333	0.4301065151396469	5.166086358764128	1.6588350693279312	0.3393914778719676	-0.359994836871793	0.14727053159538567	1.2758037813105112
chr12	92883	498339	0.9	405456	1	8.82785	8.82785	3.163	3.111	23.66962846157935	13.42663134955086	0.3195416310997276	-0.3774247672022333	1.8506400542674781	8.10459419585932	4.597342906423123	0.2515554317110123	-0.359994836871793	1.3905492699175028	1.170321519141336
chr12	92883	562962	0.89	470079	1	9.5574	9.5574	12.442499999999999	12.3905	8.720389433213445	1.5226076788150462	0.5300257697240217	-0.3774247672022333	12.51728489580206	2.9859031247902754	0.5213481646459213	0.4081359188342789	-0.359994836871793	4.285978323618598	1.5913218926779151
chr12	92883	569420	0.84	476537	0	0.0	0.0	0.8939999999999998	0.8419999999999999	15.364495668042736	5.121498556014245	0.6924763652417086	-0.3774247672022333	0.678720091988359	5.260876934154295	1.7536256447180985	0.4606881996647226	-0.359994836871793	0.23239701151502246	1.5913218926779151
chr12	92883	655891	0.76	563008	1	12.17215	12.17215	8.860499999999998	8.808499999999999	15.087657908258182	4.844660796229691	0.6903635734083948	-0.3774247672022333	4.205968013114593	5.166086358764128	1.6588350693279312	0.42562552323651426	-0.359994836871793	1.4401436001578878	1.8862163638166447
chr12	92883	679323	0.84	586440	1	6.64755	6.64755	0.045	0.006999999999999992	17.85603550610372	7.613038394075229	0.8289460237734064	-0.3774247672022333	11.681303198425214	6.1139921126658034	2.606740823229606	0.4655154101420135	-0.359994836871793	3.9997341849155887	1.8862163638166447
chr12	92883	685390	0.77	592507	1	12.7377	12.7377	0.027499999999999997	0.024499999999999994	14.118725749012244	3.8757286369837534	0.9400691851514366	-0.3774247672022333	1.5248431485940308	4.8343193448985415	1.3270680554623446	0.5017041898636898	-0.359994836871793	0.9761254264782032	1.8862163638166447
chr12	92883	752201	0.82	659318	1	7.64755	7.64755	0.045	0.006999999999999992	20.347575344164703	10.104578232136213	0.9993263770854701	-0.3774247672022333	0.8589506822998012	6.96710729117731	3.4598560017411137	0.5497789538462479	-0.359994836871793	0.3816412188353066	1.9722753702124787
chr12	92883	860493	0.74	767610	1	6.5492	6.5492	10.183499999999997	10.131499999999997	11.488767031058982	1.2457699190304918	0.9795226164000574	-0.3774247672022333	0.4805532031058197	12.180588937636523	8.673337648200325	0.5260586120062447	-0.359994836871793	0.6352152883260118	1.837725915762672
chr12	92883	1058665	0.74	965782	1	10.3115	10.3115	0.025999999999999995	0.025999999999999995	36.5425842915611	26.299587179532608	0.8759908487646243	-0.3774247672022333	0.37777199848406806	12.512355951502109	9.00510466206591	0.5480642349709305	-0.359994836871793	0.26810922593488934	1.957342097830038
chr12	92883	1703544	0.7	1610661	0	0.0	0.0	1.5849999999999997	1.5329999999999997	27.13010045888627	16.88710334685778	0.6765131970737503	-0.3774247672022333	12.415574918260821	9.289476388236414	5.782225098800216	0.4359754054331487	-0.359994836871793	4.251152339975477	2.1645313166290596
chr12	92883	1714782	0.61	1621899	1	6.7377	6.7377	0.030999999999999996	0.020999999999999994	9.966159352243936	0.27683775978455394	0.7578521556788793	-0.3774247672022333	0.7131516474294013	3.4124607140460297	0.09479057539016744	0.46241044139431936	-0.359994836871793	0.7589581682008815	2.312190025950211
chr12	92883	1772234	0.66	1679351	0	0.0	0.0	0.2005	0.14850000000000002	11.765604790843536	1.5226076788150458	0.7563229139658908	-0.3774247672022333	1.058921907523806	6.019201537275636	2.511950247839439	0.47255558675135945	-0.359994836871793	0.7279925254463234	2.312190025950211
chr12	92883	1906088	0.59	1813205	0	0.0	0.0	0.0465	0.0054999999999999945	27.822194858347654	17.579197746319164	0.77866130685787	-0.3774247672022333	0.6148781763063867	9.526452826711832	6.019201537275636	0.4914123933408381	-0.359994836871793	0.6255091725675767	2.434474777875639
chr12	92883	2030352	0.67	1937469	0	0.0	0.0	0.053500000000000006	0.0015000000000000152	8.166713913644337	2.0762831983841536	0.7681567016565226	-0.3774247672022333	0.31155687954933253	2.796321974009941	0.7109293154262561	0.5000129965885967	-0.359994836871793	0.7334151574114387	2.4063979381240648
chr12	2400454	2692225	0.54	291771	3	15.85245	0.7868499999999994	0.16250000000000003	0.003500000000000003	8.44355167342889	0.41525663967683	0.11385823530832898	1.1945534402785492	0.5619515330559313	2.8911125494001086	0.14218586308525127	0.03898560530971241	0.40902082153254576	0.2623839510707718	0.0
chr12	2800605	2893046	0.52	92441	4	17.21315	2.6065500000000004	1.8324999999999996	0.7524999999999995	16.47184670718095	1.2457699190304918	1.2817533474084986	0.5619515330559313	10.732126556166937	5.640039235714966	0.4265575892557538	0.4388784875433161	0.2623839510707718	3.674731554723126	0.0
chr12	6729708	6888032	0.52	158324	4	18.991799999999998	0.13930000000000042	14.893999999999998	14.876999999999999	16.88710334685778	6.090430715260183	1.797511539997229	13.711304140272711	1.117099199521407	5.782225098800216	2.085392658583685	2.349348284726366	4.694816233946975	1.4816846691054204	2.614521965863819
chr12	11639228	11700477	0.52	61249	1	9.0328	9.0328	2.1534999999999993	0.46650000000000014	15.502914547935013	0.5536755195691088	0.9943722697938224	0.09130712762412672	0.9242241739827212	5.308272221849379	0.18958115078033533	0.6995271772005373	0.16938554133420694	0.3164587854977018	0.0
chr12	43723951	43781344	0.55	57393	4	13.909849999999999	0.631149999999999	1.3360000000000003	0.31200000000000006	7.059362874506121	0.6920943994613844	0.44376620668337513	0.36693983668175995	0.039274773161300104	2.417159672449271	0.23697643847541872	0.29068250951630825	0.12564195823469745	0.3288615606904527	0.0
chr12	44711778	45342630	0.59	630852	4	19.582	1.2212999999999994	13.483000000000004	3.0100000000000016	14.67240126858135	0.8305132793536609	0.08250033104356665	0.039274773161300104	0.24964426528505165	5.924410961885468	1.1848821923770938	0.23259942221627142	0.3288615606904527	0.3603733482578362	1.09861228866811
chr12	49482053	49628652	0.61	146599	4	22.401600000000002	0.7294999999999998	0.25100000000000006	0.20800000000000002	16.748684466965504	5.952011835367906	2.084795167785233	0.23576067259660588	0.5538112576224463	5.734829811105133	2.037997370888601	1.2233628376605359	1.408853643181061	1.2232841109434707	3.678366439432395
chr12	49482053	49730627	0.52	248574	4	20.401600000000002	2.7295	8.977	8.934000000000001	15.226076788150458	4.42940415655286	1.4567243146837414	0.23576067259660588	6.888173764948511	5.213481646459211	1.5166492062426797	1.2233305408114175	1.408853643181061	2.3585437011015586	3.700749749921118
chr12	49628652	49730627	0.54	101975	3	19.6721	2.0	9.185	8.726	21.178088623518363	1.5226076788150458	0.5538112576224463	1.5327983931318836	6.888173764948511	7.251479017347813	0.5213481646459215	1.2232841109434707	0.6560468925697205	2.3585437011015586	3.734324715654203
chr12	53553373	53715253	0.58	161880	4	20.12295	1.7131499999999988	7.6275	7.588500000000001	23.392790701794794	15.364495668042734	1.4980842449423593	1.3970034167303709	4.162795994880726	8.009803620469153	5.260876934154295	1.285891423009685	0.9926467903963508	1.4253612942602827	3.1008305047526985
chr12	53553373	53815421	0.61	262048	4	18.63935	0.2295499999999997	0.167	0.128	10.65825375170532	2.6299587179532606	1.5170465832619187	1.3970034167303709	4.522753794879167	3.649437152521448	0.9005104662065908	1.7059178224601212	0.9926467903963508	3.183947443263917	3.0763490172415424
chr12	54089788	54140462	0.64	50674	4	18.122950000000003	0.6311499999999999	0.0685	0.0525	16.47184670718095	4.844660796229692	1.4422616841599676	3.695528959489859	0.1836573044014381	5.640039235714966	1.6588350693279315	1.5338886178303932	1.2653668224800303	0.4153344196432632	4.7957905455967405
chr12	54399728	54595186	0.59	195458	4	17.7377	1.9015999999999993	7.0475	6.2565	12.457699190304922	3.5988908771992003	0.9008012730252853	0.1836573044014381	5.2844646264292905	4.265575892557537	1.2322774800721774	0.7507280884076337	0.4153344196432632	1.8094260080635418	2.285825598777047
chr12	54399728	54601682	0.6	201954	4	18.582	2.7459	6.6535	6.6505	12.319280310412644	3.7373097570914773	1.0418050518249742	0.1836573044014381	6.550482268744311	4.218180604862454	1.2796727677672612	0.7847818911849235	0.4153344196432632	2.2429165147868226	2.285825598777047
chr12	54426400	54595186	0.52	168786	4	17.713099999999997	1.9261999999999997	11.181	10.389999999999999	10.65825375170532	1.7994454385995997	0.6560680620064551	2.449524269239453	5.2844646264292905	3.6494371525214486	0.6161387400360887	0.4515281043077901	2.644128227740125	1.8094260080635418	3.653969059199876
chr12	54426400	54601682	0.52	175282	4	18.5574	2.7705	10.786999999999999	10.783999999999999	10.519834871813043	1.9378643184918767	0.827597734662465	2.449524269239453	6.550482268744311	3.602041864826365	0.6635340277311725	0.5018521808404481	2.644128227740125	2.2429165147868226	3.653969059199876
chr12	56321081	56334167	0.56	13086	4	20.16395	1.049150000000001	20.1135	18.7685	27.406938218670824	14.118725749012242	7.192789112543809	3.221744751058796	0.6767315028443929	9.384266963626581	4.834319344898542	3.505932942751113	1.8189720424365436	2.515240990323807	0.0
chr12	57943680	57977084	0.52	33404	1	10.3033	10.3033	0.07400000000000001	0.032	15.779752307719564	1.107351039138214	2.0553156635902687	32.216572857201115	1.3901867822170115	5.403062797239547	0.37916230156066977	0.7037499310490222	11.03110890873397	1.243759220281629	0.0
chr12	57977084	58087820	0.56	110736	4	18.21315	2.3934500000000005	9.773	9.730999999999998	23.392790701794794	8.720389433213446	1.769985676992704	2.0553156635902687	3.94374989587152	8.009803620469153	2.9859031247902763	0.9484535971346768	0.7037499310490222	1.3503588604224517	1.739902949642038
chr12	73481332	73966124	0.55	484792	4	14.254100000000001	1.2376999999999994	3.7394999999999987	0.8815	7.474619514182952	0.0	0.06167279587272853	0.11279005722141457	0.35666214450770733	2.559345535534522	0.0	0.365246940603048	0.12702675532541421	0.6367833132038859	0.8958797346140275
chr12	83826362	84437073	0.57	610711	1	6.7869	6.7869	0.9845000000000004	0.4875000000000001	7.889876153859783	0.6920943994613844	0.05439648405570958	0.14846414985141065	0.4762970884138708	2.7015313986197733	0.23697643847541894	0.13969212581916937	0.2409571238723017	0.7135030227583488	0.0
chr12	97092692	97229267	0.51	136575	4	14.7541	1.7540999999999993	9.042	6.425	9.135646072890275	3.322053117414645	0.33242828193056434	0.37023123275608044	0.37612573507681685	3.128088987875527	1.1374869046820102	0.1138250365292877	0.12676894802093394	0.5681790611402723	0.0
chr12	100898659	101065800	0.54	167141	1	11.6967	11.6967	1.2564999999999997	1.1884999999999997	9.274064952782552	0.6920943994613848	0.24513427853198172	0.42511466729831565	0.09935031093458839	3.1754842755706107	0.23697643847541872	0.4083331694851688	0.4814719889225445	0.12679444746608667	0.0
chr12	107711951	108001377	0.65	289426	4	19.73775	4.37705	3.048999999999999	2.958999999999999	10.104578232136213	0.4152566396768309	0.1530409899785389	0.8229759042307813	0.1706482533337359	3.4598560017411133	0.14218586308525127	0.08253309999212996	0.28179089281386294	0.5034992708937474	0.0
chr12	110243232	110283134	0.55	39902	4	18.0246	1.7622999999999998	0.7104999999999999	0.1405	11.765604790843536	1.245769919030491	1.082318944573966	0.33402727871628063	2.5281265697627693	4.028599454082118	0.4265575892557536	0.3705911924431389	0.6931669132736197	0.8656426507477982	0.693147180559945
chr12	127765318	127865688	0.56	100370	4	17.45085	0.3360500000000002	0.2355	0.1885	16.61026558707323	3.3220531174146455	0.7502228819507684	0.5702017045658465	0.9790115279312303	5.687434523410049	1.1374869046820102	0.6799762307554109	0.19523979570675098	0.6805946044195704	2.780340815507765
chr12	131708813	133532543	0.55	1823730	1	7.1885	7.1885	0.03900000000000001	0.026000000000000006	21.454926383302915	12.31928031041264	0.7079838088067635	3.7270328770278494	0.0	7.34626959273798	4.218180604862453	0.8638446277599116	1.2761539147928507	0.0	2.10269484176284
chr12	132195725	133532543	0.6	1336818	0	0.0	0.0	12.125499999999995	12.112499999999995	35.850489892099716	2.076283198384157	0.8689374619850927	0.26608518906736983	0.0	12.275379513026689	0.7109293154262567	0.8863451811518798	0.8020693074056299	0.0	2.146829703746403
chr12	132434474	133532543	0.7	1098069	0	0.0	0.0	10.172000000000002	10.159000000000002	36.40416541166882	2.629958717953265	0.938869795466112	0.5473003975652647	0.0	12.464960663807023	0.9005104662065913	0.9160786672244252	0.749593113841885	0.0	2.460750063418446
chr12	132628896	133532543	0.69	903647	0	0.0	0.0	2.216500000000001	2.203500000000001	35.57365213231516	1.7994454385996015	0.9999462709850014	0.6720814651547119	0.0	12.180588937636522	0.6161387400360896	0.8664557650529283	1.1525697720543764	0.0	2.1694408638225395
chr12	132855564	133532543	0.76	676979	1	8.5	8.5	2.3329999999999997	2.32	29.76005917683953	4.014147516876026	1.1515499469751698	0.5471584713478748	0.0	10.189986854443005	1.3744633431574282	1.008143742729399	0.44328273030854615	0.0	2.4732520760796337
chr12	133000342	133532543	0.67	532201	0	0.0	0.0	0.06800000000000002	0.055000000000000014	33.35895005403873	0.41525663967683	1.1339819285013129	1.2161296275882814	0.0	11.422264334515182	0.14218586308525083	1.1691171885454168	0.4164086114475026	0.0	2.551780636411046
chr12	133066499	133532543	0.82	466044	0	0.0	0.0	0.21400000000000002	0.201	44.155622685636324	10.381415991920768	1.076357641616696	1.5733935589430026	0.0	15.119096774731714	3.5546465771312814	1.1398202411928886	1.386962482846594	0.0	2.61236768514662
chr12	133263938	133532543	0.88	268605	0	0.0	0.0	5.637999999999999	5.624999999999999	47.75451356283553	13.98030686911997	1.0430178622958188	1.1217145945210572	0.0	16.35137425480389	4.786924057203457	1.5696970619886637	0.5549962527719124	0.0	3.0724605857669
chr12	133481307	133532543	0.91	51236	1	7.2131	7.2131	1.8260000000000007	1.8130000000000008	25.192236140394392	8.581970553321163	1.858696802363309	0.8507543556628678	0.0	8.625942360505242	2.938507837095192	2.4495027288738727	1.362318258440179	0.0	0.693147180559945
chr11	407140	518761	0.53	111621	4	19.95085	1.3770500000000006	24.133499999999998	12.8915	24.776979500717566	1.7994454385995997	1.70634897314818	0.21899203286963456	6.512668738471056	8.48375649741999	0.6161387400360883	2.085679694307087	1.1892798685773407	2.2299689808415804	2.77087386985206
chr11	448201	518761	0.58	70560	3	19.7295	1.5983999999999998	5.6339999999999995	5.608	23.808047341471628	0.8305132793536618	1.1456437904916341	2.6968438156357983	6.512668738471056	9.479057539016749	1.6114397816328476	2.767411923239017	0.9234122441262267	2.2299689808415804	2.1383330595080303
chr11	2813087	3113067	0.51	299980	4	22.5656	3.7131000000000007	0.24650000000000005	0.21250000000000005	17.44077886642689	1.9378643184918767	0.5167982714825992	0.29074207180684586	1.2119858144526252	5.971806249580552	0.6635340277311723	0.6686341006920276	0.41284583709191375	0.4149897499751951	4.009705214517973
chr11	38689248	38888799	0.54	199551	1	7.7377	7.7377	1.0215000000000003	0.021500000000000075	7.197781754398399	0.2768377597845535	0.14982875584052102	0.22352484823259705	0.5588709495071181	2.464554960144355	0.09479057539016744	0.40661651675002064	0.4520725161454134	0.3472831279014697	0.0
chr11	44117530	44559941	0.58	442411	4	18.3525	0.5	6.1804999999999986	2.1894999999999984	20.90125086373381	5.675174075583353	0.23528121515738132	0.2876192520412164	0.35098289671575755	7.156688441957645	1.943206795498433	0.12684137743179794	0.39856329693013237	0.6930277672477115	0.693147180559945
chr11	44307904	44559941	0.54	252037	4	20.40985	2.5573499999999996	4.376499999999998	3.9934999999999987	12.872955829981752	2.3531209581687067	0.18013780756264683	0.30828582198370263	0.35098289671575755	4.407761755642788	0.8057198908164238	0.11282935686843695	0.1453919548569075	0.6930277672477115	0.693147180559945
chr11	44749241	44972409	0.51	223168	3	17.9836	1.3278999999999996	11.705000000000002	11.352	19.10180542513421	0.8305132793536618	0.33741338660291187	0.35098289671575755	0.2834274479493768	6.540549701921557	0.28437172617050255	0.2803349035592493	0.6930277672477115	0.32468783071518215	0.0
chr11	60542982	60691905	0.64	148923	4	18.9672	0.7213000000000012	11.547500000000003	10.870500000000003	10.935091511489873	2.0762831983841528	0.33460779571469607	2.8522472490988005	0.32723553886479084	3.744227727911616	0.7109293154262559	1.0336878415935216	0.9766231243436856	0.20008395789833436	2.375026686688663
chr11	61245291	61334929	0.53	89638	4	17.44265	2.918050000000001	4.6819999999999995	4.665	20.762831983841533	5.536755195691075	2.2854140235231686	2.558936697846148	7.10927930576807	7.109293154262561	1.8958115078033493	0.8925148444778036	0.8761921862271383	2.4342512976828594	4.2395921681026465
chr11	62379920	62477120	0.52	97200	4	17.88525	0.14755000000000074	22.474500000000003	15.525500000000003	25.053817260502118	0.13841887989227786	2.8709101014694465	17.330090741674717	8.597061798492621	8.578547072810158	0.04739528769508361	2.972445203592906	5.933906105314529	2.9436751517500626	3.003099957310565
chr11	62673490	62791516	0.58	118026	4	20.0082	0.3033000000000001	0.4475	0.35250000000000004	10.796672631597598	1.3841887989227688	0.3565260153462133	2.0534069614542023	0.07604466734228242	3.6968324402165322	0.4739528769508372	0.12207621591264178	2.027261235609411	0.02603805845827762	3.13549421592915
chr11	64257478	64490724	0.52	233246	4	20.418	3.5000000000000018	15.363999999999997	4.437	17.717616626211445	1.6610265587073219	0.56496048659976	0.6957606381689775	1.442770245979344	6.06659682497072	0.5687434523410047	0.7575248129754517	0.6859432176082144	0.49401144511004713	2.5266070991332037
chr11	64257478	64535240	0.58	277762	4	18.36065	1.4426500000000004	22.5515	11.624500000000001	12.872955829981752	3.1836342375223694	0.7056441627273136	0.6957606381689775	7.9665542384044254	4.407761755642788	1.0900916169869264	0.7152923942720424	0.6859432176082144	2.727786342163093	3.1321429841990587
chr11	64456042	64535240	0.56	79198	4	18.172150000000002	1.6311499999999999	24.9935	9.182500000000003	12.734536950089474	3.0452153576300915	1.5939546258965696	0.35133818550043083	7.9665542384044254	4.3603664679477045	1.0426963292918423	1.2303935894983735	0.5098423405889229	2.727786342163093	4.34321475433077
chr11	64490724	64535240	0.57	44516	3	21.86065	2.0573500000000013	26.988500000000002	7.187500000000002	14.533982388689074	4.844660796229691	1.442770245979344	1.7880069832114656	7.9665542384044254	4.976505207983793	1.658835069327931	0.49401144511004713	2.175575168980258	2.727786342163093	4.34321475433077
chr11	64614740	64655390	0.56	40650	4	19.94265	3.1393499999999985	2.249	2.2350000000000003	14.118725749012246	2.4915398380609846	8.06336796026843	3.8552316553494785	0.8862879972816005	4.8343193448985415	0.8531151785115074	2.7609358244024182	3.008613481398492	1.352090748243165	8.25738565573044
chr11	65512266	65585471	0.54	73205	4	18.082	0.4754000000000005	11.618500000000001	0.8164999999999996	18.27129214578055	2.4915398380609837	0.6807020935895045	4.131059917254031	1.3184245278320965	6.256177975751054	0.8531151785115076	0.9633793878872291	1.4144947092207176	3.294399745672563	2.943052015725079
chr11	65990150	66095866	0.59	105716	4	19.7295	2.5328	2.5639999999999996	1.1150000000000002	10.519834871813043	0.27683775978455305	7.143794777443932	0.32031928237041507	0.8681971708403757	3.602041864826364	0.09479057539016744	3.3319627885075334	0.10967885706085424	1.0522586709812753	2.4474322386224987
chr11	66176220	66360481	0.54	184261	4	17.91805	0.8032500000000002	2.6845000000000003	2.6595000000000004	27.822194858347657	6.782525114721567	1.9711775190481686	0.8681971708403757	9.441767333836454	9.526452826711832	2.3223690970591035	1.8313937750744664	1.0522586709812753	3.2329063743723494	3.4550018458110268
chr11	69519396	69590181	0.55	70785	4	16.2787	1.1803	13.417499999999997	13.330499999999997	10.104578232136213	1.2457699190304918	0.6883300942584087	2.0712530124966615	0.32951384267449924	5.023900495678877	1.990602083193517	0.41245316409086086	0.7092069556767555	0.1128271185637721	0.0
chr11	74851528	74952647	0.57	101119	4	20.7459	3.286900000000001	8.113	0.5289999999999999	20.347575344164703	8.720389433213445	1.0622439976305824	0.12955145039760088	2.262471734648502	6.96710729117731	2.985903124790276	0.3637174344226603	0.38002433027615795	0.7746811623465817	0.0
chr11	74851528	75095559	0.64	244031	4	21.5738	2.4590000000000014	4.3275	4.3145	10.24299711202849	1.3841887989227697	0.9529269568990217	0.12955145039760088	7.983785429979922	3.507251289436197	0.4739528769508372	0.32628675589470474	0.38002433027615795	2.733686384720043	1.3417838969117166
chr11	74925486	74991313	0.52	65827	1	9.43445	9.43445	0.07150000000000001	0.0545	9.412483832674829	0.5536755195691079	2.371921802884657	0.5240445437929301	0.36116431643131935	3.222879563265695	0.18958115078033488	0.812157390129498	0.17943536270076865	0.12366439242812942	0.0
chr11	74991313	75095559	0.64	104246	4	18.99185	0.12294999999999945	0.0695	0.0565	9.412483832674829	0.5536755195691079	0.36116431643131935	2.262471734648502	7.983785429979922	3.222879563265695	0.18958115078033488	0.12366439242812942	0.7746811623465817	2.733686384720043	4.02535169073515
chr11	76758778	76777719	0.51	18941	3	17.04915	1.6721499999999994	0.6685000000000001	0.40750000000000014	25.053817260502115	6.782525114721567	3.215474745398967	30.912404938721885	1.8126281890655307	8.578547072810156	2.322369097059103	1.1009939594444245	10.584555564658901	0.62065257695943	0.0
chr11	87433693	87802308	0.62	368615	4	16.2787	2.4754000000000005	0.08600000000000002	0.03299999999999999	7.059362874506121	0.6920943994613844	0.07209805607291392	1.0814819899388772	0.1197910403629485	2.417159672449271	0.23697643847541872	0.10800439934313673	0.37030461516590163	0.32722472002394465	0.0
chr11	88218289	88419000	0.57	200711	4	18.2869	0.48359999999999914	7.22	5.401000000000001	10.381415991920766	4.844660796229691	0.319994221891259	0.1197910403629485	0.02571980123924294	3.554646577131281	1.6588350693279312	0.374040962921876	0.32722472002394465	0.18068173153787345	0.0
chr11	88277595	88419000	0.51	141405	3	15.557400000000001	2.2459	0.9419999999999996	0.8769999999999996	6.22884959515246	0.6920943994613848	0.23493179996567629	0.5228109988174894	0.02571980123924294	2.1327879462787687	0.23697643847541872	0.14479519312808017	0.9206382393811161	0.18068173153787345	0.0
chr11	91222727	91463579	0.59	240852	1	8.64755	8.64755	2.3235	0.6975000000000001	10.796672631597598	2.7683775978455376	0.22068676979487123	0.13890255844400154	0.03650777796819243	4.976505207983793	0.33176701386558616	0.23141538508884493	0.3419855301834433	0.1322414767379765	0.0
chr11	104480032	104871717	0.68	391685	4	18.5246	3.0164	0.06100000000000001	0.034	7.751457273967506	1.1073510391382149	0.06502437902952359	0.17189001485359612	0.43925862968645957	2.6541361109246897	0.3791623015606702	0.08228243520343374	0.19077450620210987	0.2700440113168977	1.09861228866811
chr11	106448406	106586889	0.53	138483	3	15.36885	2.1557499999999994	1.1634999999999998	1.0064999999999997	5.952011835367907	0.9689321592459383	0.15192962127933457	0.11491856531562629	0.406878516176507	2.037997370888601	0.33176701386558616	0.1807060209773345	0.08015469282063277	0.37527773768728484	0.0
chr11	112045901	112151034	0.54	105133	3	21.6721	1.7868999999999993	0.49800000000000005	0.38900000000000007	13.980306869119964	3.1836342375223685	0.7267672538645035	1.2013843970488964	4.383100631928386	4.786924057203458	1.0900916169869264	0.8619538115815217	0.8441445359429964	1.5007946575526365	2.3543493877960566
chr11	117714701	117817682	0.66	102981	4	21.7705	1.5082000000000004	0.3435	0.2015	9.550902712567105	0.9689321592459388	0.31183597105299266	2.0140521343880233	0.20697781812431038	3.2702748509607784	0.33176701386558616	0.10677413061884647	0.689621100940175	0.17380072032873917	1.939037053321065
chr11	117714701	118042386	0.67	327685	4	20.647550000000003	0.385250000000001	0.0975	0.044500000000000005	10.519834871813043	1.9378643184918767	0.23993140906301255	2.0140521343880233	0.7437709878908867	3.602041864826365	0.6635340277311725	0.15273638953875956	0.689621100940175	0.2546707499567916	1.9201489391032318
chr11	120382009	120800351	0.52	418342	4	21.5	1.319700000000001	9.855499999999997	9.775499999999997	15.364495668042736	6.505687354937014	0.15617296687675322	0.620769276470947	0.9410582110873256	5.260876934154296	2.227578521668936	0.053474372145468366	0.212554374616429	0.322222840460893	0.0
chr11	123172685	123448034	0.63	275349	4	19.29505	1.852450000000001	2.433	2.226	13.28821246965858	3.5988908771991976	0.3498815699531312	1.260346095614556	0.9642154188945549	4.549947618728039	1.2322774800721772	0.198291518853297	0.4315485419584031	0.5617511290764481	4.683672060392925
chr11	130304639	130697905	0.66	393266	4	18.295099999999998	3.4917999999999996	2.678	0.06400000000000006	9.274064952782552	0.9689321592459379	0.05631562551241222	0.6749788639818448	1.0811415470876065	3.1754842755706107	0.33176701386558616	0.08966474102806321	0.23111599711987893	0.37018804590242926	0.0
chr11	130304639	130731705	0.57	427066	4	19.7787	2.0082000000000004	1.6285	1.1135000000000002	13.841887989227688	3.5988908771991976	0.1374251405504662	0.6749788639818448	1.609521859212522	4.739528769508374	1.2322774800721774	0.11186666697101716	0.23111599711987893	0.7743416152714595	0.0
chr11	132952940	133273879	0.58	320939	4	20.172150000000002	1.811449999999999	0.030000000000000013	0.024000000000000014	19.932318704487876	13.288212469658584	0.296729875041321	0.9998798286651076	0.11353027078522222	6.824921428092059	4.549947618728039	0.15003976549501646	0.6521212269663171	0.11131902032692265	0.0
chr11	133004459	133273879	0.53	269420	4	19.8197	1.4589999999999996	0.006	0.0	8.581970553321167	1.9378643184918767	0.14385452590690198	1.096195636484578	0.11353027078522222	2.938507837095192	0.6635340277311725	0.04925647893483576	0.6770886807504345	0.11131902032692265	0.0
chr11	133273879	134945907	0.51	1672028	2	20.21315	1.8524499999999993	0.003	0.003	22.28543966265658	15.64133342782729	0.424521608542199	0.14385452590690198	0.0	7.6306413189084825	5.355667509544463	0.43788884176201215	0.04925647893483576	0.0	2.503988386775841
chr11	133703046	134945907	0.73	1242861	1	11.0328	11.0328	0.032	0.032	28.375870377916762	9.550902712567106	0.5319086932211361	0.11353027078522222	0.0	9.716033977492168	3.2702748509607784	0.5506552658076882	0.11131902032692265	0.0	2.567884849228822
chr11	133872792	134945907	0.73	1073115	1	11.0328	11.0328	1.7170000000000007	1.7170000000000007	27.406938218670824	10.519834871813046	0.5365897786834327	0.5023154007378233	0.0	9.384266963626581	3.602041864826365	0.5476594469549289	0.5695944935254489	0.0	2.2229018110258028
chr11	133920619	134945907	0.61	1025288	3	18.2295	3.8361	0.010000000000000002	0.010000000000000002	33.22053117414646	4.706241916337415	0.482777438626788	1.7133413531316604	0.0	11.374869046820098	1.611439781632848	0.5310479251109171	0.9116955836551957	0.0	2.459538019062978
chr11	133939190	134945907	0.64	1006717	1	11.0328	11.0328	1.0764999999999996	1.0764999999999996	34.60471997306922	3.3220531174146455	0.33548859007760434	8.467171803221504	0.0	11.848821923770936	1.1374869046820102	0.4873624049454881	2.899200195014546	0.0	2.4180185385081736
chr11	134146352	134945907	0.62	799555	2	17.8279	4.2377	0.005	0.005	30.175315816516363	7.751457273967507	0.3351601221572601	0.33675633304229324	0.0	10.332172717528255	2.65413611092469	0.3746311613746762	0.9224558557388791	0.0	1.7289308621578274
chr11	134282258	134945907	0.83	663649	1	11.0328	11.0328	8.160500000000004	8.160500000000004	31.005829095870023	6.920943994613847	0.25862980440929373	0.7088689270894936	0.0	10.616544443698759	2.3697643847541876	0.23995842177940654	1.0322579693129654	0.0	0.9729550745276551
chr11	134738523	134945907	0.8	207384	2	17.61475	4.45085	0.005	0.005	23.66962846157935	14.25714462890452	0.491244722836457	0.15290043169146778	0.0	8.10459419585932	4.881714632593626	0.2139123041439956	0.2517970420104172	0.0	0.0
chr10	119947	587646	0.7	467699	3	13.606549999999999	0.06555000000000089	11.39	6.180000000000001	13.288212469658582	0.8305132793536609	0.12075053185071803	-0.30214819278830124	0.49476477712871364	4.549947618728039	0.2843717261705021	0.23753429953298233	-0.2854839722254347	0.24384748301321882	3.25809653802148
chr10	119947	735363	0.83	615416	1	6.83605	6.83605	4.21	0.9999999999999998	19.932318704487873	7.474619514182952	0.21052437957279493	-0.30214819278830124	0.46808130912708557	6.824921428092059	2.559345535534522	0.23904963960238268	-0.2854839722254347	0.6294944076078867	2.322195449570685
chr10	119947	1094953	0.73	975006	1	6.83605	6.83605	6.349499999999999	1.1394999999999995	50.384472280788785	37.92677309048386	0.3055134322539347	-0.30214819278830124	1.3622835689811204	17.251884721010484	12.986308828452948	0.3830487884559274	-0.2854839722254347	0.9368746503648054	1.694621620398519
chr10	119947	1285976	0.75	1166029	3	14.959	1.2868999999999993	2.6355	2.5745	9.966159352243936	2.491539838060984	0.47768758125786076	-0.30214819278830124	1.4484170421349403	3.4124607140460297	0.8531151785115076	0.47345332840978693	-0.2854839722254347	0.867903636547101	2.2613069604140037
chr10	119947	1316557	0.71	1196610	2	14.0164	0.3442999999999996	2.68	2.53	10.65825375170532	1.7994454385995997	0.5024958961165717	-0.30214819278830124	0.03396964681043354	3.6494371525214486	0.6161387400360887	0.48353404382512455	-0.2854839722254347	0.14335663315470176	2.2613069604140037
chr10	23446987	23481313	0.52	34326	4	15.811499999999999	1.9589999999999996	3.6704999999999997	3.5014999999999996	26.71484381920944	12.319280310412644	3.2905030004107076	0.7990432675841916	0.4671950250723092	9.147290525151162	4.218180604862453	1.1266839934506887	0.593493389432221	0.44760784802620246	0.0
chr10	23983565	24485572	0.54	502007	4	18.0902	3.7295000000000007	8.277000000000001	1.2779999999999996	13.980306869119966	5.675174075583351	0.10367484684376137	0.6494727502276922	0.2973770520866279	4.786924057203458	1.9432067954984333	0.09667748577164413	0.31874836690339803	0.225245542621265	0.0
chr10	26370113	26680866	0.55	310753	4	15.37705	2.14755	1.7995	1.7675	10.65825375170532	0.41525663967683	0.11759366535982307	0.6865258075743971	0.4777310305038823	3.649437152521448	0.14218586308525127	0.062227162343063996	0.28673340196097835	0.22820056178253187	0.693147180559945
chr10	66295733	66600110	0.53	304377	1	6.729500000000001	6.729500000000001	1.4070000000000003	0.7860000000000001	9.550902712567105	0.4152566396768309	0.2073711523238558	0.3362444894776853	0.0770969517151284	3.2702748509607784	0.14218586308525127	0.20803183013378765	0.3241572819488701	0.3431787537028956	0.0
chr10	69236300	69311066	0.51	74766	4	15.754100000000001	2.3279000000000005	4.242	3.853	10.381415991920768	1.2457699190304927	0.5183811675071226	0.8213682242144169	0.20354782209240663	3.5546465771312805	0.4265575892557536	0.30935051220074455	0.2812404154732247	0.20521526260246933	0.0
chr10	72309716	72545064	0.6	235348	4	18.418	4.500000000000002	0.11100000000000002	0.025	8.720389433213445	0.13841887989227697	0.12233427527573464	0.8391730793250294	2.809712795705435	2.9859031247902763	0.04739528769508383	0.041887842006634514	0.2873368831732486	0.9620591237022951	0.0
chr10	73648891	73808372	0.55	159481	4	16.13935	1.7295499999999997	1.6869999999999998	1.6789999999999998	11.211929271274428	2.9067964777378137	0.22219093968825682	0.5457525332314059	0.1716540553030164	3.839018303301783	0.9953010415967585	0.07607924235452147	0.9212278478107151	0.5473437799252044	1.79175946922805
chr10	77353573	77796099	0.52	442526	4	15.7377	1.4918000000000005	23.3165	16.6835	7.751457273967506	2.2147020782764306	0.06506087103942727	0.2510974782880479	0.30523119829905443	2.6541361109246897	0.75832460312134	0.07197234361618589	0.2980535295359307	0.10451262478180193	2.83321334405622
chr10	90342791	90488154	0.52	145363	4	19.3115	1.7377000000000002	8.4405	8.4205	27.960613738239935	8.85880831310572	0.7389297881607209	0.2365832700167105	3.7393822920882704	9.573848114406916	3.03329841248536	0.2530130999730673	0.235657440635256	1.2803824136805038	1.151292546497025
chr10	102921591	102973540	0.51	51949	3	18.4426	2.8032999999999992	1.9829999999999997	1.9809999999999997	17.30235998653461	4.014147516876031	1.0018575687596702	0.9877557660033436	40.30395046908881	5.924410961885468	1.3744633431574291	0.343040831841835	0.4321601700692492	13.800265752890626	0.0
chr10	102974639	103051686	0.51	77047	4	18.295050000000003	1.1311499999999999	8.661	8.65	20.62441310394926	0.6920943994613857	1.0060686689900329	40.30395046908881	2.3520852388163873	7.061897866567478	0.23697643847541894	0.3444827327377691	13.800265752890626	0.9456940500748868	0.0
chr10	103929364	104159301	0.6	229937	4	19.459049999999998	0.39344999999999963	6.047000000000001	5.596000000000001	14.25714462890452	4.567823036445137	0.7368309971346365	2.425608759954472	1.8113876205806057	4.881714632593626	1.5640444939377638	0.8756101981356447	2.709636950532141	3.710485612716697	1.3823572718778538
chr10	129362225	129492588	0.61	130363	4	20.7705	0.8033000000000001	0.025500000000000005	0.010500000000000006	10.24299711202849	0.27683775978455394	0.2803140790834907	0.126529959229115	0.1396852136573392	3.507251289436197	0.09479057539016744	0.15705962799472378	0.058797487258130235	0.1614224917476575	0.0
chr10	130008783	130041023	0.52	32240	4	16.0246	0.9753999999999996	0.42000000000000004	0.22999999999999998	15.226076788150458	5.536755195691075	1.4425788971403548	1.937750064360723	1.827096587853272	5.213481646459212	1.89581150780335	0.4939459263507487	0.6634949065692285	0.625606626028212	0.0
chr10	133795701	135333760	0.52	1538059	1	11.4426	11.4426	0.04600000000000001	0.040000000000000015	29.898478056731808	1.9378643184918758	1.2462621061664412	0.15191375000947496	0.0	10.237382142138088	0.6635340277311714	0.6382402747492616	0.10845888503161322	0.0	2.4677234126007463
chr10	133815102	135333760	0.51	1518658	1	11.4426	11.4426	0.5864999999999998	0.5804999999999998	19.240224305026487	8.720389433213445	1.221350027824902	3.1963124680037134	0.0	6.587944989616641	2.9859031247902763	0.6324123731960566	1.094432703850189	0.0	2.4677234126007463
chr10	134145286	135333760	0.51	1188474	3	18.516350000000003	4.36885	0.35600000000000004	0.35000000000000003	37.37309757091476	9.412483832674829	1.2177866812009748	6.540296423511429	0.0	12.79672767767261	3.2228795632656926	0.6572077649279497	2.2394288325746436	0.0	2.307482288295135
chr10	134177424	135333760	0.53	1156336	3	18.1475	4.7377	0.054000000000000006	0.04800000000000001	20.48599422405698	7.474619514182953	1.1089445484029323	5.1339630602898145	0.0	7.014502578872395	2.559345535534523	0.6266164490964913	1.7578935507044564	0.0	2.307482288295135
chr10	134266857	135333760	0.64	1066903	3	18.85245	4.032750000000001	0.044000000000000004	0.038	24.638560620825288	3.3220531174146437	1.1250962143942096	0.9162610769651909	0.0	8.436361209724907	1.1374869046820102	0.6396946515373992	0.4705982743867964	0.0	2.16978575479606
chr10	134350816	135333760	0.69	982944	1	11.4426	11.4426	0.0045000000000000005	0.0015	54.67545755744937	26.71484381920944	1.0916422063972417	1.5299458133140336	0.0	18.721138639558077	9.147290525151162	0.6499744422161678	0.5238607770582989	0.0	2.2879707897801875
chr10	134756034	135333760	0.63	577726	4	18.7377	4.147500000000001	0.026500000000000006	0.020500000000000008	26.99168157899399	0.9689321592459397	1.3915538757375367	0.6640531825106147	0.0	9.24208110054133	0.33176701386558705	0.8978201232677714	0.29661675837384416	0.0	2.3579330545514865
chr10	135075173	135333760	0.84	258587	1	11.4426	11.4426	0.016	0.01	35.29681437253061	7.3362006342906785	2.6550354204414504	0.36779964262797965	0.0	12.085798362246356	2.5119502478394384	1.7096885907634225	0.23999193114992315	0.0	2.9377328119428525
chr10	135122167	135333760	0.89	211593	1	11.4426	11.4426	0.06300000000000001	0.05700000000000002	38.61886748994525	10.658253751705322	2.4387649130094484	3.6523686229395955	0.0	13.223285266928364	3.649437152521447	1.7059284148613507	1.7346872970069378	0.0	3.0815153851137307
chr10	135132292	135333760	0.85	201468	3	20.7459	2.1393000000000004	0.307	0.301	20.90125086373381	7.059362874506121	1.75885169120768	15.9677285643634	0.0	7.156688441957646	2.4171596724492717	1.5168901019412513	5.467426768183488	0.0	3.0815153851137307
chr10	135149387	135333760	0.94	184373	1	11.4426	11.4426	0.10050000000000002	0.09450000000000001	43.60194716606722	15.64133342782729	1.2372435989134654	7.384499471293157	0.0	14.92951562395138	5.355667509544462	1.3408352666472683	3.4156767733456084	0.0	3.2437447045506476
chr10	135278781	135333760	0.84	54979	4	21.4262	1.4590000000000014	5.748	5.742	20.762831983841533	7.197781754398398	0.9063605515054781	1.377834500063779	0.0	7.109293154262563	2.4645549601443553	0.31034219556976567	1.7786877061326387	0.0	0.0
chr17	56427	236039	0.95	179612	1	10.0574	10.0574	25.108500000000003	8.992499999999996	31.1442479757623	23.66962846157935	0.7953159257111426	-0.5761828669823167	4.167848507964175	10.663939731393842	8.10459419585932	0.27231998363876814	-0.4790401702469288	1.4270912989486575	0.8796857765384184
chr17	56427	259951	0.84	203524	1	7.8115	7.8115	19.6955	14.4055	49.96921564111196	4.844660796229693	1.1915542028029575	-0.5761828669823167	0.43121800616812855	17.10969885792523	1.6588350693279317	0.4079938682503622	-0.4790401702469288	0.3499523096034666	0.8796857765384184
chr17	56427	655417	0.79	598990	1	6.90985	6.90985	17.256999999999998	16.843999999999998	52.87601211884977	1.9378643184918758	0.6895639953898299	-0.5761828669823167	0.8644143897735362	18.104999899521992	0.6635340277311723	0.3696735907301144	-0.4790401702469288	0.8213047291641501	2.5154615229936277
chr17	56427	900096	0.71	843669	0	0.0	0.0	18.7035	15.3975	47.3392569231587	7.474619514182951	0.7402737164385006	-0.5761828669823167	0.6163599285801484	16.20918839171864	2.559345535534522	0.5006546452916799	-0.4790401702469288	0.4738158014187676	2.5258864454564343
chr17	56427	1083349	0.7	1026922	1	6.59835	6.59835	24.935	9.166	36.127327651884265	18.686548785457383	0.7181614495220194	-0.5761828669823167	4.145970534554244	12.370170088416858	6.398363838836306	0.4958652857724148	-0.4790401702469288	1.419600176027015	2.5479155261780133
chr17	56427	1106853	0.65	1050426	0	0.0	0.0	17.1345	16.9665	40.27989404865258	14.533982388689072	0.7948610216333318	-0.5761828669823167	1.2083794881472474	13.79202871926937	4.976505207983793	0.5165344855642555	-0.4790401702469288	0.4137549265688885	2.65867479957271
chr17	56427	1162753	0.73	1106326	1	11.10655	11.10655	17.217	16.884	31.97476125511596	22.839115182225687	0.8157551181999205	-0.5761828669823167	0.17182005975265052	10.948311457564344	7.820222469688818	0.5113412808959743	-0.4790401702469288	0.980116280317076	2.5693326350721297
chr17	56427	1465660	0.7	1409233	0	0.0	0.0	19.063499999999998	15.0375	46.92400028348187	7.889876153859781	0.6773447653703407	-0.5761828669823167	3.661654972199954	16.067002528633388	2.7015313986197738	0.6121019278221019	-0.4790401702469288	1.253768206928206	2.7680635036587993
chr17	56427	1532192	0.63	1475765	0	0.0	0.0	33.236	0.865000000000002	52.04549883949611	2.768377597845536	0.8118865973563194	-0.5761828669823167	8.19456049546045	17.820628173351487	0.9479057539016758	0.6410302062956308	-0.4790401702469288	4.9799312334359005	2.797047592194386
chr17	56427	1552597	0.71	1496170	1	10.2869	10.2869	31.156999999999996	2.9440000000000026	46.50874364380503	8.305132793536611	0.9125726563541705	-0.5761828669823167	4.028644470677913	15.924816665548137	2.8437172617050255	0.7002048157710228	-0.4790401702469288	2.212713786337753	2.712556235116492
chr17	56427	1619940	0.65	1563513	1	8.2377	8.2377	30.483	3.6179999999999986	68.10208890700022	13.288212469658582	1.0467868420961526	-0.5761828669823167	0.5684920565519972	23.3184815459812	4.549947618728039	0.7653509908299287	-0.4790401702469288	0.6084407120142323	2.659168451640971
chr17	56427	1945235	0.62	1888808	1	6.9918	6.9918	17.2305	16.8705	52.737593238957494	2.0762831983841536	0.9644137780983371	-0.5761828669823167	26.676598287990434	18.057604611826907	0.7109293154262559	0.7383275299237106	-0.4790401702469288	9.134195072012206	2.631023999461607
chr17	56427	1953371	0.63	1896944	0	0.0	0.0	18.858	15.243	49.83079676121968	4.983079676121967	1.0741096795763692	-0.5761828669823167	32.484596942528114	17.06230357023015	1.7062303570230153	0.7741375570098403	-0.4790401702469288	11.122881639760047	2.5693097472586026
chr17	56427	1957223	0.62	1900796	1	7.62295	7.62295	34.493	0.392000000000003	39.72621852908347	15.08765790825818	1.1377636418831554	-0.5761828669823167	1.0128651867199145	13.602447568489033	5.166086358764129	0.7951094878255376	-0.4790401702469288	0.3468098929733032	2.5693097472586026
chr17	56427	2026100	0.64	1969673	0	0.0	0.0	35.6255	1.5244999999999997	29.898478056731808	24.91539838060984	1.1333960992015637	-0.5761828669823167	0.31850529642393727	10.237382142138088	8.531151785115075	0.7794330119868388	-0.4790401702469288	0.10905773958125127	2.5786146325485837
chr17	3817210	3848154	0.51	30944	1	7.86885	7.86885	2.429	2.23	14.810820148473628	6.782525114721566	1.1451406816320737	5.606708048445039	4.073339935031935	5.971806249580551	1.4218586308525123	0.3921016562157911	2.709199239845794	1.394731110748455	0.0
chr17	3817210	3908064	0.57	90854	4	18.631149999999998	2.8934499999999996	1.2525	1.0534999999999999	9.550902712567105	1.5226076788150449	1.560095681089347	5.606708048445039	0.32182240157410785	4.170785317167369	0.37916230156066977	0.5341842362445874	2.709199239845794	0.4365762802642702	0.3465735902799725
chr17	10231168	10521634	0.84	290466	4	20.40165	0.6147500000000008	10.807	1.2269999999999985	6.920943994613845	0.0	0.049560235995940304	0.4715912278317429	2.6448625182435634	2.369764384754187	0.0	0.11487155996687722	0.16147509599093593	0.9056135988360321	0.4817286263160275
chr17	25783489	26083839	0.61	300350	4	18.672150000000002	0.6393499999999985	17.448	6.924999999999997	11.350348151166704	5.536755195691073	0.32444445295209895	0.8802239255490436	0.7247802919233168	3.8864135909968667	1.8958115078033495	0.15275058594586668	0.3013928896113007	0.4885812316852224	1.58902691517397
chr17	25783489	26220225	0.56	436736	4	19.9672	1.9343999999999983	12.190999999999999	12.181999999999999	17.579197746319164	0.6920943994613857	0.37525634202917973	0.8802239255490436	0.19491531638994608	6.019201537275635	0.23697643847541894	0.22746126494929553	0.3013928896113007	0.43645800886522224	0.9678002527269712
chr17	25981969	26083839	0.66	101870	4	22.0082	2.6967	5.297500000000001	5.225500000000002	10.519834871813044	4.706241916337414	0.3043666348863259	0.3347494072364617	0.7247802919233168	3.6020418648263646	1.6114397816328474	0.22704329434770656	0.1146198009554625	0.4885812316852224	1.38629436111989
chr17	26132730	26220225	0.52	87495	4	18.049149999999997	3.8524499999999993	2.2960000000000003	2.287	12.734536950089474	5.536755195691076	0.35437258238607944	0.7247802919233168	0.19491531638994608	4.3603664679477045	1.89581150780335	0.33801542398688217	0.4885812316852224	0.43645800886522224	0.693147180559945
chr17	27475848	27546495	0.59	70647	4	18.5246	0.6721000000000004	3.614	3.452	16.610265587073226	7.197781754398398	1.8025587710857467	1.573239779037055	0.1942627672878479	5.687434523410049	2.4645549601443544	0.7835816952999818	0.5386848383604895	0.39588047342342675	0.693147180559945
chr17	27507087	27546495	0.53	39408	1	9.59835	9.59835	3.6555	3.4105	9.82774047235166	0.4152566396768309	0.9834877783657514	2.835816867731272	0.1942627672878479	3.365065426350946	0.14218586308525105	0.33675092759397707	1.347258730216536	0.39588047342342675	0.0
chr17	28804416	29046445	0.62	242029	4	21.155749999999998	2.549149999999999	5.223000000000001	4.8180000000000005	14.395563508796796	8.305132793536613	0.2516405354424545	0.8437517442204807	0.33307691212123663	4.92910992028871	2.8437172617050246	0.408882244306818	0.2889046399716578	0.5359205872235108	1.03972077083992
chr17	36714631	36762410	0.55	47779	4	18.66395	2.36885	18.7165	11.561499999999999	17.71761662621144	2.4915398380609837	1.228355659899232	0.15450919233384053	0.9736808820477587	6.06659682497072	0.8531151785115072	0.7142176927198203	0.2736800194264499	0.3333929993059513	1.09861228866811
chr17	37321127	37331307	0.51	10180	4	19.07375	3.59835	3.5479999999999996	3.538	12.042442550628088	5.675174075583352	4.677415980642756	0.09939536685521638	0.15353941690462197	4.218180604862454	2.037997370888601	1.6015696431344604	0.7312828455809319	0.5816907348936151	0.0
chr17	37778461	37886577	0.64	108116	4	18.7705	1.7049000000000003	2.761	1.6769999999999998	20.209156464272425	7.474619514182953	0.44041672539627114	0.15353941690462197	5.726324235920542	6.919712003482227	2.559345535534522	0.8486928574649647	0.5816907348936151	1.9607208554786721	0.9506304124427011
chr17	38115265	38231690	0.73	116425	4	20.0	1.7704999999999984	9.93	9.357	8.305132793536613	0.5536755195691074	0.9986846391197131	0.4165231133640561	2.0994896357910005	2.8437172617050246	0.1895811507803351	1.1463614356826783	0.7927422100052599	1.9466174145993238	1.589747690962722
chr17	38191437	38231690	0.66	40253	4	18.459000000000003	0.22949999999999982	28.873999999999995	9.586999999999996	8.028295033752059	0.8305132793536614	1.9531941415251852	0.5088127707010126	2.0994896357910005	2.7489266863148574	0.28437172617050277	1.43176085850053	1.000520172946682	1.9466174145993238	1.9356005054539451
chr17	43045808	43099304	0.54	53496	4	18.2787	2.737700000000001	3.5104999999999995	3.3575	19.378643184918765	9.412483832674829	1.4696785512713713	0.416984145422151	1.6975233098695173	6.635340277311723	3.222879563265694	0.503224977770442	0.7859554235477952	0.5812401148094072	0.0
chr17	45925117	45967444	0.53	42327	3	21.459000000000003	2.7049000000000003	20.534	14.082999999999998	11.488767031058982	0.13841887989227786	0.8895016261653156	6.062265023270046	0.5629598165435558	3.9338088786919507	0.04739528769508361	0.30456961875547	3.4284836273247516	2.316230697082523	0.0
chr17	46628055	46696100	0.58	68045	4	19.38525	1.2868499999999994	32.176	0.8219999999999974	14.395563508796798	5.536755195691076	0.5044879449376835	1.1249716476829759	1.8541346862837782	4.92910992028871	1.8958115078033497	0.3454781790985603	0.4987270413632732	1.185080587564744	0.6277784506674914
chr17	46714017	46749136	0.51	35119	3	14.8279	0.2541000000000002	7.776000000000002	6.785000000000002	7.474619514182953	0.5536755195691079	0.7567534650564414	1.8541346862837782	6.037352326060237	2.559345535534522	0.1895811507803351	0.6154005293134255	1.185080587564744	2.067218363801926	0.0
chr17	47574099	47633724	0.6	59625	4	19.008200000000002	3.1557000000000013	0.9289999999999999	0.8539999999999999	10.381415991920766	1.5226076788150458	0.3900104288788682	1.6888177434942642	3.401005019656675	3.554646577131281	0.521348164645921	0.1335414395433806	0.5782592871706858	2.5231275643159754	0.0
chr17	47574099	47647399	0.55	73300	3	18.14755	2.29505	0.9095	0.8734999999999999	14.67240126858135	2.7683775978455367	0.9517478235430772	1.6888177434942642	16.41072607682097	6.445759126531389	2.369764384754187	0.5793475821936567	0.5782592871706858	5.619111239026433	0.0
chr17	48277813	48350447	0.52	72634	4	20.33605	0.3688500000000001	0.23750000000000002	0.0905	14.25714462890452	0.13841887989227697	0.869000870541045	1.8441664756337173	0.5356335946557852	4.881714632593625	0.04739528769508361	0.2975500618024367	0.6314514373928657	0.8130888909815885	0.0
chr17	49539155	49841901	0.51	302746	3	18.7541	1.016399999999999	2.6325	2.4625	8.44355167342889	1.5226076788150458	0.09875763199755508	0.29256004936027064	0.018628070614779932	2.891112549400108	0.5213481646459213	0.033815086383100317	0.3878530349633081	0.03260040767979897	0.0
chr17	54670013	54857617	0.58	187604	4	20.7459	0.2705000000000002	29.141500000000004	7.232500000000005	15.08765790825818	4.290985276660584	0.26561692054124475	0.6227005183291104	1.8831066682469202	5.166086358764128	1.469253918547596	0.09094850626974983	0.21321564108201288	0.6447847459215942	0.0
chr17	55320562	55860556	0.63	539994	4	20.81145	0.43445	0.036000000000000004	0.023000000000000003	8.858808313105722	2.7683775978455385	0.057418840016500224	0.25671294586496657	0.7140296317940403	3.0332984124853595	0.9479057539016749	0.15236876602085464	0.08789974267810419	1.1105518777951862	3.7727897901693095
chr17	57599134	58114635	0.61	515501	4	17.4672	0.4836000000000009	0.06600000000000002	0.029000000000000012	8.305132793536613	1.1073510391382153	0.06444319443443651	0.15980833812639403	1.4112827652172704	2.8437172617050246	0.3791623015606702	0.472205092913399	0.34655455763909143	0.48322998082805524	2.4753965099896162
chr17	66077092	66165289	0.53	88197	3	15.5656	2.7295000000000007	4.6899999999999995	4.157	14.533982388689074	0.692094399461384	2.109311819848976	0.9028222109032406	3.5103058029016876	4.976505207983793	0.23697643847541894	1.4100846390682193	1.4317630142036082	1.201945526186346	0.0
chr17	77982351	78010281	0.6	27930	4	17.9508	0.8196999999999992	0.486	0.478	18.409711025672827	10.65825375170532	1.5462474230716214	12.244943300459438	2.4332523832441804	6.303573263446138	3.6494371525214486	1.0453096033000926	4.192727256476261	0.8331572747038293	0.0
chr17	78836540	80732866	0.55	1896326	1	9.2623	9.2623	0.3700000000000001	0.3680000000000001	9.412483832674829	1.6610265587073223	1.7343181426824812	0.36634275813447065	0.0	3.2228795632656944	0.5687434523410049	1.4706009029980749	0.20162919186963266	0.0	2.9446041866198462
chr17	79633526	80732866	0.59	1099340	1	9.2623	9.2623	0.4390000000000001	0.2990000000000001	26.576424939317164	15.502914547935013	1.825204288862814	0.3787747338557489	0.0	9.099895237456078	5.308272221849379	1.7379508046320664	1.131104245013718	0.0	3.1498725942489667
chr17	79670159	80732866	0.53	1062707	1	9.2623	9.2623	0.3810000000000001	0.3570000000000001	28.51428925780904	17.44077886642689	1.7203580719965081	4.866746302548321	0.0	9.763429265187252	5.971806249580552	1.658712646059125	4.036614462606428	0.0	3.0086497670020895
chr17	79885551	80732866	0.55	847315	4	16.9754	1.5492	11.776	11.038	26.438006059424886	15.364495668042736	1.5029283029439435	12.60805881057974	0.0	9.052499949760996	5.260876934154296	1.5321948986430476	4.317059746972444	0.0	2.7320101721022794
chr17	79995171	80732866	0.51	737695	3	18.827849999999998	0.30325000000000024	0.3815000000000001	0.3565000000000001	19.793899824595595	8.720389433213445	1.5386234353176726	1.262715561870798	0.0	6.777526140396975	2.9859031247902754	1.3666793998194664	2.6460423343724915	0.0	2.8107726029790525
chr17	80023457	80732866	0.57	709409	1	9.2623	9.2623	0.3750000000000001	0.3630000000000001	18.27129214578055	7.197781754398399	1.4204632949621103	4.502063547369538	0.0	6.256177975751054	2.464554960144355	1.3057256148607035	2.895391965534353	0.0	2.580667901125823
chr17	80056333	80732866	0.67	676533	1	9.2623	9.2623	0.6610000000000001	0.07700000000000007	31.28266685565458	20.20915646427243	1.2914373280831117	4.075601524994648	0.0	10.711335019088926	6.919712003482227	1.30136277790422	1.3955054899878656	0.0	2.6266053449722047
chr17	80372668	80732866	0.78	360198	3	15.90165	2.6229499999999994	0.4095000000000001	0.3285000000000001	14.118725749012242	3.0452153576300915	1.9552447845126981	0.5355863530375928	0.0	4.834319344898542	1.0426963292918425	1.8284524561793338	0.7011868633347303	0.0	2.826559205555895
chr17	80407985	80732866	0.86	324881	1	9.2623	9.2623	0.5150000000000001	0.22300000000000003	25.053817260502118	13.980306869119968	1.9223838453893989	2.2575324862800206	0.0	8.578547072810156	4.786924057203458	1.7634587361469962	2.4263295340122717	0.0	2.9263022419777354
chr17	80455168	80732866	0.87	277698	1	9.2623	9.2623	0.5010000000000001	0.2370000000000001	21.31650750341064	10.24299711202849	1.646882509647469	3.543861282874562	0.0	7.298874305042896	3.507251289436197	1.5155678281166722	3.222433565602625	0.0	2.9899543489948908
chr17	80477656	80732866	0.9	255210	1	9.2623	9.2623	1.0604999999999993	0.3224999999999991	29.206383657270422	18.13287326588827	1.0196602570333473	8.765051803922194	0.0	10.00040570366267	6.208782688055971	1.384660730592627	3.0011957345161533	0.0	2.849839409597589
chr17	80606039	80732866	0.91	126827	1	9.2623	9.2623	0.4860000000000001	0.2520000000000001	27.960613738239932	16.88710334685778	1.1263239219474541	0.9142893541095846	0.0	9.573848114406916	5.782225098800216	2.299004233326935	0.4813990571523426	0.0	2.6720567227532763
chr16	147013	230907	0.75	83894	2	23.09015	3.0409500000000005	0.030000000000000006	0.009000000000000003	22.28543966265658	11.211929271274428	0.9239584802211727	-0.42361541272586495	4.0329097594880645	7.6306413189084825	3.839018303301783	0.6960091834975466	-0.37496347735051494	2.025769155347068	3.097805602244118
chr16	147013	284999	0.79	137986	2	19.7295	6.4016	0.081	0.060000000000000005	25.053817260502118	13.980306869119968	2.1427009077000814	-0.42361541272586495	1.4265633619436613	8.578547072810156	4.786924057203458	1.2172894321987504	-0.37496347735051494	0.6170047962474882	2.6718915053338437
chr16	147013	402987	0.81	255974	2	19.54095	6.59015	0.0425	0.0215	41.802501727467615	30.728991336085468	1.8126063014169882	-0.42361541272586495	3.873954116066071	14.313376883915291	10.521753868308592	0.9405957694571534	-0.37496347735051494	2.2164726245703408	2.0069318536477465
chr16	147013	447293	0.8	300280	1	13.06555	13.06555	0.98	0.9590000000000001	10.519834871813043	0.553675519569107	2.1167560159362444	-0.42361541272586495	16.32458534356091	3.6020418648263646	0.18958115078033488	1.128850065256557	-0.37496347735051494	5.589616239223636	2.554471765370727
chr16	147013	451770	0.72	304757	3	20.6475	5.4836	0.0675	0.0465	20.209156464272425	9.135646072890275	2.325474607797221	-0.42361541272586495	5.664912226386374	6.919712003482227	3.128088987875527	1.1943804719768312	-0.37496347735051494	1.9396930891647823	2.6624661323390546
chr16	147013	475618	0.77	328605	1	13.06555	13.06555	2.9509999999999987	2.929999999999999	20.90125086373381	9.82774047235166	2.557719568192527	-0.42361541272586495	1.2355513021138291	7.156688441957645	3.365065426350945	1.2450088202673815	-0.37496347735051494	1.1258446995344624	2.6767102339363738
chr16	147013	639630	0.75	492617	3	20.81965	5.31145	0.16950000000000004	0.14850000000000002	44.15562268563633	33.08211229425418	2.117516607969678	-0.42361541272586495	5.4212588122986265	15.119096774731714	11.327473759125015	1.205334294683312	-0.37496347735051494	1.856264992740615	2.6712174207421175
chr16	147013	686610	0.74	539597	3	20.1475	5.9836	0.0105	0.0105	33.35895005403873	22.28543966265658	2.405156844589551	-0.42361541272586495	31.77244107146617	11.422264334515182	7.6306413189084825	1.2620075604626475	-0.37496347735051494	10.879036057286099	2.5330424321743816
chr16	147013	692047	0.59	545034	3	21.03275	5.09835	9.5585	9.5375	15.364495668042734	4.290985276660583	2.6981109067976488	-0.42361541272586495	3.8111732258807574	5.260876934154295	1.469253918547596	1.357942463491136	-0.37496347735051494	4.637641197739848	2.7330534549014116
chr16	147013	710933	0.65	563920	3	19.7295	6.4016	0.03	0.009	15.641333427827288	4.567823036445137	2.735387993899017	-0.42361541272586495	17.70052646273019	5.355667509544463	1.5640444939377636	1.4677814305343708	-0.37496347735051494	6.0607450711089585	2.842494572426159
chr16	147013	718190	0.67	571177	2	19.524549999999998	6.60655	1.8335	1.8125	20.347575344164703	9.274064952782552	2.9255252190819427	-0.42361541272586495	1.490728566727372	6.96710729117731	3.1754842755706107	1.5261366113971329	-0.37496347735051494	4.610097644942544	2.842494572426159
chr16	147013	764988	0.77	617975	1	13.06555	13.06555	0.131	0.11	19.793899824595595	8.720389433213445	2.8168709632675664	-0.42361541272586495	25.175184862703695	6.777526140396975	2.9859031247902754	1.759678758648815	-0.37496347735051494	8.620103921324487	2.902829471847974
chr16	147013	771190	0.74	624177	1	13.06555	13.06555	0.013000000000000001	0.008	24.223303981148455	13.149793589766304	3.0390295221447805	-0.42361541272586495	6.251447733920348	8.294175346639655	4.502552331032956	1.8278458921044125	-0.37496347735051494	3.5675427621159566	2.938716717891165
chr16	147013	790852	0.66	643839	3	22.680300000000003	3.450799999999999	0.081	0.060000000000000005	20.90125086373381	9.82774047235166	3.137132567906114	-0.42361541272586495	0.48678796180713335	7.156688441957645	3.365065426350945	1.8809739565089718	-0.37496347735051494	0.6353587549437574	2.9940145414882715
chr16	147013	1020608	0.67	873595	1	13.06555	13.06555	0.0225	0.0014999999999999996	27.130100458886268	16.056590067504118	2.4400903740761613	-0.42361541272586495	1.4477527898108136	9.289476388236412	5.497853372629714	1.5533764241847055	-0.37496347735051494	0.4957174919912937	2.8910058381015675
chr16	147013	1143753	0.65	996740	1	13.06555	13.06555	17.781499999999998	17.760499999999997	14.118725749012242	3.0452153576300915	2.3163783098934307	-0.42361541272586495	0.8995540529148783	4.834319344898542	1.0426963292918425	1.4223246238089622	-0.37496347735051494	0.3080116178396994	2.800385890008898
chr16	147013	1202841	0.59	1055828	3	21.59835	4.53275	5.120999999999999	5.099999999999999	13.288212469658582	2.2147020782764306	2.2370876378366673	-0.42361541272586495	0.3784502644200786	4.549947618728039	0.75832460312134	1.3599635887760668	-0.37496347735051494	0.8156118041904353	2.800385890008898
chr16	147013	1401810	0.69	1254797	1	13.06555	13.06555	4.399500000000001	4.3785	18.5481299055651	7.474619514182951	1.9423696718618324	-0.42361541272586495	1.5706828448264607	6.3509685511412215	2.559345535534522	1.2736475310972404	-0.37496347735051494	1.2840197797572377	2.696131642109812
chr16	147013	1458211	0.72	1311198	1	13.06555	13.06555	0.017	0.003999999999999998	21.31650750341064	10.24299711202849	1.9263816145801542	-0.42361541272586495	21.850860361337904	7.298874305042896	3.507251289436197	1.2740936919338741	-0.37496347735051494	7.481839283894498	2.684877439494285
chr16	147013	1464343	0.67	1317330	1	13.06555	13.06555	0.020000000000000004	0.0009999999999999992	17.163941106642334	6.090430715260185	2.0191274745204257	-0.42361541272586495	1.1799248025884164	5.877015674190384	2.0853926585836846	1.3029899411424266	-0.37496347735051494	1.3977663094973745	2.694766298482691
chr16	147013	1662365	0.65	1515352	1	13.06555	13.06555	7.778500000000001	7.7575	34.7431388529615	23.66962846157935	1.909462794959954	-0.42361541272586495	1.2308371424489064	17.536256447180985	13.744633431574286	1.315375054313745	-0.37496347735051494	1.0981872017927619	2.590839952908098
chr16	147013	1755931	0.54	1608918	3	22.26225	3.86885	0.07100000000000001	0.05	28.099032618132206	17.025522226750056	1.8693093260808766	-0.42361541272586495	2.9769269558581413	9.621243402102	5.8296203864953	1.3025089163809607	-0.37496347735051494	1.019314053328203	2.6032133033726605
chr16	147013	1823259	0.53	1676246	2	20.30325	5.82785	0.263	0.24200000000000002	22.562277422441134	11.488767031058984	1.9137978318119233	-0.42361541272586495	0.6865164532784966	7.72543189429865	3.9338088786919503	1.2911341278716275	-0.37496347735051494	1.42009260272242	2.584161038030129
chr16	147013	1979720	0.51	1832707	3	24.1311	2.0	0.0125	0.0085	20.762831983841533	9.689321592459383	1.8090229432090434	-0.42361541272586495	7.880616429555055	7.109293154262562	3.3176701386558625	1.3021435101316559	-0.37496347735051494	2.6983608246508086	2.6607503995896424
chr16	147013	1993069	0.55	1846056	3	19.9836	6.147500000000001	0.027000000000000003	0.006	32.39001789479279	21.31650750341064	1.8529271917525507	-0.42361541272586495	6.133636374124611	11.090497320649597	7.298874305042897	1.3122396854001832	-0.37496347735051494	5.144069095401212	2.6607503995896424
chr16	147013	2034051	0.67	1887038	1	13.06555	13.06555	0.020499999999999997	0.0005000000000000022	20.90125086373381	9.82774047235166	1.9458940656109316	-0.42361541272586495	3.962133628025698	7.156688441957645	3.365065426350945	1.3954579528016144	-0.37496347735051494	3.4885376701606874	2.862613704509614
chr16	147013	2059484	0.63	1912471	1	13.06555	13.06555	0.959	0.938	22.147020782764304	11.073510391382154	1.9727070320772964	-0.42361541272586495	3.3881657883096095	7.583246031213399	3.7916230156066995	1.4232927782455522	-0.37496347735051494	2.3301639913898753	2.8534836761581177
chr16	147013	2097723	0.53	1950710	2	22.6311	3.5	5.540499999999999	5.519499999999999	21.039669743626085	9.966159352243936	2.0004537127113053	-0.42361541272586495	1.2552138252830054	7.204083729652729	3.4124607140460297	1.4410698175386434	-0.37496347735051494	1.2149405663190027	2.8670734927223513
chr16	2097723	2301687	0.54	203964	4	18.385199999999998	0.7459000000000007	5.532999999999999	5.526999999999998	28.09903261813221	2.9067964777378137	2.665712381679432	3.3881657883096095	9.876933272612296	9.621243402102	0.9953010415967585	1.834800217883456	2.3301639913898753	3.381909276862481	3.1703606980328702
chr16	2867349	2918205	0.54	50856	4	19.516399999999997	0.3196999999999992	4.0725	1.4295000000000002	24.91539838060984	4.706241916337415	3.962912716752303	1.093526561242923	10.185225179045705	8.531151785115075	1.6114397816328472	1.356920302108737	1.6159555892337363	3.4874699027745577	0.9729550745276551
chr16	2867349	2924837	0.52	57488	3	19.2131	0.01640000000000086	1.5669999999999997	1.0759999999999996	22.977534062117964	6.644106234829291	4.680738632594389	1.093526561242923	3.6868215716838595	7.8676177573839015	2.2749738093640195	1.6027073350828485	1.6159555892337363	5.282597245531026	0.64863671635177
chr16	2867349	2977106	0.53	109757	4	19.540950000000002	0.3442500000000006	1.5479999999999998	1.0949999999999998	20.48599422405698	9.135646072890276	8.22262905233967	1.093526561242923	1.4539722700002564	7.014502578872394	3.128088987875527	3.869108829030953	1.6159555892337363	1.784362772223324	1.007390520482726
chr16	2892434	2918205	0.61	25771	4	20.62295	0.7868500000000012	2.8104999999999998	2.6914999999999996	24.776979500717562	4.567823036445137	3.652354907715971	4.281963356444364	10.185225179045705	8.48375649741999	1.5640444939377636	1.250583820288578	1.4661647698379503	3.4874699027745577	0.0
chr16	2892434	2924837	0.6	32403	3	20.319650000000003	1.0901499999999995	0.30500000000000016	0.18600000000000017	22.839115182225687	6.505687354937013	4.989453189957084	4.281963356444364	3.6868215716838595	7.820222469688818	2.227578521668936	1.7084126786982012	1.4661647698379503	5.282597245531026	0.0
chr16	2892434	2977106	0.61	84672	4	20.6475	0.7622999999999998	0.2860000000000001	0.1670000000000001	20.347575344164703	8.997227192997997	9.390094081883486	4.281963356444364	1.4539722700002564	6.96710729117731	3.0806937001804435	4.581007115652935	1.4661647698379503	1.784362772223324	0.77276061333958
chr16	3054028	3078292	0.61	24264	4	18.7541	2.1967	6.893500000000001	0.34650000000000114	30.313734696408638	15.08765790825818	10.040274835575639	1.4539722700002564	2.774773992438497	10.37956800522334	5.166086358764129	3.4378382106555962	1.784362772223324	0.9500959100579773	1.1526205747718852
chr16	19918854	20397259	0.62	478405	4	17.4426	1.5409999999999995	5.450500000000001	5.384500000000001	8.85880831310572	1.9378643184918758	0.06481083829782301	0.24232391127821393	0.2632707593769606	3.0332984124853595	0.6635340277311723	0.08955872132681662	0.27262513867373417	0.19471356600272627	2.037155779834227
chr16	22217641	22309047	0.51	91406	4	18.9098	1.5164000000000009	0.4	0.376	36.681003171453376	16.47184670718095	2.011030703640283	0.38572167914693317	0.16534101356538625	12.55975123919719	5.640039235714965	0.8503629063730755	0.5646597184114093	0.28527349922927747	0.0
chr16	30406596	30441243	0.51	34647	3	19.4344	1.450800000000001	16.756	0.620000000000001	31.421085735546853	7.889876153859781	2.460993159974675	7.916602799581731	10.312517705526089	10.75873030678401	2.7015313986197738	3.3706233982938305	2.71068273017297	3.531055473750619	1.9459101490553101
chr16	54235294	54276265	0.51	40971	1	8.2787	8.2787	1.8734999999999995	1.4944999999999995	18.13287326588827	10.104578232136213	2.405463437145814	6.257945224626716	0.12255648299094987	6.208782688055971	3.459856001741113	0.823642206411843	2.142750429219499	0.0828235401177826	0.0
chr16	57496617	57683046	0.57	186429	4	17.39345	2.81965	0.043000000000000003	0.042	16.748684466965504	3.7373097570914773	1.3661540801151615	0.1975312197342171	0.4988393399525811	5.734829811105133	1.279672767767261	0.7220047152215472	0.7972806799431373	1.180782253995166	1.341783896911715
chr16	58370706	58521633	0.79	150927	4	18.9262	1.5328	0.12350000000000003	0.10450000000000001	10.104578232136213	4.84466079622969	0.2347839237010136	0.4537899767125467	0.32379737328191094	3.4598560017411133	1.658835069327931	0.5627379829294299	0.6269713742528674	0.9393133465675001	2.4992539002075254
chr16	62259860	62451213	0.66	191353	1	10.0164	10.0164	0.845	0.2089999999999999	6.367268475044737	2.768377597845538	0.1099521290161434	0.23978044181580224	0.21947549935481825	3.128088987875527	0.0	0.2021110448186772	0.1898608106230094	0.17863396841264684	0.0
chr16	66864712	66901761	0.63	37049	4	22.11475	0.4098500000000005	0.6254999999999996	0.5954999999999996	16.88710334685778	8.858808313105722	1.9128847338617985	1.8518740108059024	10.603624295165034	5.782225098800216	3.0332984124853595	0.6549808982666976	1.5733073409073557	3.6307317648505757	0.3465735902799725
chr16	66864712	66907087	0.6	42375	4	22.86065	1.1557500000000012	2.229499999999999	1.0084999999999995	20.901250863733814	4.844660796229691	3.0052004601981057	1.8518740108059024	0.5818108502372994	7.1566884419576455	1.6588350693279308	1.028995036683824	1.5733073409073557	1.2547560481383526	0.3465735902799725
chr16	66864712	67034607	0.57	169895	4	17.64755	4.05735	6.958500000000001	5.737500000000002	24.638560620825288	1.1073510391382158	1.1862496784670247	1.8518740108059024	1.4156801520932691	8.436361209724906	0.37916230156067066	1.1984470169109143	1.5733073409073557	1.3201311786594827	1.8498510999969335
chr16	68298409	68543913	0.56	245504	4	18.0246	1.9917999999999996	12.143500000000005	12.118500000000004	29.760059176839533	6.505687354937011	0.8840621890930094	0.5145607360022094	7.325134449033742	10.189986854443005	2.2275785216689363	0.6162252277873571	1.1368324918822548	2.5081611329849647	2.5447790785427733
chr16	71392194	71446432	0.51	54238	3	21.4672	1.8279000000000014	0.8789999999999999	0.6739999999999998	17.856035506103716	0.9689321592459397	1.6333213453862092	0.08674590189958618	2.2602128038868985	6.1139921126658034	0.3317670138655866	0.7899505895563204	0.2731312144359751	1.757688660109658	0.0
chr16	71475338	71645004	0.53	169666	4	24.319650000000003	1.1557499999999994	0.38100000000000006	0.3380000000000001	18.548129905565105	9.966159352243936	1.018157804778574	2.2602128038868985	5.230550076622154	6.3509685511412215	3.4124607140460292	0.8871985767306707	1.757688660109658	1.790965407883503	1.4098509682511668
chr16	78005623	78037026	0.56	31403	3	23.327849999999998	1.8688500000000001	9.4255	6.5125	11.765604790843536	0.9689321592459388	1.3752409173133264	0.3383032274156313	1.1254851312011398	4.028599454082118	0.3317670138655864	0.47088907941490077	0.11583664601257769	0.6134485127043332	0.0
chr16	87584260	87942989	0.55	358729	4	19.41805	1.1557499999999994	1.285	1.2309999999999999	12.734536950089474	2.2147020782764297	0.41672792075259885	1.0544537720944063	0.06174518654832632	4.3603664679477045	0.7583246031213398	0.47457516231121766	0.7173179282245057	0.5567353232912506	2.338260552153281
chr16	88878199	90148687	0.64	1270488	1	9.2131	9.2131	2.626999999999999	2.374999999999999	33.49736893393101	12.734536950089472	1.1104120809185811	1.3550040953310238	0.0	11.469659622210266	4.3603664679477045	1.2955207377597178	0.9024274873095764	0.0	2.928407466336425
chr16	89268100	90148687	0.61	880587	3	15.77865	2.6475500000000007	2.534999999999999	2.466999999999999	33.77420669371556	13.011374709874028	1.288952499999058	11.886162128189918	0.0	11.564450197600433	4.455157043337871	1.5255415244938362	4.069878864027726	0.0	3.06746321567409
chr16	89307409	90148687	0.56	841278	3	22.32785	3.90165	3.3749999999999987	1.6269999999999996	21.178088623518363	0.41525663967683	1.1622685575505884	4.000199637681614	0.0	7.251479017347813	0.14218586308525083	1.482796379002665	2.440358754861469	0.0	3.191544221868453
chr16	89574435	90148687	0.72	574252	3	15.926200000000001	2.500000000000001	2.523999999999999	2.477999999999999	31.69792349533141	10.935091511489878	1.5041023984728095	0.42713876937540224	0.0	10.853520882174179	3.7442277279116163	1.6757693858462492	1.067798831475676	0.0	3.3621464830129555
chr16	89777983	90148687	0.76	370704	1	9.2131	9.2131	2.513499999999999	2.4884999999999993	22.28543966265658	1.5226076788150458	1.3412334816270086	19.63742449929507	0.0	7.6306413189084825	0.521348164645921	1.7101497912335453	6.723948239278488	0.0	2.6025100160800956
chr16	89894655	90148687	0.92	254032	1	9.2131	9.2131	2.507999999999999	2.493999999999999	26.991681578993997	6.228849595152463	1.6085081148910427	0.7592917163591711	0.0	9.24208110054133	2.132787946278768	1.8343770415461964	1.4396676116924094	0.0	2.8119409831084266
chr16	89992621	90148687	0.82	156066	2	16.55735	1.868850000000001	2.702999999999999	2.298999999999999	24.50014174093301	3.7373097570914755	1.8235183644004542	1.2659832634126136	0.0	8.388965922029822	1.2796727677672606	1.8950097728994306	1.7377852867396935	0.0	2.0080838814062543
chr16	90086049	90148687	0.79	62638	2	19.9754	1.549199999999999	2.568999999999999	2.432999999999999	16.333427827288673	4.42940415655286	2.7578588413672462	1.1970978181376004	0.0	5.592643948019882	1.51664920624268	2.118630951598622	1.745084874674488	0.0	0.0
chr16	90113908	90148687	0.88	34779	1	9.2131	9.2131	2.547999999999999	2.453999999999999	22.700696302333412	1.9378643184918776	2.8655681164622147	2.6233952612485085	0.0	7.772827181993733	0.6635340277311719	2.049584884367174	2.204827626721294	0.0	0.0
chr15	20562345	20864779	0.9	302434	0	0.0	0.0	6.0135000000000005	5.8115000000000006	32.25159901490051	26.438006059424886	0.39909951680718914	-0.3457426807635476	0.15968399789148607	12.749332389977528	10.75873030678401	0.18178688152224004	-0.32198279309337324	0.11226921549466287	1.242453324894
chr15	20562345	21904975	0.69	1342630	0	0.0	0.0	6.340000000000001	5.485	91.77171736857957	33.08211229425417	0.2136135190907381	-0.3457426807635476	0.31312670282865757	33.12930609886354	9.621243402101998	0.12792841110878164	-0.32198279309337324	0.2914834804584829	1.1058858175022839
chr15	41198933	41222806	0.6	23873	3	18.14755	3.098349999999999	4.8545	2.5445	22.839115182225687	13.703469109335412	2.9222601041221274	12.287954994486917	4.244202589031486	7.820222469688818	4.692133481813291	1.0005958613631387	4.207454666597423	1.453235302148909	0.0
chr15	41198933	41234286	0.6	35353	3	19.7869	1.4589999999999996	1.421	0.889	26.576424939317164	9.966159352243935	3.3515277681608073	12.287954994486917	0.5729422957707772	9.099895237456078	3.4124607140460297	1.1475791663222834	4.207454666597423	0.49262522580275264	0.0
chr15	45491165	45507573	0.55	16408	4	17.19675	1.9180499999999991	5.1625000000000005	5.1085	18.409711025672827	7.889876153859782	2.8345163117872403	9.700712580717044	0.5441295938679886	6.303573263446138	2.701531398619773	0.970551966452227	3.321570467614045	0.6298175261465612	0.0
chr15	68851797	68966398	0.57	114601	4	21.93445	0.08195000000000086	0.14	0.08700000000000001	14.810820148473628	5.675174075583353	0.666723865415981	0.06236433837223584	0.22516064572836153	5.0712957833739605	1.9432067954984333	0.6021547707615285	0.2736664238945218	0.30086276656272165	0.693147180559945
chr15	68851797	69168038	0.54	316241	4	21.5574	0.2950999999999997	0.3315000000000001	0.2785	16.61026558707323	3.8757286369837534	0.3851765403764966	0.06236433837223584	0.2406903044059636	5.687434523410049	1.3270680554623446	0.4100464744727885	0.2736664238945218	0.6882642071013824	2.7845775474210686
chr15	74346479	74658043	0.52	311564	4	17.59835	2.0737500000000004	0.4435000000000002	0.27650000000000013	8.997227192997999	1.2457699190304923	0.366079383469323	5.605372688952389	8.030961049510298	4.881714632593626	1.3744633431574287	0.25312859869760096	4.43425976689909	2.749839542884421	3.012586626558818
chr15	74420152	74658043	0.55	237891	4	17.7623	2.2377000000000002	0.11200000000000004	0.05500000000000004	14.395563508796798	4.152566396768307	0.15826548852499386	1.0371129409761628	8.030961049510298	4.92910992028871	1.4218586308525123	0.1530094915310975	0.5764143957052792	2.749839542884421	2.652104807682505
chr15	75074469	75092561	0.56	18092	4	22.295099999999998	2.5573999999999995	15.1225	15.082500000000001	16.333427827288673	6.920943994613846	3.2439534089280015	1.5246496202707656	2.017598249305788	5.592643948019882	2.369764384754187	1.1107451902893826	0.5220473351841142	1.2133902198974955	0.0
chr15	76050935	76094528	0.57	43593	1	9.83605	9.83605	0.08950000000000004	0.07950000000000003	12.457699190304922	6.644106234829292	0.7620611376630756	4.720166407238769	2.2042185995711527	4.265575892557536	2.2749738093640195	0.2609333848741793	1.6162075940352514	0.7547350097821323	0.0
chr15	78251763	78715239	0.54	463476	4	21.38525	1.7131500000000006	0.8734999999999998	0.4914999999999997	10.65825375170532	2.906796477737815	0.30343228553485685	0.37255988918513716	5.830464863173438	3.6494371525214486	0.9953010415967587	0.48103339400028033	0.40712646108435036	1.9963791052292743	3.311109992449063
chr15	88874491	88993476	0.56	118985	3	14.9344	0.26229999999999976	1.6014999999999993	0.7334999999999993	6.22884959515246	0.9689321592459379	0.21405281254089967	0.02203207629330267	6.7104437646166435	2.132787946278768	0.33176701386558605	0.15614533576898623	0.027804617567392075	2.2976880974127285	0.0
chr15	89448055	89560902	0.63	112847	4	19.62295	1.3606499999999997	0.066	0.056	9.550902712567105	1.245769919030491	0.3336370070156877	0.16714656212692497	0.666911541764546	3.270274850960778	0.4265575892557536	0.11423890978991713	0.24106721029032743	0.7231200732399227	3.76120011569356
chr15	89750335	89973982	0.57	223647	4	21.09835	4.42625	0.41550000000000004	0.3795	15.502914547935012	4.429404156552861	1.5547189378323856	0.3331314170809496	1.0630084029028395	5.308272221849379	1.51664920624268	1.7733471382690615	0.7832517811666233	0.36397917045045114	1.6705271493624512
chr15	89902242	89943136	0.55	40894	3	19.5	3.0901999999999994	0.059000000000000004	0.042	23.808047341471628	4.706241916337413	2.0038141755814527	0.5758834819456575	5.420267001363526	8.151989483554402	1.6114397816328472	3.0782482544662404	1.380296844536792	1.8559253919242753	0.0
chr15	89902242	89973982	0.52	71740	4	19.631149999999998	2.9590499999999995	0.0685	0.0325	24.223303981148455	4.290985276660583	3.6428052026291997	0.5758834819456575	1.0630084029028395	8.294175346639655	1.4692539185475955	2.6109029407718283	1.380296844536792	0.36397917045045114	0.0
chr15	89959852	89973982	0.53	14130	4	18.008200000000002	1.3361	0.064	0.028000000000000004	18.963386545241935	0.9689321592459379	3.134751703151352	14.194008586863337	1.0630084029028395	6.493154414226472	0.3317670138655866	1.0733540030026043	4.860096549288809	0.36397917045045114	0.0
chr15	101084565	102192579	0.69	1108014	1	7.2951	7.2951	8.667000000000003	8.634000000000002	39.310961889406634	14.395563508796796	1.1762957625676924	0.6320399297819354	0.0	13.460261705403784	4.92910992028871	0.7459958244230313	0.39188390597092	0.0	1.9163512386665156
chr15	101099103	102192579	0.62	1093476	1	7.2951	7.2951	9.344000000000003	7.957000000000003	30.867410215977745	22.839115182225683	1.1180085774251922	5.560367716129433	0.0	10.569149156003675	7.820222469688818	0.730601283785224	1.9038965479384307	0.0	2.0910946755388826
chr15	101389716	102192579	0.7	802863	4	15.3443	0.7541000000000011	9.901000000000002	7.400000000000003	41.664082847575344	12.042442550628088	1.4702834826381803	0.14479510375396892	0.0	14.265981596220207	4.1233900294722865	0.796235024445378	0.5492780053096112	0.0	2.1859002516517445
chr15	101459205	102192579	0.63	733374	3	15.8525	1.2622999999999998	8.654500000000002	8.646500000000003	50.66131004057334	3.0452153576300915	1.366496072154296	2.565636536736068	0.0	17.34667529640065	1.042696329291843	0.7527677707040821	1.254980347378061	0.0	2.0953792023204993
chr15	101513687	102192579	0.76	678892	4	14.541	0.04919999999999991	8.668000000000003	8.633000000000003	40.003056288868024	13.703469109335412	1.24780310408833	2.845511278575495	0.0	13.697238143879202	4.692133481813292	0.7349881702153533	0.9743166957617891	0.0	2.0953792023204993
chr15	101548584	102192579	0.83	643995	3	17.38525	2.79505	8.661500000000002	8.639500000000004	42.217758367144455	11.48876703105898	1.172700733223492	2.633754656516946	0.0	14.455562747000542	3.933808878691952	0.7259483657859238	0.9018102137586499	0.0	2.0953792023204993
chr15	101629140	102192579	0.68	563439	4	14.5164	0.07379999999999942	9.661500000000002	7.639500000000003	38.3420297301607	15.364495668042734	1.1261416860142754	1.4983522427387836	0.0	13.128494691538197	5.260876934154297	0.6534276023055033	1.2331858956365203	0.0	2.3947190883662848
chr15	101791881	102192579	0.77	400698	4	14.13115	0.4590499999999995	20.239000000000004	2.937999999999997	56.05964635637214	2.3531209581687094	1.2353091717322826	0.8573514414401725	0.0	19.195091516508917	0.8057198908164231	0.73902479552901	0.4426717133145753	0.0	2.6594595431528534
chr15	101817451	102192579	0.8	375128	1	7.2951	7.2951	8.660000000000002	8.641000000000002	59.79695611346361	6.0904307152601795	0.7527417707562348	8.314876789774631	0.0	20.474764284276176	2.085392658583684	0.5953343808492957	2.8470536527042873	0.0	2.276910743434459
chr14	20567670	20923205	0.92	355535	1	6.41805	6.41805	5.346	4.7330000000000005	31.1442479757623	15.918171187611843	0.3893256075837172	-0.4259647129921955	0.9519781794319753	10.66393973139384	5.450458084934629	0.669734134136163	-0.3843032124161006	1.1004277337207806	1.6310247732910628
chr14	20567670	21077912	0.68	510242	4	14.909849999999999	2.0737499999999995	0.31000000000000016	0.30300000000000016	19.378643184918765	4.152566396768307	0.5599236599450056	-0.4259647129921955	17.715293309056154	6.635340277311723	1.4218586308525114	0.8003218056938503	-0.3843032124161006	6.065801310044812	2.100286952017059
chr14	20567670	21081725	0.79	514055	1	6.41805	6.41805	0.8254999999999999	0.21249999999999963	16.61026558707323	1.3841887989227697	0.6871735154508577	-0.4259647129921955	0.49401107940723027	5.687434523410049	0.473952876950837	0.8393784695724046	-0.3843032124161006	0.29342652347733844	2.100286952017059
chr14	20567670	21191561	0.75	623891	1	6.41805	6.41805	2.3340000000000005	1.721	14.118725749012242	1.1073510391382158	0.6531672718517548	-0.4259647129921955	0.35418891140789555	4.834319344898542	0.3791623015606702	0.7432636386944182	-0.3843032124161006	0.16640192649404204	1.9094892417038996
chr14	20567670	21325998	0.76	758328	3	17.0902	4.2541	0.4685000000000002	0.14450000000000013	11.211929271274428	4.014147516876029	0.6001641467620956	-0.4259647129921955	2.0127345744285954	3.839018303301783	1.374463343157429	0.64099712868413	-0.3843032124161006	0.6891699620971123	1.9217262023138462
chr14	20567670	21341953	0.61	774283	4	15.696750000000002	2.8606500000000006	6.296499999999999	5.6834999999999996	13.288212469658582	1.9378643184918767	0.6292718001309787	-0.4259647129921955	0.6401930355110264	4.54994761872804	0.6635340277311725	0.6419897858354611	-0.3843032124161006	0.21920516277871568	1.9217262023138462
chr14	20567670	21402493	0.72	834823	4	18.0738	5.237699999999999	6.67	6.0569999999999995	11.627185910951258	3.5988908771991985	0.630063790277283	-0.4259647129921955	1.4978371961831667	3.981204166387035	1.2322774800721774	0.6113301357301628	-0.3843032124161006	0.5128666327075205	2.1402090063075216
chr14	20567670	21439458	0.63	871788	4	16.5738	3.7376999999999994	0.35050000000000014	0.2625000000000002	22.008601902872023	6.782525114721567	0.6668585660132543	-0.4259647129921955	1.3138234470016243	7.535850743518315	2.3223690970591027	0.607155148933795	-0.3843032124161006	0.7266960237997689	2.085496983540862
chr14	20567670	21538071	0.67	970401	1	6.41805	6.41805	0.5115000000000002	0.10150000000000015	28.652708137701318	13.42663134955086	0.732603704166354	-0.4259647129921955	6.573854299331952	9.810824552882336	4.597342906423123	0.6193029973935125	-0.3843032124161006	3.258793483199095	2.1932058332785505
chr14	20567670	21560643	0.69	992973	3	16.0902	3.2541	11.887500000000001	11.274500000000002	19.240224305026487	4.014147516876031	0.8653854700694329	-0.4259647129921955	0.45498070244687383	6.58794498961664	1.3744633431574282	0.6793031980491231	-0.3843032124161006	1.3113764015209872	2.186698052114781
chr14	20567670	21945190	0.68	1377520	3	13.721350000000001	0.8852500000000001	9.290000000000001	8.677000000000001	49.277121241650576	34.05104445350011	0.7508173170299473	-0.4259647129921955	0.6204285345834848	16.872722419449815	11.659240772990602	0.855752072965999	-0.3843032124161006	0.3602204528478149	2.31289995726832
chr14	20567670	22314647	0.65	1746977	3	15.4836	2.6475	3.2405000000000013	2.627500000000001	12.319280310412644	2.9067964777378146	0.7232422268047625	-0.4259647129921955	0.39553296461117515	4.218180604862454	0.9953010415967587	0.7509552577967071	-0.3843032124161006	0.22249605653515522	2.2627381682834575
chr14	20567670	22471427	0.57	1903757	3	14.87705	2.0409499999999996	0.3245000000000002	0.28850000000000015	15.226076788150458	0.0	0.6962544031871943	-0.4259647129921955	0.3178907760139809	5.213481646459212	0.0	0.7074350850153143	-0.3843032124161006	0.2706474023259261	2.116110001747073
chr14	21325998	21341953	0.69	15955	4	19.950850000000003	1.3934499999999996	6.151999999999999	5.827999999999999	9.27406495278255	2.076283198384153	2.0127345744285954	0.35418891140789555	0.6401930355110264	3.1754842755706107	0.7109293154262564	0.6891699620971123	0.16640192649404204	0.21920516277871568	0.0
chr14	21325998	21402493	0.66	76495	4	22.3279	0.9835999999999991	6.5255	6.2015	7.613038394075229	0.41525663967683135	0.9264718805784139	0.35418891140789555	1.4978371961831667	2.6067408232296057	0.1421858630852515	0.31722841100572424	0.16640192649404204	0.5128666327075205	3.4511058302695723
chr14	28408690	28980422	0.55	571732	1	7.85245	7.85245	0.5149999999999999	0.18199999999999988	6.644106234829291	1.1073510391382153	0.03873671717301866	0.047080705737489	0.6751296042769883	2.2749738093640195	0.37916230156067	0.1989545634461618	0.31068906873707414	0.5408729367404191	0.0
chr14	38091733	38343795	0.53	252062	4	18.56555	4.352450000000001	0.308	0.27099999999999996	14.25714462890452	1.2457699190304927	0.19769261832890195	0.27551237826788627	0.26140334453081226	4.881714632593626	0.4265575892557538	0.1323733150468494	0.5088467574757738	0.11436846811453995	0.0
chr14	43686572	44363939	0.51	677367	4	15.09835	0.39344999999999963	0.3345000000000001	0.10450000000000005	8.028295033752059	1.1073510391382149	0.588523465255552	0.9101143231386213	0.03050939046403605	2.7489266863148574	0.37916230156067	0.4489267499769804	0.39999948398206103	0.5449622904108172	0.0
chr14	59950877	60043218	0.54	92341	4	19.1967	1.950800000000001	19.398	19.377999999999997	32.943693414361896	11.350348151166704	1.58294080815937	0.42346693274116065	13.605451784437165	11.280078471429931	3.886413590996867	0.5420065172134635	0.33618798206678213	4.6585718801280995	2.07944154167984
chr14	70014727	70193691	0.54	178964	4	18.311500000000002	0.9672000000000001	3.9985	3.9314999999999998	18.686548785457383	4.844660796229691	1.3983892561925113	0.1642473269438089	3.0872306370816243	6.398363838836305	1.6588350693279303	0.7161041210942225	0.2568757600179321	1.0570825622879805	0.0
chr14	74058760	74100772	0.53	42012	4	18.09835	2.114750000000001	8.7085	8.374500000000001	16.88710334685778	1.3841887989227688	1.739626025495625	0.8572359619363303	0.0967761831580003	8.294175346639655	2.0379973708886014	1.1552121917491611	0.7300411530872979	0.8336136227210469	0.0
chr14	76452208	76819183	0.52	366975	4	16.491799999999998	3.213099999999999	8.2035	8.1925	17.579197746319167	5.398336315798799	0.14484052014070256	0.3773100308590102	1.3857195356190923	6.019201537275635	1.8484162201082661	0.38952023349920994	0.12919276240871735	0.4744770085300276	5.0796459430449445
chr14	88200809	88271662	0.52	70853	1	9.9672	9.9672	1.5335	1.2835	18.409711025672827	9.550902712567105	0.9689888138338438	0.15090747505103586	0.7972385359590697	6.303573263446139	3.270274850960779	0.3317864126679398	0.12117639173936133	0.5368573127126441	0.0
chr14	88271662	88634875	0.53	363213	4	20.344250000000002	0.4098500000000005	1.6059999999999999	1.3559999999999999	9.412483832674829	0.5536755195691079	0.8597516967646441	0.9689888138338438	0.2528328802652824	3.222879563265695	0.18958115078033488	0.38415950688528916	0.3317864126679398	0.22313419297926	2.2048761484815067
chr14	88355001	88634875	0.52	279874	4	18.13115	2.6229500000000003	1.547	1.4149999999999998	13.288212469658582	3.3220531174146464	0.8783664459316827	0.7972385359590697	0.2528328802652824	4.549947618728039	1.1374869046820097	0.33869017983152233	0.5368573127126441	0.22313419297926	2.671595212569659
chr14	98605170	99500986	0.51	895816	4	17.89345	2.18855	0.3065000000000001	0.16250000000000006	7.889876153859783	2.629958717953261	0.029667280936394484	0.019813682300346316	0.6304842651739204	2.7015313986197733	0.9005104662065911	0.07322382963688515	0.07896924914680019	0.2158808332967062	1.1552453009332433
chr14	103541848	103589432	0.53	47584	4	17.0492	0.8033000000000001	0.124	0.096	16.333427827288673	1.107351039138214	1.3962899787385026	0.2911475470994744	1.5999292600877228	5.592643948019882	0.37916230156066977	0.8685417550040565	0.3971913343002099	0.547823444552169	0.0
chr14	105155608	105292727	0.51	137119	4	18.0738	1.7622999999999998	0.5774999999999999	0.5174999999999998	20.90125086373381	7.059362874506121	3.545293549265065	2.04728006414214	1.270053179671736	7.156688441957646	2.4171596724492717	1.556811060310075	1.1488586581799265	0.4348722940500863	2.064509996551832
chr14	105235003	105292727	0.64	57724	4	21.3525	1.5164000000000009	0.6019999999999999	0.4929999999999999	18.824967665349657	9.135646072890275	0.9208102328084389	19.127094946798024	1.270053179671736	6.44575912653139	3.128088987875528	1.1297885778607726	6.549208955311413	0.4348722940500863	1.1851160204964701
chr14	105399098	107280959	0.53	1881861	1	10.2787	10.2787	9.8665	8.3635	21.73176414308747	7.613038394075229	1.0809533004280876	1.270053179671736	0.0	7.441060168128148	2.606740823229606	0.6904809693428027	0.4348722940500863	0.0	2.4646368487186248
chr14	105957525	107280959	0.51	1323434	3	19.0738	1.483600000000001	0.7729999999999999	0.73	52.04549883949611	37.92677309048387	1.2525781456346958	3.0087506084086173	0.0	17.820628173351487	12.986308828452948	0.4784530574296254	1.9957220309224735	0.0	1.9384062438944043
chr14	106501526	106610387	0.57	108861	3	23.12295	1.221350000000001	16.517000000000007	1.5590000000000046	7.613038394075229	0.9689321592459379	1.0680763460698743	0.27068201850243434	2.050282638313604	2.6067408232296057	0.3317670138655864	0.36571445847337747	0.12461555641084	0.702026599079064	0.0
chr14	106501526	107280959	0.74	779433	3	21.2295	0.6720999999999986	9.789500000000006	8.286500000000006	10.381415991920766	3.7373097570914755	1.5741506343266738	0.27068201850243434	0.0	3.5546465771312805	1.279672767767261	0.561860298835915	0.12461555641084	0.0	1.8929856105410832
chr14	106598303	106610387	0.51	12084	3	23.0656	1.2787000000000006	7.568000000000001	7.390000000000001	13.703469109335412	5.121498556014245	5.131716169458793	0.5606724833149668	2.050282638313604	4.692133481813291	1.7536256447180987	1.7571242045181659	0.19197694469215648	0.702026599079064	0.0
chr14	106598303	107280959	0.54	682656	3	21.172150000000002	0.614749999999999	0.8405	0.6625	16.47184670718095	2.3531209581687076	1.7178267684563966	0.5606724833149668	0.0	5.640039235714966	0.805719890816424	0.6142969600004995	0.19197694469215648	0.0	2.1296088118587186
chr14	106610387	106725061	0.54	114674	3	19.69675	4.64755	7.576000000000001	7.382000000000001	8.305132793536615	0.27683775978455305	0.7338950326534729	5.131716169458793	4.349562865595357	2.8437172617050246	0.09479057539016744	0.25128917556386726	1.7571242045181659	1.4893111656674147	1.09861228866811
chr14	106610387	107280959	0.61	670572	3	22.450850000000003	1.8934499999999996	8.230500000000001	6.727500000000001	11.350348151166704	2.7683775978455376	1.6579583449573916	5.131716169458793	0.0	3.8864135909968667	0.9479057539016746	0.5942681456133929	1.7571242045181659	0.0	2.1296088118587186
chr14	106627130	107280959	0.62	653829	3	21.9672	1.4097999999999988	0.891	0.612	13.011374709874026	1.1073510391382149	1.6479118562827335	2.050282638313604	0.0	4.455157043337872	0.37916230156066977	0.5915087088395946	0.702026599079064	0.0	2.1296088118587186
chr14	106714393	107280959	0.78	566566	1	10.2787	10.2787	9.188500000000001	7.685500000000001	8.581970553321167	5.536755195691075	1.846998817411587	0.35531472784421836	0.0	2.938507837095192	1.8958115078033495	0.6638749998202939	0.12166146526819797	0.0	2.2768940294573774
chr14	106725061	107280959	0.69	555898	3	17.8033	2.7541	0.8484999999999999	0.6545	11.07351039138215	3.0452153576300907	1.8485797112424647	1.7646201411088918	0.0	3.7916230156066995	1.042696329291842	0.6650199209596962	0.6042143913134035	0.0	2.2768940294573774
chr14	106743646	106829482	0.59	85836	4	19.5656	0.05740000000000123	15.2705	15.1675	18.68654878545738	11.765604790843536	2.3092389673999314	4.349562865595357	1.1834170590394533	6.398363838836306	4.028599454082119	0.7906944869211044	1.4893111656674147	0.4052076712374426	0.0
chr14	106743646	107280959	0.6	537313	4	20.0328	0.5246000000000013	15.9705	14.4675	22.28543966265658	8.166713913644337	1.762073760476992	4.349562865595357	0.0	7.6306413189084825	2.7963219740099414	0.636508694201935	1.4893111656674147	0.0	1.428565480232324
chr14	106765376	107280959	0.62	515583	3	21.21315	0.6557499999999994	0.7825	0.7204999999999999	23.392790701794794	9.274064952782552	1.578607156881798	6.166105648215556	0.0	8.009803620469153	3.175484275570611	0.5750866879250168	2.11130411821634	0.0	1.428565480232324
chr14	106829482	106873461	0.52	43979	3	21.8607	2.2377000000000002	0.0945	0.0085	16.610265587073226	9.68932159245938	1.1834170590394533	1.0191512699147458	3.3593679428723973	5.687434523410049	3.317670138655862	0.4052076712374426	0.348962277978341	1.1502636797089307	0.0
chr14	106829482	107280959	0.75	451477	3	20.090200000000003	0.46720000000000006	0.8029999999999999	0.7	10.519834871813043	3.5988908771991985	1.6580452657775113	1.0191512699147458	0.0	3.602041864826364	1.2322774800721772	0.6071944839457256	0.348962277978341	0.0	1.428565480232324
chr14	106873461	107280959	0.81	407498	3	22.3279	1.7705000000000002	0.7945	0.7084999999999999	20.209156464272425	6.090430715260183	1.7092692568256465	1.1834170590394533	0.0	6.919712003482227	2.0853926585836846	0.6289938008407719	0.4052076712374426	0.0	1.428565480232324
chr14	106916313	106986600	0.61	70287	4	20.4672	2.516399999999999	8.801499999999999	8.7495	20.762831983841533	6.644106234829291	0.7562259006449887	3.3593679428723973	1.0950466962602365	7.109293154262561	2.27497380936402	0.2589353717602424	1.1502636797089307	0.3749492356042441	4.74493212836325
chr14	106916313	107042218	0.55	125905	4	19.1967	1.245899999999999	8.790999999999999	8.76	21.87018302297975	5.536755195691075	0.9058985507425135	3.3593679428723973	2.9194004276610825	7.488455455823232	1.8958115078033497	0.310184004294897	1.1502636797089307	0.9996166944410281	2.3809424670538735
chr14	106916313	107061942	0.57	145629	4	17.58195	0.3688500000000001	8.7905	8.7605	18.409711025672827	8.997227192997997	1.1786073588806032	3.3593679428723973	3.832267242573656	6.303573263446138	3.0806937001804435	0.4035608068578638	1.1502636797089307	1.312186665775482	2.3809424670538735
chr14	106916313	107074656	0.56	158343	4	19.868850000000002	1.9180499999999991	15.228	2.3229999999999986	18.548129905565105	8.85880831310572	1.3916804455423026	3.3593679428723973	0.7869868526567241	6.3509685511412215	3.0332984124853595	0.4765180526488277	1.1502636797089307	0.2694680691170298	2.3809424670538735
chr14	106916313	107147824	0.54	231511	4	20.31145	2.3606499999999997	8.782	8.768999999999998	29.206383657270422	1.7994454385995997	1.200569782099736	3.3593679428723973	33.246105101147336	10.00040570366267	0.6161387400360887	0.4110808457988094	1.1502636797089307	11.383625681960067	2.3809424670538735
chr14	106916313	107280959	0.77	364646	4	19.2541	1.3033000000000001	9.527	8.024	20.762831983841533	6.644106234829291	1.5153550800775804	3.3593679428723973	0.0	7.109293154262561	2.27497380936402	0.5677358771304931	1.1502636797089307	0.0	1.785706850290405
chr14	106986600	107280959	0.69	294359	3	21.7705	1.213099999999999	0.7775	0.7254999999999999	14.118725749012242	0.0	1.6966198371761525	0.7562259006449887	0.0	4.8343193448985415	0.0	0.6414712177212643	0.2589353717602424	0.0	0.7992984242661234
chr14	107042218	107061942	0.53	19724	3	18.827849999999998	1.614749999999999	0.030500000000000006	0.0005000000000000004	12.872955829981752	3.460471997306923	2.9194004276610825	1.0950466962602365	3.832267242573656	4.407761755642788	1.1848821923770936	0.9996166944410281	0.3749492356042441	1.312186665775482	0.0
chr14	107042218	107074656	0.59	32438	3	21.11475	0.6721500000000002	6.468000000000001	6.437000000000001	13.011374709874028	3.3220531174146455	3.2771964904515896	1.0950466962602365	0.7869868526567241	4.455157043337872	1.13748690468201	1.122127780683899	0.3749492356042441	0.2694680691170298	0.0
chr14	107042218	107280959	0.69	238741	3	20.5	0.05740000000000123	0.7669999999999999	0.736	15.226076788150458	1.1073510391382158	1.8367645754132438	1.0950466962602365	0.0	5.213481646459211	0.3791623015606702	0.7035611796523294	0.3749492356042441	0.0	0.0
chr14	107061942	107280959	0.78	219017	3	18.88525	1.6721500000000002	0.7665	0.7364999999999999	11.765604790843536	2.3531209581687067	1.739265707518348	2.9194004276610825	0.0	4.028599454082118	0.8057198908164234	0.6768993270395538	0.9996166944410281	0.0	0.0
chr14	107074656	107150855	0.53	76199	3	20.9672	0.8196999999999992	6.497000000000001	6.408	9.82774047235166	0.13841887989227697	2.0781269911254054	3.832267242573656	1.0362849220400883	3.365065426350946	0.04739528769508383	0.711560638895206	1.312186665775482	0.3548289225602077	0.0
chr14	107074656	107280959	0.71	206303	3	21.172150000000002	0.614749999999999	7.204000000000001	5.7010000000000005	11.904023670735812	2.2147020782764297	1.610278627753666	3.832267242573656	0.0	4.075994741777202	0.7583246031213398	0.6377479660574614	1.312186665775482	0.0	0.0
chr14	107150855	107198941	0.53	48086	3	19.9262	0.22130000000000116	14.452499999999999	14.3635	9.689321592459383	0.27683775978455394	1.0362849220400883	33.246105101147336	1.9175858481477144	3.3176701386558625	0.09479057539016744	0.3548289225602077	11.383625681960067	1.0974442590257623	0.0
chr14	107150855	107239364	0.51	88509	3	21.9344	1.7868999999999993	2.2525	2.1635	17.163941106642334	7.197781754398398	1.4387844117648458	33.246105101147336	1.1181330362737116	5.877015674190384	2.4645549601443544	0.693989231070609	11.383625681960067	0.3828541090407053	0.0
chr14	107150855	107280959	0.79	130104	3	20.35245	0.2049500000000002	0.7959999999999999	0.707	12.042442550628088	2.0762831983841528	1.3362703156298021	33.246105101147336	0.0	4.123390029472286	0.7109293154262559	0.594517536112469	11.383625681960067	0.0	0.0
chr14	107198941	107280959	0.77	82018	3	20.131149999999998	0.42625000000000135	15.1595	13.6565	11.765604790843536	2.3531209581687067	1.512147533266845	1.0362849220400883	0.0	4.028599454082118	0.8057198908164234	0.7350435995531045	0.3548289225602077	0.0	0.0
chr14	107239364	107280959	0.79	41595	3	22.13935	1.581949999999999	2.9595	1.4565	19.240224305026487	5.121498556014245	1.1181330362737116	1.9175858481477144	0.0	6.5879449896166395	1.7536256447180985	0.3828541090407053	1.0974442590257623	0.0	0.0
chr19	267194	344662	0.75	77468	2	16.2295	2.1967000000000008	0.4555000000000001	0.4475000000000001	22.70069630233341	10.242997112028487	0.9148353707962742	-1.020626638840055	0.7923010879642908	7.772827181993734	3.507251289436197	0.5383881495801324	-1.0000688704520586	0.6320723469821083	0.0
chr19	267194	480233	0.92	213039	3	16.77865	1.6475500000000007	0.5020000000000001	0.40100000000000013	8.85880831310572	3.598890877199199	0.8368585906864595	-1.020626638840055	4.059986403773176	3.03329841248536	1.2322774800721774	0.5980056859278587	-1.0000688704520586	2.9769057081276213	4.635537808196689
chr19	267194	507235	0.93	240041	3	17.418	1.0082000000000004	6.065499999999999	5.162499999999999	36.95784093123793	24.50014174093301	1.1994253905621786	-1.020626638840055	14.145165968181244	12.654541814587358	8.388965922029822	0.8656060475304099	-1.0000688704520586	5.484878907611416	3.862948173497241
chr19	267194	519056	0.7	251862	2	16.1721	2.254100000000001	15.938	15.035000000000002	12.734536950089474	0.27683775978455305	1.8070263758955556	-1.020626638840055	0.8474990705852502	4.3603664679477045	0.09479057539016722	1.082408997078248	-1.0000688704520586	2.042213267457077	3.4525425371842204
chr19	267194	797364	0.77	530170	2	16.28685	2.1393500000000003	12.028999999999998	11.126	46.78558140358959	34.32788221328467	1.3033310983689124	-1.020626638840055	2.573649482990157	16.019607240938306	11.754031348380767	1.586249664940615	-1.0000688704520586	1.173027899241106	2.6846553742886856
chr19	267194	862334	0.73	595140	2	16.38525	2.0409500000000005	0.5875000000000001	0.3155000000000001	19.655480944703317	7.197781754398398	1.4420086959910554	-1.020626638840055	1.1556653047833514	6.730130852701892	2.464554960144355	1.54113924030524	-1.0000688704520586	1.0403220972661797	2.5624044582002923
chr19	267194	921742	0.66	654548	3	20.2295	1.8033000000000001	0.4940000000000001	0.40900000000000014	12.596118070197196	0.13841887989227697	1.4160196345549694	-1.020626638840055	0.5657355650267412	4.312971180252621	0.04739528769508361	1.495684140245864	-1.0000688704520586	2.358349297703698	2.443106737941047
chr19	267194	1045056	0.7	777862	3	15.786850000000001	2.6393500000000003	9.9605	9.057500000000001	30.175315816516363	17.717616626211445	1.2812246069667803	-1.020626638840055	2.7346882159085917	10.332172717528255	6.066596824970719	1.632441934336275	-1.0000688704520586	4.0839285062025805	2.440318704195391
chr19	267194	1112274	0.65	845080	2	16.31145	2.114750000000001	18.057000000000002	17.154000000000003	13.011374709874028	0.5536755195691079	1.3968336816885234	-1.020626638840055	3.439979929368303	4.455157043337872	0.18958115078033488	1.8274341532832497	-1.0000688704520586	1.1778656101292533	2.67920249071536
chr19	267194	1132876	0.74	865682	1	9.2131	9.2131	0.4990000000000001	0.40400000000000014	27.545357098563105	15.087657908258183	1.4454576556127805	-1.020626638840055	2.354039662579008	9.431662251321665	5.166086358764129	1.8119753460930128	-1.0000688704520586	1.568998375573582	2.67920249071536
chr19	267194	1194499	0.65	927305	3	19.09835	0.6721499999999985	1.4495000000000005	0.5465000000000001	12.45769919030492	0.0	1.5046422798476782	-1.020626638840055	1.4043460066912248	4.265575892557537	0.0	1.7954197013419553	-1.0000688704520586	2.429145807435962	2.7285911870437647
chr19	267194	1240233	0.69	973039	3	18.122950000000003	0.30325000000000024	0.48050000000000015	0.4225000000000001	15.502914547935013	3.0452153576300924	1.499928234720466	-1.020626638840055	11.547703314731775	7.678036606603567	3.4124607140460297	1.8252055883784495	-1.0000688704520586	6.057174553443141	2.666577750974588
chr19	267194	1249247	0.64	982053	2	16.2377	2.1885000000000003	0.5920000000000001	0.3110000000000001	28.652708137701318	16.195008947396396	1.5921540561081324	-1.020626638840055	13.838309116180401	9.810824552882334	5.5452486603247975	1.864049691752802	-1.0000688704520586	4.738303346229177	2.762100030855184
chr19	267194	1260850	0.65	993656	2	15.786850000000001	2.6393500000000003	18.1895	17.2865	24.08488510125618	11.627185910951258	1.7351533809871837	-1.020626638840055	3.0416549708038016	8.246780058944571	3.981204166387034	1.8976125798678933	-1.0000688704520586	4.085174273692594	2.774493606492576
chr19	267194	1307814	0.66	1040620	1	9.2131	9.2131	0.6175000000000002	0.2855000000000001	13.149793589766304	0.6920943994613848	1.7941168264948115	-1.020626638840055	1.5094881044695585	4.502552331032955	0.2369764384754185	1.9963389616295195	-1.0000688704520586	1.203305280778271	2.9906546342563622
chr19	267194	1354764	0.63	1087570	2	15.7049	2.721300000000001	0.47350000000000014	0.42950000000000016	21.45492638330292	8.997227192997997	1.781829508437964	-1.020626638840055	1.970755757198616	7.346269592737981	3.0806937001804435	1.9621039870384898	-1.0000688704520586	1.7642262460849836	2.9906546342563622
chr19	267194	1401401	0.65	1134207	3	15.81145	2.614750000000001	13.2365	12.333499999999999	13.426631349550858	0.9689321592459379	1.789597890632264	-1.020626638840055	29.741802490043188	4.597342906423123	0.3317670138655857	1.9539675320484846	-1.0000688704520586	10.183735677408881	3.0726055553958496
chr19	267194	1407656	0.7	1140462	1	9.2131	9.2131	19.970000000000002	19.067000000000004	31.1442479757623	18.686548785457383	1.9429050940018768	-1.020626638840055	2.0618868101206327	10.663939731393842	6.398363838836306	1.9991046780026938	-1.0000688704520586	1.754914094577767	3.0810084251962255
chr19	267194	1445250	0.62	1178056	2	16.1639	2.2623000000000006	0.46300000000000013	0.4400000000000001	14.395563508796798	1.9378643184918767	1.9467020260965893	-1.020626638840055	2.541365258857233	8.910314086675744	4.644738194118207	1.9913120936151294	-1.0000688704520586	2.9452098629480936	3.2160891467545945
chr19	267194	1490566	0.61	1223372	3	16.418	2.0082000000000004	0.5705000000000001	0.33250000000000013	44.57087932531316	32.113180135008236	1.9687294707788128	-1.020626638840055	19.090769923515527	15.261282637816965	10.99570674525943	2.0266462612396072	-1.0000688704520586	6.536771093291837	3.1264017126262176
chr19	267194	1503385	0.59	1236191	2	19.9344	1.5081999999999987	0.46100000000000013	0.4420000000000001	14.810820148473628	2.3531209581687067	2.1462808658008052	-1.020626638840055	30.892794993259027	5.0712957833739605	0.8057198908164236	2.073415158782202	-1.0000688704520586	10.577841025373361	3.2950738414112966
chr19	267194	1508009	0.69	1240815	1	9.2131	9.2131	13.581	12.678	23.531209581687072	11.073510391382152	2.252514696215677	-1.020626638840055	1.5913541793635513	8.057198908164237	3.7916230156066995	2.104802031849949	-1.0000688704520586	1.5058703448270756	3.2950738414112966
chr19	267194	1546281	0.7	1279087	2	16.967200000000002	1.4590000000000005	0.4515000000000001	0.4515000000000001	10.104578232136213	2.353120958168707	2.232731886054238	-1.020626638840055	1.0080180595031738	3.4598560017411133	0.8057198908164238	2.0868811918087795	-1.0000688704520586	0.7889147734623423	3.2069999932521633
chr19	267194	1584730	0.61	1317536	3	16.442600000000002	1.9836	0.4550000000000001	0.4480000000000001	14.25714462890452	1.7994454385996006	2.196991669531075	-1.020626638840055	12.844644093625385	4.881714632593626	0.6161387400360887	2.049003281209751	-1.0000688704520586	4.3980676814615665	3.2617390545372156
chr19	267194	1592489	0.71	1325295	1	9.2131	9.2131	20.385499999999997	19.482499999999998	25.884330539855778	13.426631349550858	2.2593288360928954	-1.020626638840055	11.378348228243295	8.86291879898066	4.597342906423123	2.0627559858389493	-1.0000688704520586	3.89600095154741	3.256112277315381
chr19	267194	1605530	0.61	1338336	2	15.926200000000001	2.500000000000001	0.5935000000000001	0.30950000000000005	19.101805425134213	6.644106234829292	2.3481862918387124	-1.020626638840055	2.27464001517104	6.540549701921557	2.2749738093640195	2.0806194727344702	-1.0000688704520586	0.7788476399005757	3.256112277315381
chr19	267194	1652752	0.69	1385558	1	9.2131	9.2131	0.4545000000000001	0.4485000000000001	35.01997661274605	22.56227742244113	2.3456797188357768	-1.020626638840055	1.6402198870228244	11.991007786856187	7.725431894298649	2.0362530373415946	-1.0000688704520586	1.1860074954499003	3.3500446584760804
chr19	267194	1767523	0.65	1500329	3	19.9754	1.549199999999999	0.46550000000000014	0.4375000000000001	8.581970553321167	3.875728636983753	2.2909759296027867	-1.020626638840055	1.3852277197125533	2.9385078370951923	1.3270680554623449	1.9709588962631963	-1.0000688704520586	0.47430860840714273	3.3219910827995633
chr19	267194	1783511	0.65	1516317	3	16.7213	1.7049000000000003	0.5200000000000001	0.3830000000000001	8.85880831310572	3.598890877199199	2.2814257482226896	-1.020626638840055	0.6325278031356845	3.03329841248536	1.2322774800721774	1.955178261473609	-1.0000688704520586	1.4165538707476977	3.3219910827995633
chr19	267194	1848286	0.7	1581092	1	9.2131	9.2131	17.357	16.454	24.638560620825288	12.180861430520366	2.2138728389719877	-1.020626638840055	24.769132383346115	8.436361209724907	4.170785317167369	1.9331116170852554	-1.0000688704520586	8.481069606833342	3.2759941709186755
chr19	267194	1853472	0.63	1586278	3	16.9508	1.4754000000000005	0.5020000000000001	0.40100000000000013	11.07351039138215	1.3841887989227688	2.2876124835974094	-1.020626638840055	8.794316657616534	3.7916230156066995	0.47395287695083765	1.9545187790926923	-1.0000688704520586	3.0112161606406613	3.312880655700411
chr19	267194	1864049	0.61	1596855	3	15.9754	2.450800000000001	0.7390000000000001	0.16400000000000015	19.101805425134213	6.644106234829292	2.3307105795726857	-1.020626638840055	6.013686819616006	6.540549701921557	2.2749738093640195	1.961517966999317	-1.0000688704520586	2.0591151810045574	3.3073986128606956
chr19	267194	1876018	0.59	1608824	3	19.4754	1.049199999999999	0.47900000000000015	0.4240000000000001	17.44077886642689	4.983079676121968	2.3581104335138745	-1.020626638840055	1.5935490686011655	5.971806249580552	1.7062303570230144	1.9622440508061405	-1.0000688704520586	2.7069355261213657	3.3217019094634814
chr19	267194	1929525	0.62	1662331	2	18.78685	0.3606499999999997	0.5755000000000001	0.3275000000000001	13.288212469658582	0.8305132793536609	2.3335007829975907	-1.020626638840055	8.111387895902556	4.549947618728039	0.2843717261705021	1.9862141306336185	-1.0000688704520586	2.7773780804461747	3.2087230045159245
chr19	267194	1940856	0.55	1673662	3	19.1885	0.7622999999999998	10.0835	9.1805	25.607492780071226	13.149793589766306	2.372618142940235	-1.020626638840055	1.117680762394875	8.768128223590493	4.502552331032955	1.9915704562927576	-1.0000688704520586	0.6163472104160823	3.2087230045159245
chr19	267194	2034978	0.69	1767784	3	15.688500000000001	2.737700000000001	0.6255000000000002	0.2775000000000001	11.350348151166706	1.1073510391382149	2.3058015996681553	-1.020626638840055	4.596525594588961	3.886413590996867	0.3791623015606702	1.9183495410970075	-1.0000688704520586	5.590770570066256	3.264299031949229
chr19	267194	2051119	0.57	1783925	2	18.58195	0.1557499999999994	16.605999999999995	15.702999999999996	24.361722861040732	11.904023670735812	2.3265281302128904	-1.020626638840055	0.5074708006869533	8.34157063433474	4.075994741777202	1.9515777024987435	-1.0000688704520586	2.4769379463424035	3.26223645363267
chr19	1194499	1240233	0.64	45734	3	18.795099999999998	0.9753999999999987	1.0270000000000001	0.9690000000000002	15.502914547935013	3.0452153576300924	1.4043460066912248	2.354039662579008	11.547703314731775	7.678036606603567	3.4124607140460297	2.429145807435962	1.568998375573582	6.057174553443141	0.0
chr19	1929525	1940856	0.53	11331	4	19.54915	0.40165000000000006	9.756000000000002	9.508000000000001	26.438006059424886	12.319280310412644	8.111387895902556	1.5935490686011655	1.117680762394875	9.052499949760994	4.218180604862453	2.7773780804461747	2.7069355261213657	0.6163472104160823	0.0
chr19	2051119	2273693	0.51	222574	4	20.41805	1.6803500000000007	16.161999999999995	16.146999999999995	26.438006059424886	9.827740472351657	0.5074708006869533	4.596525594588961	0.71887522458956	9.052499949760996	3.365065426350946	2.4769379463424035	5.590770570066256	0.7048735564984028	4.610272147724798
chr19	2375359	2611197	0.57	235838	4	20.6557	3.0	8.9305	8.545499999999999	19.517062064811043	12.04244255062809	0.46484346405025184	0.71887522458956	1.3304349357912049	6.682735565006808	4.123390029472286	0.9164024113568715	0.7048735564984028	0.45554729665842836	4.0333839588615525
chr19	2375359	2636999	0.54	261640	4	19.08195	1.4262499999999996	0.30400000000000005	0.08099999999999999	21.03966974362609	10.519834871813044	0.5502049957497629	0.71887522458956	0.35533463538293186	7.204083729652729	3.602041864826364	0.8709545300334912	0.7048735564984028	0.9767259281305084	3.226707167089242
chr19	2375359	2749188	0.52	373829	4	17.78685	0.13114999999999988	0.19650000000000004	0.18850000000000003	21.178088623518363	10.381415991920768	0.4917228799717082	0.71887522458956	2.093675154777148	7.251479017347813	3.5546465771312805	0.9026973519684033	0.7048735564984028	2.113204028564681	3.314304624425386
chr19	2611197	2749188	0.53	137991	3	20.78685	2.86885	8.741999999999999	8.734	9.135646072890275	1.6610265587073223	0.5376620186987587	0.46484346405025184	2.093675154777148	3.128088987875527	0.5687434523410049	0.8792742751296416	0.9164024113568715	2.113204028564681	2.5952252899892185
chr19	3429641	3472153	0.63	42512	3	21.09835	0.9016500000000001	3.3850000000000002	3.2600000000000002	7.059362874506122	0.9689321592459388	0.6511990962188412	0.5569003611955655	2.2287604131904004	2.417159672449271	0.3317670138655864	1.4805453062446183	0.4922342807564077	3.1112559192933125	0.0
chr19	3429641	3485071	0.56	55430	3	21.11475	0.9180500000000009	0.46950000000000014	0.34450000000000014	7.613038394075229	0.41525663967683135	1.0188508568653973	0.5569003611955655	1.2970213356310911	2.6067408232296057	0.1421858630852515	1.860583547257843	0.4922342807564077	1.7868748399304	0.0
chr19	3761613	3822071	0.59	60458	4	18.508200000000002	1.983600000000001	8.7085	8.7025	15.364495668042736	2.6299587179532615	1.53854721108224	0.9179533221667999	0.45381409905157766	10.047800991357754	5.687434523410049	1.1602273609567624	0.6969518437077784	0.6240998339381921	2.6390573296152597
chr19	4233345	4400271	0.61	166926	4	19.655749999999998	2.06555	0.098	0.05400000000000001	18.548129905565105	12.180861430520366	0.8623919286867712	0.5154250347767342	0.6156547400379855	6.445759126531389	4.265575892557537	1.5173215523197556	0.751188314137038	1.5594898429158028	1.17737240463594
chr19	4267646	4400271	0.66	132625	4	20.19675	2.6065500000000004	16.058999999999997	15.906999999999998	19.793899824595595	10.935091511489874	0.8516479245398526	0.9039336781980124	0.6156547400379855	6.872316715787143	3.839018303301783	1.3865690198448628	2.022876918620524	1.5594898429158028	0.9039909691041714
chr19	4567546	4730881	0.57	163335	4	18.4754	0.8361000000000001	0.09450000000000003	0.0245	8.166713913644337	1.7994454385995997	1.3694854740620164	0.6156547400379855	1.295113753020576	2.796321974009941	0.6161387400360887	1.511217181351187	1.5594898429158028	1.2909414051473065	3.0887493346381603
chr19	4730881	4769357	0.55	38476	1	9.65575	9.65575	4.695	4.625	13.565050229443134	7.197781754398398	1.295113753020576	1.2207525235640317	9.161838587238469	4.644738194118207	2.464554960144355	1.2909414051473065	2.0752911970151744	3.1370574302871144	0.0
chr19	5293358	5578211	0.61	284853	4	18.2377	3.647500000000001	0.5499999999999999	0.5059999999999999	17.994454385995994	6.090430715260182	0.2293593934736678	0.44759540789741925	0.7695131082089172	6.161387400360887	2.0853926585836846	0.435263355521406	0.38364141394513246	1.254336924641106	3.0990839146551594
chr19	7918159	7990045	0.62	71886	4	19.5164	0.02459999999999951	10.9945	10.202499999999999	20.90125086373381	13.426631349550858	4.3440029078955105	0.31059925132141836	89.65933755377768	7.1566884419576455	4.5973429064231235	3.528636726818688	0.8906868768035372	30.699786771999566	2.000485500078207
chr19	8333872	8570976	0.51	237104	4	20.33605	2.0737500000000004	8.139	8.024	12.872955829981752	3.7373097570914773	1.7233472798518852	0.4063097452578155	8.72936900706466	4.407761755642788	1.279672767767261	1.834212665708248	0.445824065979423	5.673346347915226	3.4891111370690866
chr19	8418826	8570976	0.65	152150	4	23.04915	0.6393500000000003	2.494	2.379	12.596118070197198	4.014147516876031	1.6302769159839645	1.8080593060482255	8.72936900706466	4.312971180252621	1.3744633431574285	1.7668489767105817	2.476352678091868	5.673346347915226	2.8089879230187855
chr19	8418826	8645609	0.59	226783	4	23.7377	0.04919999999999902	3.436	1.4370000000000003	11.627185910951258	3.0452153576300915	2.255884171573069	1.8080593060482255	0.27551232212675475	4.92910992028871	1.9906020831935172	1.9344077065110485	2.476352678091868	0.3403771535474571	3.150692286092409
chr19	10044899	10138424	0.51	93525	4	17.37705	3.2131499999999997	2.5364999999999993	2.2684999999999995	16.61026558707323	3.3220531174146455	0.6275285225803304	1.2696447607267671	1.5684858911306163	5.687434523410049	1.1374869046820102	0.21486877287052134	0.43473244944643114	0.5370570843635551	2.77372610249676
chr19	10338209	10527308	0.52	189099	4	18.1967	2.8197	10.831	0.2749999999999986	16.88710334685778	1.1073510391382158	3.7770766648377236	0.7337192631167965	7.864709084788459	5.782225098800216	0.37916230156066977	2.3720326535109786	1.2850218517055827	2.6929140735843036	2.0465753160922953
chr19	13958301	13972899	0.6	14598	3	19.082	3.5410000000000013	0.9459999999999998	0.8869999999999998	15.779752307719564	1.6610265587073219	3.489392231837094	8.13822026623162	13.921330363585104	5.403062797239547	0.5687434523410051	1.1947846192485831	2.7865656126114167	4.766730219128401	0.0
chr19	13976558	14159442	0.51	182884	1	7.60655	7.60655	0.216	0.15	8.44355167342889	0.6920943994613844	0.3027468338231379	13.921330363585104	2.135853487046304	2.891112549400108	0.23697643847541872	1.4823661206878622	4.766730219128401	0.7313264676891489	2.190065993041776
chr19	14544475	14583141	0.52	38666	1	9.13115	9.13115	0.5469999999999996	0.5099999999999996	16.195008947396396	3.7373097570914764	3.894888049521473	8.111873432671604	0.5774356856810517	5.545248660324798	1.279672767767261	1.3336283301156342	5.3625855887093845	3.190429302410264	0.0
chr19	15288567	15666858	0.52	378291	4	19.016399999999997	0.7705000000000002	10.463000000000001	6.207000000000001	15.918171187611843	2.6299587179532615	1.1211354433225649	0.5650685911189937	1.8973425035936968	5.45045808493463	0.9005104662065913	1.5004479763894012	0.8961280521033008	0.6496591641538858	1.7663189071429972
chr19	17457170	17501684	0.52	44514	4	17.37705	2.16395	6.5794999999999995	6.5645	17.025522226750056	8.44355167342889	1.2438233355104182	1.745191127701883	1.2377181206137138	5.829620386495301	2.891112549400108	0.4258910697316237	4.481713530230283	1.2592932556983305	0.693147180559945
chr19	17830230	17966458	0.66	136228	4	19.5	3.7459	4.9190000000000005	4.766	13.980306869119966	6.22884959515246	0.9104098745006908	1.143049349594791	1.3848812395425403	4.786924057203458	2.1327879462787687	1.447311836124353	1.2009181290939293	3.8341646302318875	1.6153670440884287
chr19	18118367	18169192	0.62	50825	4	22.2787	0.8032999999999983	0.093	0.039	15.641333427827291	5.675174075583354	0.9150761169464837	0.6076343427886561	1.7792532552749334	5.355667509544464	1.9432067954984338	0.9325191873110428	1.1565516489266177	1.7154488907818894	0.0
chr19	18499246	18521491	0.57	22245	4	18.11475	1.8688500000000001	0.397	0.275	12.596118070197196	5.121498556014245	2.8872268046759486	1.2932458997576672	4.323478922940811	4.312971180252621	1.753625644718099	1.8067522573805805	0.7211535649824213	3.947679729930515	1.09861228866811
chr19	18499246	18548300	0.62	49054	4	18.40165	1.581949999999999	0.4665	0.20550000000000002	26.299587179532608	8.581970553321165	6.4336251101722866	1.2932458997576672	6.307125528045163	9.00510466206591	2.938507837095192	3.5014580382228457	0.7211535649824213	2.159590000752392	2.49521629338937
chr19	36001296	36231333	0.65	230037	4	20.811500000000002	3.516399999999999	0.5205	0.46649999999999997	22.28543966265658	6.505687354937013	1.150497086790531	4.051374120441817	29.663273986617448	7.6306413189084825	2.2275785216689354	2.188898031501757	1.3872099105858344	10.156847141574579	4.4746614662552195
chr19	36184747	36208224	0.63	23477	4	17.5328	1.0902000000000012	0.9544999999999999	0.8624999999999998	25.33065502028667	17.85603550610372	3.8205662635854423	0.24748511921257893	5.606476765726391	8.673337648200324	6.113992112665803	4.87741257704657	1.8787498139484058	1.919684507447245	5.2040066870768
chr19	36184747	36231333	0.55	46586	4	16.868850000000002	0.42625000000000135	0.5395	0.4475	18.13287326588827	10.65825375170532	4.70646773170838	0.24748511921257893	29.663273986617448	6.20878268805597	3.6494371525214477	3.4102306348242113	1.8787498139484058	10.156847141574579	3.70061563220651
chr19	37407091	37550184	0.51	143093	4	17.368850000000002	2.43445	0.14200000000000002	0.04100000000000003	24.361722861040732	5.813592955475629	1.006028492574535	0.15896544330865933	0.21827173926891277	8.34157063433474	1.9906020831935178	1.1128997690696356	1.0119478715692638	0.9523225736049031	4.14313472639153
chr19	41035130	41140383	0.7	105253	4	20.8197	3.5410000000000004	14.6575	14.6075	14.118725749012242	2.7683775978455367	2.9879214380136725	2.125458884382481	2.500918281617048	7.014502578872394	3.128088987875527	2.042554843898985	2.0047087138873416	0.856326402520961	4.1780425155107395
chr19	41076533	41140383	0.53	63850	4	22.90985	1.4508500000000009	17.701499999999996	17.6515	28.375870377916762	17.025522226750056	3.329857470861978	1.7083957125554512	2.500918281617048	9.716033977492168	5.829620386495301	2.547543106805441	0.5849628775830813	0.856326402520961	4.1780425155107395
chr19	41129824	41156323	0.52	26499	1	7.2459	7.2459	8.315000000000001	2.237000000000001	7.613038394075229	1.2457699190304918	3.0505538268270387	3.220795463894904	3.6263093134717908	2.606740823229606	0.4265575892557538	1.0445242467236087	2.7890567302505604	1.2416656840245581	0.0
chr19	41955270	42077001	0.61	121731	4	21.7869	1.3278999999999996	1.2305	1.0975	8.581970553321167	0.27683775978455305	0.2819978658951678	0.053889350736112895	0.38829492703076873	2.9385078370951923	0.09479057539016766	0.2896722613396941	0.7761011210171447	0.13295404349093892	1.4522362755631966
chr19	41955270	42289500	0.58	334230	4	20.66395	2.450849999999999	4.695000000000001	2.367000000000001	7.613038394075229	1.2457699190304918	0.3081220914934446	0.053889350736112895	1.2333785510872646	2.606740823229606	0.4265575892557538	0.17583746743830247	0.7761011210171447	1.3330898563976372	0.62238697524137
chr19	42077001	42289500	0.52	212499	3	19.33605	1.1229499999999994	3.597500000000001	3.464500000000001	7.336200634290676	0.9689321592459388	0.3230874706543058	0.2819978658951678	1.2333785510872646	2.5119502478394384	0.33176701386558616	0.11062669799275072	0.2896722613396941	1.3330898563976372	0.0
chr19	42211037	42289500	0.59	78463	4	21.0	2.7868999999999993	3.546500000000001	3.515500000000001	7.889876153859783	1.5226076788150458	0.2116955200167369	0.38829492703076873	1.2333785510872646	2.7015313986197738	0.5213481646459213	0.07248556037125842	0.13295404349093892	1.3330898563976372	0.0
chr19	42637100	42749009	0.69	111909	4	18.401600000000002	0.9917999999999996	0.44950000000000007	0.42650000000000005	16.887103346857778	0.5536755195691061	0.7619229017652072	0.4787199442916435	10.1738662623414	9.573848114406916	3.6020418648263646	2.181956073283395	1.1638036189096066	3.483580555269911	2.7564540919553897
chr19	43071202	43100767	0.6	29565	4	20.9344	1.7377000000000002	0.7164999999999997	0.6564999999999996	8.858808313105722	2.7683775978455385	1.3109178545522588	0.17498258458179702	0.05535440528565541	3.0332984124853595	0.9479057539016749	0.4488645545281058	0.05991487537204325	0.01895361359480473	0.0
chr19	45192638	45273967	0.7	81329	4	21.63935	0.06555	9.5445	9.3915	9.550902712567105	1.7994454385995993	0.3676238249177023	1.2191941754055668	1.3405285294564444	3.2702748509607784	0.6161387400360887	0.1258761590839441	0.748968634280006	0.4590033914918326	1.2613965446394217
chr19	46850293	47016814	0.59	166521	4	21.09835	1.4098499999999987	19.872999999999998	19.586	22.977534062117964	15.22607678815046	0.8578394559775029	3.7572217456235046	1.577530141910489	7.867617757383901	5.213481646459211	0.9540478639566224	1.2864907280468931	0.5401538791651903	1.782324387232344
chr19	46850293	47046296	0.54	196003	4	21.13935	1.450849999999999	20.006999999999998	19.451999999999998	24.776979500717566	13.42663134955086	0.9660924970160395	3.7572217456235046	1.993224204201848	8.48375649741999	4.597342906423123	0.891791559412197	1.2864907280468931	0.6824895178495219	1.782324387232344
chr19	46898838	47016814	0.74	117976	4	21.491799999999998	1.016399999999999	0.23450000000000007	0.05250000000000002	8.44355167342889	0.6920943994613844	0.3754495962359175	2.030162580766323	1.577530141910489	2.891112549400108	0.23697643847541872	1.0605848606074209	0.695137394971668	0.5401538791651903	2.1453834561231435
chr19	46898838	47046296	0.74	147458	4	21.5328	1.0573999999999995	0.3685000000000001	0.18650000000000005	10.24299711202849	1.1073510391382149	0.6157874459801004	2.030162580766323	1.993224204201848	3.507251289436197	0.37916230156067	0.9565325460847782	0.695137394971668	0.6824895178495219	2.1453834561231435
chr19	47940055	48246757	0.54	306702	4	21.7459	0.18849999999999945	6.5455000000000005	6.543500000000001	10.796672631597598	2.7683775978455376	2.224074965631592	1.9887408405001137	0.10591906490776533	5.260876934154296	2.5119502478394384	1.4266398523681394	0.9352348303931228	0.46715601596987105	1.8667524483933553
chr19	48111986	48216761	0.51	104775	1	10.2459	10.2459	8.616500000000002	3.270499999999999	22.562277422441134	14.25714462890452	1.4902075544594449	3.0928955295532425	0.9967488350690695	7.72543189429865	4.881714632593626	0.5572989209290686	2.1059182882724516	1.0238747308445881	0.0
chr19	48216761	48246757	0.69	29996	4	21.0246	0.5327999999999999	2.6740000000000013	2.6720000000000015	10.935091511489876	2.6299587179532606	0.9967488350690695	3.1878523103964906	0.10591906490776533	5.308272221849379	2.464554960144355	1.0238747308445881	1.4376326558261605	0.46715601596987105	0.0
chr19	48216761	48685854	0.55	469093	4	19.368850000000002	1.1229500000000012	21.7345	16.388499999999997	7.751457273967507	0.5536755195691083	0.16288288612393884	3.1878523103964906	2.4748347038102647	2.6541361109246893	0.1895811507803351	0.5027552139356944	1.4376326558261605	0.8473952605031114	2.4785028243574074
chr19	48216761	48794259	0.56	577498	4	19.508200000000002	0.9836000000000009	12.755500000000001	7.409499999999999	9.41248383267483	1.1073510391382149	0.3029646235724418	3.1878523103964906	1.6857063532858991	3.2228795632656944	0.37916230156067	0.5495410311486459	1.4376326558261605	1.9750854869365568	2.5289737826399654
chr19	48854622	49092320	0.59	237698	4	23.2213	1.2705000000000002	0.9040000000000001	0.669	10.24299711202849	2.491539838060984	1.323055705623325	3.082522951588285	0.3915772956653683	3.507251289436197	0.8531151785115074	1.8503658836438555	1.0554706282186652	2.5373618125523882	2.7453098995394596
chr19	49496833	49534940	0.61	38107	4	18.9426	0.5327999999999999	6.251500000000001	5.490500000000001	32.39001789479279	17.44077886642689	1.8016575544275157	8.958316519625882	12.422893669248834	11.090497320649597	5.971806249580553	1.1939926046994094	3.0673704991813016	4.253658315380823	1.242453324894
chr19	49496833	49540110	0.51	43277	3	18.9426	0.5327999999999999	6.578	5.164	34.88155773285378	14.949239028365904	3.070502222810865	8.958316519625882	3.979957375796273	11.943612499161105	5.118691071069045	1.5595094317489486	3.0673704991813016	1.3627564750331402	0.828302216596
chr19	49540110	49601141	0.52	61031	3	20.5328	1.0573999999999995	0.776	0.638	13.84188798922769	6.090430715260183	2.032136395986959	12.422893669248834	3.204535954619817	4.739528769508374	2.085392658583685	2.335944444410413	4.253658315380823	1.9966324528314612	0.7522400231387121
chr19	49601141	49804692	0.53	203551	4	22.8525	1.2622999999999998	0.25100000000000006	0.11300000000000004	9.27406495278255	1.5226076788150453	1.2947592854611139	1.138242408695127	0.9808088629316192	3.1754842755706107	0.521348164645921	1.6056806596150228	2.782559858942119	1.276167885631603	1.464237711347895
chr19	50083672	50183996	0.52	100324	4	18.827849999999998	1.1557499999999994	7.254499999999999	6.4895	21.870183022979752	0.5536755195691061	4.4371747312065155	2.1869844278109136	0.7097440643558814	7.488455455823232	0.18958115078033444	3.78315720926429	1.2616224103622318	1.9670305951962848	3.1163187334215503
chr19	50441079	50593992	0.57	152913	4	19.041	0.4344000000000001	4.8935	1.2585000000000008	9.550902712567105	1.245769919030491	0.267943133991969	0.7206478461430557	1.0512258353901878	3.270274850960778	0.4265575892557536	1.0612666357207479	4.17957399864411	0.35994476287914673	3.1135246766686913
chr19	50441079	50637181	0.54	196102	4	19.041	0.4344000000000001	3.0760000000000005	3.0760000000000005	10.935091511489873	0.13841887989227697	0.440451301122787	0.7206478461430557	0.5137672233631954	3.744227727911616	0.04739528769508383	0.9068093106238294	4.17957399864411	1.231414512600252	3.1135246766686913
chr19	53313125	53360817	0.64	47692	1	8.68035	8.68035	1.0774999999999995	0.15849999999999942	11.765604790843536	0.6920943994613848	1.253815233445098	1.350192871271121	0.41120070544584214	4.028599454082118	0.23697643847541894	0.4293123434596196	0.4623125084348876	1.2842401400927406	0.0
chr19	54296358	54312942	0.54	16584	3	17.13115	3.68855	3.153	2.955	6.505687354937014	0.692094399461384	1.869623076210204	1.0619016485790325	0.29229824932944326	2.227578521668936	0.2369764384754186	0.6401678994029643	0.8484004957565175	1.678557042242266	0.0
chr19	54296358	54683866	0.68	387508	4	19.082	1.7377000000000002	0.992	0.794	9.274064952782552	3.460471997306922	0.3543450170142001	1.0619016485790325	0.3124819005795956	4.54994761872804	2.5593455355345225	1.7837383376474842	0.8484004957565175	1.1280361626848816	2.0729788295602805
chr19	55813153	56015176	0.54	202023	4	21.3033	0.18850000000000122	0.0595	0.051500000000000004	25.469073900178948	12.457699190304922	2.828356851424437	4.496309238014517	11.747535664621799	8.720732935895409	4.265575892557537	3.383919799794518	2.6040520954536834	4.022412498687417	2.886002820097905
chr19	55964249	56015176	0.51	50927	4	20.483600000000003	1.0082000000000004	5.7905	5.679499999999999	40.141475168760294	2.214702078276428	3.0441444710929395	13.676116875584244	11.747535664621799	13.744633431574286	0.7583246031213395	5.3456620755308775	4.682767945921448	4.022412498687417	2.847990884934044
chr19	57580322	57610565	0.53	30243	3	23.3443	3.0	0.153	0.12299999999999998	9.135646072890275	0.27683775978455394	1.2449140406275607	0.40072559842450167	3.377232742710873	3.128088987875527	0.09479057539016744	0.4262645323897358	0.13721036493644928	1.156380672770994	0.0
chr19	58400136	59118230	0.54	718094	3	23.57375	0.6885499999999993	0.09100000000000001	0.09100000000000001	22.423858542548857	5.813592955475627	3.4079741600618516	1.3792998422899945	0.0	7.678036606603566	1.990602083193517	2.9473633915777877	0.8733924396520969	0.0	2.392303442045702
chr19	58521043	59118230	0.63	597187	1	11.4426	11.4426	1.2089999999999992	1.2089999999999992	21.03966974362609	4.4294041565528595	3.563923356040318	2.24452215838063	0.0	7.204083729652729	1.51664920624268	3.2310766186173665	1.6285625615993256	0.0	2.5274154608061177
chr19	58545538	59118230	0.55	572692	2	17.868850000000002	5.016350000000001	0.4075000000000001	0.4075000000000001	26.022749419748056	9.412483832674827	3.4127848548241455	7.097534727279028	0.0	8.910314086675744	3.2228795632656952	3.2169990558333192	3.5602094043255397	0.0	2.4971443982664194
chr19	58666283	59118230	0.6	451947	2	21.7131	1.1721000000000004	0.0905	0.0905	24.776979500717562	8.166713913644333	4.150603190861178	0.651140202731486	0.0	8.48375649741999	2.796321974009941	3.5563218614476475	1.9469181081420794	0.0	2.40812556317014
chr19	58694318	59118230	0.78	423912	1	11.4426	11.4426	0.005000000000000001	0.005000000000000001	38.480448610052974	21.87018302297975	4.082898512363486	5.174352991871096	0.0	13.175889979233283	7.488455455823233	3.67434452153096	1.7717232568021317	0.0	2.3878632628120764
chr19	58816752	59118230	0.71	301478	3	20.11475	2.7704500000000003	0.0375	0.0375	23.115952942010242	6.505687354937013	4.918246244853919	2.0259620102827665	0.0	7.915013045078985	2.227578521668936	4.286167228516718	2.167809685973414	0.0	2.5329216509836816
chr19	58879591	59118230	0.79	238639	2	18.62295	4.262250000000001	1.7355	1.7355	24.223303981148455	7.613038394075227	5.535850341695577	2.5728170676519264	0.0	8.294175346639655	2.6067408232296057	4.556830530114531	3.258289324189783	0.0	3.009047411689033
chr19	58898433	59118230	0.84	219797	3	18.483600000000003	4.4016	0.13950000000000004	0.13950000000000004	26.85326269910172	10.24299711202849	4.498989876797345	38.72722414105224	0.0	9.194685812846245	3.507251289436197	4.429945769995953	13.260387103447256	0.0	2.800949302972699
chr19	58912603	59118230	0.83	205627	2	18.6311	4.2541	0.012	0.012	33.497368933931014	16.88710334685778	4.2435702453515995	8.205494644284586	0.0	11.469659622210266	5.782225098800217	4.430969720174344	4.415086785992275	0.0	2.7987983669004644
chr19	59031051	59118230	0.83	87179	2	18.10655	4.778650000000001	0.047	0.047	23.531209581687072	6.920943994613843	5.9953623059823755	23.61419800294743	0.0	8.057198908164237	2.3697643847541876	5.045117170538514	8.085614541234353	0.0	4.054435962578412
chr19	59055745	59118230	0.87	62485	3	18.09015	4.795050000000001	1.1799999999999995	1.1799999999999995	37.51151645080704	20.90125086373381	3.7924801532460273	32.80475003991957	0.0	12.844122965367696	7.1566884419576455	5.473383948271174	11.232503594287845	0.0	3.669367108322555
chr19	59066323	59118230	0.79	51907	3	18.60655	4.278650000000001	1.8584999999999996	1.8584999999999996	22.008601902872027	5.398336315798797	2.5386705773296008	10.049697462400136	0.0	7.535850743518315	1.8484162201082661	5.894849969357902	3.441064563227861	0.0	3.307959414061287
chr18	515413	596881	0.83	81468	3	18.147550000000003	1.0491499999999991	0.9054999999999994	0.7314999999999994	25.33065502028667	15.364495668042734	1.2776918259806578	-0.26234111382717035	0.37450779393354605	10.711335019088926	3.2228795632656944	0.628306951326784	-0.29776573666966943	0.9461112701289922	6.0637852086876105
chr18	515413	839340	0.75	323927	4	20.95905	3.8606499999999997	2.5295	2.3554999999999997	13.84188798922769	3.8757286369837525	0.6016595803632481	-0.26234111382717035	0.257136864257898	6.777526140396976	0.7109293154262559	0.8661831312452983	-0.29776573666966943	0.2929769760833122	2.274956277161651
chr18	515413	1089115	0.88	573702	3	15.8115	1.286900000000001	0.4590000000000001	0.28500000000000003	7.613038394075229	2.353120958168707	0.4516633080559983	-0.26234111382717035	0.023890321427662245	4.644738194118207	2.8437172617050246	0.6166240092523734	-0.29776573666966943	0.3394766617822701	2.0413220278019084
chr18	515413	2016144	0.65	1500731	4	15.21315	1.885250000000001	0.46950000000000014	0.2955000000000001	7.613038394075229	2.353120958168707	0.1874201065621398	-0.26234111382717035	2.1841243375507204	4.644738194118207	2.8437172617050246	0.44542502130725703	-0.29776573666966943	0.7478546381867257	1.734309206602332
chr18	515413	2027298	0.63	1511885	4	16.66395	0.43445	0.163	0.010999999999999982	8.166713913644337	1.7994454385995997	0.20215088237673326	-0.26234111382717035	0.32877744946400933	4.834319344898542	2.6541361109246897	0.4476562094906662	-0.29776573666966943	0.19578256347851702	1.734309206602332
chr18	515413	2293311	0.58	1777898	3	17.68035	0.5819499999999991	2.308	2.1339999999999995	9.82774047235166	0.13841887989227697	0.22609195083585903	-0.26234111382717035	0.28670725897007215	5.403062797239547	2.085392658583685	0.41224003228350276	-0.29776573666966943	0.36404685786662716	1.734309206602332
chr18	1089115	2027298	0.54	938183	4	15.37705	0.852450000000001	0.44800000000000006	0.29600000000000004	5.813592955475629	0.5536755195691074	0.049573210816871584	0.257136864257898	0.32877744946400933	1.9906020831935174	0.189581150780335	0.34433184243339604	0.2929769760833122	0.19578256347851702	0.6597643324038138
chr18	11733116	12038790	0.54	305674	4	18.2623	1.0820000000000007	0.7344999999999999	0.6555	20.624413103949255	3.7373097570914773	0.5325300900741234	0.13983888860651475	1.957734312623608	7.061897866567477	1.279672767767261	0.7529312831556713	0.23058725008757547	1.6101924008244832	1.9318328333983976
chr18	14179124	14430979	0.54	251855	4	18.7377	0.39339999999999975	12.930499999999999	11.4985	15.641333427827288	6.22884959515246	0.18906154208946913	0.22450160308485265	0.44198180622667	5.355667509544463	2.1327879462787687	0.06473557788056146	0.23701714243287483	0.15133668816283036	0.693147180559945
chr18	26941801	27999634	0.52	1057833	4	17.7787	2.4344	10.987999999999998	10.892999999999999	22.423858542548857	0.8305132793536636	0.2941538428067932	0.053435078044031144	0.12672367109075294	7.678036606603566	0.28437172617050255	0.4935623007119673	0.23746426208759663	0.2458811556018926	0.0
chr18	27551287	27941927	0.53	390640	1	7.770499999999999	7.770499999999999	1.6475	0.6244999999999999	12.734536950089474	0.8305132793536618	0.2551238826603506	0.6083677832865703	1.6310818154946243	4.3603664679477045	0.28437172617050255	0.5765472228318604	0.2083080439296066	0.9658595721388822	0.0
chr18	30781657	30896327	0.52	114670	3	21.27865	0.6229499999999994	1.1389999999999998	0.3759999999999994	16.47184670718095	8.443551673428889	1.07191039804955	0.1387627257642073	0.7311837502563384	5.640039235714966	2.8911125494001086	0.4166255341121864	0.1369492991933897	0.4518707473546064	0.0
chr18	39879012	40375545	0.56	496533	4	17.88525	3.934450000000001	14.701	13.931999999999999	11.90402367073581	1.1073510391382149	0.21409594076782137	0.03666640674714621	3.162521478393464	4.075994741777202	0.37916230156067	0.1741052553522782	0.18223414716252875	1.0828625071015536	0.0
chr18	40176611	40375545	0.55	198934	4	15.36065	1.4098499999999996	1.2804999999999997	0.5114999999999993	14.949239028365902	1.9378643184918758	0.3117197572649223	0.14883800538821906	3.162521478393464	5.118691071069044	0.6635340277311723	0.27636569780076375	0.10574790583817689	1.0828625071015536	0.0
chr18	43302926	43460127	0.61	157201	4	19.88525	3.4754500000000004	16.508000000000003	12.774000000000003	10.24299711202849	0.8305132793536609	0.21132518987885862	0.08464343845758467	0.37675637650704624	3.507251289436197	0.2843717261705023	0.43174058676064353	0.028982318888293317	0.7675689716096674	0.549306144334055
chr18	47730189	47794782	0.56	64593	3	17.475450000000002	2.1475500000000007	0.06900000000000002	0.06200000000000001	15.364495668042736	4.567823036445138	0.9771803327121864	9.929750267928199	1.3138953952755281	8.531151785115073	4.8343193448985415	0.9568135115939684	3.3999940691259014	3.6043653837742013	0.0
chr18	61185756	61603781	0.75	418025	4	19.43445	1.3360499999999984	0.09950000000000003	0.01650000000000002	14.949239028365906	4.42940415655286	0.15894040391912662	2.003864137815313	4.827312641424572	5.118691071069044	1.5166492062426797	0.20952453001737875	0.6861326820989309	1.6528949780007407	1.609037592092356
chr18	76150904	77929196	0.55	1778292	1	12.4426	12.4426	0.03950000000000002	0.02350000000000001	11.211929271274428	2.3531209581687076	0.7254511410927006	0.1294921437003615	0.0	3.8390183033017835	0.8057198908164236	0.697219987551758	0.1330161913542733	0.0	2.1829601205204363
chr18	76960352	77929196	0.74	968844	1	12.4426	12.4426	2.6785000000000005	2.6625000000000005	26.853262699101716	17.994454385995994	1.282402394929501	0.05882539049196891	0.0	9.194685812846245	6.161387400360885	0.9803452004754928	0.3583419326428782	0.0	2.49993726653171
chr18	77138934	77929196	0.64	790262	3	20.09835	4.78685	0.014000000000000004	0.0020000000000000035	12.319280310412644	3.460471997306923	1.270929631563154	0.46021435217586526	0.0	4.218180604862454	1.1848821923770934	1.0675397791776533	0.28650836228222215	0.0	2.5176358323884913
chr18	77253598	77929196	0.71	675598	3	19.7295	5.1557	4.950000000000001	4.934000000000001	11.765604790843536	2.9067964777378146	1.3702608188886702	0.685672257890997	0.0	4.028599454082118	0.9953010415967585	1.2088780570127253	0.23477746643068065	0.0	2.383876903827057
chr18	77558327	77929196	0.85	370869	1	12.4426	12.4426	0.0965	0.08049999999999999	20.07073758438015	11.211929271274428	2.2692292689468343	0.27617548370684886	0.0	6.872316715787143	3.839018303301783	1.7523281397878718	0.5474746830354013	0.0	2.6476760864618334
chr18	77659545	77929196	0.79	269651	2	19.8852	5.000000000000001	18.492999999999995	18.476999999999997	25.192236140394392	16.333427827288673	2.455751773235229	1.77232180383322	0.0	8.625942360505242	5.592643948019882	1.7787447903929432	1.6819525519249618	0.0	3.0889554342054724
chr18	77711438	77929196	0.84	217758	1	12.4426	12.4426	0.1	0.08399999999999999	30.867410215977745	22.008601902872023	2.552788975134709	2.048555677206341	0.0	10.569149156003675	7.535850743518314	2.0354739229990315	0.701435279321379	0.0	2.4916773148288316
chr18	77793957	77929196	0.9	135239	1	12.4426	12.4426	0.029500000000000005	0.013499999999999998	53.15284987863433	44.29404156552861	1.989709347973486	3.475610697376334	0.0	18.199790474912156	15.166492062426796	1.9961960581725462	2.0998457544714086	0.0	2.89037175789616
chr22	17082747	17601517	0.74	518770	2	15.10655	2.3032500000000002	15.035499999999999	14.639499999999998	28.099032618132213	5.121498556014247	0.18143847625488807	-0.574703660447392	2.5345293552011263	9.621243402102	1.7536256447180985	0.2609266951773602	-0.49901091493439914	2.1881309707030328	1.4199134970380793
chr22	17082747	17652635	0.71	569888	3	18.295099999999998	5.4918	1.2305	0.8344999999999999	26.16116829964033	3.1836342375223676	0.39250679064293237	-0.574703660447392	0.2517515200252157	8.957709374370827	1.0900916169869261	0.4337936938794233	-0.49901091493439914	0.36259119960440955	1.9160477671427447
chr22	17082747	18483968	0.7	1401221	2	13.88525	1.08195	7.2155	6.819499999999999	44.98613596498999	22.008601902872023	0.3089978356754874	-0.574703660447392	10.287970928869413	15.403468500902216	7.535850743518314	0.3915498342932981	-0.49901091493439914	3.5226505398099923	1.8476524766963707
chr22	17082747	18507002	0.62	1424255	3	15.2295	2.4261999999999997	2.7855000000000008	2.389500000000001	21.593345263195197	1.3841887989227697	0.4703844316352199	-0.574703660447392	0.19876223584593575	7.3936648804330645	0.47395287695083743	0.4421880793062147	-0.49901091493439914	0.2302179861892516	1.8476524766963707
chr22	17082747	18958272	0.62	1875525	3	12.9672	0.16389999999999993	1.2739999999999998	0.8779999999999998	19.378643184918765	3.5988908771991994	0.4050294252802898	-0.574703660447392	0.18485916827373394	6.635340277311724	1.2322774800721774	0.3911859631409319	-0.49901091493439914	0.5849484898902212	2.037087030131455
chr22	30659122	30783284	0.54	124162	4	22.87705	3.385249999999999	10.705	10.694	20.48599422405698	11.62718591095126	0.4726857256996939	0.5989278456877365	1.6459071788089612	7.014502578872395	3.981204166387035	1.3986270687874458	0.2050757640652662	1.5530844360504454	2.654340819809085
chr22	30659122	30881454	0.61	222332	4	21.38525	1.8934499999999996	0.051	0.04	8.028295033752059	0.8305132793536614	0.8865502265378006	0.5989278456877365	0.4070191275610775	2.7489266863148574	0.28437172617050277	1.2517547152255715	0.2050757640652662	0.7272334717673825	2.0625106988780506
chr22	30841144	30881454	0.74	40310	4	18.68035	4.59835	2.1925000000000003	2.1015	9.27406495278255	2.076283198384153	1.0713641906819744	1.6459071788089612	0.4070191275610775	3.1754842755706107	0.7109293154262564	0.3668402322219332	1.5530844360504454	0.7272334717673825	1.38629436111989
chr22	38749453	38808809	0.52	59356	3	17.2541	0.18849999999999945	0.0505	0.0285	13.565050229443136	2.4915398380609854	0.6716193377076579	1.1650267146097173	0.6541884021283811	4.644738194118207	0.8531151785115076	1.200931880406462	0.7133462451384026	0.9730632937614226	0.0
chr22	43583653	43781506	0.57	197853	4	17.81145	1.418050000000001	5.1555	5.1105	16.748684466965504	2.9067964777378137	0.31901972287950275	0.09067020849563702	18.02664482318025	5.734829811105133	0.9953010415967585	0.4024406166585328	0.42236882763248307	6.172409560289976	1.09861228866811
chr22	45371498	45605092	0.53	233594	4	19.09015	0.3360500000000002	1.9739999999999995	1.8819999999999995	10.381415991920768	0.13841887989227697	0.8912129393648144	0.2644463061807465	0.7438376026991437	3.5546465771312805	0.04739528769508383	0.41228466739903497	0.09054768230383572	0.9614681859283464	3.3878728519668733
chr22	48970870	49447960	0.53	477090	1	6.7787	6.7787	0.20750000000000002	0.1725	12.872955829981752	0.4152566396768309	0.12069474110794018	0.02440138324260438	0.18185679649017863	4.407761755642788	0.14218586308525083	0.065168644758798	0.0958057261806573	0.08561937789151931	0.0
chr22	49935091	51170136	0.56	1235045	0	0.0	0.0	19.8545	19.3335	30.313734696408638	7.613038394075231	1.6363093218686304	0.18185679649017863	0.0	10.37956800522334	2.606740823229606	1.1881009250997274	0.08561937789151931	0.0	2.4204553475834354
chr22	50051170	51170136	0.6	1118966	1	8.9672	8.9672	19.67	19.518	20.762831983841533	1.9378643184918758	1.695218916431565	1.0684388768294015	0.0	7.109293154262562	0.6635340277311723	1.2561191777814549	0.532425806169843	0.0	2.5242914213434857
chr22	50221027	51170136	0.6	949109	0	0.0	0.0	19.6995	19.488500000000002	29.89847805673181	7.197781754398401	1.8947645502892307	0.5802189046274286	0.0	10.237382142138088	2.4645549601443544	1.3978256376883837	0.4643067917402247	0.0	2.580737636916791
chr22	50323085	51170136	0.56	847051	1	12.66395	12.66395	19.8	19.388	20.48599422405698	2.2147020782764297	1.985790971796207	1.1392723658068213	0.0	7.014502578872394	0.75832460312134	1.3348216143466187	1.9207402644267608	0.0	2.6420866456308816
chr22	50354044	51170136	0.59	816092	0	0.0	0.0	22.253500000000003	16.934500000000003	30.313734696408638	7.613038394075231	1.925433804690068	3.5768307734042284	0.0	10.37956800522334	2.606740823229606	1.338998241739719	1.2247239948340385	0.0	2.640350762592162
chr22	50421812	50496999	0.51	75187	4	15.7869	1.4262000000000006	9.554000000000002	9.010000000000002	16.195008947396396	2.0762831983841536	1.0015011991620708	1.6340323443781948	0.9990693019275617	5.545248660324798	0.7109293154262564	0.690880542032689	0.5595005040146823	0.7258174981234189	2.5649493574615403
chr22	50421812	51170136	0.65	748324	1	8.60655	8.60655	19.866	19.322	18.409711025672827	4.290985276660583	1.9518230347059642	1.6340323443781948	0.0	6.303573263446138	1.4692539185475963	1.409589326203334	0.5595005040146823	0.0	2.640350762592162
chr22	50496999	51170136	0.77	673137	1	7.18035	7.18035	28.876000000000005	10.312	20.48599422405698	2.2147020782764297	2.0579705913683353	1.0015011991620708	0.0	7.014502578872394	0.75832460312134	1.4898665318174042	0.690880542032689	0.0	2.642388638406503
chr22	50624463	51170136	0.72	545673	0	0.0	0.0	20.285500000000003	18.9025	30.590572456193193	7.889876153859783	2.3053198169251776	0.9990693019275617	0.0	10.474358580613508	2.7015313986197733	1.6683410871477398	0.7258174981234189	0.0	2.6512253377960815
chr22	50683318	51170136	0.7	486818	1	9.2541	9.2541	19.601000000000003	19.587	24.776979500717562	2.0762831983841536	2.39750378016359	1.5428219388214024	0.0	8.483756497419991	0.7109293154262564	1.6480644308599468	1.8360590594646322	0.0	2.8007865117919644
chr22	50706114	51170136	0.76	464022	1	9.4672	9.4672	19.610500000000002	19.5775	27.68377597845538	4.983079676121969	2.2957353307622546	4.469042621543946	0.0	9.479057539016749	1.7062303570230148	1.6064606524438003	2.494926532466244	0.0	2.838691018729021
chr22	50765506	51170136	0.84	404630	1	7.4672	7.4672	20.437	18.751	35.850489892099716	13.149793589766306	2.181150132696927	3.0763894372610032	0.0	12.275379513026689	4.5025523310329545	1.5077284017772234	2.279110682535681	0.0	2.7566902301441254
chr22	50781283	51170136	0.83	388853	1	7.84425	7.84425	19.6335	19.5545	28.652708137701318	5.952011835367907	1.8453335151369885	10.457964431234966	0.0	11.991007786856187	4.218180604862453	1.3534093206589892	5.311204198827918	0.0	2.7123002670979437
chr22	50964234	51170136	0.89	205902	1	7.9426	7.9426	19.743000000000002	19.445000000000004	38.20361085026842	15.502914547935012	2.371719596021179	1.252912884333021	0.0	13.081099403843114	5.308272221849379	1.5726151544560623	1.1067043581800469	0.0	2.841573195853045
chr22	51021203	51170136	0.93	148933	0	0.0	0.0	23.3195	15.868500000000001	55.36755195691076	32.66685565457735	1.9034187589008686	3.5959897881403884	0.0	18.958115078033497	11.185287896039764	1.267837391157189	2.369390007821772	0.0	2.5885770905912713
chr20	118483	247570	0.79	129087	3	19.35245	0.05734999999999957	3.0160000000000013	2.3960000000000012	17.994454385995997	5.259917435906523	0.4374948910118677	-0.43284264653506027	9.072141085293222	6.161387400360887	1.801020932413182	0.20854558097103168	-0.34562203862248736	3.1063445758446147	0.693147180559945
chr20	118483	259654	0.81	141171	3	17.2131	2.1967	9.177500000000002	3.7654999999999985	17.71761662621144	4.983079676121967	1.1766060725696657	-0.43284264653506027	2.0047766185625786	6.06659682497072	1.7062303570230148	0.45659229774751114	-0.34562203862248736	5.254855745279496	0.3465735902799725
chr20	118483	307709	0.87	189226	3	18.13935	1.2704500000000003	9.6655	4.253499999999997	19.932318704487873	7.197781754398399	1.386924610126288	-0.43284264653506027	3.8630415951134855	11.848821923770934	7.488455455823231	1.6751381105382985	-0.34562203862248736	3.759320704369157	1.5392447463963888
chr20	118483	334941	0.73	216458	2	18.2541	1.1556999999999995	2.9465000000000012	2.4655000000000014	18.963386545241935	6.228849595152461	1.6933224641951288	-0.43284264653506027	2.5103002169363258	6.493154414226473	2.1327879462787687	1.9355918618140253	-0.34562203862248736	0.8595388221268695	1.9353833501572095
chr20	118483	388758	0.88	270275	1	9.7049	9.7049	2.7115000000000014	2.7005000000000012	28.51428925780904	15.779752307719564	1.8559985967241197	-0.43284264653506027	0.5053033494016231	9.763429265187252	5.403062797239547	1.7213288096011174	-0.34562203862248736	1.1302783483487642	1.6589000144204653
chr20	118483	623244	0.87	504761	1	9.7049	9.7049	15.953000000000001	10.540999999999999	10.935091511489874	1.7994454385995997	1.2285350530595676	-0.43284264653506027	14.858786167570816	3.744227727911616	0.6161387400360887	1.4467571638970727	-0.34562203862248736	5.0877195781371345	2.6294014541190482
chr20	118483	626225	0.7	507742	3	17.5	1.9098000000000006	2.7100000000000013	2.7020000000000013	12.45769919030492	0.27683775978455394	1.308559511489948	-0.43284264653506027	10.798508378021861	4.265575892557537	0.09479057539016766	1.4681335892407503	-0.34562203862248736	3.6974610085879918	2.6294014541190482
chr20	118483	633916	0.74	515433	2	18.07375	1.3360500000000002	4.188000000000001	1.2240000000000018	29.483221417054978	16.7486844669655	1.4501631665382215	-0.43284264653506027	1.7039347333563881	10.095196279052837	5.734829811105133	1.5013983533947717	-0.34562203862248736	0.8795730906762721	2.6294014541190482
chr20	118483	719700	0.73	601217	3	18.819650000000003	0.5901499999999995	2.7205000000000013	2.6915000000000013	11.627185910951258	1.1073510391382149	1.4863722891810105	-0.43284264653506027	3.9951331798979535	3.981204166387035	0.37916230156067	1.4126738856284846	-0.34562203862248736	1.3679527430708756	2.4102846662757944
chr20	118483	741874	0.65	623391	2	19.2377	0.17210000000000036	14.208500000000004	8.796500000000002	21.87018302297975	9.135646072890275	1.573832507489615	-0.43284264653506027	1.5380796328807156	7.488455455823232	3.128088987875527	1.410474930371458	-0.34562203862248736	1.280294187153313	2.4102846662757944
chr20	118483	825389	0.68	706906	2	16.1885	3.2213000000000003	3.399500000000001	2.0125000000000015	20.90125086373381	8.166713913644337	1.569608605976596	-0.43284264653506027	0.6265286785193932	7.1566884419576455	2.796321974009941	1.3950951701630803	-0.34562203862248736	0.2643519129123899	2.513750877072557
chr20	118483	1099342	0.73	980859	1	9.7049	9.7049	2.739000000000001	2.6730000000000014	25.745911659963504	13.011374709874028	1.3062072655528623	-0.43284264653506027	0.38224060722755093	8.815523511285576	4.455157043337872	1.079279637498754	-0.34562203862248736	0.595380305265592	2.9858726428881495
chr20	118483	1247089	0.65	1128606	3	16.56555	2.8442500000000006	4.577500000000001	0.8345000000000025	12.45769919030492	0.27683775978455394	1.185249817278097	-0.43284264653506027	1.178936035195272	4.265575892557537	0.09479057539016766	1.015931866319571	-0.34562203862248736	0.6539508224685774	2.920832251028946
chr20	118483	1294053	0.55	1175570	2	20.9262	1.516399999999999	20.08	14.667999999999994	16.056590067504118	3.3220531174146455	1.184997581799361	-0.43284264653506027	0.7799416463536344	5.497853372629715	1.1374869046820097	1.0014707302379953	-0.34562203862248736	0.9198587175995958	2.7599650051624076
chr20	118483	1447390	0.59	1328907	3	17.52455	1.88525	22.116999999999997	16.705	29.067964777378144	16.33342782728867	1.138259877826516	-0.43284264653506027	0.4175060875395034	9.953010415967587	5.592643948019882	0.9920538627055538	-0.34562203862248736	0.20527027562666983	2.8762580580602712
chr20	118483	1757709	0.58	1639226	3	18.31145	1.09835	2.7590000000000012	2.6530000000000014	14.118725749012242	1.3841887989227688	1.0018152414871244	-0.43284264653506027	0.27580934303207777	4.834319344898542	0.47395287695083743	0.8431092413057394	-0.34562203862248736	0.2049515093146742	2.8617920968647015
chr20	118483	1946410	0.62	1827927	2	20.688499999999998	1.2786999999999988	9.21	3.7979999999999983	12.180861430520366	0.553675519569107	0.9268680258464749	-0.43284264653506027	1.7894717650853738	4.170785317167369	0.1895811507803351	0.7772307887283411	-0.34562203862248736	0.6127237064369767	2.873276169618767
chr20	118483	2083168	0.64	1964685	1	9.7049	9.7049	2.713500000000001	2.6985000000000015	54.53703867755709	41.802501727467615	0.9869122376009459	-0.43284264653506027	2.409145477757546	18.673743351862996	14.313376883915291	0.765779762451863	-0.34562203862248736	0.8249029547594228	2.9556304960173763
chr20	633916	719700	0.54	85784	4	17.483600000000003	0.7459000000000007	1.4964999999999995	1.4674999999999996	28.375870377916762	17.856035506103716	1.7039347333563881	10.798508378021861	3.9951331798979535	9.716033977492167	6.113992112665803	0.8795730906762721	3.6974610085879918	1.3679527430708756	0.0
chr20	2505421	2723751	0.51	218330	4	20.50815	2.13115	0.244	0.22999999999999998	17.02552222675006	7.61303839407523	0.8064343664314395	0.41858702267599657	0.931520806841889	5.8296203864953	2.606740823229605	0.6599261420466935	0.5530002634164011	0.80517241247316	2.6801353399704024
chr20	4065913	4152999	0.57	87086	3	20.6393	1.7540999999999993	1.2889999999999997	0.19100000000000006	16.610265587073226	5.536755195691075	0.7756518084127314	1.8833308130378825	1.0045822726464801	5.687434523410049	1.8958115078033497	0.40491116878881	0.6448614941719866	0.34397378350781993	2.89037175789616
chr20	30410593	30539581	0.6	128988	4	19.2213	1.2049000000000003	2.817499999999999	2.8134999999999994	20.209156464272425	4.983079676121969	1.1589635491957317	2.439246404860884	1.3092713190570449	6.919712003482227	1.7062303570230148	0.9288870847921644	1.3615061522546688	0.7773726168118084	5.179894912009266
chr20	30410593	30619084	0.62	208491	4	21.040950000000002	0.614749999999999	6.263499999999999	0.6325000000000003	15.08765790825818	0.13841887989227697	1.2162797816819493	2.439246404860884	0.6926184199764983	5.166086358764128	0.047395287695084054	0.8711107071651099	1.3615061522546688	0.23715586561058463	3.596656574550869
chr20	30410593	30679838	0.63	269245	4	20.77865	0.35244999999999926	6.422499999999999	0.791500000000001	10.935091511489874	4.290985276660583	1.0981178014444222	2.439246404860884	0.13043718581822558	3.744227727911616	1.4692539185475963	0.7280614678336323	1.3615061522546688	0.7499114689133096	3.1818695182664514
chr20	30619084	30679838	0.54	60754	3	21.3934	0.26229999999999976	7.055	0.1590000000000007	10.796672631597598	4.152566396768306	0.6926184199764983	1.3092713190570449	0.13043718581822558	3.696832440216532	1.4218586308525123	0.23715586561058463	0.7773726168118084	0.7499114689133096	0.693147180559945
chr20	32031475	32045057	0.51	13582	1	9.2377	9.2377	0.38950000000000007	0.3065	17.994454385995997	11.627185910951258	5.951746860336453	0.5442131099323265	3.4316645194172066	6.161387400360887	3.9812041663870343	2.0379066421682306	0.3175673569336056	1.175018373919558	0.0
chr20	32450627	32717452	0.71	266825	4	19.9508	0.7049000000000003	14.489499999999996	5.433499999999995	10.24299711202849	4.706241916337414	1.3114323184397114	1.5657885293734077	0.3702114633283703	3.507251289436197	1.6114397816328472	0.7403487645951805	1.00561255506212	0.5590004281499965	3.6509465221833945
chr20	33891677	34034989	0.74	143312	4	19.041	3.1721000000000004	13.7475	13.705499999999999	9.966159352243935	3.0452153576300907	0.28589363380675703	0.4166929945542454	0.5376455020461448	3.4124607140460297	1.0426963292918423	0.27515406499322925	1.044690793949968	0.676339454775057	0.9026834003674032
chr20	37274812	37302983	0.51	28171	4	19.2459	1.5901999999999994	12.486500000000001	12.424500000000002	17.163941106642334	9.412483832674829	1.5723276264785988	0.36688773329519236	2.1991329951251024	5.877015674190384	3.222879563265694	0.5383725129539881	0.4701931265685432	0.7529936744526486	0.0
chr20	37274812	37359883	0.55	85071	4	18.319699999999997	2.516399999999999	12.6745	12.2365	14.810820148473628	7.059362874506121	1.9915683251419039	0.36688773329519236	7.504146700111652	5.0712957833739605	2.417159672449271	0.6819225369254212	0.4701931265685432	2.569455785473014	0.693147180559945
chr20	37274812	37522556	0.56	247744	4	21.516399999999997	0.6803000000000008	12.459000000000001	12.452	10.65825375170532	2.906796477737815	1.7431982419913454	0.36688773329519236	3.6144483494580695	3.6494371525214486	0.9953010415967587	0.5968794304147075	0.4701931265685432	1.2376044331156588	1.290400336969295
chr20	38788835	39591637	0.55	802802	4	20.377049999999997	2.5245499999999996	2.7624999999999993	0.11050000000000026	9.827740472351659	0.9689321592459379	0.05241558875943529	0.048886455112447026	0.24350216650233236	3.365065426350946	0.33176701386558594	0.01794734873518683	0.01673895646497354	0.634865385404578	1.38629436111989
chr20	42378507	42709478	0.64	330971	4	21.2951	1.0	0.025500000000000002	0.021500000000000005	9.689321592459383	2.21470207827643	0.13383058203144263	0.7663231384300158	0.23799843990989622	3.317670138655862	0.75832460312134	0.18673374753192637	0.8225931106551909	0.6363296354159771	3.8633268324238204
chr20	43238403	43439222	0.52	200819	4	15.770499999999998	1.2786999999999997	0.48150000000000004	0.3175	12.872955829981752	0.9689321592459388	0.28122290717536175	0.14484848900383565	0.3626703623199357	4.407761755642788	0.33176701386558616	0.09629207086776734	0.4570949859902513	0.5879546159897564	1.8038820172850116
chr20	43767458	43858322	0.62	90864	4	18.71315	0.40165000000000006	0.24200000000000002	0.194	10.935091511489874	4.290985276660583	0.5971584006622265	1.8821367055999814	0.6805275066276972	5.260876934154296	0.04739528769508361	0.20446989761041587	0.6444526260638049	0.5285482132225482	1.52226121886171
chr20	45825148	46012853	0.62	187705	4	23.2541	0.3525000000000009	0.35600000000000004	0.335	10.519834871813044	1.1073510391382158	0.20058035391012127	0.08328849700916663	0.05352452417450207	3.6020418648263646	0.37916230156066977	0.21411898439269608	0.14050519145723858	0.1843812658638201	3.054623791382185
chr20	47950587	48100619	0.58	150032	4	22.459	3.6721000000000004	0.055	0.04	12.45769919030492	1.3841887989227697	0.2878498622053321	2.535479902861949	0.47939538390322906	7.6306413189084825	2.8911125494001078	0.4094079453238545	0.868160467233704	0.24174417073151241	0.0
chr20	58071018	58100656	0.53	29638	3	16.5574	3.4590000000000005	0.368	0.03900000000000001	6.920943994613845	1.1073510391382153	3.101091040167078	0.5647727023482264	0.2524870160363394	2.369764384754187	0.3791623015606701	1.0618284307151495	0.19338087933492656	0.0864527640566698	0.0
chr20	61408209	62917623	0.51	1509414	1	11.36885	11.36885	3.436499999999999	2.4225	22.1470207827643	8.85880831310572	1.624989930987222	0.5435700580356271	0.0	7.583246031213399	3.03329841248536	1.0660857841675533	0.29328156367463726	0.0	2.4366165810342575
chr20	61640429	62917623	0.51	1277194	2	22.541	0.19669999999999987	2.9319999999999995	2.9269999999999996	20.347575344164703	10.65825375170532	1.665542858942738	1.3221637635447154	0.0	6.96710729117731	3.6494371525214486	1.0627994177761548	0.45271520765075074	0.0	2.266335697812934
chr20	61766301	62917623	0.55	1151322	1	11.36885	11.36885	3.2514999999999996	2.6074999999999995	23.254371821902517	7.751457273967506	1.610067070304721	2.5905340282114184	0.0	7.96240833277407	2.6541361109246897	1.0722912042691284	0.8870112635395979	0.0	2.40558369196523
chr20	61847289	62917623	0.61	1070334	1	11.36885	11.36885	18.9145	13.0555	33.77420669371556	2.7683775978455376	1.6574044781343211	0.9844578804014359	0.0	11.564450197600433	0.9479057539016749	1.127921534931314	0.3370830951791406	0.0	2.4143983446756456
chr20	61904050	62917623	0.56	1013573	1	11.36885	11.36885	4.318	1.5409999999999995	30.72899133608547	0.27683775978455394	1.6223955187443326	2.2825544225642815	0.0	10.521753868308592	0.09479057539016722	1.1473182285701915	0.7815575709130985	0.0	2.459092754442545
chr20	61958436	62917623	0.6	959187	2	17.9426	4.7951	2.9834999999999994	2.8754999999999993	26.299587179532608	4.706241916337415	1.5804671795804328	2.361871079690232	0.0	9.00510466206591	1.6114397816328476	1.1665170106616718	0.80871597435071	0.0	2.479314975206621
chr20	62119714	62917623	0.73	797909	1	11.36885	11.36885	17.0055	11.146500000000001	21.87018302297975	9.135646072890275	1.8222026752279725	0.38450165671536135	0.0	7.488455455823232	3.128088987875527	1.2773239386885982	0.6183092877544129	0.0	2.5150192371315288
chr20	62258197	62917623	0.69	659426	1	11.36885	11.36885	14.853499999999999	8.9945	41.38724508779079	10.381415991920766	1.815285526061166	1.4486484437018776	0.0	14.17119102083004	3.5546465771312805	1.2707243670238673	1.1990224496892774	0.0	2.4592631067550847
chr20	62283847	62917623	0.59	633776	3	19.08195	3.6557500000000003	2.9319999999999995	2.9269999999999996	25.745911659963504	5.259917435906521	1.58298837674387	7.555026582814333	0.0	8.815523511285576	1.8010209324131825	1.1552384506728777	4.124221525747638	0.0	2.390794192268384
chr20	62439869	62917623	0.65	477754	1	11.36885	11.36885	3.0409999999999995	2.8179999999999996	30.86741021597775	0.13841887989227608	1.7221453343764654	16.262223605241424	0.0	10.569149156003675	0.0473952876950845	1.1055335718256953	5.568263281223125	0.0	2.8293736958455677
chr20	62541074	62587346	0.54	46272	4	15.7787	1.6966999999999999	0.1315	0.1305	18.68654878545738	11.488767031058982	3.0871430681368808	0.5361415040538763	8.649302974392654	6.398363838836306	3.9338088786919516	1.0570525782617224	1.805802374904826	2.9615627806865086	0.0
chr20	62541074	62917623	0.76	376549	3	18.40985	4.32785	3.0604999999999993	2.7984999999999998	19.10180542513421	11.904023670735812	2.0409073484776785	0.5361415040538763	0.0	6.540549701921557	4.075994741777202	0.917322464597623	1.805802374904826	0.0	2.2767490643785737
chr20	62569954	62917623	0.81	347669	3	18.2295	4.5082	3.1774999999999998	2.6814999999999998	25.33065502028667	5.675174075583353	2.105333052041914	1.2653249408435283	0.0	8.673337648200325	1.9432067954984338	0.9575328855039369	0.43325332242043313	0.0	2.2767490643785737
chr20	62587346	62917623	0.62	330277	2	20.10655	2.63115	2.9299999999999997	2.9289999999999994	30.590572456193193	0.41525663967683	1.8943291149946608	6.112333242713239	0.0	10.474358580613508	0.14218586308525083	0.8977461943170245	2.092892188927341	0.0	2.2741654615170264
chr20	62601173	62917623	0.85	316450	1	11.36885	11.36885	8.453999999999999	2.595	26.853262699101716	4.152566396768307	1.5991765678185	8.649302974392654	0.0	9.194685812846247	1.4218586308525123	0.8075695726082842	2.9615627806865086	0.0	2.372817806005597
chr20	62612329	62917623	0.73	305294	3	19.58195	3.1557499999999994	2.9684999999999997	2.8904999999999994	33.08211229425418	2.0762831983841554	1.4109663282762377	6.749719492775065	0.0	11.327473759125015	0.7109293154262559	0.7526265001793877	2.311136294919824	0.0	2.445893392779016
chr20	62733650	62917623	0.85	183973	3	20.959	1.7787000000000006	2.9364999999999997	2.9225	23.66962846157935	7.336200634290675	1.5348693285441064	1.223077944004095	0.0	8.10459419585932	2.5119502478394384	0.5873756254710796	1.0032154268508753	0.0	1.47221948958322
chr20	62751929	62917623	0.87	165694	2	18.7541	3.9836	2.9559999999999995	2.9029999999999996	18.548129905565105	12.45769919030492	1.463600839929443	2.180898156845328	0.0	6.3509685511412215	4.265575892557537	0.5697937951199611	0.746749978455283	0.0	1.47221948958322
chr20	62886913	62917623	0.77	30710	3	17.9426	4.7951	2.9804999999999997	2.8784999999999994	32.25159901490051	1.2457699190304918	5.589039761199067	0.5250286441715001	0.0	11.043102032954511	0.4265575892557534	1.9137139935494574	0.26404059997261137	0.0	0.0
chr21	10937412	10964059	0.75	26647	1	7.35245	7.35245	3.4779999999999993	0.051000000000000156	21.03966974362609	0.2768377597845557	3.2413923163125595	-0.362697033086669	0.016149606882564345	7.20408372965273	0.09479057539016766	1.1098682599066407	-0.355234606939523	0.11776538880308732	0.0
chr21	20065342	20089887	0.53	24545	1	6.85245	6.85245	0.9789999999999995	0.9649999999999995	5.813592955475629	1.1073510391382153	0.9023027412004198	0.08569850388219151	0.1172592268997108	1.9906020831935174	0.3791623015606699	0.8805154283543772	0.2163467216955763	0.41385509468448173	0.0
chr21	21056376	21410274	0.63	353898	1	7.7459	7.7459	1.0939999999999994	0.7489999999999993	10.24299711202849	3.8757286369837525	0.3160301978337253	0.3727709449123479	0.10176101578816353	4.739528769508374	0.09479057539016722	0.5324801605989662	0.3450229760990327	0.21328420592270533	0.0
chr21	46238235	48081451	0.51	1843216	1	6.6967	6.6967	0.514	0.38800000000000007	34.32788221328467	21.31650750341064	1.4226261385965038	0.6116212349198038	0.0	11.754031348380767	7.298874305042896	0.812542366800552	0.5777584552742608	0.0	2.8375485145702237
chr21	46359764	48081451	0.51	1721687	1	6.6967	6.6967	1.5219999999999998	0.6199999999999997	21.178088623518363	8.166713913644337	1.4625865578356003	0.8565115954133764	0.0	7.251479017347813	2.796321974009941	0.7879729097008208	1.1606149658153133	0.0	2.8083828476448067
chr21	46962487	48081451	0.52	1118964	3	13.581949999999999	0.18855000000000022	0.4625000000000001	0.43950000000000006	14.118725749012242	1.1073510391382158	1.8911670400416183	0.23713013845604478	0.0	4.834319344898542	0.3791623015606702	0.9565769562789967	0.3998213798103798	0.0	3.044498093219039
chr21	47393168	48081451	0.73	688283	1	6.6967	6.6967	0.5335000000000001	0.36850000000000005	22.562277422441134	9.550902712567108	2.751150728590344	0.24141073449710382	0.0	7.725431894298651	3.270274850960779	1.1397736133669234	0.5849798216293813	0.0	2.9856453400267067
chr21	47442568	48081451	0.65	638883	1	6.6967	6.6967	2.7575000000000003	1.8555000000000001	22.839115182225687	9.82774047235166	2.814815995355114	1.9277771126697671	0.0	7.820222469688818	3.365065426350946	1.0997126935478347	1.6578756505486782	0.0	2.9555946211184847
chr21	47581623	48081451	0.74	499828	2	13.254100000000001	0.13929999999999954	8.364500000000001	7.462500000000001	15.641333427827288	2.6299587179532615	3.3785829018898066	0.7963403251506347	0.0	5.355667509544463	0.9005104662065913	1.2031166926927315	0.7307575910126176	0.0	3.3683886844848803
chr21	47648833	48081451	0.8	432618	2	14.55735	1.1639499999999998	8.134	7.231999999999999	40.41831292854485	27.40693821867082	3.555355055413739	2.2407341366284372	0.0	13.839424006964453	9.384266963626581	1.2708332461038871	0.7672381046310238	0.0	3.1163106827005267
chr21	47684815	48081451	0.69	396636	3	14.2377	0.8443000000000005	0.4590000000000001	0.44300000000000006	11.48876703105898	1.5226076788150449	3.4060656817551167	5.200998432948651	0.0	3.9338088786919507	0.521348164645921	1.2245658697123263	1.7808467834960042	0.0	3.788876814044665
chr21	47705989	48081451	0.9	375462	1	6.6967	6.6967	0.45150000000000007	0.45050000000000007	25.607492780071226	12.5961180701972	3.4270895789150595	3.0332653381513404	0.0	8.768128223590491	4.31297118025262	1.2350530674441071	1.0386045853650163	0.0	3.270288973372378
chr21	47744198	48081451	0.83	337253	3	13.83605	0.44265000000000043	11.5165	10.6145	64.64161690969331	51.63024219981928	2.7383915536445085	9.505905436869183	0.0	22.133599353604108	17.678442310266238	0.937638388692165	3.8601935488262082	0.0	2.7673392699170667
chr21	47878814	48081451	0.86	202637	2	13.418	0.0246000000000004	1.8979999999999997	0.9959999999999996	45.539811484559095	32.52843677468507	2.3224988113411738	3.364433462645822	0.0	15.593049651682552	11.137892608344679	0.7952347210197779	1.1519981379502735	0.0	2.282174095733915
chr21	48017914	48081451	0.93	63537	1	6.6967	6.6967	0.6055	0.29650000000000004	24.50014174093301	11.488767031058984	5.420246048318066	0.907534280817804	0.0	8.388965922029822	3.9338088786919503	1.855918217501115	0.3107440861101105	0.0	2.282174095733915
chr21	48055497	48081451	0.85	25954	1	6.6967	6.6967	3.842	2.94	33.22053117414646	20.20915646427243	7.03987521992007	4.3312296185327845	0.0	11.374869046820098	6.919712003482226	2.4104870061458943	1.4830337740313035	0.0	0.0
chr7	192663	362280	0.89	169617	1	10.6885	10.6885	0.31800000000000006	0.12999999999999998	23.808047341471628	1.9378643184918776	0.6071540390400373	-0.35655684513107905	9.293186467072243	8.151989483554404	0.6635340277311723	0.32636879574487115	-0.34969030534652934	3.18203157368219	6.784457062637641
chr7	192663	372885	0.91	180222	1	11.09835	11.09835	0.8194999999999999	0.6314999999999998	20.209156464272425	1.6610265587073219	1.1182757328359199	-0.35655684513107905	0.48881159751318537	6.919712003482227	0.5687434523410051	0.494407679788025	-0.34969030534652934	0.1673714330795096	6.784457062637641
chr7	192663	533728	0.79	341065	1	6.68035	6.68035	0.42500000000000016	0.2370000000000001	22.700696302333412	0.8305132793536618	0.8214264521483249	-0.35655684513107905	0.27250726391666075	7.772827181993733	0.28437172617050166	0.3401805059961151	-0.34969030534652934	0.6477454025791619	6.784457062637641
chr7	192663	814114	0.8	621451	1	8.86885	8.86885	0.10450000000000004	0.08350000000000003	18.13287326588827	3.7373097570914764	0.573765324381979	-0.35655684513107905	1.2140461875689388	6.208782688055971	1.2796727677672615	0.47894750627986105	-0.34969030534652934	1.1877006617208257	2.8383524788182704
chr7	192663	916271	0.74	723608	1	6.7541	6.7541	18.572500000000005	18.384500000000003	31.974761255115965	10.104578232136214	0.6641584269189745	-0.35655684513107905	0.7191148085224368	10.948311457564344	3.4598560017411133	0.5790073399195977	-0.34969030534652934	0.8335620492227279	3.434346677173836
chr7	192663	1084118	0.69	891455	1	6.5082	6.5082	0.4980000000000001	0.31000000000000005	27.5453570985631	5.675174075583355	0.6745058519522027	-0.35655684513107905	7.2703764633853005	9.431662251321665	1.9432067954984333	0.6269360006959718	-0.34969030534652934	2.489411736331626	2.14208378692209
chr7	192663	1099349	0.74	906686	0	0.0	0.0	1.0659999999999996	0.8779999999999994	19.655480944703317	2.2147020782764315	0.7853068406988443	-0.35655684513107905	2.7210635818330675	6.730130852701892	0.75832460312134	0.6582228717069575	-0.34969030534652934	0.931705208118715	2.0675501084753773
chr7	192663	1126615	0.71	933952	1	11.7623	11.7623	0.10750000000000003	0.08050000000000003	19.378643184918765	2.4915398380609854	0.8418197485396817	-0.35655684513107905	2.369714620659712	6.635340277311724	0.8531151785115076	0.6662069751561743	-0.34969030534652934	2.0155836926144794	1.9083652400071625
chr7	192663	1199980	0.68	1007317	0	0.0	0.0	0.13750000000000004	0.050500000000000024	40.41831292854485	18.5481299055651	0.953099521732317	-0.35655684513107905	12.7628472658428	13.839424006964453	6.3509685511412215	0.764484898467633	-0.34969030534652934	4.370060055707638	1.9448421354212944
chr7	192663	1209524	0.74	1016861	1	9.541	9.541	0.09450000000000003	0.09350000000000003	18.13287326588827	3.7373097570914764	1.0639428252613052	-0.35655684513107905	0.3446124724010387	6.208782688055971	1.2796727677672615	0.7983259143987176	-0.34969030534652934	0.11799696172568609	2.119619468032494
chr7	192663	1408750	0.65	1216087	1	7.2459	7.2459	0.09550000000000003	0.09250000000000003	30.03689693662409	8.166713913644339	0.9460982065136833	-0.35655684513107905	3.424797028262521	10.284777429833172	2.79632197400994	0.6868707175869455	-0.34969030534652934	1.172666912043309	2.084699224846179
chr7	192663	1452400	0.64	1259737	1	10.4426	10.4426	0.09600000000000003	0.09200000000000003	25.192236140394392	3.3220531174146455	1.031985342931314	-0.35655684513107905	1.2968910617958125	8.625942360505242	1.1374869046820093	0.7037035992821091	-0.34969030534652934	2.1954079105710735	2.084699224846179
chr7	192663	1543762	0.63	1351099	1	6.7951	6.7951	0.10100000000000003	0.08700000000000002	26.991681578993997	5.121498556014247	1.049898402068282	-0.35655684513107905	6.664306119215484	9.24208110054133	1.753625644718099	0.804573401782135	-0.34969030534652934	2.2818903465635416	2.083385832910047
chr7	192663	1570514	0.68	1377851	1	7.93445	7.93445	8.274499999999998	8.086499999999997	28.51428925780904	6.644106234829293	1.1589062957005556	-0.35655684513107905	0.3950890849311748	9.763429265187252	2.2749738093640195	0.833256606937694	-0.34969030534652934	0.5252062421665027	2.1795958543829306
chr7	192663	1808751	0.59	1616088	1	6.4754	6.4754	0.2910000000000001	0.10300000000000004	18.27129214578055	3.5988908771991994	1.0463075258055592	-0.35655684513107905	1.283088313505898	6.256177975751054	1.2322774800721774	0.7878450979406627	-0.34969030534652934	0.4393355863314198	2.1577045512304696
chr7	192663	1857081	0.62	1664418	0	0.0	0.0	0.11350000000000003	0.07450000000000002	20.62441310394926	1.2457699190304918	1.0531829714385417	-0.35655684513107905	0.083579614175912	7.061897866567477	0.4265575892557538	0.7777253655801171	-0.34969030534652934	0.5064856719793626	2.1577045512304696
chr7	372885	533728	0.51	160843	4	17.7787	4.418	1.0565	0.3944999999999997	21.03966974362609	2.4915398380609837	0.48881159751318537	9.293186467072243	0.27250726391666075	7.204083729652728	0.8531151785115068	0.1673714330795096	3.18203157368219	0.6477454025791619	0.0
chr7	21967596	22491855	0.71	524259	4	17.28685	2.36885	9.433000000000002	9.383000000000001	7.889876153859783	2.629958717953261	0.031683319861124416	0.15172498901404874	1.6886698528742365	2.7015313986197733	0.9005104662065911	0.28929388074266343	0.051951363213245345	0.7207806442870475	3.600958158765815
chr7	31023535	31174448	0.53	150913	3	24.11475	0.31145000000000067	1.1784999999999992	0.8664999999999993	22.1470207827643	0.5536755195691079	0.6310403302955113	2.400628289692403	0.21973430680389228	7.583246031213399	0.18958115078033533	0.575352468358547	0.9897390019723272	0.15611901492973312	0.0
chr7	35576983	35664078	0.51	87095	3	18.868850000000002	1.016350000000001	0.049499999999999995	0.032499999999999994	17.44077886642689	0.5536755195691097	0.724714498316531	2.781801406960522	1.1161169463913334	5.971806249580551	0.18958115078033488	0.24814571661930288	0.9525021304614598	0.7686215555810231	0.0
chr7	38330478	38375169	0.54	44691	1	10.59835	10.59835	0.6179999999999995	0.5839999999999995	12.45769919030492	1.1073510391382158	1.0902294807026351	0.18853694257551346	1.8261454523504983	4.265575892557537	0.37916230156067	0.6108542147718385	0.4046556046538633	0.6252809526747934	0.0
chr7	48575086	48622003	0.55	46917	1	9.0492	9.0492	3.5864999999999996	3.5624999999999996	4.429404156552861	0.2768377597845535	0.37763745819663325	0.5782727646661574	0.05503137499846426	1.51664920624268	0.09479057539016755	0.26669130488953063	0.19800336535676002	0.13190104533692626	0.0
chr7	73021479	73082292	0.55	60813	4	19.7869	1.7377000000000002	19.248500000000003	19.1275	25.607492780071222	7.336200634290673	4.024214882501201	2.5163216953795993	1.013532364078427	8.768128223590493	2.5119502478394384	1.6273060152818453	2.482124023262248	2.206639996303419	1.6094379124341003
chr7	73021479	73140198	0.55	118719	4	18.582	0.5327999999999999	0.062000000000000006	0.059000000000000004	16.195008947396396	2.0762831983841536	2.5557339998136013	2.5163216953795993	0.5625614331148997	5.545248660324798	0.7109293154262564	1.9098801062448356	2.482124023262248	1.2841582010290942	2.6703137040194265
chr7	73270113	73441251	0.52	171138	3	18.1885	3.9754000000000005	2.2005	2.1965	13.841887989227688	0.8305132793536618	0.174703911794761	0.5625614331148997	1.3770000486686897	4.739528769508374	0.28437172617050255	0.10856123582414676	1.2841582010290942	0.4714914144196759	3.1112881340356853
chr7	73831735	74020860	0.59	189125	4	16.541	1.7213000000000003	0.04500000000000001	0.02200000000000001	9.274064952782552	0.13841887989227697	0.20492947188281574	0.4935491150919418	0.7508136970924855	3.1754842755706107	0.04739528769508383	0.07016883307137316	0.3824591588055676	1.261157998231683	0.693147180559945
chr7	75807459	75943644	0.58	136185	4	18.5	0.6311	2.6505	2.6405000000000003	17.44077886642689	0.27683775978455394	1.8132634411118844	0.8423249727211374	0.07538415617873895	5.971806249580553	0.09479057539016766	1.3503228421406537	0.8390286736699701	0.3906200302361065	4.288673557117995
chr7	75920958	75943644	0.51	22686	4	18.024549999999998	1.1065500000000004	0.19700000000000004	0.18700000000000003	14.25714462890452	2.9067964777378146	2.635852777636587	1.2695022152980295	0.07538415617873895	4.881714632593626	0.9953010415967587	1.7382032690782718	1.3293723007837033	0.3906200302361065	4.07753744390572
chr7	87376840	87556468	0.56	179628	4	16.5164	0.35249999999999915	10.902999999999999	0.21500000000000163	11.48876703105898	2.9067964777378146	0.25891700427441733	0.46774050984573856	0.28389151769419557	4.881714632593626	1.9432067954984336	0.7767816096283794	0.29081065335400363	0.3343880066815231	3.6061472342501704
chr7	92492229	92527454	0.52	35225	4	15.016399999999999	0.4754000000000005	5.261999999999999	0.8810000000000007	6.22884959515246	1.5226076788150458	0.5658571669123598	2.9346758987761885	0.19556351753301013	2.1327879462787687	0.5213481646459212	0.5597285927936079	1.4299747034939647	0.12588834460084833	0.0
chr7	98050509	98374945	0.55	324436	4	20.90165	1.4262499999999996	5.8020000000000005	5.684	10.104578232136213	2.353120958168707	0.3208367680497609	8.964634732879222	0.49895402705067105	3.4598560017411133	0.8057198908164238	0.7339318860425499	3.0695338856723207	0.30634141298542344	3.76120011569356
chr7	98374945	98439306	0.55	64361	3	22.311500000000002	0.016399999999999082	0.07900000000000001	0.039	9.550902712567105	1.7994454385995993	0.49895402705067105	0.16956604228439096	4.904781527375859	3.2702748509607784	0.6161387400360887	0.30634141298542344	0.7627002328307982	1.954234991400425	0.0
chr7	100048190	100081112	0.52	32922	3	20.131149999999998	2.2131500000000006	5.102499999999999	5.092499999999999	21.45492638330292	2.353120958168706	4.910796783736693	11.130444925332007	0.9191364122199045	7.34626959273798	0.805719890816424	1.6814803483341783	6.849474158537277	1.2882404057097951	4.0278962254888855
chr7	100066948	100081112	0.55	14164	4	19.38525	1.46725	5.5889999999999995	4.605999999999999	18.68654878545738	5.121498556014244	6.95807981384504	3.364911463422447	0.9191364122199045	6.398363838836305	1.7536256447180985	2.382479867191445	1.152161807706482	1.2882404057097951	2.07944154167984
chr7	100066948	100171470	0.6	104522	4	18.7705	2.081999999999999	1.6744999999999999	0.6914999999999998	21.31650750341064	7.751457273967506	1.737486561859391	3.364911463422447	15.97652990100022	7.298874305042897	2.6541361109246897	1.4365231378850893	1.152161807706482	5.470440388018643	1.7674685321146426
chr7	100835778	100933649	0.58	97871	3	24.31965	0.647549999999999	5.599499999999999	2.6105000000000005	9.550902712567105	0.13841887989227697	4.220268900885392	1.9787376174013227	2.6445256467239653	3.2702748509607784	0.04739528769508361	2.006785178535287	2.032587723354049	2.028316085406545	4.13958714613804
chr7	100965054	101007156	0.52	42102	3	18.868850000000002	3.5245499999999996	6.899499999999998	0.3375000000000008	18.824967665349657	9.689321592459383	1.7359072866638687	2.6445256467239653	0.980928092375615	6.445759126531389	3.3176701386558616	0.5943829723767093	2.028316085406545	0.33587447884647964	0.0
chr7	101007156	101054569	0.75	47413	4	21.53275	0.8606499999999997	3.3644999999999987	3.197499999999999	11.488767031058982	2.3531209581687076	0.980928092375615	1.7359072866638687	0.40498520247895814	3.9338088786919507	0.8057198908164236	0.33587447884647964	0.5943829723767093	0.33874824879114823	0.0
chr7	105221788	105650072	0.53	428284	4	18.20495	2.155750000000001	3.2184999999999997	3.0294999999999996	18.13287326588827	6.22884959515246	0.4343729267850775	1.9142737101230076	1.4028517372124705	6.208782688055971	2.132787946278768	0.21778522238497072	0.6554564903936738	1.0864904729063327	3.637209312680053
chr7	105650072	105683225	0.52	33153	3	19.45905	0.9016500000000001	2.0704999999999996	1.8814999999999997	12.872955829981752	0.9689321592459388	1.4028517372124705	0.37519799988871244	0.5215649609842979	4.407761755642788	0.33176701386558616	1.0864904729063327	0.3511502205520766	0.44959894787950716	0.0
chr7	112845537	113061896	0.66	216359	1	9.35245	9.35245	0.21949999999999997	0.10749999999999998	6.505687354937014	0.692094399461384	0.09724425488944803	0.34752898379826425	0.5864141858294125	2.227578521668936	0.2369764384754186	0.44863189975703116	0.46388111044950175	0.5736886484909973	0.0
chr7	113061896	113350545	0.52	288649	3	16.5	2.2048999999999994	13.684499999999998	13.5725	6.782525114721567	0.41525663967683046	0.7020472621152104	0.09724425488944803	0.021069789007011612	2.322369097059103	0.14218586308525105	0.4269120904878165	0.44863189975703116	0.2380750914217274	0.0
chr7	118598326	118754038	0.55	155712	3	13.7541	0.7705000000000002	2.0769999999999995	0.9079999999999998	6.22884959515246	1.5226076788150458	0.14223066162379458	1.443019597914675	0.5151821649853318	4.123390029472286	0.1421858630852515	0.14853640307234425	0.8475660910989314	0.46587914611763376	0.0
chr7	118598326	118837866	0.54	239540	4	14.172149999999998	0.35245000000000015	2.0875	0.9185	11.350348151166704	3.598890877199199	0.27274656136409237	1.443019597914675	0.9442540046840053	4.692133481813291	0.4265575892557534	0.25959179033125934	0.8475660910989314	1.1003210830750163	0.0
chr7	118598326	119212565	0.53	614239	1	7.2623	7.2623	1.2784999999999997	0.10949999999999993	11.07351039138215	3.322053117414645	0.5210096563567995	1.443019597914675	0.1273974470914619	4.597342906423123	0.3317670138655857	0.43827440802045403	0.8475660910989314	0.37450650478527125	0.0
chr7	134117441	134291250	0.68	173809	4	20.63935	0.5737500000000004	12.655	2.2440000000000015	15.641333427827288	5.952011835367905	1.2232473549386815	1.355487380524541	0.3263075933379466	5.355667509544463	2.037997370888601	0.5475535656480859	0.46412537377136054	0.30625794654067334	2.0494894319725483
chr7	135800096	136091009	0.53	290913	3	18.7295	2.6967	0.7884999999999998	0.5994999999999997	9.274064952782552	0.6920943994613848	0.11800050947631997	1.0897152793597533	0.03536020811520454	3.1754842755706107	0.23697643847541872	0.06386429199270169	0.3731237329125774	0.10607226929224947	0.0
chr7	145083963	145559703	0.54	475740	3	13.844249999999999	0.58195	2.206500000000001	2.1255000000000006	8.997227192997997	2.3531209581687067	0.3468182301921093	0.08276873979874246	1.2297068730019045	3.839018303301783	0.04739528769508383	0.4152342857718692	0.20170203907397868	0.5645998635121783	0.0
chr7	155137447	155191141	0.51	53694	1	11.9918	11.9918	1.5714999999999997	1.1054999999999995	20.48599422405698	2.2147020782764297	1.7323627833204842	4.003471592629019	0.2818474602296155	7.014502578872394	0.75832460312134	0.5931693174488076	1.8119873952575234	0.09650592082602617	0.0
chr7	157405869	158905273	0.51	1499404	0	0.0	0.0	0.11950000000000002	0.11750000000000002	29.483221417054978	11.211929271274428	0.7274495556575425	0.25870426020399684	0.0	10.095196279052837	3.839018303301783	0.6718897877067822	0.5177736122165487	0.0	2.9711356721622284
chr7	157919606	158905273	0.73	985667	1	6.6967	6.6967	0.17600000000000005	0.06100000000000001	13.426631349550858	4.844660796229691	1.0122316018123076	0.18106051790626346	0.0	4.5973429064231235	1.658835069327931	0.9132204932345614	0.20886743867323085	0.0	3.565362806594674
chr7	158187721	158905273	0.69	717552	1	8.7705	8.7705	0.36150000000000004	0.1245	15.502914547935012	2.7683775978455376	1.3240952454743191	0.1775957879378	0.0	5.308272221849379	0.9479057539016749	1.182583604941216	0.19232819130690604	0.0	3.565362806594674
chr7	158362681	158905273	0.75	542592	1	7.0492	7.0492	4.3035000000000005	4.0665000000000004	24.361722861040732	6.090430715260183	1.6020703691235751	0.4620291829966261	0.0	8.34157063433474	2.085392658583685	1.4968256994997255	0.2080451586066776	0.0	3.565362806594674
chr7	158380668	158905273	0.73	524605	0	0.0	0.0	0.15200000000000002	0.08500000000000002	26.853262699101716	8.581970553321167	1.4163657366242075	7.141419944406124	0.0	9.194685812846247	2.9385078370951927	1.4657526092298752	2.4452564063511266	0.0	3.5283104915672645
chr7	158497551	158905273	0.88	407722	1	7.59015	7.59015	0.12750000000000003	0.10950000000000001	35.57365213231516	17.30235998653461	1.4475993541203778	1.3358358060495397	0.0	12.180588937636522	5.924410961885467	1.4414271670869818	1.5603386895500821	0.0	4.10804404931616
chr7	158576070	158905273	0.85	329203	1	6.59015	6.59015	0.16300000000000003	0.07400000000000002	17.579197746319164	0.6920943994613857	1.2412175266993357	2.31288694989324	0.0	6.019201537275635	0.23697643847541894	1.526079803549444	1.0865079515932543	0.0	4.10804404931616
chr7	158766199	158905273	0.87	139074	1	7.59015	7.59015	0.21800000000000003	0.019000000000000003	16.610265587073226	1.6610265587073227	2.603677105700536	0.24461677936456316	0.0	7.156688441957645	0.9005104662065904	1.0414599364092205	1.8805655653357023	0.0	0.0
chr7	158789839	158905273	0.75	115434	0	0.0	0.0	0.16950000000000004	0.06750000000000002	17.163941106642334	1.107351039138214	2.3886412040249456	3.653696322029644	0.0	5.8770156741903845	0.37916230156066977	0.8967142118098904	1.7482525748778777	0.0	0.0
chr7	158823758	158905273	0.88	81515	1	8.10655	8.10655	0.12050000000000002	0.11650000000000002	20.070737584380147	1.7994454385995997	2.540325637230525	2.024109331836709	0.0	6.872316715787143	0.6161387400360887	0.8698196698993471	0.9613478561932137	0.0	0.0
chr7	158855218	158905273	0.83	50055	0	0.0	0.0	0.37550000000000017	0.1385000000000001	25.33065502028667	7.059362874506121	2.521986184432255	2.5695049541350827	0.0	8.673337648200325	2.417159672449271	0.863540153389599	0.8798108078171935	0.0	0.0
chr6	148346	711021	0.85	562675	1	11.36885	11.36885	0.10750000000000001	0.10750000000000001	33.22053117414645	19.655480944703317	0.3325939940718147	-0.3336335041635862	0.11547571181440815	11.374869046820098	6.730130852701891	0.6597056795270732	-0.3506722885804131	0.16324138996344745	1.4453296823413493
chr6	148346	1382284	0.7	1233938	1	11.36885	11.36885	0.026500000000000003	0.026500000000000003	35.296814372530605	17.579197746319167	0.2144815204281199	-0.3336335041635862	0.6078446045806535	12.085798362246354	6.0192015372756345	0.3896288130999528	-0.3506722885804131	0.2081289050339432	1.0850993709964398
chr6	148346	1436937	0.68	1288591	3	18.16395	4.57375	0.5279999999999998	0.5279999999999998	30.590572456193193	22.28543966265658	0.23116522583828372	-0.3336335041635862	2.2102815152459385	10.474358580613506	7.630641318908482	0.38193085891935424	-0.3506722885804131	0.7568109811590218	1.0075922730681228
chr6	148346	1456977	0.76	1308631	1	11.36885	11.36885	1.7195	1.7195	34.05104445350011	18.824967665349657	0.261472845358018	-0.3336335041635862	0.8229422110123478	11.6592407729906	6.445759126531388	0.38767166564767025	-0.3506722885804131	0.40576227277598453	1.0075922730681228
chr6	148346	1524257	0.72	1375911	1	11.36885	11.36885	0.3555000000000001	0.3555000000000001	40.003056288868024	12.87295582998175	0.2889278616499318	-0.3336335041635862	3.650961825390243	13.6972381438792	4.407761755642787	0.38855626941026317	-0.3506722885804131	1.2501068222254366	1.0075922730681228
chr6	148346	1555194	0.61	1406848	3	22.1967	0.5410000000000004	0.04800000000000001	0.04800000000000001	34.60471997306922	18.27129214578055	0.3628599742422189	-0.3336335041635862	1.4955154126639874	11.848821923770934	6.256177975751053	0.40750201866849367	-0.3506722885804131	0.5120716429059642	1.013660274108122
chr6	148346	1604804	0.6	1456458	2	19.7541	2.983600000000001	0.005	0.005	34.7431388529615	18.13287326588827	0.4014405830205729	-0.3336335041635862	0.06794300236528551	11.89621721146602	6.20878268805597	0.4110638783708818	-0.3506722885804131	0.16147959571284892	1.013660274108122
chr6	2191509	2505935	0.55	314426	4	16.68035	2.6803500000000007	1.1755	1.1724999999999999	10.381415991920766	2.906796477737815	0.09861089444215816	1.938246867215669	0.36199490690155617	3.5546465771312805	0.9953010415967585	0.30991302087324896	0.6636650142471423	0.12394879058482815	1.3195286648076299
chr6	2952963	2989475	0.58	36512	4	19.18035	0.6885499999999993	0.04150000000000001	0.03350000000000001	18.824967665349657	7.474619514182952	1.971346887159947	4.259302488900882	0.5461608723852052	6.445759126531389	2.559345535534522	1.962688294121566	1.458405580213823	1.5005710158981613	7.69848278788095
chr6	4844522	5030993	0.71	186471	4	21.286900000000003	1.7459000000000007	9.461	9.261000000000001	8.720389433213445	1.5226076788150462	0.19003079970838835	1.2833108216746714	0.9416250332807952	2.9859031247902754	0.5213481646459213	0.4392053302503055	0.43941177419453303	0.546706956553761	1.38629436111989
chr6	13874032	14145027	0.64	270995	4	22.5574	1.2786999999999988	2.3859999999999997	2.381	14.25714462890452	3.460471997306923	0.4331416083272784	0.4735773350754507	1.7175472018196298	4.881714632593626	1.184882192377094	0.6310160630412449	1.132665814292968	0.588096391355565	1.0397207708399174
chr6	18990655	19211657	0.53	221002	4	18.5492	2.2049000000000003	4.258	1.5090000000000006	10.381415991920768	0.13841887989227697	0.21545549218080945	0.08037762369571648	0.3041765076430025	3.5546465771312805	0.04739528769508383	0.07377299285576062	0.32239686355974756	0.22949660518888645	0.0
chr6	25279383	25699981	0.52	420598	1	8.4672	8.4672	3.2249999999999983	2.847999999999998	12.872955829981752	3.1836342375223694	0.10531205941428301	0.35093562329582073	3.3021986480432854	4.407761755642788	1.0900916169869264	0.08473948127832984	0.20427546611094827	1.1306886392385878	0.0
chr6	30646969	30698597	0.63	51628	4	19.44265	0.6229499999999994	18.050000000000004	17.605000000000004	8.581970553321167	1.1073510391382153	4.053795351303995	14.16617389772994	4.032186864505314	2.938507837095192	0.37916230156067	2.423560074281806	4.850565818362455	1.3806401022193928	2.8514229425376625
chr6	31105706	31334829	0.58	229123	4	24.08195	0.93445	0.15850000000000003	0.09650000000000003	17.71761662621144	6.920943994613846	0.1739879340309604	0.6218895324389719	0.6235669859060807	6.066596824970719	2.369764384754187	0.9647727282283778	0.21293795562747314	0.5490316895964652	2.196195861490188
chr6	31105706	31409414	0.53	303708	4	21.016350000000003	2.13115	0.10400000000000002	0.04200000000000002	16.333427827288673	8.305132793536613	0.28439613396018804	0.6218895324389719	0.34208930601574267	5.592643948019882	2.8437172617050237	0.862674510972457	0.21293795562747314	0.8716875718390021	2.0342155614161284
chr6	41336813	41559736	0.54	222923	4	17.491799999999998	3.016399999999999	6.448499999999999	6.367499999999999	12.042442550628088	0.13841887989227697	0.49674149331303413	1.0616556121646292	0.8260912614248577	4.123390029472286	0.04739528769508361	0.24832653439913246	0.36351596841992884	0.2828576060440315	3.8286413964891
chr6	44623437	45278089	0.61	654652	4	17.11475	2.5901499999999995	13.634	9.583000000000002	10.381415991920766	4.014147516876029	0.06258590586771898	0.24454183532533744	0.36228580414450023	3.5546465771312805	1.3744633431574282	0.11989056234924614	0.08373229611269838	0.824754195077722	0.0
chr6	49052607	49243355	0.51	190748	1	6.86885	6.86885	9.149499999999998	7.711499999999999	6.644106234829291	0.0	0.15674333705586327	0.021233378825309554	0.052095019979599685	2.2749738093640195	0.0	0.3120791900571706	0.21326537898918232	0.39110555532618824	0.0
chr6	66962964	67646900	0.55	683936	4	16.59015	1.0983500000000008	3.662	2.9179999999999997	5.398336315798799	0.6920943994613844	0.3448652671250524	0.21806834169716724	4.399237953443534	3.0332984124853595	1.4218586308525123	0.5044882772952581	0.31211075630634116	1.5063201537597557	0.0
chr6	67414503	67646900	0.54	232397	1	8.84425	8.84425	1.0420000000000005	0.29800000000000026	11.627185910951258	5.536755195691075	0.21442099838302422	0.34083526053829416	4.399237953443534	5.166086358764128	0.7109293154262564	0.5710349339545453	0.3319569814350402	1.5063201537597557	0.0
chr6	67646900	67659234	0.53	12334	1	8.84425	8.84425	1.3955000000000004	0.6515000000000002	12.04244255062809	5.952011835367907	4.399237953443534	0.21442099838302422	0.4429736386781869	5.3082722218493785	0.8531151785115072	1.5063201537597557	0.5710349339545453	0.5435067285749366	0.0
chr6	74009161	74098681	0.54	89520	4	14.68855	0.6229500000000003	0.4560000000000002	0.44200000000000017	17.85603550610372	4.014147516876029	2.4368649989971893	2.6255738569624905	0.7301917750145526	6.1139921126658034	1.3744633431574287	1.9186832284068753	1.4530495414224345	1.6668077493634605	0.0
chr6	80487908	80579311	0.58	91403	4	20.8689	2.754100000000001	4.8919999999999995	3.0350000000000006	20.07073758438015	6.505687354937014	1.0055483545230666	0.2727696247468186	0.09449234267047944	6.872316715787143	2.2275785216689354	0.46460376327686215	0.4934740263770452	0.6292975706317572	0.0
chr6	81048069	81333609	0.51	285540	4	16.147550000000003	2.885250000000001	4.7	4.6499999999999995	7.613038394075229	2.0762831983841536	0.1512456767051565	0.09449234267047944	0.07523885773537968	2.6067408232296057	0.7109293154262561	0.09693509845881104	0.6292975706317572	0.08124984314651518	0.0
chr6	81333609	81716272	0.51	382663	1	6.63115	6.63115	4.9135	4.4365	6.090430715260183	0.5536755195691079	0.07523885773537968	0.1512456767051565	0.03764029188791763	2.0853926585836846	0.18958115078033488	0.08124984314651518	0.09693509845881104	0.139837146768729	0.0
chr6	81333609	82304658	0.52	971049	1	6.63115	6.63115	5.935499999999999	3.4145	5.813592955475629	0.27683775978455394	0.052456825351097525	0.1512456767051565	0.6141365666758865	1.9906020831935172	0.09479057539016744	0.11674954422139389	0.09693509845881104	0.2891395416286392	0.0
chr6	81716272	82304658	0.53	588386	0	0.0	0.0	1.4989999999999999	1.0219999999999996	6.367268475044737	0.27683775978455394	0.03764029188791763	0.07523885773537968	0.6141365666758865	2.1801832339738523	0.09479057539016744	0.139837146768729	0.08124984314651518	0.2891395416286392	0.0
chr6	86064819	86192737	0.65	127918	4	20.2787	0.6721000000000004	0.08400000000000002	0.006999999999999999	10.519834871813044	2.768377597845538	0.3202988512024419	0.16393593746010404	0.04873180322633478	3.602041864826364	0.9479057539016746	0.2875181229489594	0.07506083492906322	0.21092150563749196	1.38629436111989
chr6	92721497	92903565	0.56	182068	3	14.42625	0.09834999999999994	4.051500000000001	3.9215000000000004	10.381415991920766	0.41525663967683	0.36492443673953084	0.07628864962332114	0.08612907202502398	3.5546465771312805	0.14218586308525105	0.28530678270652604	0.2363093505433739	0.36282875205026904	0.0
chr6	96166235	96336469	0.56	170234	3	14.926200000000001	0.48360000000000003	5.9190000000000005	2.003999999999999	6.782525114721567	0.41525663967683046	0.17563164853514462	0.5980831969420551	0.44342731623782167	2.322369097059103	0.14218586308525105	0.24277577258428412	0.20478655228769643	0.43167818566502153	0.0
chr6	100316220	100714463	0.77	398243	4	17.66395	2.434450000000001	3.6255	3.3325	6.367268475044737	1.9378643184918771	0.08897892305055678	0.275219734089784	0.3018432360123551	2.1801832339738523	0.6635340277311723	0.37893094422537654	0.2629503891236036	0.36556186888881687	3.1420670805354
chr6	100526573	100714463	0.79	187890	4	16.541	1.3114999999999997	4.3505	2.6075000000000004	4.152566396768306	0.2768377597845537	0.08840420239008584	0.08949227092244778	0.3018432360123551	1.4218586308525123	0.09479057539016755	0.47019434915980673	0.29741329934686234	0.36556186888881687	0.0
chr6	102562647	103149018	0.51	586371	4	15.83605	0.32785000000000064	11.534	4.924	8.997227192997997	2.0762831983841528	0.12086284366867694	0.07523547523626782	0.05399309035067148	4.549947618728039	2.1801832339738523	0.3524107678424839	0.1745438316680312	0.3847709447005391	0.0
chr6	103149018	103805310	0.57	656292	1	8.08195	8.08195	8.612000000000002	7.846000000000001	7.889876153859783	0.9689321592459379	0.05399309035067148	0.18431389240657034	0.09338371747561221	2.7015313986197738	0.3317670138655864	0.3847709447005391	0.43242009548268623	0.3327771880342453	0.0
chr6	106892802	107319006	0.66	426204	4	16.90985	1.6147499999999997	0.22100000000000003	0.20500000000000002	9.966159352243936	0.27683775978455394	0.09613234143300851	1.026165556459835	3.6052273373679062	3.4124607140460297	0.09479057539016744	0.21973770421086022	0.4459620041879783	1.2344471143944464	1.9913863932824973
chr6	126935612	126971252	0.55	35640	1	7.229500000000001	7.229500000000001	2.5625000000000004	1.7015	6.090430715260183	1.3841887989227688	1.584593237824045	0.25515471233069165	0.17412534658147374	2.938507837095192	0.37916230156067	0.734068428947425	0.3564540798833926	0.21389928695598623	0.0
chr6	140018945	140047483	0.54	28538	1	6.41805	6.41805	4.483499999999999	3.034499999999999	11.48876703105898	0.6920943994613848	1.7073181625230032	0.35322092816868117	0.32108341991658135	3.9338088786919503	0.23697643847541872	0.5845939192889998	0.1878750108381609	0.2873444923423662	0.0
chr6	141928782	142393071	0.58	464289	4	16.434450000000002	0.9262500000000005	1.0139999999999993	0.5949999999999992	6.505687354937014	1.2457699190304918	0.19795889251839233	0.588925143247217	0.9564014608748984	2.227578521668936	0.4265575892557537	0.29072792884517723	0.20165079082270213	0.8010577598446235	0.0
chr6	150401844	150813847	0.6	412003	4	18.30325	1.3360500000000002	0.553	0.44599999999999995	11.765604790843536	0.13841887989227608	0.22039350492431764	1.1618398577849658	0.18907041413302858	4.028599454082118	0.04739528769508383	0.12147829944444198	0.39781953414294347	0.32369307855392854	0.693147180559945
chr6	150740361	150813847	0.57	73486	4	15.942599999999999	1.0245999999999995	0.5295	0.4695	11.07351039138215	0.8305132793536609	0.5726170901566581	0.14393204985888883	0.18907041413302858	3.7916230156066995	0.28437172617050255	0.19606683530611896	0.105286459311358	0.32369307855392854	0.0
chr6	156885604	156983074	0.52	97470	4	18.66395	3.33605	9.401000000000002	9.401000000000002	11.211929271274428	0.4152566396768318	0.4657986314216356	0.06083379172763754	1.121666546073698	3.839018303301783	0.14218586308525127	0.29175307907099873	0.06958033483690362	0.7746375587707474	0.0
chr6	168813705	170598891	0.59	1785186	1	6.60655	6.60655	12.203000000000001	10.421000000000001	26.57642493931716	8.305132793536611	0.5216723769485303	1.5613352998141867	0.0	9.099895237456078	2.8437172617050246	0.35023724994120764	0.5346086876354795	0.0	2.2637780266365173
chr6	169284842	170598891	0.66	1314049	1	9.9754	9.9754	11.312000000000001	11.312000000000001	18.686548785457383	0.4152566396768318	0.6134866785733414	0.2655929536899422	0.0	6.398363838836305	0.14218586308525083	0.4100224805298067	0.18349016264023574	0.0	2.204084414247037
chr6	169575072	170598891	0.69	1023819	0	0.0	0.0	15.416500000000003	7.2075000000000005	13.703469109335412	4.567823036445137	0.7170932937839957	0.24800267906137885	0.0	4.692133481813291	1.5640444939377636	0.4829248541344844	0.15285115006235878	0.0	2.097924842406267
chr6	169613580	170598891	0.83	985311	1	7.5246	7.5246	11.321000000000002	11.303	19.93231870448787	1.6610265587073219	0.6686963489570684	1.955434472353761	0.0	6.824921428092059	0.5687434523410047	0.47563115070164447	0.6695501325990848	0.0	2.097924842406267
chr6	169771602	170041376	0.51	269774	4	15.0246	1.0410000000000004	0.8829999999999998	0.8749999999999998	14.118725749012242	0.27683775978455305	0.7963187764306928	0.38541663282708627	0.23271377380923627	4.8343193448985415	0.09479057539016722	0.27266336453019924	0.13196850176454447	1.221131418781901	0.0
chr6	169771602	170598891	0.74	827289	1	8.0328	8.0328	12.191	10.433000000000002	16.333427827288673	1.9378643184918767	0.722806130789405	0.38541663282708627	0.0	5.592643948019882	0.6635340277311728	0.5412747880645713	0.13196850176454447	0.0	2.2059846625482917
chr6	169902120	170598891	0.8	696771	0	0.0	0.0	11.323500000000001	11.300500000000001	20.62441310394926	2.3531209581687076	0.7676131066071319	0.48360386483763357	0.0	7.061897866567477	0.8057198908164236	0.6116477679957878	0.16558828045907986	0.0	2.6070727830116174
chr6	169977718	170598891	0.72	621173	1	6.5328	6.5328	11.387	11.237	17.71761662621144	0.5536755195691079	0.6916788128035627	1.391549362656822	0.0	6.06659682497072	0.18958115078033488	0.6280987877868635	0.4764731692407688	0.0	2.6070727830116174
chr6	170041376	170598891	0.79	557515	1	6.9918	6.9918	11.316	11.308000000000002	16.056590067504118	2.2147020782764297	0.6872343516171268	0.7306032807157786	0.0	5.497853372629715	0.75832460312134	0.6712522383081733	0.25016206392830653	0.0	2.6070727830116174
chr6	170231713	170598891	0.85	367178	0	0.0	0.0	11.3215	11.3025	13.565050229443134	4.706241916337414	0.9228478230620948	0.23271377380923627	0.0	4.644738194118207	1.6114397816328472	0.3862069644251305	1.221131418781901	0.0	1.03972077083992
chr6	170338636	170598891	0.86	260255	0	0.0	0.0	11.836000000000002	10.788000000000002	21.87018302297975	3.5988908771991994	1.0424430062395063	0.6317482056005829	0.0	7.488455455823232	1.2322774800721774	0.4560058419184634	0.21631361255483728	0.0	1.03972077083992
chr6	170475542	170598891	0.93	123349	1	7.2049	7.2049	11.317000000000002	11.307000000000002	25.884330539855778	7.613038394075229	1.1939917486593536	0.9139896529196551	0.0	8.86291879898066	2.6067408232296057	0.5164149418494884	0.4043482099240195	0.0	1.03972077083992
chr5	421151	465141	0.86	43990	1	6.541	6.541	0.10500000000000001	0.04299999999999998	28.791127017593592	4.152566396768304	2.0641687931196557	-0.2777910486464808	17.36095320359675	9.85821984057742	1.4218586308525127	1.7066182248013788	-0.29764074081070246	5.9444735601509775	4.8283137373023
chr5	421151	473114	0.9	51963	0	0.0	0.0	13.703500000000002	13.641500000000002	44.017203805744046	11.073510391382154	4.411247716675529	-0.2777910486464808	1.9267121340216884	15.07170148703663	3.7916230156066995	2.356858214577611	-0.29764074081070246	0.769668044056361	4.8283137373023
chr5	421151	555876	0.86	134725	1	7.67215	7.67215	0.05750000000000002	0.004500000000000014	24.638560620825285	8.305132793536611	2.884989532288094	-0.2777910486464808	0.3790940799688893	8.436361209724907	2.8437172617050246	1.3818421975601332	-0.29764074081070246	0.7227702090033467	4.8283137373023
chr5	421151	684402	0.9	263251	0	0.0	0.0	0.03450000000000002	0.027500000000000017	20.624413103949255	12.31928031041264	1.6615460547522896	-0.2777910486464808	0.18722300959866564	7.061897866567477	4.218180604862453	1.060066073628032	-0.29764074081070246	1.1007478806045041	2.20669106884345
chr5	421151	926901	0.84	505750	1	7.4918	7.4918	0.07800000000000003	0.015999999999999997	25.053817260502115	7.889876153859781	0.9546318399688815	-0.2777910486464808	0.25877079769898087	8.578547072810158	2.7015313986197733	1.079572346509866	-0.29764074081070246	0.4120938676979876	2.9343627401883103
chr5	421151	1380504	0.69	959353	1	10.2623	10.2623	0.3765000000000001	0.31450000000000006	30.59057245619319	2.353120958168706	0.6256135783313469	-0.2777910486464808	2.5401694277793365	10.474358580613508	0.805719890816424	0.763973979251407	-0.29764074081070246	0.8697661830347986	1.8217908156112197
chr5	421151	1414507	0.7	993356	1	7.0246	7.0246	0.04100000000000002	0.021000000000000015	32.113180135008236	0.8305132793536583	0.6911496424903996	-0.2777910486464808	1.220782963598896	10.99570674525943	0.28437172617050255	0.7675952915556027	-0.29764074081070246	0.41800193599352264	1.8217908156112197
chr5	421151	1524264	0.67	1103113	1	6.40985	6.40985	1.2879999999999994	1.2259999999999995	27.82219485834765	5.121498556014243	0.743846840714793	-0.2777910486464808	1.1161855288559688	9.526452826711832	1.7536256447180985	0.7328116221342224	-0.29764074081070246	0.38218727316958667	1.7590883914417046
chr5	421151	1570892	0.76	1149741	0	0.0	0.0	0.23400000000000004	0.172	21.039669743626085	11.90402367073581	0.7589471183865876	-0.2777910486464808	0.5358582333115002	7.204083729652729	4.075994741777202	0.7185919742800334	-0.29764074081070246	1.162042701774777	1.6804750597502998
chr5	421151	1645286	0.76	1224135	1	7.34425	7.34425	0.06850000000000003	0.006500000000000002	21.178088623518363	11.765604790843533	0.7453894025167888	-0.2777910486464808	2.0862487616653222	7.251479017347813	4.028599454082118	0.7455416762501951	-0.29764074081070246	0.7143415720427102	1.6004524378574285
chr5	421151	1667579	0.68	1246428	0	0.0	0.0	0.033500000000000016	0.028500000000000015	25.192236140394392	7.751457273967505	0.7693713555004335	-0.2777910486464808	1.2182541781110863	8.625942360505242	2.6541361109246897	0.7449836464858626	-0.29764074081070246	0.4171360677260785	1.6004524378574285
chr5	421151	1746659	0.63	1325508	1	6.43445	6.43445	0.14650000000000002	0.08449999999999999	32.66685565457735	0.27683775978455216	0.7961517699619459	-0.2777910486464808	0.6598409251485818	11.185287896039764	0.09479057539016722	0.725424212270208	-0.29764074081070246	1.189227545617503	1.6004524378574285
chr5	421151	1931262	0.61	1510111	1	6.40165	6.40165	0.11650000000000002	0.05449999999999999	26.57642493931716	6.367268475044735	0.7794884976031051	-0.2777910486464808	0.7618372541741701	9.099895237456078	2.1801832339738523	0.7821216912938763	-0.29764074081070246	0.26085672609486316	1.8744051175109329
chr5	421151	2038823	0.64	1617672	1	11.59015	11.59015	0.03500000000000002	0.027000000000000017	30.452153576300915	2.491539838060982	0.7783148447275781	-0.2777910486464808	0.05326015133018087	10.426963292918424	0.8531151785115068	0.7474621429294545	-0.29764074081070246	0.09954106507466595	1.7405190376887234
chr5	11976650	12683584	0.54	706934	1	8.0246	8.0246	1.0810000000000002	1.0400000000000003	4.42940415655286	0.5536755195691077	0.19266887405896513	1.1901586134344837	0.06308649370982616	1.51664920624268	0.189581150780335	0.3309264232063154	0.6112740176456586	0.24438911615140627	0.0
chr5	35617973	35926551	0.57	308578	4	19.0	0.5245999999999995	1.0010000000000001	0.9970000000000001	24.223303981148455	11.488767031058982	0.4378044668604445	0.9793750680721085	0.5756703387306075	8.294175346639655	3.9338088786919503	0.23100322347479713	0.3353427158838011	0.6706625213043916	0.895879734614025
chr5	42971279	42994939	0.56	23660	1	8.84425	8.84425	1.1375	0.8354999999999999	13.149793589766304	1.5226076788150449	2.2933305544282563	0.5896131607577313	8.282946330152276	4.502552331032955	0.5213481646459213	0.785247370096062	0.6992162128466161	2.8361205103380476	0.0
chr5	58484378	58792396	0.61	308018	4	19.04915	2.83605	1.0874999999999997	0.45649999999999946	12.180861430520366	4.152566396768306	0.1725641030025334	0.1650780713081464	0.04874286097846641	4.17078531716737	1.4218586308525123	0.08493724005638055	0.3592383878936455	0.16856687036936724	0.0
chr5	68338822	68370594	0.54	31772	3	16.90165	2.3442499999999997	9.5625	6.235500000000002	8.85880831310572	1.1073510391382153	1.1501505820080922	0.08969494553355184	5.172389117834719	3.03329841248536	0.37916230156067	0.39381707010896727	0.051797815522121586	1.7710508169223735	0.0
chr5	86996388	87066632	0.62	70244	1	6.9754	6.9754	2.214	2.1229999999999998	6.920943994613845	0.5536755195691074	0.3468157118193829	0.2488578429729606	0.12554322637749024	2.369764384754187	0.18958115078033488	0.3184695602767429	0.18462192192373736	0.14124169307178225	0.0
chr5	87437092	87976309	0.55	539217	4	19.33605	1.549150000000001	3.274	3.216	23.11595294201024	3.7373097570914755	0.19714827195223564	0.12554322637749024	1.2621696727471463	7.915013045078986	1.2796727677672615	0.4212000338172596	0.14124169307178225	0.5942377973208685	2.5521172805164927
chr5	105759023	106335572	0.6	576549	1	7.459	7.459	1.6954999999999996	1.5534999999999997	7.889876153859783	0.6920943994613844	0.3361144184608553	0.4011959745077542	0.23826207817224077	2.7015313986197733	0.23697643847541894	0.34723448522854733	0.1824464224483546	0.21115361151088766	0.0
chr5	109975479	110201531	0.68	226052	4	17.2787	4.409800000000001	0.23200000000000007	0.109	5.675174075583353	0.9689321592459383	0.09797312469150594	0.05383797658639375	0.06432181920987554	1.9432067954984333	0.33176701386558605	0.43107210509569555	0.1527420151795861	0.2633715182715295	7.0457765768795095
chr5	119704993	119793757	0.52	88764	3	14.61475	0.8770499999999997	2.4289999999999994	2.0759999999999996	15.08765790825818	4.290985276660584	0.6861374786242377	0.07801685025496169	0.14521431722700168	6.682735565006808	0.04739528769508361	0.41434301351206554	0.15252457324727067	0.3855997885570005	0.0
chr5	128816967	130355499	0.52	1538532	1	8.7623	8.7623	6.344499999999998	5.166499999999997	6.22884959515246	0.6920943994613848	0.01943312069994762	0.30654783125225155	0.10402131194968281	2.1327879462787687	0.23697643847541872	0.17817916301277084	0.4218157184280413	0.3444641274942647	0.0
chr5	131705607	131755402	0.52	49795	1	10.7951	10.7951	0.49700000000000005	0.48000000000000004	19.932318704487873	11.904023670735812	1.2898154487401643	0.42130173987094216	0.859186682174221	6.824921428092059	4.075994741777202	0.9289647713706544	0.4334289266206837	0.29418963668195197	0.0
chr5	131755402	131826288	0.55	70886	4	17.836100000000002	3.7540999999999993	1.6844999999999992	1.6674999999999993	17.579197746319167	9.550902712567105	0.859186682174221	1.2898154487401643	2.3287495219708445	6.019201537275636	3.2702748509607784	0.29418963668195197	0.9289647713706544	0.7973749942890206	0.0
chr5	137785715	137839647	0.51	53932	4	18.65575	0.3606499999999997	2.416500000000001	2.325500000000001	12.319280310412642	5.121498556014243	7.124727630737978	0.8551413502405903	0.4486187744799912	4.218180604862453	1.7536256447180987	2.4395408781716323	0.6246495907095057	0.8775496903399327	1.9459101490553101
chr5	137800324	137839647	0.55	39323	4	18.622950000000003	0.39344999999999963	2.411000000000001	2.331000000000001	37.51151645080703	30.313734696408634	5.744719680192149	10.83929075205454	0.4486187744799912	12.844122965367694	10.379568005223339	1.9670195437371683	3.711425088861373	0.8775496903399327	0.0
chr5	139167639	139348163	0.56	180524	4	20.926250000000003	0.8278499999999998	1.4995	1.4775000000000003	21.73176414308747	8.720389433213445	0.83423667392035	5.784189989694681	0.732569880710131	7.441060168128148	2.9859031247902763	0.47257715235176895	3.2162523905766904	0.4471414315110693	0.0
chr5	140725047	140904408	0.72	179361	4	19.62295	4.11475	21.834	10.965999999999998	6.367268475044737	0.5536755195691074	0.14199895127803117	3.257439791146426	1.4085448876042592	2.1801832339738523	0.189581150780335	0.5686557229265014	1.115362992179598	0.4822925184150985	0.2310490601866483
chr5	140725047	140937427	0.57	212380	4	17.59015	2.08195	13.1865	2.3184999999999985	10.796672631597598	4.983079676121967	0.33891052615116296	3.257439791146426	7.457493294117972	3.696832440216532	1.7062303570230146	0.5552287210912908	1.115362992179598	2.5534814357257334	0.4312155435612308
chr5	140725047	140943812	0.52	218765	4	16.9426	1.4343999999999992	11.38	0.5119999999999987	7.197781754398399	1.3841887989227684	0.546677540863151	3.257439791146426	1.3020239662112725	2.464554960144355	0.47395287695083754	0.6135508639520817	1.115362992179598	0.44581924454599176	0.5938465905284437
chr5	141071826	141340214	0.66	268388	4	23.37705	1.3770500000000006	8.802999999999995	8.751999999999995	13.841887989227688	0.8305132793536618	0.6890308938405664	2.210335318257434	13.869692797902731	4.739528769508374	0.28437172617050255	0.6399709473112937	0.7568294035679496	4.749049269222618	2.2197646398945468
chr5	146086029	146345717	0.54	259688	4	17.508200000000002	2.7705	27.6395	12.194500000000003	9.82774047235166	0.4152566396768309	0.12366062403733805	0.36324806393465686	0.20907128504681882	3.365065426350946	0.14218586308525105	0.06862322546036585	0.14632691477333665	0.10226715677686261	7.543802867501509
chr5	150158362	150400178	0.52	241816	4	14.59835	0.35244999999999926	2.2155	1.8435000000000001	14.67240126858135	2.214702078276429	0.26560012683203954	0.283858054098102	0.25621516471799677	5.023900495678877	0.7583246031213395	0.5723121715256415	0.6839163957400921	0.4162475299215751	0.0
chr5	153452064	153537136	0.54	85072	4	17.62295	0.3606499999999997	5.355	4.517	10.104578232136213	2.9067964777378137	0.4685988034720677	0.022955335535301092	2.7606343551420904	3.4598560017411133	0.9953010415967587	0.25850354394535047	0.05050060842470087	0.9452544304990556	0.0
chr5	159626553	159772302	0.51	145749	4	19.459049999999998	3.6065500000000004	0.9539999999999997	0.9119999999999997	18.13287326588827	4.014147516876029	0.9952931829865467	3.582634672373305	0.10681613847767396	6.208782688055971	1.3744633431574287	0.34079315470053145	1.745704510501697	0.3145394754752937	2.3978952727983702
chr5	172721190	172759058	0.51	37868	4	18.2295	2.0656	0.18650000000000005	0.16850000000000004	9.689321592459383	1.384188798922768	0.4971207263480949	6.164941473412984	0.16995747514482792	3.317670138655862	0.47395287695083743	0.17021651860492737	2.110905499185914	0.1195341429888619	1.09861228866811
chr5	172721190	173000130	0.59	278940	4	19.7459	0.5492000000000008	0.31100000000000005	0.29300000000000004	11.765604790843536	0.6920943994613848	0.21437210910397797	6.164941473412984	4.3973295177177425	4.028599454082118	0.23697643847541894	0.12641461979329713	2.110905499185914	1.5056666962231697	0.8239592165010825
chr5	172721190	173008692	0.56	287502	4	20.8279	0.5327999999999999	0.309	0.291	10.104578232136213	0.9689321592459379	0.3389433515042084	6.164941473412984	2.071125299800995	3.4598560017411133	0.33176701386558616	0.16748966023959863	2.110905499185914	0.709163226237837	1.248055169034154
chr5	173008692	173043445	0.55	34753	1	10.68035	10.68035	6.465499999999999	5.865499999999999	19.65548094470332	10.519834871813044	2.071125299800995	4.3973295177177425	0.6722997555231959	6.730130852701892	3.602041864826365	0.709163226237837	1.5056666962231697	0.3571567050425595	0.0
chr5	174337316	174486901	0.52	149585	4	16.2705	3.418000000000001	4.839	4.247	9.41248383267483	1.1073510391382149	0.29611285600513826	0.1581244013535493	0.1381993444752719	3.2228795632656944	0.37916230156067	0.10139046069075641	0.22058077009801935	0.047320117716419634	0.0
chr5	175970541	176057143	0.51	86602	0	0.0	0.0	5.3105	5.1055	15.502914547935013	0.5536755195691088	2.685200321228438	2.517392414073718	3.5758752438117565	5.308272221849379	0.18958115078033533	0.9194254558525287	1.8828224164493637	1.224396816923253	0.0
chr5	176797838	176817528	0.58	19690	1	10.5574	10.5574	0.037000000000000005	0.0020000000000000018	13.011374709874028	2.4915398380609837	2.024613377804761	2.0378375039423378	7.533000266246361	4.455157043337872	0.8531151785115074	1.0783691664498485	2.2396016090759505	2.5793353847664626	0.0
chr5	179334586	180688402	0.55	1353816	1	10.1967	10.1967	0.3825000000000001	0.2365000000000001	42.356177247036726	15.779752307719566	0.9929888267783754	2.9905138746725397	0.0	14.502958034695625	5.4030627972395475	0.8760567752794882	1.023966279430591	0.0	1.9240650563771546
chr5	179517231	180688402	0.6	1171171	1	9.2705	9.2705	0.3240000000000001	0.2950000000000001	37.23467869102248	20.90125086373381	0.9880554042914612	8.851354540860784	0.0	12.749332389977528	7.1566884419576455	0.8928923510779619	3.030746205154703	0.0	1.9115534491667259
chr5	179563714	180688402	0.64	1124688	1	6.9754	6.9754	0.3875000000000001	0.2315000000000001	57.443835155294906	0.6920943994613857	0.9117257961692373	2.8587252263534153	0.0	19.669044393459753	0.23697643847541983	0.8896772383261918	0.9788412147942344	0.0	1.9115534491667259
chr5	179635436	180688402	0.63	1052966	0	0.0	0.0	0.3295000000000001	0.28950000000000015	42.494596126929004	15.64133342782729	0.803460124924828	2.501197238509674	0.0	14.550353322390709	5.355667509544463	0.8724975513753562	1.1418958915967865	0.0	1.8972698927582514
chr5	179719491	180688402	0.65	968911	0	0.0	0.0	0.3550000000000001	0.26400000000000007	57.58225403518719	0.5536755195691079	0.6308709196245008	2.792914404821862	0.0	19.71643968115484	0.18958115078033622	0.8652268874547211	0.9563072741759804	0.0	1.9801562645650543
chr5	179740842	180688402	0.72	947560	0	0.0	0.0	16.2295	15.6105	35.57365213231516	22.562277422441134	0.5691248639245122	3.371168448502833	0.0	12.180588937636522	7.725431894298651	0.8587132204284665	1.1543042293777128	0.0	1.9801562645650543
chr5	179898056	180688402	0.81	790346	1	10.9754	10.9754	0.3180000000000001	0.3010000000000001	33.77420669371556	24.361722861040732	0.6178835703096528	0.3240051636645458	0.0	11.564450197600435	8.34157063433474	0.8755294520984767	0.7741746841946332	0.0	2.097710701280696
chr5	179921533	180688402	0.67	766869	1	6.9754	6.9754	20.2925	19.6735	52.737593238957494	5.398336315798801	0.40864912270037634	7.452462588228394	0.0	18.057604611826907	1.8484162201082661	0.8242132055170267	2.5517588979250267	0.0	2.0229663597081955
chr5	180258327	180611224	0.58	352897	4	17.0	1.2458999999999998	1.3660000000000003	1.3210000000000004	14.67240126858135	5.536755195691075	0.14748070638032093	0.24330592853859606	2.3243782987430466	5.023900495678877	1.8958115078033497	0.48564130696895363	0.5009804931040878	3.782878180332684	1.8688348091416835
chr5	180258327	180688402	0.87	430075	1	9.12295	9.12295	0.33200000000000013	0.28700000000000014	39.17254300951436	18.963386545241935	0.5381302497933778	0.24330592853859606	0.0	13.412866417708699	6.493154414226474	1.0773384467991365	0.5009804931040878	0.0	2.3267841580178983
chr5	180611224	180688402	0.94	77178	1	7.87705	7.87705	1.6530000000000005	1.0340000000000003	33.635787813823285	24.50014174093301	2.3243782987430466	0.14748070638032093	0.0	11.517054909905351	8.388965922029824	3.782878180332684	0.48564130696895363	0.0	2.632083723935375
chr4	11198	206769	0.84	195571	1	7.40165	7.40165	15.184999999999995	15.184999999999995	29.067964777378144	2.7683775978455376	0.7077679200509119	-0.28144691239546865	0.3829790493438718	9.953010415967587	0.9479057539016749	0.5447873495484927	-0.3442261577143917	1.1153001149836999	1.7005986908310773
chr4	11198	493019	0.76	481821	1	6.4426	6.4426	0.0	0.0	30.867410215977745	4.567823036445137	0.5125124926639186	-0.28144691239546865	0.9860706679466031	10.569149156003675	1.5640444939377645	0.8829422178590631	-0.3442261577143917	0.3376353213621131	1.7113551110206744
chr4	11198	668206	0.78	657008	1	8.34425	8.34425	0.10550000000000001	0.10550000000000001	39.72621852908347	13.42663134955086	0.6387837649364749	-0.28144691239546865	2.7313808207448744	13.602447568489033	4.597342906423123	0.7375396059021141	-0.3442261577143917	3.2503349277556874	1.1366742954792157
chr4	11198	717667	0.85	706469	1	7.63935	7.63935	0.045000000000000005	0.045000000000000005	18.5481299055651	7.751457273967506	0.7837223141696346	-0.28144691239546865	6.857627828582895	6.3509685511412215	2.6541361109246897	0.9129276372419732	-0.3442261577143917	2.348084626132228	2.1992494759713326
chr4	11198	724772	0.77	713574	0	0.0	0.0	10.182499999999997	10.182499999999997	21.593345263195193	4.706241916337415	0.8441997120007022	-0.28144691239546865	0.30138462413348643	7.393664880433064	1.6114397816328472	0.9272173821122534	-0.3442261577143917	0.908433460097606	2.125873663484451
chr4	11198	967270	0.66	956072	0	0.0	0.0	0.1095	0.1095	34.05104445350011	7.751457273967507	0.7065201510705378	-0.28144691239546865	11.534060555829718	11.6592407729906	2.65413611092469	0.9224530301380213	-0.3442261577143917	3.949317598592763	2.0217304862305303
chr4	11198	980903	0.68	969705	1	8.5328	8.5328	0.002	0.002	18.5481299055651	7.751457273967506	0.8587436193810878	-0.28144691239546865	3.4236205263634267	6.3509685511412215	2.6541361109246897	0.9650074612915612	-0.3442261577143917	3.3376963165551934	1.9797705681595112
chr4	11198	1004191	0.69	992993	0	0.0	0.0	0.321	0.321	25.884330539855778	0.41525663967683	0.9188959602433141	-0.28144691239546865	1.239653686503698	8.86291879898066	0.14218586308525083	1.0206525444506362	-0.3442261577143917	0.7989898577567512	1.872551952526214
chr4	11198	1049748	0.74	1038550	0	0.0	0.0	0.3795	0.3795	17.44077886642689	8.85880831310572	0.9329663080698456	-0.28144691239546865	0.8888953459620956	5.971806249580552	3.0332984124853595	1.010929096356935	-0.3442261577143917	0.30436202550895763	1.8415943659718896
chr4	11198	1107053	0.63	1095855	0	0.0	0.0	0.0325	0.0325	28.652708137701318	2.3531209581687076	0.930661727186805	-0.28144691239546865	5.797983001241517	9.810824552882334	0.805719890816424	0.973980936249126	-0.3442261577143917	1.985257160070251	1.8774018412129623
chr4	11198	1124433	0.77	1113235	1	9.9836	9.9836	0.229	0.229	16.88710334685778	9.412483832674829	1.0066511128448834	-0.28144691239546865	1.4167437619636354	5.782225098800216	3.2228795632656944	0.9897691397910656	-0.3442261577143917	0.48509985227982055	1.8078684396865563
chr4	11198	1161169	0.7	1149971	1	9.0164	9.0164	0.595	0.595	21.178088623518363	5.121498556014243	1.0197515854289976	-0.28144691239546865	0.20950389204587494	7.251479017347813	1.753625644718098	0.9736474019854923	-0.3442261577143917	1.3972757013468138	1.76805696614632
chr4	11198	1404306	0.62	1393108	0	0.0	0.0	0.025	0.025	22.1470207827643	4.1525663967683055	0.8783402997095183	-0.28144691239546865	0.8229467412604059	7.583246031213399	1.4218586308525123	1.0475825985544687	-0.3442261577143917	0.5600830379131492	1.6818454089338086
chr4	11198	1513299	0.64	1502101	0	0.0	0.0	0.3105000000000001	0.3105000000000001	49.6923778813274	23.392790701794794	0.8735837213201941	-0.28144691239546865	4.165061581512846	17.014908282535064	8.009803620469153	1.0119570301575767	-0.3442261577143917	1.4261370419784478	1.6818454089338086
chr4	11198	1581095	0.65	1569897	1	12.12295	12.12295	0.0025	0.0025	22.1470207827643	4.1525663967683055	1.0157261886346873	-0.28144691239546865	0.974736842106947	9.810824552882334	0.805719890816424	1.0298433934549187	-0.3442261577143917	1.0240845202326285	1.6818454089338086
chr4	11198	1714013	0.61	1702815	0	0.0	0.0	0.05850000000000001	0.05850000000000001	51.35340444003473	25.05381726050212	1.0125266502457406	-0.28144691239546865	32.513977433759	17.583651734876067	8.578547072810156	1.029393868456043	-0.3442261577143917	11.132941660731133	1.6404787944959254
chr4	11198	1722868	0.56	1711670	0	0.0	0.0	0.08350000000000002	0.08350000000000002	40.41831292854485	14.118725749012242	1.1754934292907726	-0.28144691239546865	2.5779992965034495	13.839424006964453	4.834319344898542	1.0816626560731633	-0.3442261577143917	0.8827193113438987	1.7077364007658908
chr4	11198	1794601	0.6	1783403	1	7.07375	7.07375	0.004999999999999999	0.004999999999999999	23.392790701794794	2.9067964777378137	1.2319057788117542	-0.28144691239546865	2.4119202531815036	8.009803620469153	0.9953010415967585	1.0736606492651315	-0.3442261577143917	0.8258530511596397	1.7934990993708786
chr4	11198	1857959	0.66	1846761	1	7.2787	7.2787	2.7815	2.7815	38.06519197037615	11.765604790843536	1.272389283210601	-0.28144691239546865	14.425604458287252	13.03370411614803	4.028599454082119	1.0651589569504423	-0.3442261577143917	4.939396085332391	1.7679095198636476
chr4	11198	1872851	0.61	1861653	0	0.0	0.0	10.1265	10.1265	37.649935330699314	11.350348151166706	1.377011535235067	-0.28144691239546865	0.9288329824027001	12.891518253062777	3.8864135909968667	1.0959466370467348	-0.3442261577143917	0.3180368635833388	1.8246088461631402
chr4	11198	1994455	0.7	1983257	1	10.32785	10.32785	0.47350000000000025	0.47350000000000025	21.45492638330292	4.8446607962296895	1.3495313323472782	-0.28144691239546865	5.148873399588725	7.34626959273798	1.6588350693279308	1.0482488651027846	-0.3442261577143917	1.762998922321776	1.8691429028370503
chr4	11198	2010585	0.66	1999387	1	10.7951	10.7951	19.965999999999998	19.965999999999998	38.20361085026842	11.90402367073581	1.3801824206781539	-0.28144691239546865	5.431186507942935	13.081099403843114	4.075994741777203	1.0540150916626965	-0.3442261577143917	1.859664283296769	1.8691429028370503
chr4	980903	1004191	0.56	23288	1	8.5328	8.5328	0.323	0.319	18.13287326588827	7.336200634290676	3.4236205263634267	11.534060555829718	1.239653686503698	6.208782688055971	2.5119502478394384	3.3376963165551934	3.949317598592763	0.7989898577567512	0.0
chr4	1124433	1161169	0.51	36736	3	19.0	0.9671999999999983	0.824	0.36599999999999994	11.765604790843536	4.290985276660584	1.4167437619636354	5.797983001241517	0.20950389204587494	4.028599454082118	1.4692539185475963	0.48509985227982055	1.985257160070251	1.3972757013468138	0.693147180559945
chr4	16796707	16918477	0.66	121770	4	20.368850000000002	2.3524499999999993	0.058	0.04800000000000001	8.997227192997997	1.7994454385995993	0.20006342170518793	0.04464213864158638	0.24926813728260394	3.080693700180443	0.6161387400360887	0.06850267417536945	0.1776960552162603	0.11444740155361817	1.38629436111989
chr4	16796707	17113943	0.64	317236	4	21.5	1.2212999999999994	0.777	0.671	6.782525114721567	0.41525663967683046	0.23038106829969549	0.04464213864158638	0.08865454871272069	2.322369097059103	0.14218586308525105	0.09681166836807382	0.1776960552162603	0.3538612240416892	1.0397207708399174
chr4	17551115	17638319	0.58	87204	4	21.9836	1.0820000000000007	0.061000000000000006	0.05100000000000001	13.84188798922769	4.42940415655286	0.35555512471755907	0.08865454871272069	0.9379417123941514	4.739528769508374	1.5166492062426797	1.6870209280026138	0.3538612240416892	0.42918084770242465	2.62944483357955
chr4	22856926	23106454	0.59	249528	4	14.92625	0.56555	6.473999999999998	6.320999999999998	4.567823036445137	0.13841887989227697	0.08431787111516979	1.2538007288714532	0.43963824395623696	2.27497380936402	0.6635340277311724	0.11852240839397686	0.6464283493121601	0.36379108293019413	2.89037175789616
chr4	29543666	30154908	0.55	611242	1	7.38525	7.38525	5.437999999999999	4.473999999999998	9.689321592459383	3.0452153576300915	0.06340743334037505	0.1115461372870125	0.4663951289933428	4.265575892557537	0.09479057539016766	0.43297955063517823	0.18460400403365182	0.24464056879468984	0.0
chr4	30266499	30504951	0.58	238452	1	7.7459	7.7459	2.0669999999999997	1.014	8.305132793536615	0.27683775978455305	0.09752223433606141	0.4663951289933428	0.6625448970528284	2.8437172617050246	0.09479057539016744	0.2893980293058642	0.24464056879468984	0.5489976843868594	0.0
chr4	32911575	33091594	0.58	180019	1	9.0328	9.0328	4.934000000000001	0.516	7.474619514182953	0.5536755195691079	0.1599338237496797	0.3146972720549045	0.7742536525362197	2.559345535534522	0.1895811507803351	0.128480329271915	0.46236199081457996	0.4725841119923231	0.0
chr4	61199667	61535338	0.53	335671	1	6.770499999999999	6.770499999999999	0.43700000000000006	0.0409999999999999	8.305132793536615	1.9378643184918767	0.1055653698187299	0.19178952762621856	0.03534042666781536	3.4598560017411133	0.04739528769508361	0.40890262538307603	0.5424884394717298	0.21422776367753024	0.0
chr4	64594579	64680232	0.55	85653	4	15.42625	1.1967500000000006	2.4350000000000005	0.9560000000000001	12.042442550628088	0.6920943994613848	0.5947036040810934	0.2715426775719017	0.4231936803345335	4.123390029472286	0.23697643847541872	0.20362936349912808	0.09297751386970818	0.4642827833111716	0.0
chr4	64594579	65040050	0.54	445471	1	7.11475	7.11475	0.8250000000000002	0.6540000000000001	12.180861430520366	0.8305132793536609	0.4200999068724078	0.2715426775719017	0.4548436746200939	4.170785317167369	0.2843717261705023	0.40770048431336925	0.09297751386970818	0.5139441566393358	0.0
chr4	68948190	68998773	0.52	50583	3	13.7787	0.28690000000000015	4.1315	2.7454999999999994	7.613038394075229	0.9689321592459379	0.6129693591892538	0.5225449067495058	0.07674189695023165	2.6067408232296057	0.3317670138655864	0.2098836455666678	0.4463106890360674	0.26513284355694805	0.0
chr4	74439674	74497658	0.66	57984	4	18.18035	0.44265000000000043	0.737	0.5289999999999999	7.197781754398399	0.5536755195691074	0.6302184101055652	0.0287842955447843	0.14527097518843632	2.464554960144355	0.1895811507803351	0.49043137101700895	0.41253900692652523	0.43918085414461544	0.0
chr4	81990963	82181780	0.72	190817	4	18.983600000000003	0.31150000000000055	5.072000000000001	4.6930000000000005	8.166713913644337	1.5226076788150458	0.179899496445729	0.3607729815246553	0.12796788136486398	2.796321974009941	0.5213481646459213	0.286134733408116	0.45611223685309404	0.4026410093593727	4.1630163429775395
chr4	88784687	88906828	0.51	122141	4	18.0	0.1147999999999989	1.3425000000000007	1.1615000000000006	9.274064952782552	2.3531209581687076	0.6799627310679144	0.05470047089172952	0.15201198900135654	3.1754842755706107	0.8057198908164236	0.48427079394686884	0.22052715205317813	0.6130290154119178	1.09861228866811
chr4	90148107	90175873	0.55	27766	3	21.41805	1.3032500000000002	0.4140000000000002	0.10300000000000015	9.82774047235166	1.5226076788150449	0.7577493965146613	1.3007517885177557	1.2930496539582894	3.365065426350946	0.5213481646459213	0.2594570240456936	0.6058527521288312	0.44274639703106705	0.0
chr4	90359565	91129100	0.66	769535	4	16.811500000000002	1.5328	0.2510000000000001	0.2310000000000001	6.920943994613845	1.1073510391382153	0.03597468078574123	0.29677238483443236	0.7832059380724791	2.369764384754187	0.3791623015606701	0.40205635620667896	0.10161628652197195	0.6412843748527582	3.45416747142103
chr4	90359565	91161619	0.56	802054	4	15.67215	2.6721500000000002	0.23100000000000004	0.21100000000000002	6.920943994613845	1.1073510391382153	0.06627091178229187	0.29677238483443236	0.17586985906279873	2.369764384754187	0.3791623015606701	0.4117557728773169	0.10161628652197195	0.20613318208078837	3.45416747142103
chr4	90359565	91325326	0.54	965761	4	16.91805	1.4262500000000005	1.2575000000000003	1.2375000000000003	8.44355167342889	0.41525663967683	0.08484912612564384	0.29677238483443236	0.03809523873959185	2.8911125494001086	0.14218586308525127	0.37690050592045354	0.10161628652197195	0.09177380278417942	3.45416747142103
chr4	101232459	101425905	0.54	193446	1	7.68035	7.68035	3.3804999999999996	1.8295000000000003	5.536755195691076	0.27683775978455394	0.12593552133949903	0.23074620527989478	0.5744160416441888	1.8958115078033497	0.09479057539016744	0.14112303026357864	0.49588296312948854	0.3582436803807879	0.0
chr4	114800103	114992114	0.56	192011	4	13.2049	0.2705000000000002	6.937500000000003	0.29849999999999977	6.505687354937014	1.2457699190304918	0.17301368762282604	0.17050365612410023	0.26493491763808774	2.227578521668936	0.4265575892557537	0.29225419705631006	0.45674757361395096	0.33652333222308267	0.0
chr4	114800103	115350263	0.52	550160	1	6.7377	6.7377	9.054000000000002	1.8180000000000005	4.983079676121968	0.27683775978455394	0.2435463787547696	0.17050365612410023	0.7365224881197509	1.7062303570230148	0.09479057539016744	0.405930266866429	0.45674757361395096	0.6268693747059839	0.0
chr4	115728953	116286817	0.54	557864	2	14.2541	1.4672	1.1605	0.9915	17.025522226750056	1.7994454385995997	0.4625012406593796	0.24451732404882262	0.11559716426435156	8.294175346639655	0.23697643847541983	0.3602240327878391	0.5465310356536516	0.49662981583478205	0.0
chr4	133605235	133927861	0.56	322626	1	6.9836	6.9836	3.1445	0.8214999999999992	8.44355167342889	0.9689321592459383	0.5903565699347635	0.33744698829294834	0.17539979300709765	2.891112549400108	0.3317670138655864	0.5864437102985324	0.47501202538581927	0.667127752412049	0.0
chr4	135165426	135738565	0.59	573139	3	14.1066	0.7458999999999998	1.831	0.8929999999999997	11.48876703105898	5.398336315798797	0.5912168217069399	0.09648865278754888	0.21497996275215545	5.45045808493463	0.33176701386558616	0.6211990479891772	0.4207310707495324	0.07361016930093865	0.0
chr4	135694703	135738565	0.52	43862	1	6.68035	6.68035	6.6835	3.9595000000000002	9.135646072890275	3.0452153576300915	0.9593575187463447	0.27925799574770055	0.21497996275215545	4.644738194118206	0.47395287695083743	0.6051105993627034	0.3045651006334306	0.07361016930093865	0.0
chr4	152198161	152651506	0.6	453345	4	18.2377	2.1066000000000003	0.7575000000000001	0.45949999999999985	9.274064952782552	1.2457699190304918	0.05373771159060039	0.9233332232414018	0.17185905746384525	3.1754842755706107	0.4265575892557536	0.3370554600336388	0.4699582319790158	0.23057775564066396	0.277258872223978
chr4	163786243	163890368	0.51	104125	1	9.13115	9.13115	2.4619999999999997	0.9170000000000003	5.398336315798799	0.4152566396768309	0.48920189964329314	0.6286887081795763	0.22308607452964152	1.8484162201082661	0.14218586308525116	0.396914198032298	0.47904270569888807	0.07638574081315903	0.0
chr4	168447771	168503069	0.55	55298	1	6.7541	6.7541	1.036499999999999	0.7094999999999989	16.748684466965504	4.014147516876029	1.2015093194743554	2.3217280800136444	1.4619925212944334	6.96710729117731	0.14218586308525127	0.58967698531986	0.7949708189203512	0.8621328095924868	0.0
chr4	178114296	178302231	0.57	187935	4	17.2787	2.950800000000001	1.254	0.988	18.13287326588827	1.522607678815044	0.341747733365347	0.97263163313626	0.05173553758141234	7.535850743518315	1.8484162201082661	0.42973139773018704	0.740830137310001	0.4103858229212627	1.38629436111989
chr4	179843324	180228723	0.51	385399	4	17.7459	3.2705	2.5524999999999998	2.2984999999999998	13.011374709874028	6.367268475044737	0.13791641877284144	0.05173553758141234	0.15190978652014922	6.0192015372756345	3.7442277279116154	0.32957888064791147	0.4103858229212627	0.17727438109626578	0.0
chr4	181038035	181622787	0.6	584752	0	0.0	0.0	0.07400000000000004	0.06500000000000003	8.166713913644337	0.6920943994613844	0.05870502745315052	0.13225757503669033	0.6696816662755495	2.796321974009941	0.23697643847541894	0.2405621765791456	0.3991844192267158	0.22930221124426	0.0
chr4	181622787	181674047	0.53	51260	1	7.0492	7.0492	0.3690000000000001	0.23000000000000007	7.059362874506121	0.41525663967683046	0.6696816662755495	0.05870502745315052	0.2710552478308294	2.4171596724492708	0.14218586308525127	0.22930221124426	0.2405621765791456	0.6682364322544444	0.0
chr4	189333359	190727900	0.69	1394541	1	6.5082	6.5082	1.2219999999999998	1.2149999999999999	24.50014174093301	2.3531209581687076	0.3128601521364067	0.10765337649312728	0.0	8.388965922029822	0.805719890816424	0.2811346671153683	0.22474990296543543	0.0	2.0057620545613015
chr4	189454099	190727900	0.64	1273801	0	0.0	0.0	1.2294999999999996	1.2074999999999998	15.779752307719566	11.07351039138215	0.3068728292847862	0.3760261106896374	0.0	5.4030627972395475	3.7916230156067	0.27414680922481377	0.3548562206092074	0.0	2.0057620545613015
chr4	189580255	190727900	0.76	1147645	1	6.57375	6.57375	1.2874999999999996	1.1494999999999997	23.946466221363902	2.9067964777378137	0.30972964946770737	0.2808842484893535	0.0	8.199384771249488	0.9953010415967589	0.2709139910684483	0.30355585511293687	0.0	2.0057620545613015
chr4	189825672	190727900	0.88	902228	1	7.34425	7.34425	1.3999999999999997	1.0369999999999995	18.548129905565105	8.305132793536613	0.31297467489397895	0.29779994288546513	0.0	7.725431894298651	1.4692539185475963	0.22777609146012218	0.42950211205363215	0.0	1.6350915928128098
chr4	190017779	190727900	0.8	710121	1	6.4754	6.4754	1.5254999999999999	0.9114999999999995	22.562277422441134	4.290985276660583	0.31967363734255727	0.28821204826950997	0.0	7.725431894298651	1.4692539185475963	0.1959561323672527	0.3453981519315654	0.0	1.3540251005511048
chr4	190158094	190727900	0.69	569806	1	6.5328	6.5328	2.670499999999999	0.23349999999999982	26.71484381920944	0.13841887989227608	0.2332059063902202	0.6787028426460927	0.0	9.147290525151163	0.0473952876950845	0.14572774600791624	0.4026311009695316	0.0	0.0
chr4	190714230	190727900	0.83	13670	1	11.2049	11.2049	16.807000000000002	14.370000000000001	17.579197746319167	9.27406495278255	5.184379407816077	0.11150448485935104	0.0	6.019201537275636	3.175484275570611	1.7751563496622442	0.10567587198437764	0.0	0.0
chr3	415026	577552	0.79	162526	3	16.92625	3.59835	1.6444999999999996	0.6414999999999995	36.26574653177655	24.361722861040732	0.8380454685035038	-0.3011464110760995	0.2908501892253836	12.417565376111941	8.34157063433474	0.4199279763294525	-0.33301368806812515	0.2584739652346899	0.0
chr3	415026	1076307	0.78	661281	1	6.66395	6.66395	0.667	0.336	9.550902712567105	2.353120958168707	0.4253368294886843	-0.3011464110760995	0.4895554161365554	4.218180604862454	0.14218586308525127	0.29815524234258717	-0.33301368806812515	0.32727004408301863	0.3465735902799725
chr3	415026	1123808	0.73	708782	3	18.0738	4.745900000000001	0.5015000000000001	0.5015000000000001	9.412483832674829	2.4915398380609837	0.4296406169499355	-0.3011464110760995	0.10529359296670959	3.2228795632656944	0.8531151785115074	0.30010645187876644	-0.33301368806812515	0.11876292477520559	0.3465735902799725
chr3	415026	1481379	0.72	1066353	3	15.8033	2.4754000000000005	0.557	0.44600000000000006	10.796672631597598	1.1073510391382149	0.32088011295856855	-0.3011464110760995	0.43303692980662906	3.6968324402165322	0.37916230156067	0.23929808323353605	-0.33301368806812515	0.2588909707618384	0.5972531564093516
chr3	415026	1642481	0.58	1227455	4	13.40165	0.07375000000000043	0.9680000000000003	0.03499999999999981	17.163941106642334	5.259917435906522	0.3356005609650994	-0.3011464110760995	0.17469808820050567	5.877015674190384	1.801020932413182	0.24186962627713812	-0.33301368806812515	0.34811801916432045	0.5972531564093516
chr3	415026	2029139	0.66	1614113	1	6.66395	6.66395	0.515	0.48800000000000004	12.319280310412644	0.4152566396768309	0.29705664965640394	-0.3011464110760995	0.24250667910479876	4.218180604862454	0.14218586308525127	0.26732124651498523	-0.33301368806812515	0.718144422672797	0.5972531564093516
chr3	415026	2198091	0.51	1783065	4	14.7869	1.4589999999999996	0.5115000000000001	0.49150000000000005	14.25714462890452	2.3531209581687085	0.29188783829807724	-0.3011464110760995	0.28945426334439645	4.881714632593626	0.8057198908164236	0.3100384089617915	-0.33301368806812515	0.15673292588053445	1.38267460712745
chr3	5468144	6373720	0.54	905576	4	14.96725	0.37705000000000055	8.711499999999997	7.072499999999998	7.751457273967507	0.5536755195691083	0.08437416815434248	0.1822032261529652	0.01317615697851044	2.6541361109246893	0.1895811507803351	0.04689410692729824	0.43546305834800086	0.06767368922484661	0.0
chr3	6325582	6373720	0.59	48138	4	14.38525	0.2049499999999993	1.9124999999999992	0.27350000000000063	8.305132793536613	1.1073510391382153	0.7821250432236344	0.04520126979424463	0.01317615697851044	2.8437172617050246	0.3791623015606702	0.2678033622722751	0.03449189273362303	0.06767368922484661	0.0
chr3	16853047	17330481	0.51	477434	0	0.0	0.0	0.255	0.23199999999999998	7.613038394075229	0.9689321592459379	0.5079442971620561	0.7075177504222947	0.0849176676090347	2.6067408232296057	0.3317670138655864	0.22633757952887926	0.28630428006091363	0.15757433330000212	0.0
chr3	22049857	22684562	0.53	634705	0	0.0	0.0	2.7950000000000004	1.448	5.952011835367907	0.9689321592459383	0.259955892629795	0.016684043184400244	0.06481884395874793	2.037997370888601	0.33176701386558616	0.25508275933923014	0.1789112622170139	0.12544594594641523	0.0
chr3	22684562	23077489	0.56	392927	0	0.0	0.0	2.8590000000000004	1.384	7.61303839407523	0.6920943994613848	0.06481884395874793	0.34355996870723876	0.8416183338652734	2.6067408232296057	0.23697643847541872	0.12544594594641523	0.2590805618133747	0.360784959503926	0.0
chr3	35030124	35494327	0.52	464203	0	0.0	0.0	7.310500000000001	7.005500000000001	8.85880831310572	3.598890877199199	0.05963721901507612	0.026034912641657432	0.29581480795563636	4.075994741777202	0.1895811507803351	0.19929987867550072	0.23870993317165123	0.4883548224079611	0.0
chr3	35494327	35599142	0.59	104815	1	6.43445	6.43445	7.251000000000001	7.065000000000001	8.720389433213445	3.460471997306922	0.29581480795563636	0.05963721901507612	0.8257853199602823	4.028599454082118	0.14218586308525105	0.4883548224079611	0.19929987867550072	0.4357175068974312	0.0
chr3	46746598	46792032	0.59	45434	4	18.918	0.9672000000000001	0.5215000000000001	0.38250000000000006	12.042442550628088	0.9689321592459379	2.412901194582984	5.506325502126692	0.7932982581268292	4.123390029472286	0.33176701386558616	0.8261889301955876	1.8853922349261265	0.6591000817268283	3.543786852778984
chr3	50297450	50310523	0.7	13073	4	20.672150000000002	2.918049999999999	5.551499999999999	5.401499999999999	23.531209581687072	14.395563508796798	8.809340478113239	8.96994031703357	2.844730155211412	8.057198908164237	4.92910992028871	3.01636038876384	3.0713505431079358	3.2494282492251916	3.0837582454441703
chr3	52254584	52312423	0.56	57839	4	20.55735	4.147549999999999	12.616499999999998	11.2605	22.008601902872027	13.149793589766306	2.2974485156483655	0.2414504815543041	14.232074053077827	7.535850743518315	4.502552331032955	1.3307620674080811	0.8183019154745108	4.8731303473074545	2.0134182370924716
chr3	63001223	63804248	0.62	803025	4	18.9344	1.5574000000000012	0.7639999999999999	0.7059999999999998	7.197781754398399	1.1073510391382158	0.030337440130806307	0.37682090714775923	0.2868322397615274	2.464554960144355	0.37916230156067	0.04485591189348232	0.12902528410639857	0.7486404570115812	0.0
chr3	69170208	69309760	0.53	139552	4	17.09835	3.3770500000000006	5.7379999999999995	5.547999999999999	9.274064952782552	4.014147516876029	0.2935965693656412	0.8343838935264088	0.9393924809429534	3.1754842755706107	1.3744633431574282	0.15486880294770541	0.698370549577323	0.3216524864782835	0.0
chr3	69170208	69355733	0.59	185525	4	17.9836	2.4918000000000005	7.2325	4.0535	6.090430715260183	0.8305132793536614	0.4536244655680062	0.8343838935264088	0.4735602652784679	2.0853926585836846	0.28437172617050244	0.1961977143232681	0.698370549577323	0.162149303847137	0.0
chr3	69170208	69585031	0.53	414823	4	18.41805	2.0573499999999996	5.781499999999999	5.504499999999999	7.197781754398399	1.9378643184918762	0.4137654157711201	0.8343838935264088	0.11702356835969742	2.464554960144355	0.6635340277311724	0.23033655316433474	0.698370549577323	0.2445053004765044	1.79175946922805
chr3	70169587	70599951	0.53	430364	3	18.40985	0.8196500000000011	1.704499999999999	0.3815000000000005	9.412483832674829	0.5536755195691079	0.0926300466790339	0.7419775010563205	0.08897873192519626	3.222879563265695	0.18958115078033488	0.14272637314651906	0.25405665147132667	0.09874161656217922	0.0
chr3	75241385	75629328	0.66	387943	4	22.1721	3.254100000000001	14.719000000000001	12.258000000000001	8.720389433213445	2.3531209581687067	0.08277808888163529	0.18943779260113236	1.1721025585301876	2.985903124790276	0.8057198908164236	0.23554520812624913	0.17902576568951786	0.40133353205079303	2.07944154167984
chr3	95286099	95516044	0.57	229945	0	0.0	0.0	0.2710000000000002	0.1330000000000001	11.904023670735812	0.8305132793536618	0.2167074594412563	0.3275349609572693	0.08809618606305784	4.075994741777202	0.28437172617050255	0.45510359099238906	0.38742568357481166	0.279707703055762	0.0
chr3	97758352	98086813	0.54	328461	4	17.040999999999997	0.5327999999999999	0.19400000000000012	0.16400000000000012	12.319280310412644	2.9067964777378146	0.13485327501751684	2.9833116410777287	0.7488024905110637	4.218180604862454	0.9953010415967587	0.04617440750173323	1.021500200138959	0.47526611226103244	0.5416100402204421
chr3	97758352	98147445	0.51	389093	4	15.85245	1.7213499999999993	1.0954999999999995	1.0654999999999994	7.613038394075229	1.7994454385995993	0.23052440976886096	2.9833116410777287	0.19217858771183913	2.606740823229606	0.6161387400360888	0.11303936843129461	1.021500200138959	0.8595499794039712	0.5416100402204421
chr3	101522092	101568418	0.52	46326	4	17.04915	0.6393500000000003	0.392	0.14300000000000002	22.008601902872027	14.533982388689074	2.055696355521446	0.6556421227456867	1.092936098167786	7.535850743518315	4.976505207983793	1.18677489371621	1.7146212645014764	0.4703117536964136	0.693147180559945
chr3	106280291	106439769	0.53	159478	1	9.3115	9.3115	0.202	0.04499999999999997	6.644106234829291	0.8305132793536609	0.8610060876932158	0.13382087815685614	0.13885377302971547	2.2749738093640195	0.28437172617050244	0.42557626744353405	0.4047513705184974	0.22917371454066446	0.0
chr3	109128911	109149863	0.58	20952	1	9.2787	9.2787	27.635500000000004	9.1675	13.426631349550858	2.0762831983841536	2.1140722396682228	0.3830745819734201	3.080478732595328	5.545248660324798	0.2369764384754185	0.7238684642242649	0.3077869073499067	1.6099131398622883	0.0
chr3	109629684	110280680	0.56	650996	0	0.0	0.0	3.3175	2.4415	6.228849595152461	2.0762831983841536	0.06123637842471497	0.08076594852572248	0.04063506524275755	3.03329841248536	0.1895811507803351	0.14269636661725132	0.18544881437064178	0.24654971919154411	0.0
chr3	110961958	111253054	0.57	291096	4	15.418050000000001	0.17214999999999936	3.4325	2.9085	8.997227192997999	0.9689321592459379	0.11412225236398459	0.04063506524275755	0.2910285657172446	3.839018303301783	1.0900916169869257	0.13546348751720969	0.24654971919154411	0.3162790869338495	1.09861228866811
chr3	111253054	111340568	0.53	87514	1	7.62295	7.62295	3.0290000000000004	2.5050000000000003	7.197781754398399	0.8305132793536618	0.2910285657172446	0.11412225236398459	0.0734658687148023	2.464554960144355	0.28437172617050255	0.3162790869338495	0.13546348751720969	0.4509943877497519	0.0
chr3	111830507	112012742	0.51	182235	3	16.6885	1.2623000000000006	0.08450000000000002	0.0075	11.90402367073581	1.1073510391382149	0.17014200947057384	0.7176293647850573	0.1079450996407805	4.075994741777202	0.37916230156067	0.05825743926083769	0.7594973563922397	0.2767771168054873	0.0
chr3	126373682	126398004	0.55	24322	3	17.92625	0.9098499999999987	11.877	11.854000000000001	21.039669743626085	0.8305132793536618	2.504083017539751	0.8533448929849936	5.542963314603432	7.204083729652729	0.28437172617050255	0.8574100232644045	0.6521328192938587	1.89793719746451	0.0
chr3	128399752	128417247	0.51	17495	1	9.4836	9.4836	1.8259999999999996	0.29300000000000004	20.07073758438015	9.550902712567105	4.114193629264589	4.311602409368091	0.7425392536842115	6.872316715787143	3.2702748509607784	1.4087196114000313	1.4763133235715387	0.5367478852212493	0.0
chr3	144021828	144156928	0.53	135100	3	15.4836	0.008199999999999541	3.708000000000001	1.3800000000000001	6.920943994613845	0.2768377597845535	0.18032363331636367	0.04399662438468811	0.2235216397659393	2.3697643847541867	0.09479057539016744	0.21890939690401373	0.3354782785349925	0.14578072464196928	0.0
chr3	151186198	151739901	0.62	553703	4	15.942599999999999	2.3032999999999992	24.872	7.856999999999999	8.44355167342889	0.13841887989227608	0.06199692292309175	0.2116320766803961	0.6695603050187442	2.891112549400108	0.04739528769508383	0.22597594651829786	0.16383128380797732	0.31051759813700064	0.0
chr3	157260801	157583229	0.51	322428	3	17.0656	0.49180000000000135	0.14400000000000002	0.015000000000000013	9.550902712567105	1.5226076788150449	0.11333564172950582	0.41064305054469863	0.06449727903216729	3.2702748509607784	0.521348164645921	0.06585373753953601	0.4614258098335484	0.27017876573056177	0.0
chr3	165592791	166142014	0.54	549223	4	16.2213	1.3033000000000001	8.024	6.388999999999999	9.689321592459383	3.875728636983753	0.15928089699797532	0.04807981287262767	2.183478338042424	3.317670138655862	1.3270680554623449	0.5833552943317489	0.32244299009522265	0.7476334448598442	0.0
chr3	172341717	172384458	0.52	42741	4	16.04915	1.6065499999999995	2.763499999999999	2.6894999999999993	13.011374709874028	0.5536755195691079	0.9067940939575005	0.16881247545567324	8.955249461148863	4.455157043337872	0.18958115078033488	0.3104906425826127	0.17145821255242188	3.066320323663272	0.0
chr3	172390888	172468533	0.61	77645	4	19.83605	2.049150000000001	10.095	8.81	32.11318013500824	24.08488510125618	1.839761530669454	8.955249461148863	1.0565781744317386	10.99570674525943	8.246780058944573	1.1133879162319884	3.066320323663272	0.4986661864870331	1.9459101490553101
chr3	173185554	173443559	0.51	258005	0	0.0	0.0	0.10900000000000001	0.028000000000000004	5.952011835367907	0.6920943994613844	0.09442345249526456	0.1315612497491048	0.06150811178327431	2.037997370888601	0.2369764384754186	0.20574299807559462	0.5202951862927097	0.23010734423748203	0.0
chr3	177526507	177635876	0.53	109369	0	0.0	0.0	0.4075000000000002	0.1755000000000001	13.42663134955086	2.9067964777378146	0.5568699279741227	1.1127352419217074	0.024213347503099655	5.924410961885468	0.33176701386558616	0.6933633873596173	0.38100587839159705	0.18585134233572745	0.0
chr3	190529658	190595802	0.64	66144	4	19.2377	0.23770000000000024	1.7225000000000004	1.0405000000000004	13.565050229443138	5.536755195691076	0.3515719010326336	0.21575203492947762	0.2472824593155439	4.644738194118206	1.8958115078033493	0.8369269476877391	0.2763926400256155	0.2635159506530774	1.38629436111989
chr3	195586322	195641868	0.64	55546	4	20.9672	3.7705	0.3565	0.017500000000000016	10.519834871813044	4.706241916337414	3.090040886228051	4.924104931017916	1.0573613444638412	3.6020418648263646	1.6114397816328474	1.6382629239650162	1.6860371217279015	0.5782672627377465	0.7675283643313483
chr3	195934561	197894675	0.58	1960114	1	9.8115	9.8115	0.8924999999999994	0.8514999999999994	21.593345263195197	14.949239028365904	1.044013113690031	0.3618311271109595	0.0	7.3936648804330645	5.118691071069044	0.8296594541918039	0.5391950406244541	0.0	3.0243146677787807
chr3	196359338	197894675	0.57	1535337	2	16.434450000000002	3.18855	3.915999999999999	2.172	11.904023670735812	5.259917435906521	1.0883556626718216	2.201872271341057	0.0	4.075994741777202	1.8010209324131825	0.8253304726035776	0.7539316157539546	0.0	2.9763423387650727
chr3	196594889	197894675	0.61	1299786	1	9.8115	9.8115	3.2415	1.497500000000001	26.16116829964033	19.517062064811043	0.9362916603293914	1.593034563423354	0.0	8.957709374370827	6.6827355650068085	0.7809112279082199	1.0008265905928144	0.0	2.893400028601781
chr3	196669279	197894675	0.6	1225396	2	16.836100000000002	2.7869	6.070499999999999	4.326499999999999	31.421085735546853	24.776979500717562	0.8657138553532164	2.098890933169624	0.0	10.758730306784011	8.483756497419991	0.7846896813420796	0.7186703121394604	0.0	2.8714127809509855
chr3	196729821	196756358	0.54	26537	4	18.4754	1.4425999999999988	0.11100000000000002	0.05000000000000002	32.9436934143619	9.135646072890276	4.67359974313148	3.924653769997879	0.19103482286357126	11.280078471429931	3.128088987875527	1.6002629451254864	1.3438202554261744	0.3432071164909243	0.0
chr3	196729821	197894675	0.52	1164854	3	18.3279	1.2950999999999997	0.9524999999999995	0.7914999999999994	24.361722861040732	17.717616626211445	0.6008013508434121	3.924653769997879	0.0	8.341570634334738	6.066596824970719	0.7193594102343132	1.3438202554261744	0.0	2.7502730625474006
chr3	197225882	197894675	0.8	668793	3	16.96725	2.6557500000000003	0.8829999999999995	0.8609999999999994	9.966159352243936	3.3220531174146455	0.7268723000714368	0.19103482286357126	0.0	3.4124607140460292	1.1374869046820097	0.9484826104803741	0.3432071164909243	0.0	2.8797682405586826
chr3	197236927	197894675	0.6	657748	2	19.74595	0.12294999999999945	0.8974999999999994	0.8464999999999995	15.364495668042734	8.720389433213443	0.6464828460581782	5.514197116577803	0.0	5.260876934154295	2.985903124790276	0.9327046284065692	1.8880875134302264	0.0	3.1415653533367447
chr3	197687212	197894675	0.87	207463	3	17.40985	2.2131500000000006	13.125499999999995	11.381499999999996	24.638560620825288	17.994454385996	1.0835294049785151	0.4451192868605815	0.0	8.436361209724907	6.161387400360887	0.46786920655505565	1.146871547410268	0.0	0.0
chr3	197807713	197894675	0.84	86962	3	19.0164	0.6066000000000003	2.5844999999999985	0.8404999999999998	26.71484381920944	20.07073758438015	0.9168289001857305	1.2038322182148378	0.0	9.147290525151162	6.872316715787142	0.5450114727706785	0.4121979195562507	0.0	0.0
chr2	11620	46356	0.88	34736	1	10.84425	10.84425	1.6004999999999998	0.18149999999999966	31.69792349533141	9.827740472351659	4.5905846855107955	-0.3100318277605339	4.180992043896015	13.412866417708699	5.924410961885467	1.5718381916379685	-0.3378345994852594	1.431591708627633	0.0
chr2	11620	57215	0.8	45595	2	18.2459	3.4426000000000005	1.7349999999999999	0.3159999999999997	22.839115182225687	18.68654878545738	4.493035250368896	-0.3100318277605339	0.16925801588219772	10.379568005223339	8.957709374370827	1.5384367976471967	-0.3378345994852594	0.05795475562061245	1.38629436111989
chr2	11620	142266	0.94	130646	1	10.84425	10.84425	4.1455	2.7265	22.56227742244113	18.96338654524193	1.6782412454217241	-0.3100318277605339	0.843747873006874	10.284777429833172	9.052499949760994	0.5746378435544345	-0.3378345994852594	0.40384334277896927	1.38629436111989
chr2	11620	264321	0.89	252701	3	18.37705	3.3114500000000007	0.7370000000000001	0.6820000000000002	53.01443099874206	11.488767031058988	1.2751795694881327	-0.3100318277605339	9.058472136446564	20.711740722751596	1.37446334315743	0.49214381783965927	-0.3378345994852594	3.1016642622661426	3.244628256049983
chr2	11620	287792	0.82	276172	1	10.84425	10.84425	9.4395	8.0205	35.15839549263833	6.367268475044737	1.9366574160441967	-0.3100318277605339	0.5631521182704474	14.597748610085791	4.739528769508374	0.7139188506131989	-0.3378345994852594	0.37708192344891484	4.472957068813748
chr2	11620	464763	0.79	453143	3	17.4918	4.196700000000001	0.7115000000000001	0.7075000000000001	30.313734696408638	11.211929271274427	1.4002470421615192	-0.3100318277605339	0.6438050006326795	12.938913540757861	6.398363838836305	0.5823701610445848	-0.3378345994852594	0.791386481824411	3.6818357636216787
chr2	11620	636764	0.76	625144	3	17.9098	3.7787000000000006	2.138	0.7189999999999995	37.373097570914766	4.152566396768304	1.1921209342807717	-0.3100318277605339	3.8308754700222423	15.356073213207132	3.981204166387034	0.6398785370194816	-0.3378345994852594	1.3117101161853413	3.2951193670439913
chr2	11620	661045	0.8	649425	1	10.84425	10.84425	0.7170000000000001	0.7020000000000001	26.853262699101716	14.67240126858135	1.290779900107986	-0.3100318277605339	0.0508167849236225	11.754031348380767	7.583246031213398	0.664997284486435	-0.3378345994852594	0.37643221314224373	3.2951193670439913
chr2	11620	1554478	0.6	1542858	3	23.483600000000003	1.7950999999999997	4.412	2.993	32.39001789479279	9.135646072890273	0.5727462470507951	-0.3100318277605339	14.45384514243565	13.649842856184117	5.687434523410049	0.49789599753309594	-0.3378345994852594	4.949065830897166	2.827511347144022
chr2	11620	1561603	0.75	1549983	1	10.84425	10.84425	0.7920000000000001	0.6270000000000001	27.960613738239932	13.565050229443136	0.6358407962106755	-0.3100318277605339	0.13596935873147123	12.133193649941438	7.204083729652728	0.5181126210451978	-0.3378345994852594	0.28274593703256523	2.827511347144022
chr2	11620	1895512	0.59	1883892	2	17.38525	4.30325	0.7335000000000002	0.6855000000000001	29.206383657270422	12.319280310412644	0.5466536650713205	-0.3100318277605339	0.47283105822591015	12.55975123919719	6.777526140396975	0.47619396732538016	-0.3378345994852594	0.31058294421819316	2.8649621344035836
chr2	3427752	3699033	0.52	271281	4	18.213099999999997	0.7049000000000003	0.04700000000000001	0.031000000000000003	17.579197746319167	9.550902712567105	0.22450635006728017	1.0288334792237943	0.04350641611458435	6.019201537275636	3.2702748509607784	1.0943784567367585	1.4778471270238445	0.09105934528227057	1.7579993594548649
chr2	10975585	11020133	0.52	44548	4	15.85245	2.4590499999999995	0.6639999999999998	0.6069999999999999	17.30235998653461	0.9689321592459379	1.8394535533857395	27.100365335809478	0.17726479866144512	5.924410961885468	0.33176701386558616	0.9362452449419435	9.279294939622106	0.18815858086452455	0.0
chr2	12856776	13448304	0.51	591528	1	6.9754	6.9754	4.346499999999999	1.932499999999999	30.590572456193193	0.6920943994613857	0.2639545321920321	0.0974568463044635	0.27264103527725037	10.474358580613508	0.23697643847541894	0.18973242392914336	0.05615874848573284	0.22671587796881534	0.0
chr2	45038301	45182801	0.55	144500	4	16.8033	0.5574000000000012	0.0345	0.025500000000000005	10.65825375170532	0.9689321592459388	0.6820362801612536	0.09481242722437565	1.485921342247346	3.649437152521448	0.33176701386558616	0.2335324902345995	0.3832873531565267	0.5087865872262949	0.4620981203732966
chr2	47214258	47499488	0.57	285230	4	19.3607	2.2622999999999998	0.408	0.31099999999999994	20.347575344164703	8.443551673428889	0.44258324321339454	1.5411313553004342	1.119916159074498	6.96710729117731	2.8911125494001078	0.4360173716365731	0.5276907602288279	0.7436890353092768	2.9609077766742775
chr2	56498558	57333011	0.53	834453	1	6.39345	6.39345	0.11700000000000006	0.11300000000000006	6.920943994613845	0.2768377597845535	0.0291948412445527	0.8634019086764431	0.07559914246671018	2.3697643847541867	0.09479057539016744	0.32124966559338114	0.5999609876437281	0.21817785825221175	0.0
chr2	68978889	69064370	0.74	85481	4	20.18855	4.07375	2.9715	2.6365	9.689321592459383	0.8305132793536618	0.440447998159817	2.5613362508979534	0.4882454369212652	3.3176701386558625	0.2843717261705023	0.1508115049316547	0.8770138046892906	0.3307981842372891	1.6094379124341003
chr2	71017295	71175785	0.53	158490	4	16.516399999999997	0.7294999999999998	0.48500000000000004	0.45400000000000007	13.426631349550858	0.692094399461384	0.971176695313344	0.4940654490820358	1.563545509807407	4.597342906423123	0.2369764384754185	0.40669815928647796	0.3456959878438698	0.5353654741271543	0.219722457733622
chr2	71098735	71175785	0.6	77050	4	20.16395	2.918049999999999	4.9185	3.9795	15.364495668042736	2.6299587179532615	0.9054265472512336	5.138254976409535	1.563545509807407	5.260876934154295	0.9005104662065908	0.462573086913731	1.7593631233481282	0.5353654741271543	0.0
chr2	81810688	82441828	0.54	631140	1	8.68035	8.68035	6.788500000000001	4.1815000000000015	13.149793589766304	0.6920943994613848	0.20703397442454827	0.934978050816224	0.9797543626433024	4.502552331032955	0.2369764384754185	0.2391016193255801	0.5025468628019287	0.3354725881623293	0.0
chr2	85413287	85493682	0.52	80395	3	17.9836	2.983599999999999	0.011500000000000003	0.006500000000000003	7.751457273967506	1.1073510391382149	0.46831190161949515	1.0952193783320754	0.48090148707048586	2.6541361109246897	0.3791623015606702	0.16035223898330464	0.37500836277303023	1.0961147182103659	0.0
chr2	85956242	86115922	0.52	159680	4	17.844250000000002	1.8278499999999998	8.5115	6.2885	20.762831983841536	11.350348151166706	0.4160888173114536	0.9543259782131125	3.1976480680100807	7.109293154262562	3.8864135909968676	0.14247080469464052	0.8283132752803493	1.0948900196917606	3.56223913124671
chr2	97136595	97220223	0.62	83628	4	20.91805	1.8196499999999993	0.33	0.30000000000000004	13.84188798922769	3.8757286369837525	2.5953126186335935	1.0241415837423191	0.6436497023341413	4.739528769508375	1.327068055462345	1.3919121177013163	0.3506709853434826	0.7621777329617102	2.59105789349418
chr2	102637351	102857370	0.64	220019	4	20.7541	1.2787000000000006	3.5695	3.5315000000000003	11.211929271274428	0.4152566396768318	0.1258244786970915	0.10939601564820187	5.396561902781852	3.839018303301783	0.14218586308525127	0.29468706596646	0.1435879263516194	1.847808652589344	1.3040076684760484
chr2	113341957	113642499	0.54	300542	4	19.9836	0.4754000000000005	4.566	2.8760000000000003	22.56227742244113	14.810820148473626	0.3426597501841806	0.17918171001456573	0.48630308954372053	7.725431894298651	5.0712957833739605	0.5904264865822199	0.5035341249761589	0.16651250793150435	2.3100570906325073
chr2	126076818	126274077	0.56	197259	4	15.97545	1.385250000000001	3.0599999999999987	0.8000000000000005	9.135646072890275	0.27683775978455394	0.4322541937941618	0.036356011137970407	0.16925658303908253	4.739528769508374	1.5166492062426797	0.3267662883078283	0.1567834633230037	0.42190704926016553	0.0
chr2	126144039	126274077	0.57	130038	4	15.20495	2.1557500000000003	1.3669999999999993	0.892999999999999	10.381415991920766	1.5226076788150458	0.31507704246538676	0.6589316071693162	0.16925658303908253	5.166086358764128	1.0900916169869261	0.37905150189088643	0.22562133949847216	0.42190704926016553	0.0
chr2	126144039	126437638	0.54	293599	1	6.5246	6.5246	0.6720000000000004	0.19800000000000012	8.997227192997997	2.9067964777378146	0.2338419559554676	0.6589316071693162	0.0510317179032225	3.6968324402165322	0.37916230156067	0.4029258890082358	0.22562133949847216	0.17898535919316494	0.0
chr2	131010625	131085274	0.53	74649	1	9.18035	9.18035	4.055000000000001	3.6210000000000004	9.689321592459383	3.0452153576300915	0.3560184991000169	1.7098105628107925	11.133818575331865	5.023900495678877	0.6635340277311723	0.1930121965372002	2.070354645598751	3.8122728267516037	0.0
chr2	131010625	131090048	0.58	79423	1	9.13115	9.13115	3.8550000000000004	3.8210000000000006	10.104578232136213	3.460471997306923	1.0038562484160947	1.7098105628107925	4.931789069796088	5.166086358764128	0.521348164645921	0.4105606428140163	2.070354645598751	4.631775655305096	0.0
chr2	141344066	142022809	0.55	678743	1	6.90165	6.90165	0.08200000000000003	0.07300000000000002	7.889876153859783	0.6920943994613844	0.057101563286601154	0.12097215664849184	0.1156442002128573	2.7015313986197733	0.23697643847541894	0.13742156631291197	0.189355181998692	0.20712344007844985	0.0
chr2	141344066	142271772	0.61	927706	4	15.5	1.6966999999999999	0.0775	0.0685	7.613038394075229	0.41525663967683135	0.07281230625589477	0.12097215664849184	0.0724190304872274	2.6067408232296057	0.1421858630852515	0.15612704800462207	0.189355181998692	0.2737165695698852	0.0
chr2	141344066	142669335	0.52	1325269	4	17.4754	3.6721000000000004	0.005000000000000001	0.004	6.782525114721567	0.41525663967683046	0.07269432877779886	0.12097215664849184	0.14803553556923826	2.322369097059103	0.14218586308525105	0.19140233397452758	0.189355181998692	0.3336965047843366	0.0
chr2	142271772	142669335	0.59	397563	3	19.1721	1.9754000000000005	0.0735	0.0725	7.197781754398399	0.8305132793536618	0.0724190304872274	0.1156442002128573	0.14803553556923826	2.464554960144355	0.28437172617050255	0.2737165695698852	0.20712344007844985	0.3336965047843366	0.0
chr2	158468090	158485218	0.52	17128	1	7.18035	7.18035	5.555499999999999	5.490499999999999	16.748684466965504	10.65825375170532	4.331651075564013	0.1598494243649061	0.49241266884640345	9.24208110054133	0.14218586308525172	3.121315070063899	0.1321606749188677	0.1977270452127631	0.0
chr2	165097356	165124806	0.55	27450	4	15.450800000000001	0.04099999999999948	2.0890000000000004	1.4600000000000004	9.82774047235166	0.4152566396768309	1.4119230007226786	0.16600694778348973	0.4987693292417454	3.365065426350946	0.14218586308525105	0.4834492005327303	0.40949134157628453	0.33207418248438425	0.0
chr2	165097356	165304321	0.51	206965	1	7.7459	7.7459	0.33100000000000007	0.29800000000000004	10.935091511489876	0.6920943994613848	0.6848546034821904	0.16600694778348973	0.1771622182525504	3.744227727911616	0.23697643847541872	0.35357825816543526	0.40949134157628453	0.19738959426670494	0.0
chr2	168017907	168188183	0.54	170276	4	16.459	1.049199999999999	1.2515	0.9194999999999999	10.519834871813044	3.322053117414646	0.2601308555846309	0.06824893653055404	0.0979645592255955	3.602041864826364	1.13748690468201	0.5099260439368638	0.11134528193807107	0.08780513433761175	0.0
chr2	182819031	182942520	0.52	123489	3	16.795099999999998	0.7459000000000007	4.493499999999999	4.372499999999999	11.765604790843536	3.7373097570914755	0.4662946014235048	1.885579511150838	0.10261876659041427	4.028599454082118	1.279672767767261	0.488195757906749	0.6456314591802704	0.2767544642125607	0.0
chr2	212390692	213332351	0.59	941659	4	14.2623	1.2294999999999998	4.266500000000001	3.0975	8.720389433213445	0.692094399461384	0.07761320030193754	2.3540412881404005	0.1692238966308117	2.9859031247902763	0.23697643847541872	0.24320272003203353	0.8060350162083988	0.5343638956792326	0.0
chr2	218650250	218858698	0.56	208448	4	22.737699999999997	2.7705	1.1915	1.1685	14.533982388689074	1.7994454385995997	0.4462383294040244	2.332311766709175	0.36097632836672	4.976505207983793	0.6161387400360887	0.22737223525811592	0.7985947239555579	0.3364667331272312	1.54552122667916
chr2	218752590	218858698	0.51	106108	4	20.032799999999998	5.4754	2.6224999999999996	0.26249999999999996	11.904023670735812	0.8305132793536618	0.37569869763802677	0.5193751209559735	0.36097632836672	4.075994741777202	0.28437172617050255	0.2751488786912541	0.17783652994833063	0.3364667331272312	1.54552122667916
chr2	219166171	219221569	0.64	55398	4	19.27045	3.1229499999999994	16.974000000000004	2.8639999999999985	10.65825375170532	2.353120958168706	0.5996702258952752	5.822417557085588	2.4457867581879844	3.649437152521448	0.8057198908164236	1.1909137599111261	1.9936236690669469	0.837449104741769	0.0
chr2	219166171	219260959	0.58	94788	4	18.33605	4.05735	14.509999999999998	5.328000000000002	22.008601902872027	13.703469109335412	1.3668404394983666	5.822417557085588	0.5470706930100363	7.535850743518315	4.692133481813291	1.0440283654822853	1.9936236690669469	0.7809787505686467	0.0
chr2	219712468	219762834	0.54	50366	3	20.7541	1.0655999999999999	0.34950000000000003	0.30050000000000004	22.423858542548857	14.672401268581352	2.286552596401826	0.7642174183148482	0.5550463157732141	7.678036606603566	5.023900495678877	1.3400089282015497	1.0325968078814232	1.192135067257905	1.2824746787307701
chr2	233311277	233918677	0.51	607400	4	22.991799999999998	2.9917999999999996	0.054000000000000006	0.03	7.336200634290676	0.6920943994613848	0.21877201958608136	0.32432089996803115	0.6412655187249493	2.5119502478394384	0.23697643847541894	0.4669301968511379	0.11104903009962123	0.21957238616985705	2.8501651623982855
chr2	234263084	234620043	0.63	356959	4	21.762300000000003	0.5983999999999998	1.2559999999999993	0.8839999999999993	21.03966974362609	11.627185910951258	0.23266349338542	0.9816559303430773	0.4532113171297388	7.204083729652729	3.981204166387035	0.27298572525441905	0.33612369405390025	1.2753998146809085	3.246119917510235
chr2	239628947	239892246	0.68	263299	4	21.43445	1.0737499999999986	0.027	0.014999999999999996	10.24299711202849	0.8305132793536609	0.1598157968213027	0.577095016002844	0.61591739399567	3.649437152521448	0.14218586308525127	0.28800891880384655	0.2957543959009524	0.2929070372355463	0.693147180559945
chr2	241612021	242893064	0.67	1281043	1	8.90165	8.90165	0.9915	0.9035	11.627185910951258	3.0452153576300915	0.7866164099220524	0.7936577954762337	0.0	3.981204166387035	1.0426963292918423	0.9654847087029127	0.9082245645131524	0.0	2.1395818652680507
chr2	242089295	242893064	0.84	803769	1	8.90165	8.90165	0.7345000000000002	0.6465000000000001	44.43246044542089	35.850489892099716	0.9891872491987603	0.4454703158239026	0.0	15.213887350121881	12.275379513026689	1.1217749790191873	0.7022789311373179	0.0	2.090879700426004
chr2	242211951	242893064	0.77	681113	2	16.66395	1.1393500000000003	3.0955	3.0075	15.364495668042734	6.782525114721567	0.8909364076852768	1.5347775620719457	0.0	5.260876934154296	2.3223690970591035	1.1773791834847036	0.8130029131102938	0.0	1.9233377291992753
chr2	242255093	242893064	0.73	637971	1	8.90165	8.90165	19.605	19.517	46.50874364380503	37.92677309048386	0.6335446741081467	4.697168424326488	0.0	15.924816665548137	12.986308828452945	1.1482364662582067	1.6083329744935932	0.0	1.681673826593152
chr2	242576473	242893064	0.87	316591	1	8.90165	8.90165	3.5020000000000016	3.4140000000000015	31.144247975762298	22.562277422441134	0.4547053930401306	0.8097190061530916	0.0	10.663939731393842	7.725431894298651	1.0742838062355562	1.2210871308584648	0.0	1.2868059968051764
chr1	714137	805239	0.73	91102	2	19.1885	3.500000000000001	2.635	1.9739999999999993	25.053817260502115	6.782525114721567	0.9359402649079336	-0.3875184002016051	2.366876455167321	8.578547072810156	2.322369097059103	0.5535398356520065	-0.3548742149268404	0.8104298388968122	0.549306144334055
chr1	714137	840328	0.73	126191	2	20.65575	4.967250000000001	1.3075	0.6464999999999997	22.28543966265658	9.550902712567105	1.333830130112359	-0.3875184002016051	0.36753724768322277	7.6306413189084825	3.270274850960778	0.6249713428423529	-0.3548742149268404	1.036577870455845	1.1655025204888267
chr1	714137	954818	0.88	240681	1	7.84425	7.84425	1.525	0.8639999999999998	23.254371821902517	8.581970553321167	0.87417244168115	-0.3875184002016051	4.30686175051922	7.962408332774069	2.938507837095192	0.8207692302803671	-0.3548742149268404	1.4746900992673009	1.1009497752269928
chr1	714137	968445	0.75	254308	2	15.581949999999999	0.10654999999999948	0.34450000000000014	0.3165000000000001	30.452153576300915	1.384188798922768	1.0581118270388123	-0.3875184002016051	4.792089680816784	10.426963292918423	0.473952876950837	0.8558093378730695	-0.3548742149268404	1.640834467521405	1.1007939427897342
chr1	714137	994788	0.73	280651	3	14.6885	1.0	0.5080000000000001	0.1530000000000001	30.590572456193193	1.2457699190304918	1.4085975855149022	-0.3875184002016051	3.4433888007495317	10.474358580613508	0.4265575892557534	0.929494865415555	-0.3548742149268404	2.084956349826772	1.1007939427897342
chr1	714137	1051709	0.78	337572	1	7.84425	7.84425	0.3795000000000001	0.28150000000000014	40.1414751687603	8.305132793536616	1.7484213852472026	-0.3875184002016051	1.150752724273012	13.744633431574286	2.8437172617050246	1.123204239571617	-0.3548742149268404	0.39402324650557924	1.1007939427897342
chr1	714137	1136390	0.78	422253	1	7.84425	7.84425	3.968	3.3069999999999995	25.192236140394392	6.644106234829289	1.6259390561243932	-0.3875184002016051	0.9930276165128323	8.625942360505242	2.2749738093640195	0.9760722168852519	-0.3548742149268404	2.1779493808290287	1.9783382761683599
chr1	714137	1260169	0.74	546032	3	14.770499999999998	0.9180000000000001	1.4669999999999996	0.8059999999999995	34.05104445350011	2.2147020782764297	1.4824655141274417	-0.3875184002016051	4.525526335927971	11.6592407729906	0.7583246031213404	1.2485235630990208	-0.3548742149268404	1.549561901020352	2.3379020013194554
chr1	714137	1284638	0.72	570501	2	15.7295	0.04100000000000037	0.4950000000000001	0.16600000000000012	27.5453570985631	4.290985276660582	1.6091014940299497	-0.3875184002016051	0.9376058487646111	9.431662251321665	1.469253918547596	1.2601059836162078	-0.3548742149268404	2.550734607325654	2.3379020013194554
chr1	714137	1370854	0.68	656717	2	14.37705	1.3114499999999998	0.3810000000000001	0.28000000000000014	26.022749419748052	5.813592955475629	1.5209453041457281	-0.3875184002016051	0.6642062523283665	8.910314086675744	1.990602083193517	1.4295440176883176	-0.3548742149268404	1.3567891238047147	2.519297607986951
chr1	714137	1565914	0.66	851777	2	14.57375	1.114749999999999	10.284500000000003	9.623500000000003	27.96061373823993	3.8757286369837534	1.3247489764126539	-0.3875184002016051	1.006579169799427	9.573848114406916	1.3270680554623446	1.412882885019866	-0.3548742149268404	0.76735072864129	2.510072612369832
chr1	714137	1624220	0.63	910083	3	16.418	0.7295000000000007	0.34000000000000014	0.3210000000000001	32.39001789479279	0.5536755195691061	1.3031481336504784	-0.3875184002016051	2.36675575502937	11.090497320649597	0.18958115078033533	1.3711091564573392	-0.3548742149268404	1.6207770211825105	2.4477139566685855
chr1	714137	1677558	0.68	963421	1	7.84425	7.84425	0.35650000000000015	0.30450000000000016	25.607492780071226	6.228849595152459	1.3620327783791146	-0.3875184002016051	0.5976833523111544	8.768128223590493	2.132787946278768	1.384931550373095	-0.3548742149268404	0.6139489307107836	2.464520715991889
chr1	714137	1840599	0.61	1126462	3	15.63935	0.04915000000000003	0.4365000000000001	0.22450000000000012	29.483221417054978	2.353120958168706	1.2514029526277388	-0.3875184002016051	1.9808203400740307	10.095196279052837	0.8057198908164231	1.2733416544934621	-0.3548742149268404	2.506188289367226	2.518294133050911
chr1	714137	1886440	0.62	1172303	2	16.04915	0.3606500000000006	0.34350000000000014	0.3175000000000001	22.562277422441134	9.27406495278255	1.2780364427575508	-0.3875184002016051	0.9442674638769878	7.72543189429865	3.1754842755706107	1.3209032473462714	-0.3548742149268404	0.9229365004887701	2.5161441534035442
chr1	714137	1950939	0.67	1236802	1	7.84425	7.84425	7.520500000000001	6.859500000000001	25.884330539855778	5.952011835367905	1.2606304510395414	-0.3875184002016051	2.838018198248718	8.86291879898066	2.0379973708886006	1.3001493536708393	-0.3548742149268404	0.9717510291555693	2.4720012735192713
chr1	714137	1976301	0.6	1262164	3	17.04915	1.3606500000000006	1.4505	0.7894999999999998	25.192236140394392	6.644106234829289	1.2923265761427127	-0.3875184002016051	0.6346612465404426	8.625942360505242	2.2749738093640195	1.2935504978118888	-0.3548742149268404	1.0663402770946253	2.4413313753648005
chr1	714137	2126353	0.58	1412216	2	15.918	0.2295000000000007	0.33950000000000014	0.3215000000000001	24.776979500717562	7.059362874506121	1.2224477487979724	-0.3875184002016051	7.911972776459793	8.48375649741999	2.4171596724492703	1.269408760259654	-0.3548742149268404	2.7090973880717337	2.442148173002662
chr1	714137	2136570	0.59	1422433	3	14.4262	1.2622999999999998	0.40050000000000013	0.2605000000000001	32.52843677468507	0.6920943994613875	1.2704970257815777	-0.3875184002016051	12.570090588508052	11.137892608344679	0.23697643847541894	1.279749703355291	-0.3548742149268404	4.304059245814228	2.442148173002662
chr1	714137	2144058	0.74	1429921	1	7.84425	7.84425	20.3305	19.6695	21.039669743626085	10.796672631597596	1.329669075564535	-0.3875184002016051	4.83493426830712	7.204083729652728	3.696832440216532	1.295586962794052	-0.3548742149268404	1.6555046595635745	2.442148173002662
chr1	714137	2158716	0.58	1444579	3	15.2541	0.4344000000000001	0.34350000000000014	0.3175000000000001	38.75728636983753	6.920943994613846	1.3652366542121692	-0.3875184002016051	0.47576172370711595	13.270680554623448	2.3697643847541876	1.2992390120064852	-0.3548742149268404	0.7526836375972304	2.442148173002662
chr1	714137	2477588	0.59	1763451	3	14.704899999999999	0.9836	0.35600000000000015	0.3050000000000001	21.593345263195193	10.24299711202849	1.2043993811379488	-0.3875184002016051	0.7536651292949811	7.393664880433064	3.507251289436197	1.2004093845608528	-0.3548742149268404	0.8797450615238339	2.45818584460221
chr1	714137	2574561	0.55	1860424	3	14.36885	1.3196499999999993	0.33850000000000013	0.3225000000000001	35.019976612746056	3.183634237522371	1.1809052461429324	-0.3875184002016051	1.1246402853154527	11.991007786856187	1.0900916169869257	1.1836950326723215	-0.3548742149268404	0.7989019238583163	2.4297688588118365
chr1	714137	2706501	0.6	1992364	1	7.84425	7.84425	12.329	11.668	24.638560620825285	7.197781754398399	1.1771792207120484	-0.3875184002016051	0.18415204480252576	8.436361209724906	2.4645549601443544	1.1582129406565453	-0.3548742149268404	0.06305454248615572	2.4297688588118365
chr1	1886440	1976301	0.56	89861	4	17.4098	1.0	1.1329999999999998	1.107	15.918171187611843	2.6299587179532615	1.4787519023445748	1.9808203400740307	0.6346612465404426	5.45045808493463	0.9005104662065913	0.9367137128060975	2.506188289367226	1.0663402770946253	0.3465735902799725
chr1	1950939	1976301	0.54	25362	1	9.2049	9.2049	8.31	6.070000000000001	19.240224305026487	0.692094399461384	2.838018198248718	0.9442674638769878	0.6346612465404426	6.58794498961664	0.23697643847541894	0.9717510291555693	0.9229365004887701	1.0663402770946253	0.0
chr1	6112817	6500638	0.56	387821	4	15.9918	3.0573999999999995	0.255	0.24000000000000002	10.796672631597598	1.3841887989227688	0.07423818467177794	0.09588232045978878	1.3139535287322706	3.6968324402165322	0.4739528769508372	0.6843714267470533	0.32900418203755216	0.4499039839124656	3.2637662064518125
chr1	9022966	9170900	0.56	147934	3	20.2541	1.3196999999999992	0.19300000000000003	0.17200000000000004	6.782525114721568	0.9689321592459379	0.1571942340631803	0.8606966937167227	3.774368577601393	2.3223690970591035	0.33176701386558627	0.2819355467416125	0.7589348806542371	1.2923618854734213	1.9560115027140728
chr1	9687317	9927537	0.68	240220	4	23.16395	0.7049500000000002	0.09300000000000001	0.08600000000000001	13.288212469658582	2.4915398380609846	0.6638021381895887	2.880576034384827	1.9722225106511142	4.549947618728039	0.8531151785115074	0.6376720082861987	0.9863230361601112	0.6752984373502746	1.7079879931344184
chr1	10003254	10093018	0.52	89764	4	19.2131	1.3278999999999996	20.35	14.628	48.44660796229691	12.734536950089474	2.911354721677051	6.299954466878028	1.3219793800986683	16.58835069327931	4.360366467947705	1.2376292762942416	2.1571345950493552	0.4526520738753697	2.3978952727983702
chr1	10490555	10554816	0.58	64261	4	18.40165	0.9590500000000013	0.555	0.442	23.669628461579347	16.7486844669655	3.7048983584867377	0.614199325205324	0.3270593925198346	8.10459419585932	5.734829811105133	1.8468091126575947	0.6722858099286279	0.2543426815501012	3.0592723934235404
chr1	10535066	10554816	0.56	19750	1	9.68035	9.68035	14.690500000000002	14.577500000000002	19.655480944703317	12.734536950089474	2.971625573383565	4.03025922447015	0.3270593925198346	6.730130852701892	4.3603664679477045	1.0174988345678737	2.2147828268467165	0.2543426815501012	0.0
chr1	11866084	11954069	0.53	87985	4	19.30325	2.8606500000000015	4.5385	4.5104999999999995	26.991681578993994	18.68654878545738	1.4976958988173847	1.4110826064645154	0.3818871889596447	9.24208110054133	6.398363838836306	0.5128182518124649	0.8848911867243561	1.0212807152212549	1.8053668007348067
chr1	19980209	20030984	0.51	50775	3	16.17215	2.0737499999999995	0.06850000000000002	0.05950000000000001	11.350348151166704	0.5536755195691079	1.090449078422664	5.072716889336956	3.3721393041378698	3.8864135909968667	0.1895811507803351	0.3733749892276415	1.7369225683154064	1.1546366549989053	0.0
chr1	20539471	20820549	0.57	281078	4	20.60655	0.16394999999999982	0.0165	0.0035000000000000014	9.689321592459383	1.6610265587073219	0.5003364972376114	0.6378855209901008	3.8480308317262235	3.3176701386558625	0.5687434523410049	0.3466821007019126	0.9547858282523165	1.3175841942309534	1.7674338171242077
chr1	23810609	23866344	0.53	55735	4	16.81145	1.38525	18.322000000000003	18.298000000000002	16.333427827288673	8.858808313105722	1.3112975434309178	1.1224221952816986	0.35224450142768554	5.592643948019882	3.03329841248536	1.7415546640267607	0.38432273763610864	0.6497874796125932	5.52146091786225
chr1	26221888	26324783	0.62	102895	4	19.2623	0.36070000000000135	6.014	0.13699999999999957	27.406938218670824	18.824967665349657	3.8635407264747483	3.29901592148832	4.105707775418423	9.384266963626581	6.445759126531389	1.5034571071165104	1.1295988584164576	1.4058140143839994	0.0
chr1	29111817	29203600	0.64	91783	4	19.565600000000003	0.46720000000000006	0.17200000000000004	0.15400000000000003	8.720389433213445	0.692094399461384	0.3619464516756529	1.5149697065445504	0.10195382128642198	2.9859031247902763	0.23697643847541872	0.12393219928331062	0.5187328863439371	0.5504060859448896	0.0
chr1	29111817	29529439	0.62	417622	4	21.7951	1.7622999999999998	0.5730000000000001	0.247	8.720389433213445	0.692094399461384	0.15909377941845235	1.5149697065445504	1.6210624079162448	2.9859031247902763	0.23697643847541872	0.45667765990540965	0.5187328863439371	1.461279185627582	1.7336048162237638
chr1	31654810	32014737	0.54	359927	4	20.28685	3.6475500000000007	1.1634999999999995	1.1534999999999997	17.579197746319167	3.7373097570914773	0.3199662933605269	3.0553309804708397	0.46206240627663847	6.019201537275636	1.2796727677672615	0.382399529533831	1.0461599670204913	0.7356875755285183	2.731779770459132
chr1	33177676	33338331	0.52	160655	4	22.45905	0.09834999999999994	6.740500000000001	1.9835000000000016	11.627185910951258	3.5988908771991985	2.8053398458140335	0.499071547079228	10.556511983962451	3.981204166387035	1.2322774800721774	0.9605618047069352	1.1392299264695083	3.61460028376097	2.4289277862648024
chr1	33177676	33352128	0.57	174452	4	19.114800000000002	3.2459000000000007	11.845999999999998	7.0889999999999995	18.13287326588827	2.9067964777378155	3.078584676484273	0.499071547079228	16.863213793982972	6.208782688055971	0.9953010415967585	1.0541221439532074	1.1392299264695083	5.774045201431521	2.4289277862648024
chr1	37019494	37169640	0.52	150146	3	21.204900000000002	2.0082000000000004	0.37350000000000005	0.3425	9.135646072890275	0.5536755195691079	0.2876313090351418	0.2492047832426825	0.15076667018002057	3.128088987875527	0.18958115078033488	0.09848633836976096	1.0091784763520584	0.051623230252787	0.0
chr1	44471474	44501571	0.63	30097	4	17.959	0.2541000000000011	0.8509999999999996	0.7769999999999996	9.550902712567105	0.6920943994613848	1.2877458341308943	9.371311513239611	0.7031942387533339	3.2702748509607784	0.2369764384754185	0.44093034370945433	3.2087819638181005	0.24077707663273193	0.693147180559945
chr1	48559604	48996534	0.52	436930	4	15.7295	2.647499999999999	0.014000000000000002	0.008000000000000002	8.581970553321167	0.553675519569107	0.07096292105341821	0.6064416656263927	0.03284210257355886	2.9385078370951923	0.18958115078033488	0.1848386932287156	0.20764853201396516	0.08921266002749595	4.368744665158149
chr1	62013174	62107315	0.52	94141	4	15.7869	2.4753999999999996	23.51	16.459999999999997	7.889876153859783	2.629958717953261	0.22349103731239403	0.11137080848867488	0.0649785430233443	2.7015313986197733	0.9005104662065911	0.16915920444384636	0.2051603736524486	0.2568744079633366	0.0
chr1	80070476	80564115	0.59	493639	1	6.7787	6.7787	1.3945000000000003	0.7605	5.952011835367907	0.6920943994613844	0.05159453345497205	0.09502032571298845	0.5969440113231829	2.037997370888601	0.2369764384754186	0.3671500431408382	0.33823274973680745	0.6608819832776588	0.0
chr1	81209900	82023470	0.57	813570	0	0.0	0.0	0.3830000000000001	0.3750000000000001	5.675174075583353	0.9689321592459383	0.06669395493660354	0.0731811597474309	0.07709971203914444	1.9432067954984333	0.33176701386558605	0.33602028027734926	0.19146560927701106	0.3783901217192545	0.0
chr1	81641212	82023470	0.56	382258	1	6.5164	6.5164	0.4435000000000001	0.3145000000000001	7.059362874506121	0.41525663967683046	0.07242170465616253	0.06161763396176587	0.07709971203914444	2.4171596724492708	0.14218586308525127	0.46222612091119664	0.22416808922072845	0.3783901217192545	0.0
chr1	82023470	82368172	0.56	344702	0	0.0	0.0	1.3084999999999998	0.5504999999999995	5.536755195691075	1.1073510391382153	0.07709971203914444	0.07242170465616253	0.03424098872936767	1.9432067954984333	0.33176701386558605	0.3783901217192545	0.46222612091119664	0.08858343833488323	0.0
chr1	102676698	102810299	0.69	133601	4	15.62295	0.14754999999999985	1.7794999999999992	1.7134999999999994	7.751457273967506	2.2147020782764306	0.22378932834882828	0.3719843927401101	0.13427645136758684	2.6541361109246897	0.75832460312134	0.5590899275263806	0.5218600739981695	0.41747025490746514	0.0
chr1	111323340	111372652	0.6	49312	3	20.81145	1.56555	2.1515	2.0265	11.07351039138215	3.875728636983753	0.7635045289320919	0.9507042338394397	0.13129087924019464	3.7916230156066995	1.3270680554623449	0.2614276089605528	0.4113786127467314	0.43081516697108097	0.0
chr1	111372652	111575076	0.54	202424	3	18.09835	1.147549999999999	4.234999999999999	0.05699999999999994	6.505687354937014	0.692094399461384	0.13129087924019464	0.7635045289320919	0.11614709390124388	2.227578521668936	0.2369764384754186	0.43081516697108097	0.2614276089605528	0.43269021747130165	1.9592452605932136
chr1	116681647	116840406	0.62	158759	4	18.2705	4.729500000000001	3.2164999999999995	2.7994999999999997	8.02829503375206	0.2768377597845544	1.388033792027569	0.33359688732860676	1.7831269042666997	2.7489266863148574	0.09479057539016744	0.589907271307362	0.1142251726168312	0.6105511956919082	0.0
chr1	152161582	152434008	0.57	272426	4	18.86065	3.0573500000000013	2.0159999999999996	1.9379999999999993	14.25714462890452	7.613038394075229	0.11787854365959284	0.5370750189823795	0.26677718183126325	4.881714632593626	2.606740823229606	0.04036217815208324	0.3956573105644851	0.09134578529472599	1.25597013021157
chr1	152161582	152595891	0.6	434309	4	19.2213	2.6967000000000017	0.04250000000000001	0.03550000000000001	16.610265587073226	5.259917435906522	0.17337856379075411	0.5370750189823795	0.17429942135095589	5.687434523410049	1.8010209324131823	0.05936565096768788	0.3956573105644851	0.059680957008496203	1.0204154682523983
chr1	154989915	155023244	0.51	33329	3	20.71315	1.3524499999999993	30.576499999999996	9.169500000000001	19.378643184918765	4.706241916337413	2.3589643787336336	4.467402754696254	3.4251623139696634	6.635340277311724	1.6114397816328472	0.8077207060160091	4.342828123602387	3.1139649326453145	2.7777567844184383
chr1	155064211	155139825	0.56	75614	4	21.16395	0.19675000000000153	9.375000000000004	9.369000000000003	13.703469109335412	0.41525663967683	1.2301622356654862	19.182458945701363	18.992736840776516	4.69213348181329	0.14218586308525127	1.0028891516403575	6.568165853806881	6.503204096046466	1.9227736652645915
chr1	155064211	155163300	0.71	99089	4	21.4836	0.5164000000000009	1.6834999999999987	1.6774999999999987	18.548129905565105	4.429404156552861	3.1402642270871484	19.182458945701363	7.6550042207856075	10.900916169869262	6.066596824970721	1.698958127470632	6.568165853806881	5.017553664737288	2.7658353497456174
chr1	155145772	155163300	0.58	17528	3	18.0328	3.9672	8.112499999999997	4.7515	28.791127017593595	5.813592955475629	6.001731442157145	18.992736840776516	7.6550042207856075	16.635745980974395	0.33176701386558705	3.0717165005485585	6.503204096046466	5.017553664737288	0.0
chr1	156629890	156675825	0.54	45935	4	22.94265	2.1721500000000002	5.851999999999999	5.433999999999999	16.333427827288673	2.7683775978455385	3.350860878202066	0.4361366833943345	2.5145479518201386	5.592643948019882	0.9479057539016744	1.147350820005075	0.5851005628458352	0.8609932669036761	0.0
chr1	156629890	156695642	0.55	65752	4	22.540999999999997	2.5738000000000003	5.6635	5.6225	13.703469109335412	0.13841887989227697	3.0988044652851867	0.4361366833943345	33.67905322406444	4.692133481813291	0.04739528769508361	1.0610454965196994	0.5851005628458352	11.53186919367373	0.2310490601866483
chr1	156646264	156659325	0.53	13061	1	9.43445	9.43445	7.564	7.557	9.135646072890275	0.8305132793536609	3.0521887611190373	3.178545183797246	3.7582823146509114	3.128088987875527	0.28437172617050255	1.04508405605881	1.0883491006077617	1.2868538719634859	0.0
chr1	156646264	156675825	0.52	29561	1	10.38525	10.38525	7.7695	7.351500000000001	14.533982388689076	4.567823036445138	3.446307486239159	3.178545183797246	2.5145479518201386	4.976505207983793	1.5640444939377631	1.1800321959196791	1.0883491006077617	0.8609932669036761	0.0
chr1	156659325	156675825	0.53	16500	4	19.819699999999997	0.9507999999999992	0.21250000000000002	0.20550000000000002	13.703469109335414	5.398336315798799	3.7582823146509114	3.0521887611190373	2.5145479518201386	4.69213348181329	1.8484162201082657	1.2868538719634859	1.04508405605881	0.8609932669036761	0.0
chr1	156675825	156695642	0.62	19817	3	20.36885	0.40165000000000006	0.2295	0.1885	16.47184670718095	2.6299587179532615	2.5145479518201386	3.7582823146509114	33.67905322406444	5.640039235714966	0.9005104662065908	0.8609932669036761	1.2868538719634859	11.53186919367373	0.0
chr1	156861991	157125738	0.53	263747	4	20.7787	2.9754000000000005	0.17500000000000004	0.14800000000000005	16.61026558707323	6.367268475044737	0.7641333896618925	0.8601990133451339	10.905729930906665	5.687434523410049	2.1801832339738523	0.5851026049023976	0.29453626372535424	3.734174182036901	4.441574275978259
chr1	157059934	157125738	0.56	65804	4	24.311500000000002	0.5573999999999995	0.04600000000000001	0.019000000000000006	16.61026558707323	6.367268475044737	0.7236048672260539	0.4764315991365036	10.905729930906665	5.687434523410049	2.1801832339738523	1.0429210470865184	0.35755060234045416	3.734174182036901	2.89037175789616
chr1	157133658	157460346	0.56	326688	4	20.172150000000002	0.614749999999999	0.1385	0.10850000000000001	7.336200634290675	0.41525663967683046	0.07796146139490569	10.905729930906665	1.5346381457072868	2.5119502478394384	0.14218586308525127	0.08124375890527628	3.734174182036901	0.5254674541525816	0.549306144334055
chr1	157133658	157475499	0.53	341841	4	19.13935	1.647549999999999	0.060000000000000005	0.030000000000000002	5.952011835367907	0.9689321592459383	0.14253248066230048	10.905729930906665	0.12657248625668982	2.037997370888601	0.33176701386558616	0.10093514072923075	3.734174182036901	0.043339025753469915	0.549306144334055
chr1	167691095	167772539	0.51	81444	1	12.3115	12.3115	1.7614999999999996	1.7164999999999997	24.50014174093301	13.703469109335414	1.6043836577072514	16.404085793159208	1.073312876519297	8.388965922029822	4.69213348181329	0.5493486516398882	5.616837574084401	0.6182102429064729	0.0
chr1	171220705	171283083	0.52	62378	3	15.2131	0.5081999999999995	1.0835000000000004	1.0705000000000005	8.581970553321167	0.8305132793536614	0.46155899544059753	0.05536526098059432	0.6192841607912702	2.9385078370951923	0.28437172617050255	0.15804001155178776	0.03660725916065114	0.33794809557775884	0.0
chr1	181159291	181394019	0.56	234728	4	19.090200000000003	1.5328	0.183	0.078	17.579197746319167	3.7373097570914773	0.25474999196288306	1.5993473793389048	0.19769941584275685	6.019201537275636	1.2796727677672615	0.17930121448329284	0.5476242057957514	0.06769322724117971	0.693147180559945
chr1	187787116	187916965	0.55	129849	4	15.081949999999999	0.4098499999999996	15.867500000000003	0.9334999999999996	6.782525114721568	0.13841887989227697	0.699295221444398	0.4463247213686203	0.024756371459766596	2.322369097059103	0.04739528769508383	0.41172349821757936	0.15282372311606984	0.24333115883900236	0.0
chr1	194594066	194858559	0.52	264493	4	13.9098	0.2705000000000002	5.7855	4.818499999999999	9.135646072890275	0.0	0.13816087492508722	0.0639952697954922	0.41528259483900815	3.128088987875527	0.0	0.4071264405607342	0.5258948881150862	0.42429078705760204	0.0
chr1	195074620	195160001	0.54	85381	3	14.786850000000001	0.6065499999999995	2.634999999999999	1.9539999999999988	5.952011835367907	0.6920943994613844	0.28532955647088615	1.5059170976494312	1.3577329726180785	2.037997370888601	0.2369764384754186	0.44408276028703103	1.6066832519126502	0.9024418284530911	0.0
chr1	195074620	195345638	0.61	271018	4	15.9836	1.8032999999999992	0.3695000000000001	0.31150000000000005	5.813592955475629	0.5536755195691074	0.429018954864668	1.5059170976494312	0.29638281729039956	1.9906020831935174	0.189581150780335	0.5526168339979803	1.6066832519126502	0.53912788886921	0.0
chr1	195160001	195345638	0.6	185637	4	16.59015	1.1967499999999998	2.323499999999999	2.265499999999999	6.505687354937014	0.13841887989227697	0.495106774233972	0.28532955647088615	0.29638281729039956	2.227578521668936	0.04739528769508361	0.6025354803212595	0.44408276028703103	0.53912788886921	0.0
chr1	197602668	197853280	0.52	250612	0	0.0	0.0	5.125500000000002	4.9795000000000025	9.274064952782552	0.6920943994613848	0.6362765934428638	0.0416057951288784	3.3507136862668205	3.1754842755706107	0.23697643847541872	0.4856555105141615	0.35560266606677304	1.1473004207811919	0.0
chr1	207752797	208042254	0.51	289457	4	17.2623	0.3114999999999988	4.269000000000001	4.064000000000001	19.10180542513421	12.734536950089474	0.2104088246357899	0.15427384202793198	1.5803413529643116	6.540549701921556	4.3603664679477045	0.39821230674830344	0.21858249392180132	0.781612651877273	2.402010522366627
chr1	210465950	210484903	0.57	18953	4	15.5656	0.3033000000000001	6.5725	6.5495	18.409711025672827	0.6920943994613857	4.265109790380927	0.6628145660079819	0.9225707607976799	6.303573263446138	0.23697643847541805	1.460394028065684	0.7080867556140554	0.7411327531907672	0.0
chr1	222269594	222628280	0.68	358686	4	18.35245	2.20495	0.6395	0.16949999999999993	13.011374709874028	3.3220531174146455	0.16979839512164355	0.24412776863116525	4.907808825547538	4.455157043337872	1.13748690468201	0.10042326337873138	0.12002741002022316	1.680457257133714	2.07944154167984
chr1	226149996	226163637	0.72	13641	4	21.877049999999997	1.0245499999999996	2.066	1.9029999999999998	9.689321592459383	0.5536755195691079	2.4353442690525955	1.1547616298269596	1.3317049002691332	3.317670138655862	0.18958115078033488	0.8338735464276885	1.5368218582067135	1.1618775646524304	0.0
chr1	226149996	226309645	0.56	159649	4	23.0328	2.180300000000001	0.10700000000000001	0.056	21.87018302297975	11.627185910951258	3.8356965884122856	1.1547616298269596	0.826249243081331	7.488455455823232	3.9812041663870343	1.6957317823119364	1.5368218582067135	1.0205029168477233	3.5029337549818047
chr1	226149996	226384697	0.58	234701	4	19.491799999999998	1.3606999999999996	2.452500000000001	2.289500000000001	9.550902712567105	0.6920943994613848	2.8733443097182074	1.1547616298269596	0.9191357559517155	3.2702748509607784	0.2369764384754185	1.4798090686855772	1.5368218582067135	0.3147164867832486	2.7190533521535447
chr1	227975877	228141458	0.58	165581	4	18.0738	3.499999999999999	10.8595	10.326500000000001	15.364495668042736	5.398336315798798	0.2875697977602699	0.472857429723263	0.9970327980753131	5.260876934154296	1.8484162201082661	0.1831912123060834	0.6938942125091564	0.7151506910330484	0.8047189562170501
chr1	238027934	238198186	0.59	170252	4	16.08195	1.4426499999999995	1.7885	1.0134999999999998	16.195008947396396	2.9067964777378155	0.2276465848849795	1.385921200423298	0.4068770077031836	8.625942360505242	2.559345535534522	0.11358032434035528	1.2068702254592625	0.23219439491220192	0.0
chr1	246860029	246887699	0.56	27670	1	9.11475	9.11475	0.6474999999999999	0.6164999999999999	18.409711025672827	7.059362874506122	3.0014936008444573	6.28551746353464	0.18455485713320552	6.303573263446138	2.417159672449271	1.0277257902800956	2.1521912959311478	0.5055397388657179	0.0
chr1	247450151	249200484	0.53	1750333	1	9.40165	9.40165	0.5369999999999997	0.5359999999999997	45.26297372477454	11.488767031058984	0.7370391580322262	0.5346938865949855	0.0	15.498259076292383	3.9338088786919503	0.5773001672591361	0.5356836350893811	0.0	1.9079744520742947
chr1	248020709	249200484	0.7	1179775	1	9.40165	9.40165	6.753499999999998	6.752499999999998	45.67823036445137	11.07351039138215	0.8560141956678622	0.2511815963272618	0.0	15.640444939377634	3.7916230156066986	0.608060922254487	0.36261897315095615	0.0	1.833059006667957
chr1	248100136	249200484	0.58	1100348	3	21.155749999999998	2.3524499999999993	13.881000000000002	13.88	46.37032476391276	10.381415991920765	0.8181742456199028	1.3802328285681607	0.0	15.877421377853054	3.5546465771312805	0.6033665622446108	0.6730945965484592	0.0	2.080806576065955
chr1	249106161	249200484	0.93	94323	3	16.13935	2.66395	3.0075	3.0064999999999995	39.72621852908347	17.025522226750056	7.8775330222929965	0.1563021272409995	0.0	13.602447568489033	5.8296203864953	4.815754771049295	0.20842101614080216	0.0	2.38670315214935
chr1	249120261	249200484	0.9	80223	1	9.40165	9.40165	4.944500000000001	4.943500000000001	49.6923778813274	7.059362874506117	7.840337437274924	8.167695607827971	0.0	17.014908282535064	2.4171596724492694	5.175357693042314	2.7966581108021042	0.0	2.6457915653877664
chr1	249142028	249200484	0.91	58456	1	9.40165	9.40165	1.8884999999999996	1.8874999999999997	48.16977020251235	8.581970553321167	7.84253678327667	7.834431020686595	0.0	16.493560117889142	2.938507837095191	3.787990695761449	8.901177750608827	0.0	2.191013317336945
chr1	249153046	249200484	0.78	47438	1	9.40165	9.40165	0.006500000000000001	0.0055000000000000005	59.38169947378678	2.6299587179532615	6.39601553024729	14.070534169481768	0.0	20.332578421190924	0.9005104662065921	3.5488018443639584	4.817818317162261	0.0	0.0
chr9	10747	999137	0.71	988390	1	10.7541	10.7541	1.2360000000000004	0.6010000000000003	26.576424939317164	17.994454385996	0.15572981762281274	-0.2851715861884972	3.396110230835444	9.099895237456078	6.161387400360885	0.42849916616241396	-0.2793627355884155	1.1628444151544093	2.1775291261768968
chr9	10747	1009245	0.7	998498	1	10.0574	10.0574	1.5245000000000002	0.31250000000000033	30.03689693662409	14.533982388689077	0.1885328529987006	-0.2851715861884972	2.233503510815233	10.284777429833172	4.976505207983792	0.43593309369838407	-0.2793627355884155	0.7647623037077755	2.1775291261768968
chr9	10747	1042463	0.7	1031716	0	0.0	0.0	0.9315000000000003	0.9055000000000003	32.66685565457735	11.904023670735816	0.25437445602836145	-0.2851715861884972	15.258217941685027	11.185287896039764	4.075994741777202	0.4465203567611765	-0.2793627355884155	5.224486931430512	2.1775291261768968
chr9	10747	1050301	0.67	1039554	0	0.0	0.0	9.901499999999999	8.064499999999999	36.819422051345654	7.7514572739675085	0.3675000129889205	-0.2851715861884972	0.055455903293749206	12.607146526892276	2.6541361109246893	0.48254513470658217	-0.2793627355884155	0.1438512651446471	2.1775291261768968
chr9	11911826	12658594	0.51	746768	0	0.0	0.0	1.515	0.6029999999999995	6.644106234829291	0.8305132793536609	0.1438372436906869	0.3662511918643701	0.49971565718990346	2.2749738093640195	0.28437172617050244	0.30261169697973034	0.47188916986209123	0.24212976701675873	0.0
chr9	16033197	16133857	0.53	100660	4	18.9672	1.5409999999999986	0.21950000000000003	0.15550000000000003	12.042442550628088	0.13841887989227697	0.5060416034210004	0.22127492392652692	0.09585048248822504	4.123390029472286	0.04739528769508361	0.2975742283259778	0.23330992490046867	0.056887418400444444	0.0
chr9	18255235	18442831	0.66	187596	4	22.131149999999998	0.5737499999999986	8.2655	3.049500000000001	7.613038394075229	1.7994454385995993	0.17118264853732615	0.15567631415677327	0.0783452700117083	2.606740823229606	0.6161387400360888	0.13541799507753302	0.1066086317489726	0.1577031633959436	0.0
chr9	30031883	30600279	0.56	568396	1	7.2213	7.2213	9.733999999999996	9.547999999999996	7.336200634290676	0.6920943994613848	0.22014698805519095	0.6537631192754856	0.16089976769300418	2.5119502478394384	0.23697643847541894	0.7124352354112194	0.32670237086174114	0.742803617056502	0.0
chr9	38088055	38377843	0.51	289788	4	16.55735	3.6557500000000003	9.623999999999997	9.398999999999996	11.48876703105898	0.6920943994613848	0.1910622660597083	5.219034995111482	4.001402309519782	3.9338088786919503	0.23697643847541872	0.06542063535423653	1.7870225888009086	1.370099323091286	0.0
chr9	71199691	71628792	0.53	429101	4	17.041	3.1885000000000012	10.374	10.348	17.163941106642334	5.259917435906522	0.14193466608700944	0.050326685831154745	5.0200841578598565	5.877015674190384	1.801020932413182	0.22974124601381538	0.020252156839903918	1.7189008688732739	2.95641917426576
chr9	94496755	94712359	0.55	215604	4	21.2787	3.049199999999999	2.9260000000000006	2.8780000000000006	12.734536950089472	4.1525663967683055	0.21571373278698464	0.1556366235185108	0.2588942789727288	4.3603664679477045	1.4218586308525119	0.17761911865098823	0.3015770608371164	0.3855098134081768	0.0
chr9	101077882	101553591	0.63	475709	4	21.5246	1.2950999999999997	0.07550000000000001	0.0485	8.581970553321167	0.27683775978455305	0.0651781427214327	0.4331544992031586	11.9921984513131	2.9385078370951923	0.09479057539016766	0.21440556962306834	0.4295332627954899	4.1061862091273476	3.3046746215836897
chr9	122318528	122731311	0.51	412783	4	19.0574	1.2540999999999993	16.078500000000002	15.8875	10.104578232136213	1.7994454385995988	0.10730587636973568	0.3257193511348663	0.08061357347352668	3.4598560017411133	0.6161387400360887	0.03674204621417742	0.11152786647968194	0.18217632713982337	0.0
chr9	130880071	130953723	0.57	73652	3	21.344250000000002	3.1475500000000007	3.9335000000000004	3.9305000000000003	22.83911518222569	6.228849595152459	1.112583187099168	1.0753257365628361	10.00618408859833	7.820222469688818	2.1327879462787687	2.0746538794459077	1.3122197628504286	3.4261653755482224	4.703694571350742
chr9	134211781	134225805	0.52	14024	2	20.0082	0.8278999999999996	4.448499999999999	2.7755	11.07351039138215	1.1073510391382149	4.18494046451265	0.07265254941806634	1.9991940237652315	3.7916230156066995	0.37916230156066977	1.4329436667652244	0.2173427605607567	2.183575574598675	0.0
chr9	136114291	136351440	0.64	237149	4	21.13935	2.549150000000001	0.29300000000000004	0.20800000000000005	13.980306869119966	4.844660796229691	1.0692998408707237	1.3232512249870343	0.3970192390247382	4.786924057203459	1.6588350693279312	1.9665679843458084	0.889237266620588	0.13594128971932662	4.204240316903813
chr9	138799280	140726684	0.54	1927404	1	6.4672	6.4672	2.3390000000000004	0.5419999999999999	53.15284987863433	0.2768377597845557	1.8833086920516247	0.3590394290710104	0.0	18.199790474912156	0.09479057539016722	1.443347531991547	0.1564650446733541	0.0	2.925552546848952
chr9	139622724	140726684	0.55	1103960	1	7.770499999999999	7.770499999999999	1.3535000000000001	0.44350000000000017	43.7403660459595	9.135646072890275	2.149582663206271	0.5899477277523761	0.0	14.976910911646463	3.1280889878755263	1.822380495743428	0.8080037146275126	0.0	3.216846080577182
chr9	139664416	140726684	0.6	1062268	1	10.7213	10.7213	0.9175000000000002	0.8795000000000002	30.452153576300915	22.423858542548857	2.1536817892090814	2.0451412744325665	0.0	10.426963292918423	7.678036606603566	1.8539285701029493	1.0185689766572732	0.0	3.369390943068875
chr9	139838701	140726684	0.55	887983	1	7.41805	7.41805	0.9010000000000001	0.8960000000000001	49.553959001435125	3.3220531174146473	1.9403954995749497	0.9907873444285219	0.0	16.96751299483998	1.1374869046820093	1.7681769704630992	1.8491923942842878	0.0	3.1484684343477323
chr9	139872866	140726684	0.55	853818	1	7.2541	7.2541	1.2015000000000002	0.5955000000000001	53.42968763841888	0.5536755195691079	1.7858868996593211	5.8017221134418415	0.0	18.294581050302327	0.18958115078033622	1.711478921989021	3.1851187047537617	0.0	3.0933415905925514
chr9	139923133	140726684	0.59	803551	1	8.16395	8.16395	0.9365000000000002	0.8605000000000003	40.27989404865258	12.596118070197196	1.529659789414012	19.93001275259914	0.0	13.792028719269368	4.31297118025262	1.6382924183015715	6.8241318591166245	0.0	3.217515875446323
chr9	140083060	140726684	0.62	643624	0	0.0	0.0	4.1525	2.3554999999999993	46.92400028348187	5.952011835367905	1.7463011086057827	0.657789796082778	0.0	16.067002528633388	2.0379973708886006	1.524604484045054	2.0958279376192404	0.0	3.3680494581473077
chr9	140173699	140726684	0.68	552985	1	6.43445	6.43445	16.668	14.870999999999999	35.850489892099716	17.025522226750056	1.770207724618538	1.600447777745851	0.0	12.275379513026689	5.8296203864953	1.1203761417581575	3.9907858172406927	0.0	2.976507568808288
chr9	140196949	140726684	0.69	529735	1	8.2377	8.2377	1.4325	0.36450000000000027	35.57365213231516	17.30235998653461	1.6200497519176884	9.546129647743234	0.0	12.180588937636522	5.924410961885467	1.0915316335149117	3.2686405306954307	0.0	3.164297096822306
chr9	140210839	140726684	0.76	515845	1	7.2377	7.2377	1.0160000000000002	0.7810000000000002	39.72621852908347	13.149793589766304	1.4854983940595428	6.617000449853985	0.0	13.602447568489033	4.502552331032955	1.059915359944336	2.2656926587138666	0.0	3.164297096822306
chr9	140317551	140726684	0.84	409133	1	11.08195	11.08195	1.0585000000000002	0.7385000000000002	43.7403660459595	9.135646072890275	1.6970254209258624	0.6745053746906063	0.0	14.976910911646463	3.1280889878755263	1.1862346620723763	0.5756081120476473	0.0	3.209603028637421
chr9	140353740	140726684	0.89	372944	0	0.0	0.0	1.4625000000000001	0.33450000000000024	40.27989404865258	12.596118070197196	1.5083613836989287	3.6412935880363535	0.0	13.792028719269368	4.31297118025262	1.0695405777860076	2.3888199385402404	0.0	3.701848054383273
chr9	140446353	140726684	0.86	280331	0	0.0	0.0	3.593500000000001	1.7965000000000007	45.12455484488227	7.751457273967507	1.4536572209383307	1.6859025894689552	0.0	15.4508637885973	2.6541361109246884	1.1510218942183708	0.8269982066800052	0.0	3.4919514508128153
chr9	140473339	140726684	0.92	253345	1	6.729500000000001	6.729500000000001	0.9095000000000002	0.8875000000000002	41.24882620789852	11.627185910951258	1.13206859869663	4.5137706331136025	0.0	14.123795733134955	3.981204166387034	1.1104952841304037	1.5455366920504594	0.0	3.856636843484297
chr9	140513268	140726684	0.75	213416	1	7.9508	7.9508	0.9035000000000002	0.8935000000000002	44.2940415655286	8.581970553321167	0.6693419614688203	3.6052902674238765	0.0	15.166492062426798	2.938507837095192	0.568523149620527	4.00727519493608	0.0	0.0
chr8	156344	215752	0.77	59408	2	21.08195	2.5901499999999995	3.7319999999999998	3.7319999999999998	22.423858542548857	11.904023670735812	2.05037392784143	-0.287536691864803	0.19717287599439132	7.678036606603567	4.075994741777202	1.0339397531111725	-0.31067942028128864	0.6783442765268602	1.6958654450774617
chr8	156344	687508	0.7	531164	3	19.37705	4.29505	3.196500000000001	3.196500000000001	31.421085735546853	2.9067964777378137	0.40444401652373607	-0.287536691864803	0.24429517370629053	10.75873030678401	0.9953010415967594	0.7181158274469542	-0.31067942028128864	0.48853896870077657	2.0748049542497866
chr8	156344	1113595	0.68	957251	1	11.83605	11.83605	0.11050000000000001	0.11050000000000001	29.3448025371627	4.983079676121967	0.3331593273569899	-0.287536691864803	0.21719693909459092	10.047800991357754	1.7062303570230153	0.6159276709314921	-0.31067942028128864	0.26195743789595777	2.357062238982172
chr8	156344	1455186	0.69	1298842	2	18.540950000000002	5.13115	0.9969999999999997	0.9969999999999997	24.776979500717562	9.550902712567105	0.30266161618893317	-0.287536691864803	0.26087237069784563	8.483756497419991	3.2702748509607784	0.5228347113006507	-0.31067942028128864	0.533507590303773	2.178401152999729
chr8	156344	1922114	0.65	1765770	1	11.83605	11.83605	0.036	0.036	35.158395492638334	0.8305132793536636	0.2916111572850768	-0.287536691864803	4.479190557797047	12.03840307455127	0.28437172617050166	0.5256569735698987	-0.31067942028128864	1.5336963085751611	2.277026053644121
chr8	156344	1950050	0.63	1793706	1	11.83605	11.83605	18.465500000000006	18.465500000000006	39.17254300951436	4.844660796229693	0.35683043967176803	-0.287536691864803	5.7601487923328545	13.412866417708699	1.6588350693279308	0.5413566405513923	-0.31067942028128864	1.9723025456611654	1.9753173235249495
chr8	156344	1972158	0.58	1815814	3	22.60655	1.06555	0.10450000000000004	0.10450000000000004	23.808047341471624	10.519834871813043	0.42261722297701365	-0.287536691864803	4.483874933523066	8.151989483554404	3.602041864826365	0.5587787730331151	-0.31067942028128864	1.5353002612684594	1.9753173235249495
chr8	156344	1978826	0.57	1822482	3	20.6721	3.0	0.10350000000000001	0.10350000000000001	20.347575344164703	13.980306869119964	0.4374763362159489	-0.287536691864803	0.08163181682867507	6.96710729117731	4.786924057203459	0.562351617803902	-0.31067942028128864	0.09367404125329355	1.9753173235249495
chr8	10786047	10834774	0.63	48727	4	20.295099999999998	2.3279000000000014	0.7259999999999996	0.6569999999999996	14.25714462890452	4.290985276660584	1.068103902138365	1.717344250037352	0.48498787461306625	4.881714632593626	1.469253918547596	0.36572389380326076	0.7414252213519051	0.47107432475952365	0.0
chr8	11421921	11446980	0.52	25059	4	20.07375	1.3852499999999992	0.4405	0.3295	13.288212469658582	5.536755195691076	2.209487687334321	1.2834309509279087	0.26391173978657834	4.54994761872804	1.89581150780335	0.7565391706785385	0.43945290702642853	0.1471652777120477	2.6390573296152597
chr8	11421921	11593837	0.53	171916	4	19.28685	0.5983499999999999	0.9585	0.8475	19.378643184918765	0.5536755195691079	0.5475048182062652	1.2834309509279087	3.351185202641569	6.635340277311725	0.18958115078033488	0.2359894731554462	0.43945290702642853	1.738234318295155	3.612012404142915
chr8	11723988	11872492	0.51	148504	4	18.459	0.2458999999999989	19.710500000000007	19.597500000000007	9.550902712567106	4.290985276660584	0.5443397205266505	0.6064416656263927	0.07661326029522414	7.109293154262561	2.369764384754187	0.4621315020637913	1.67685984343353	0.03614289643116992	1.3040076684760484
chr8	22722650	22876824	0.68	154174	4	20.81145	2.0901499999999995	2.1065	2.0835	13.980306869119966	4.290985276660583	0.22265675284603545	0.2171493173755836	1.057169586045753	4.786924057203458	1.469253918547596	0.31233289853156226	0.48264206466227416	0.3619799315824883	1.9620346771500516
chr8	22722650	22950528	0.54	227878	4	17.9344	4.967199999999999	2.1005000000000003	2.0895	7.197781754398399	2.491539838060984	0.7337698545268543	0.2171493173755836	0.30247979713236567	2.464554960144355	0.8531151785115073	0.41097906987723903	0.48264206466227416	0.612007688141136	1.212066398761674
chr8	51291462	52143378	0.58	851916	1	6.9754	6.9754	3.1470000000000002	1.9750000000000003	8.028295033752059	0.8305132793536614	0.038995078357662555	0.03954448525634041	0.47399538979696804	2.7489266863148574	0.28437172617050277	0.18870970361129977	0.23319269887750313	0.26534482753038097	0.0
chr8	65982894	66362619	0.64	379725	4	15.11475	2.065549999999999	25.182499999999997	11.7975	6.367268475044737	0.8305132793536614	0.03791049709341444	0.15844878720480418	0.6271294858993557	2.1801832339738523	0.2843717261705023	0.07488886066772071	0.4123275418691733	0.5680641179319317	0.0
chr8	71383757	71489610	0.56	105853	0	0.0	0.0	1.9815	1.5365	12.872955829981752	3.460471997306923	0.5753668498068248	2.7844448157503763	3.1091148993106925	5.497853372629715	0.09479057539016766	0.5802791876737413	0.95340724629673	1.0645758385314272	0.0
chr8	76972825	77167240	0.52	194415	0	0.0	0.0	6.3565	6.3565	7.751457273967507	2.768377597845538	0.4157941818125644	0.12547829486462497	0.1667238459242535	3.649437152521448	0.04739528769508361	0.33154638924627156	0.32687756702542853	0.2972463309104845	0.0
chr8	83490922	83648597	0.71	157675	4	16.64755	1.1557500000000003	8.390999999999998	8.215999999999998	7.059362874506122	0.9689321592459388	0.21068990755761188	0.7943113249370166	0.39027340259594606	4.881714632593626	0.4265575892557538	0.4280379874919883	0.32748131036113554	0.5423866074873099	0.0
chr8	83648597	84315607	0.53	667010	2	14.16395	1.3278499999999998	0.9089999999999997	0.7339999999999995	10.519834871813043	2.491539838060983	0.383499632750525	0.21068990755761188	0.186430804459248	4.455157043337872	0.0	0.5718614044317686	0.4280379874919883	0.21703832241761176	0.0
chr8	83861191	84523498	0.51	662307	3	14.5082	0.32789999999999964	3.261	1.322	6.644106234829291	0.8305132793536609	0.2507940515059214	1.060243600400424	0.1295414072532141	2.2749738093640195	0.28437172617050244	0.460279735009261	0.6367031342492985	1.0574374689066253	0.0
chr8	83861191	84737204	0.52	876013	4	18.0902	3.2541	2.302	2.281	7.613038394075229	1.7994454385995993	0.2212141050979696	1.060243600400424	0.06386513578687077	2.606740823229606	0.6161387400360888	0.6059581560832293	0.6367031342492985	0.29409291273152166	0.0
chr8	84523498	84737204	0.64	213706	4	17.7623	3.582	0.9800000000000001	0.9590000000000001	8.44355167342889	0.9689321592459383	0.1295414072532141	0.186430804459248	0.06386513578687077	2.891112549400108	0.3317670138655864	1.0574374689066253	0.21703832241761176	0.29409291273152166	0.0
chr8	99370433	99813016	0.58	442583	4	16.7295	3.319699999999999	2.7234999999999996	2.4484999999999992	9.274064952782552	0.4152566396768309	0.10008075675190553	1.0831268218060761	1.011019808052238	3.1754842755706107	0.14218586308525105	0.1533498846077683	0.37086781347827485	0.7166966954376555	1.7386597162202477
chr8	110083129	110235714	0.53	152585	4	21.1557	0.2541000000000011	1.2709999999999995	0.2629999999999991	15.779752307719566	6.367268475044736	0.4862373078760062	0.04313721168568041	1.0121031170803105	5.403062797239547	2.1801832339738523	0.2261281871876067	0.23868318430326868	0.4460531125549712	0.0
chr8	112870576	112976752	0.52	106176	1	7.36885	7.36885	2.5665000000000004	0.6595000000000004	8.44355167342889	0.41525663967683	0.32331112693343755	1.3483631048010207	0.2619244371446314	2.8911125494001086	0.14218586308525127	0.4963792186269319	1.3098997788526288	0.29147359235342135	0.0
chr8	123685882	123745954	0.54	60072	3	20.319699999999997	2.2705	11.1815	11.1165	9.27406495278255	2.076283198384153	0.5898793656349528	1.4494123548929518	0.6484374476882094	3.1754842755706107	0.7109293154262564	0.20197752114032225	0.49628573502705486	0.5674051163600253	0.0
chr8	123685882	123807432	0.53	121550	4	16.0	2.0492	14.32	7.977999999999999	7.751457273967507	0.5536755195691083	0.6194970848325679	1.4494123548929518	0.5294058505151928	2.6541361109246893	0.1895811507803351	0.3868048160717653	0.49628573502705486	0.20738642774944574	1.594181736974655
chr8	123745954	123807432	0.61	61478	4	18.2705	4.3197	3.2035000000000005	3.1385	9.82774047235166	1.5226076788150449	0.6484374476882094	0.5898793656349528	0.5294058505151928	3.365065426350946	0.5213481646459213	0.5674051163600253	0.20197752114032225	0.20738642774944574	2.12557564929954
chr8	132041131	132816518	0.58	775387	4	19.61475	1.3360500000000002	0.0435	0.03849999999999999	6.090430715260183	1.1073510391382149	0.041415680344148456	0.0035037702487539756	0.06281255249747514	2.0853926585836846	0.37916230156066977	0.014180927388851539	0.10242504669162124	0.16521531363769626	0.0
chr8	144623629	146127024	0.51	1503395	1	6.66395	6.66395	10.8905	7.360499999999999	64.64161690969331	17.856035506103716	2.3481753715907194	1.0125704361359456	0.0	22.133599353604104	6.1139921126658034	2.0922847646475597	0.34670896896108483	0.0	2.936067183704546
chr8	144798614	146127024	0.51	1328410	0	0.0	0.0	12.929000000000002	9.399000000000003	56.05964635637214	26.438006059424882	2.2857073865124367	16.09521859212522	0.0	19.195091516508917	9.052499949760994	1.9523115172838073	5.511079964544622	0.0	3.0579248694491734
chr8	144897985	146127024	0.52	1229039	0	0.0	0.0	4.8854999999999995	1.3555	62.288495951524595	20.20915646427242	2.372304935849001	1.2146527987648856	0.0	21.327879462787685	6.919712003482226	2.0126740122826132	1.2057369584000532	0.0	3.213012530595312
chr8	145051190	146127024	0.59	1075834	1	9.7705	9.7705	3.3194999999999997	0.21050000000000013	56.8901596357258	25.60749278007122	2.335471371795844	45.27409250925844	0.0	19.47946324267942	8.768128223590493	2.0828949468259594	15.502066201374191	0.0	3.321533291591739
chr8	145150267	146127024	0.56	976757	0	0.0	0.0	1.7979999999999998	1.7319999999999998	66.85631898796973	15.641333427827284	2.3773723956652852	1.9223874232341815	0.0	22.89192395672545	5.355667509544462	2.0787300473478947	2.123954877178072	0.0	2.95373960203502
chr8	145164522	146127024	0.58	962502	1	7.09835	7.09835	7.782499999999999	4.2524999999999995	51.35340444003472	31.144247975762298	2.3297466958560977	5.593074347102876	0.0	17.583651734876067	10.663939731393842	1.9547007074728617	10.453229359056	0.0	2.781503315024307
chr8	145181093	146127024	0.57	945931	1	9.0	9.0	8.171999999999999	4.641999999999999	50.10763452100423	32.39001789479279	2.259348203554757	6.348340396966414	0.0	17.157094145620313	11.090497320649595	1.9508641980184398	2.1737021693478757	0.0	2.781503315024307
chr8	145202698	146127024	0.55	924326	1	6.4754	6.4754	1.9865	1.5434999999999999	66.99473786786201	15.502914547935006	1.9623390471634428	14.78409397858242	0.0	22.93931924442053	5.3082722218493785	1.876683691295133	5.06214461474749	0.0	2.7589318844306145
chr8	145555496	146127024	0.66	571528	1	7.43445	7.43445	21.7455	18.2155	56.19806523626441	26.299587179532608	2.5730361066746505	30.801633650411354	0.0	19.242486804204	9.00510466206591	2.6629622318845785	10.546626944792026	0.0	2.6188627145660957
chr8	145597817	146127024	0.68	529207	1	8.7951	8.7951	4.264000000000001	0.7340000000000011	62.42691483141687	20.070737584380147	2.383326058760423	4.945283580187676	0.0	21.375274750482767	6.872316715787142	2.6237225666235964	3.1536383863650626	0.0	2.749909829434193
chr8	145734556	146127024	0.79	392468	1	7.7869	7.7869	1.7654999999999998	1.7645	71.8393986640917	10.658253751705317	2.65503767906953	1.6115582005755842	0.0	24.598154313748463	3.649437152521447	2.4123451262191895	3.2331905573372715	0.0	2.7349182848875366
chr8	145806176	146127024	0.84	320848	1	6.90165	6.90165	2.0865	1.4434999999999998	57.02857851561808	25.469073900178945	2.7679634387275236	2.1491454124575804	0.0	19.5268585303745	8.720732935895409	2.1980560293436335	3.372331556745975	0.0	2.4664010595764276
chr8	145910786	146127024	0.88	216238	0	0.0	0.0	1.895	1.6349999999999998	69.48627770592299	13.011374709874026	3.5027521100386574	1.2490911253064656	0.0	23.79243442293204	4.455157043337872	2.8791632329313996	0.7901479948401304	0.0	2.550731258369974
chr8	145980559	146127024	0.92	146465	0	0.0	0.0	1.791	1.7389999999999999	63.25742811077053	19.240224305026484	3.8861054457859736	2.698030422276476	0.0	21.659646476653272	6.5879449896166395	2.876109084313005	2.885574393084943	0.0	3.12367166483555
chr8	146012415	146127024	0.96	114609	1	9.08195	9.08195	1.7699999999999998	1.76	60.489050512925	22.008601902872023	3.3913585733887697	5.6660666555603045	0.0	20.711740722751596	7.535850743518314	3.0271052528860127	2.33286699855259	0.0	3.1819966415703975
chr8	146024306	146127024	0.92	102718	1	7.83605	7.83605	2.1235	1.4064999999999999	53.429687638418876	29.067964777378144	2.145318802824284	14.155021272307518	0.0	18.294581050302323	9.953010415967585	2.174171962258169	10.394997082564831	0.0	1.956011502714075
