# Supplementary material for: CTCF-anchored chromatin loop dynamics during human meiosis
Source: BMC Biol. 2025 Mar 20;23:83. doi: 10.1186/s12915-025-02181-3 (PMC11927364; doi:10.1186/s12915-025-02181-3)
Supplement: Supplementary file 4 — Additional file 4: Table S4 Datasets used in this study. [file 12915_2025_2181_MOESM4_ESM.xlsx]

## Sheet: Table S4
Table S4: Datasets used in this study.
Cell Line or Tissue	Dataset	Accession Number(s)
Testis	scRNA-seq	GSE112013
Testis	scATAC-seq	SRR21861961, SRR21861962, SRR21861963
GM12878	scRNA-seq	GSM3596321
GM12878	ChIA-PET	GSM1872886
GM12878	Hi-C	GSE63525
GM12878	CTCF ChIP-seq	ENCFF797SDL, ENCFF951PEM, ENCFF796WRU, ENCFF827JRI
K562	scRNA-seq	GSM5687481
K562	scATAC-seq	GSE162690
K562	ChIA-PET	GSM5374829
